# Supplementary material for: Control of primary metabolism by a virulence regulatory network promotes robustness in a plant pathogen
Source: Nat Commun. 2018 Jan 29;9:418. doi: 10.1038/s41467-017-02660-4 (PMC5788922; doi:10.1038/s41467-017-02660-4)
Supplement: Supplementary file 4 — Supplementary Software 1 [file 41467_2017_2660_MOESM4_ESM.zip]

Archive with 1 entries (1 files):
- 41467_2017_2660_MOESM4_ESM.xml
