# Supplementary material for: Control of primary metabolism by a virulence regulatory network promotes robustness in a plant pathogen
Source: Nat Commun. 2018 Jan 29;9:418. doi: 10.1038/s41467-017-02660-4 (PMC5788922; doi:10.1038/s41467-017-02660-4)
Supplement: Supplementary file 4 — Supplementary Software 1 [file 41467_2017_2660_MOESM4_ESM.zip › 41467_2017_2660_MOESM4_ESM.xml]

<?xml version="1.0" encoding="UTF-8"?>
<sbml xmlns="http://www.sbml.org/sbml/level3/version1/core" xmlns:qual="http://www.sbml.org/sbml/level3/version1/qual/version1" level="3" version="1" qual:required="true">
<model id="iRP1443REG" name="Ralstonia solanacearum GMI1000 iRP1443REG">
  <model>
    <listOfCompartments>
      <compartment id="im" name ="inner membrane" constant="true"/>
      <compartment id="om" name ="outer membrane" constant="true"/>
      <compartment id="c" name ="cytoplasmic" constant="true"/>
      <compartment id="p" name ="periplasm" constant="true"/>
      <compartment id="b" name ="boundary" constant="true"/>
      <compartment id="e" name ="extracellular" constant="true"/>
    </listOfCompartments>
    <qual:listOfQualitativeSpecies>
      <qual:qualitativeSpecies sboTerm="SBO:0000243" qual:id="RSc3378" qual:compartment="c" qual:constant="false" qual:name="RSc3378" qual:initialLevel="0" qual:maxLevel="1"/>
      <qual:qualitativeSpecies sboTerm="SBO:0000243" qual:id="RSp1604" qual:compartment="c" qual:constant="false" qual:name="RSp1604" qual:initialLevel="0" qual:maxLevel="1"/>
      <qual:qualitativeSpecies sboTerm="SBO:0000243" qual:id="RSp1354" qual:compartment="c" qual:constant="false" qual:name="RSp1354" qual:initialLevel="0" qual:maxLevel="1"/>
      <qual:qualitativeSpecies sboTerm="SBO:0000243" qual:id="RSp1353" qual:compartment="c" qual:constant="false" qual:name="RSp1353" qual:initialLevel="0" qual:maxLevel="1"/>
      <qual:qualitativeSpecies sboTerm="SBO:0000243" qual:id="RSp1219" qual:compartment="c" qual:constant="false" qual:name="nasA" qual:initialLevel="0" qual:maxLevel="1"/>
      <qual:qualitativeSpecies sboTerm="SBO:0000243" qual:id="RSc0894" qual:compartment="c" qual:constant="false" qual:name="RSc0894" qual:initialLevel="0" qual:maxLevel="1"/>
      <qual:qualitativeSpecies sboTerm="SBO:0000243" qual:id="RSc2775" qual:compartment="c" qual:constant="false" qual:name="Type_III_Effector_ripW" qual:initialLevel="0" qual:maxLevel="1"/>
      <qual:qualitativeSpecies sboTerm="SBO:0000243" qual:id="RSp1212" qual:compartment="c" qual:constant="false" qual:name="Type_III_Effector_ripU2" qual:initialLevel="0" qual:maxLevel="1"/>
      <qual:qualitativeSpecies sboTerm="SBO:0000243" qual:id="RSp0841" qual:compartment="c" qual:constant="false" qual:name="RSp0841" qual:initialLevel="0" qual:maxLevel="1"/>
      <qual:qualitativeSpecies sboTerm="SBO:0000243" qual:id="RSc3272" qual:compartment="c" qual:constant="false" qual:name="Type_III_Effector_ripAM" qual:initialLevel="0" qual:maxLevel="1"/>
      <qual:qualitativeSpecies sboTerm="SBO:0000243" qual:id="RSc0292" qual:compartment="c" qual:constant="false" qual:name="vsrD" qual:initialLevel="1" qual:maxLevel="1"/>
      <qual:qualitativeSpecies sboTerm="SBO:0000252" qual:id="M_RSp0876_c" qual:compartment="c" qual:constant="false" qual:name="Type_III_Effector_RipAB" qual:initialLevel="0" qual:maxLevel="1"/>
      <qual:qualitativeSpecies sboTerm="SBO:0000243" qual:id="RSp0630" qual:compartment="c" qual:constant="false" qual:name="RSp0630" qual:initialLevel="0" qual:maxLevel="1"/>
      <qual:qualitativeSpecies sboTerm="SBO:0000243" qual:id="RSp0736" qual:compartment="c" qual:constant="false" qual:name="RSp0736" qual:initialLevel="0" qual:maxLevel="1"/>
      <qual:qualitativeSpecies sboTerm="SBO:0000243" qual:id="RSp1601" qual:compartment="c" qual:constant="false" qual:name="Type_III_Effector_ripBA" qual:initialLevel="0" qual:maxLevel="1"/>
      <qual:qualitativeSpecies sboTerm="SBO:0000252" qual:id="M_RSc3385_c" qual:compartment="Inner_membrane" qual:constant="false" qual:name="KdpD" qual:initialLevel="0" qual:maxLevel="1"/>
      <qual:qualitativeSpecies sboTerm="SBO:0000243" qual:id="RSp0732" qual:compartment="c" qual:constant="false" qual:name="Type_III_Effector_ripAV" qual:initialLevel="0" qual:maxLevel="1"/>
      <qual:qualitativeSpecies sboTerm="SBO:0000243" qual:id="RSp0733" qual:compartment="c" qual:constant="false" qual:name="RSp0733" qual:initialLevel="0" qual:maxLevel="1"/>
      <qual:qualitativeSpecies sboTerm="SBO:0000243" qual:id="RSp0824" qual:compartment="c" qual:constant="false" qual:name="RSp0824" qual:initialLevel="0" qual:maxLevel="1"/>
      <qual:qualitativeSpecies sboTerm="SBO:0000243" qual:id="RSp0825" qual:compartment="c" qual:constant="false" qual:name="RSp0825" qual:initialLevel="0" qual:maxLevel="1"/>
      <qual:qualitativeSpecies sboTerm="SBO:0000252" qual:id="M_RSp0914_c" qual:compartment="c" qual:constant="false" qual:name="Type_III_Effector_RipG1" qual:initialLevel="0" qual:maxLevel="1"/>
      <qual:qualitativeSpecies sboTerm="SBO:0000243" qual:id="RSc1171" qual:compartment="c" qual:constant="false" qual:name="RSc1171" qual:initialLevel="1" qual:maxLevel="1"/>
      <qual:qualitativeSpecies sboTerm="SBO:0000176" qual:id="R_T3SS_E_RipG5_S" qual:compartment="om" qual:constant="false" qual:name="Type_III_effector_secretion_RipG5" qual:initialLevel="1" qual:maxLevel="3">
        <notes>
          <body xmlns="http://www.w3.org/1999/xhtml">
            <p>STATE 0:]-inf,0.0[</p>
            <p>STATE 1:[0.0,0.0]</p>
            <p>STATE 2:]0.0,+inf[</p>
            <p>STATE 3:ND</p>
          </body>
        </notes>
      </qual:qualitativeSpecies>
      <qual:qualitativeSpecies sboTerm="SBO:0000243" qual:id="RSc2359" qual:compartment="c" qual:constant="false" qual:name="Type_III_Effector_ripAK" qual:initialLevel="0" qual:maxLevel="1"/>
      <qual:qualitativeSpecies sboTerm="SBO:0000176" qual:id="R_PME" qual:compartment="e" qual:constant="false" qual:name="pectinesterase" qual:initialLevel="1" qual:maxLevel="3">
        <notes>
          <body xmlns="http://www.w3.org/1999/xhtml">
            <p>STATE 0:]-inf,0.0[</p>
            <p>STATE 1:[0.0,0.0]</p>
            <p>STATE 2:]0.0,+inf[</p>
            <p>STATE 3:ND</p>
          </body>
        </notes>
      </qual:qualitativeSpecies>
      <qual:qualitativeSpecies sboTerm="SBO:0000252" qual:id="M_RSp0381_c" qual:compartment="c" qual:constant="false" qual:name="MotN" qual:initialLevel="0" qual:maxLevel="1"/>
      <qual:qualitativeSpecies sboTerm="SBO:0000252" qual:id="M_RSc1533_c" qual:compartment="c" qual:constant="false" qual:name="PhoU" qual:initialLevel="0" qual:maxLevel="1"/>
      <qual:qualitativeSpecies sboTerm="SBO:0000252" qual:id="M_RSp0028_c" qual:compartment="c" qual:constant="false" qual:name="Type_III_Effector_RipG3" qual:initialLevel="0" qual:maxLevel="1"/>
      <qual:qualitativeSpecies sboTerm="SBO:0000252" qual:id="M_RSp0979_c" qual:compartment="im" qual:constant="false" qual:name="NarX" qual:initialLevel="0" qual:maxLevel="1"/>
      <qual:qualitativeSpecies sboTerm="SBO:0000243" qual:id="RSp1289" qual:compartment="c" qual:constant="false" qual:name="RSp1289" qual:initialLevel="1" qual:maxLevel="1"/>
      <qual:qualitativeSpecies sboTerm="SBO:0000243" qual:id="RSp1288" qual:compartment="c" qual:constant="false" qual:name="RSp1288" qual:initialLevel="1" qual:maxLevel="1"/>
      <qual:qualitativeSpecies sboTerm="SBO:0000252" qual:id="M_RSp1582_c" qual:compartment="c" qual:constant="false" qual:name="Type_III_Effector_RipAZ1" qual:initialLevel="0" qual:maxLevel="1"/>
      <qual:qualitativeSpecies sboTerm="SBO:0000243" qual:id="RSp0304" qual:compartment="c" qual:constant="false" qual:name="Type_III_Effector_ripD" qual:initialLevel="0" qual:maxLevel="1"/>
      <qual:qualitativeSpecies sboTerm="SBO:0000243" qual:id="RSc0158" qual:compartment="c" qual:constant="false" qual:name="RSc0158" qual:initialLevel="0" qual:maxLevel="1"/>
      <qual:qualitativeSpecies sboTerm="SBO:0000176" qual:id="R_PROT_pe_Egl_S" qual:compartment="om" qual:constant="false" qual:name="Protein_secretion_periplasm_to_extracellular_Egl" qual:initialLevel="1" qual:maxLevel="3">
        <notes>
          <body xmlns="http://www.w3.org/1999/xhtml">
            <p>STATE 0:]-inf,0.0[</p>
            <p>STATE 1:[0.0,0.0]</p>
            <p>STATE 2:]0.0,+inf[</p>
            <p>STATE 3:ND</p>
          </body>
        </notes>
      </qual:qualitativeSpecies>
      <qual:qualitativeSpecies sboTerm="SBO:0000243" qual:id="RSp1280" qual:compartment="c" qual:constant="false" qual:name="RSp1280" qual:initialLevel="0" qual:maxLevel="1"/>
      <qual:qualitativeSpecies sboTerm="SBO:0000243" qual:id="RSp1283" qual:compartment="c" qual:constant="false" qual:name="scrY" qual:initialLevel="0" qual:maxLevel="1"/>
      <qual:qualitativeSpecies sboTerm="SBO:0000252" qual:id="M_RSp0391_c" qual:compartment="im" qual:constant="false" qual:name="FliG" qual:initialLevel="1" qual:maxLevel="1"/>
      <qual:qualitativeSpecies sboTerm="SBO:0000243" qual:id="RSp1285" qual:compartment="c" qual:constant="false" qual:name="scrA" qual:initialLevel="0" qual:maxLevel="1"/>
      <qual:qualitativeSpecies sboTerm="SBO:0000243" qual:id="RSp1284" qual:compartment="c" qual:constant="false" qual:name="scrB" qual:initialLevel="0" qual:maxLevel="1"/>
      <qual:qualitativeSpecies sboTerm="SBO:0000243" qual:id="RSp1287" qual:compartment="c" qual:constant="false" qual:name="RSp1287" qual:initialLevel="1" qual:maxLevel="1"/>
      <qual:qualitativeSpecies sboTerm="SBO:0000243" qual:id="RSp1286" qual:compartment="c" qual:constant="false" qual:name="scrR" qual:initialLevel="1" qual:maxLevel="1"/>
      <qual:qualitativeSpecies sboTerm="SBO:0000243" qual:id="RSc2519" qual:compartment="c" qual:constant="false" qual:name="RSc2519" qual:initialLevel="0" qual:maxLevel="1"/>
      <qual:qualitativeSpecies sboTerm="SBO:0000243" qual:id="RSc3389" qual:compartment="c" qual:constant="false" qual:name="RSc3389" qual:initialLevel="0" qual:maxLevel="1"/>
      <qual:qualitativeSpecies sboTerm="SBO:0000243" qual:id="RSp0420" qual:compartment="c" qual:constant="false" qual:name="RSp0420" qual:initialLevel="0" qual:maxLevel="1"/>
      <qual:qualitativeSpecies sboTerm="SBO:0000176" qual:id="R_T3SS_E_RipA3_S" qual:compartment="om" qual:constant="false" qual:name="Type_III_effector_secretion_RipA3" qual:initialLevel="1" qual:maxLevel="3">
        <notes>
          <body xmlns="http://www.w3.org/1999/xhtml">
            <p>STATE 0:]-inf,0.0[</p>
            <p>STATE 1:[0.0,0.0]</p>
            <p>STATE 2:]0.0,+inf[</p>
            <p>STATE 3:ND</p>
          </body>
        </notes>
      </qual:qualitativeSpecies>
      <qual:qualitativeSpecies sboTerm="SBO:0000243" qual:id="RSc0381" qual:compartment="c" qual:constant="false" qual:name="nasF" qual:initialLevel="0" qual:maxLevel="1"/>
      <qual:qualitativeSpecies sboTerm="SBO:0000243" qual:id="RSc2510" qual:compartment="c" qual:constant="false" qual:name="RSc2510" qual:initialLevel="0" qual:maxLevel="1"/>
      <qual:qualitativeSpecies sboTerm="SBO:0000243" qual:id="RSc1317" qual:compartment="c" qual:constant="false" qual:name="bcp" qual:initialLevel="0" qual:maxLevel="1"/>
      <qual:qualitativeSpecies sboTerm="SBO:0000252" qual:id="M_RSc3369_c" qual:compartment="c" qual:constant="false" qual:name="Type_III_Effector_RipE1" qual:initialLevel="0" qual:maxLevel="1"/>
      <qual:qualitativeSpecies sboTerm="SBO:0000243" qual:id="RSc2689" qual:compartment="c" qual:constant="false" qual:name="RSc2689" qual:initialLevel="0" qual:maxLevel="1"/>
      <qual:qualitativeSpecies sboTerm="SBO:0000247" qual:id="M_arg_L_b" qual:compartment="b" qual:constant="false" qual:name="L_Arginine" qual:initialLevel="0" qual:maxLevel="3">
        <notes>
          <body xmlns="http://www.w3.org/1999/xhtml">
            <p>STATE 0:[0.0,0.0]</p>
            <p>STATE 1:]0.0,0.001[</p>
            <p>STATE 2:[0.001,0.001]</p>
            <p>STATE 3:]0.001,+inf[</p>
          </body>
        </notes>
      </qual:qualitativeSpecies>
      <qual:qualitativeSpecies sboTerm="SBO:0000176" qual:id="R_T3SS_E_RipB_S" qual:compartment="om" qual:constant="false" qual:name="Type_III_effector_secretion_RipB" qual:initialLevel="1" qual:maxLevel="3">
        <notes>
          <body xmlns="http://www.w3.org/1999/xhtml">
            <p>STATE 0:]-inf,0.0[</p>
            <p>STATE 1:[0.0,0.0]</p>
            <p>STATE 2:]0.0,+inf[</p>
            <p>STATE 3:ND</p>
          </body>
        </notes>
      </qual:qualitativeSpecies>
      <qual:qualitativeSpecies sboTerm="SBO:0000243" qual:id="RSc2682" qual:compartment="c" qual:constant="false" qual:name="RSc2682" qual:initialLevel="1" qual:maxLevel="1"/>
      <qual:qualitativeSpecies sboTerm="SBO:0000243" qual:id="RSc2681" qual:compartment="c" qual:constant="false" qual:name="RSc2681" qual:initialLevel="1" qual:maxLevel="1"/>
      <qual:qualitativeSpecies sboTerm="SBO:0000243" qual:id="RSc2680" qual:compartment="c" qual:constant="false" qual:name="RSc2680" qual:initialLevel="1" qual:maxLevel="1"/>
      <qual:qualitativeSpecies sboTerm="SBO:0000243" qual:id="RSc2687" qual:compartment="c" qual:constant="false" qual:name="dps" qual:initialLevel="0" qual:maxLevel="1"/>
      <qual:qualitativeSpecies sboTerm="SBO:0000237" qual:id="M_root_exudate_b" qual:compartment="b" qual:constant="false" qual:name="root exudate" qual:initialLevel="0" qual:maxLevel="3">
        <notes>
          <body xmlns="http://www.w3.org/1999/xhtml">
            <p>STATE 0:[0.0,0.0]</p>
            <p>STATE 1:]0.0,1.0[</p>
            <p>STATE 2:[1.0,1.0]</p>
            <p>STATE 3:]1.0,+inf[</p>
          </body>
        </notes>
      </qual:qualitativeSpecies>
      <qual:qualitativeSpecies sboTerm="SBO:0000243" qual:id="RSc1386" qual:compartment="c" qual:constant="false" qual:name="Type_III_Effector_ripH1" qual:initialLevel="0" qual:maxLevel="1"/>
      <qual:qualitativeSpecies sboTerm="SBO:0000243" qual:id="RSp0859" qual:compartment="c" qual:constant="false" qual:name="hrcS" qual:initialLevel="0" qual:maxLevel="1"/>
      <qual:qualitativeSpecies sboTerm="SBO:0000243" qual:id="RSp0858" qual:compartment="c" qual:constant="false" qual:name="hrpV" qual:initialLevel="0" qual:maxLevel="1"/>
      <qual:qualitativeSpecies sboTerm="SBO:0000243" qual:id="RSp0857" qual:compartment="c" qual:constant="false" qual:name="hrpW" qual:initialLevel="0" qual:maxLevel="1"/>
      <qual:qualitativeSpecies sboTerm="SBO:0000243" qual:id="RSp0856" qual:compartment="c" qual:constant="false" qual:name="hrpX" qual:initialLevel="0" qual:maxLevel="1"/>
      <qual:qualitativeSpecies sboTerm="SBO:0000243" qual:id="RSp0855" qual:compartment="c" qual:constant="false" qual:name="hrpY" qual:initialLevel="0" qual:maxLevel="1"/>
      <qual:qualitativeSpecies sboTerm="SBO:0000243" qual:id="RSp0854" qual:compartment="c" qual:constant="false" qual:name="hrpZ" qual:initialLevel="0" qual:maxLevel="1"/>
      <qual:qualitativeSpecies sboTerm="SBO:0000243" qual:id="RSp0853" qual:compartment="c" qual:constant="false" qual:name="hpaB" qual:initialLevel="0" qual:maxLevel="1"/>
      <qual:qualitativeSpecies sboTerm="SBO:0000243" qual:id="RSp0852" qual:compartment="c" qual:constant="false" qual:name="hrpG" qual:initialLevel="0" qual:maxLevel="1"/>
      <qual:qualitativeSpecies sboTerm="SBO:0000243" qual:id="RSp0851" qual:compartment="c" qual:constant="false" qual:name="prhJ" qual:initialLevel="0" qual:maxLevel="1"/>
      <qual:qualitativeSpecies sboTerm="SBO:0000243" qual:id="RSp0850" qual:compartment="c" qual:constant="false" qual:name="prhR" qual:initialLevel="0" qual:maxLevel="1"/>
      <qual:qualitativeSpecies sboTerm="SBO:0000243" qual:id="RSc1673" qual:compartment="c" qual:constant="false" qual:name="RSc1673" qual:initialLevel="0" qual:maxLevel="1"/>
      <qual:qualitativeSpecies sboTerm="SBO:0000243" qual:id="RSc2677" qual:compartment="c" qual:constant="false" qual:name="RSc2677" qual:initialLevel="1" qual:maxLevel="1"/>
      <qual:qualitativeSpecies sboTerm="SBO:0000243" qual:id="RSc2675" qual:compartment="c" qual:constant="false" qual:name="RSc2675" qual:initialLevel="1" qual:maxLevel="1"/>
      <qual:qualitativeSpecies sboTerm="SBO:0000243" qual:id="RSc1676" qual:compartment="c" qual:constant="false" qual:name="RSc1676" qual:initialLevel="0" qual:maxLevel="1"/>
      <qual:qualitativeSpecies sboTerm="SBO:0000247" qual:id="M_glc_D_b" qual:compartment="b" qual:constant="false" qual:name="D_Glucose" qual:initialLevel="0" qual:maxLevel="3">
        <notes>
          <body xmlns="http://www.w3.org/1999/xhtml">
            <p>STATE 0:[0.0,0.0]</p>
            <p>STATE 1:]0.0,0.1[</p>
            <p>STATE 2:[0.1,0.1]</p>
            <p>STATE 3:]0.1,+inf[</p>
          </body>
        </notes>
      </qual:qualitativeSpecies>
      <qual:qualitativeSpecies sboTerm="SBO:0000243" qual:id="RSc2171" qual:compartment="c" qual:constant="false" qual:name="prhK" qual:initialLevel="1" qual:maxLevel="1"/>
      <qual:qualitativeSpecies sboTerm="SBO:0000243" qual:id="RSc2170" qual:compartment="c" qual:constant="false" qual:name="prhL" qual:initialLevel="1" qual:maxLevel="1"/>
      <qual:qualitativeSpecies sboTerm="SBO:0000247" qual:id="M_pc180_b" qual:compartment="b" qual:constant="false" qual:name="phatidylcholine_18_0_18_0_" qual:initialLevel="0" qual:maxLevel="1">
        <notes>
          <body xmlns="http://www.w3.org/1999/xhtml">
            <p>STATE 0:[0.0,0.0]</p>
            <p>STATE 1:]0.0,+inf[</p>
          </body>
        </notes>
      </qual:qualitativeSpecies>
      <qual:qualitativeSpecies sboTerm="SBO:0000247" qual:id="M_cobalt2_p" qual:compartment="p" qual:constant="false" qual:name="Cobalt_Co2_" qual:initialLevel="0" qual:maxLevel="3">
        <notes>
          <body xmlns="http://www.w3.org/1999/xhtml">
            <p>STATE 0:[0.0,0.0]</p>
            <p>STATE 1:]0.0,0.001[</p>
            <p>STATE 2:[0.001,0.001]</p>
            <p>STATE 3:]0.001,+inf[</p>
          </body>
        </notes>
      </qual:qualitativeSpecies>
      <qual:qualitativeSpecies sboTerm="SBO:0000243" qual:id="RSp0294" qual:compartment="c" qual:constant="false" qual:name="RSp0294" qual:initialLevel="0" qual:maxLevel="1"/>
      <qual:qualitativeSpecies sboTerm="SBO:0000243" qual:id="RSc0812" qual:compartment="c" qual:constant="false" qual:name="sorAb" qual:initialLevel="0" qual:maxLevel="1"/>
      <qual:qualitativeSpecies sboTerm="SBO:0000247" qual:id="M_hexhslac_b" qual:compartment="b" qual:constant="false" qual:name="N__hexanoyl__L_homoserine_lactone" qual:initialLevel="0" qual:maxLevel="3">
        <notes>
          <body xmlns="http://www.w3.org/1999/xhtml">
            <p>STATE 0:[0.0,0.0]</p>
            <p>STATE 1:]0.0,0.0001[</p>
            <p>STATE 2:[0.0001,0.0001]</p>
            <p>STATE 3:]0.0001,+inf[</p>
          </body>
        </notes>
      </qual:qualitativeSpecies>
      <qual:qualitativeSpecies sboTerm="SBO:0000243" qual:id="RSp0291" qual:compartment="c" qual:constant="false" qual:name="RSp0291" qual:initialLevel="1" qual:maxLevel="1"/>
      <qual:qualitativeSpecies sboTerm="SBO:0000243" qual:id="RSp0290" qual:compartment="c" qual:constant="false" qual:name="RSp0290" qual:initialLevel="1" qual:maxLevel="1"/>
      <qual:qualitativeSpecies sboTerm="SBO:0000243" qual:id="RSc0280" qual:compartment="c" qual:constant="false" qual:name="RSc0280" qual:initialLevel="0" qual:maxLevel="1"/>
      <qual:qualitativeSpecies sboTerm="SBO:0000252" qual:id="M_RSp0930_c" qual:compartment="c" qual:constant="false" qual:name="Type_III_Effector_RipS3" qual:initialLevel="0" qual:maxLevel="1"/>
      <qual:qualitativeSpecies sboTerm="SBO:0000243" qual:id="RSp0350" qual:compartment="c" qual:constant="false" qual:name="flgJ" qual:initialLevel="0" qual:maxLevel="1"/>
      <qual:qualitativeSpecies sboTerm="SBO:0000243" qual:id="RSp0351" qual:compartment="c" qual:constant="false" qual:name="flgK" qual:initialLevel="0" qual:maxLevel="1"/>
      <qual:qualitativeSpecies sboTerm="SBO:0000243" qual:id="RSp0352" qual:compartment="c" qual:constant="false" qual:name="flgL" qual:initialLevel="0" qual:maxLevel="1"/>
      <qual:qualitativeSpecies sboTerm="SBO:0000252" qual:id="M_RSc2919_p" qual:compartment="p" qual:constant="false" qual:name="FecR_like" qual:initialLevel="0" qual:maxLevel="1"/>
      <qual:qualitativeSpecies sboTerm="SBO:0000243" qual:id="RSp0753" qual:compartment="c" qual:constant="false" qual:name="RSp0753" qual:initialLevel="0" qual:maxLevel="1"/>
      <qual:qualitativeSpecies sboTerm="SBO:0000247" qual:id="M_mal_L_b" qual:compartment="b" qual:constant="false" qual:name="L_Malate" qual:initialLevel="0" qual:maxLevel="3">
        <notes>
          <body xmlns="http://www.w3.org/1999/xhtml">
            <p>STATE 0:[0.0,0.0]</p>
            <p>STATE 1:]0.0,0.1[</p>
            <p>STATE 2:[0.1,0.1]</p>
            <p>STATE 3:]0.1,+inf[</p>
          </body>
        </notes>
      </qual:qualitativeSpecies>
      <qual:qualitativeSpecies sboTerm="SBO:0000243" qual:id="RSc1813" qual:compartment="c" qual:constant="false" qual:name="RSc1813" qual:initialLevel="0" qual:maxLevel="1"/>
      <qual:qualitativeSpecies sboTerm="SBO:0000243" qual:id="RSc1811" qual:compartment="c" qual:constant="false" qual:name="RSc1811" qual:initialLevel="0" qual:maxLevel="1"/>
      <qual:qualitativeSpecies sboTerm="SBO:0000243" qual:id="RSc1810" qual:compartment="c" qual:constant="false" qual:name="RSc1810" qual:initialLevel="0" qual:maxLevel="1"/>
      <qual:qualitativeSpecies sboTerm="SBO:0000243" qual:id="RSc0957" qual:compartment="c" qual:constant="false" qual:name="RSc0957" qual:initialLevel="0" qual:maxLevel="1"/>
      <qual:qualitativeSpecies sboTerm="SBO:0000243" qual:id="RSc1530" qual:compartment="c" qual:constant="false" qual:name="pstC" qual:initialLevel="0" qual:maxLevel="1"/>
      <qual:qualitativeSpecies sboTerm="SBO:0000243" qual:id="RSp1536" qual:compartment="c" qual:constant="false" qual:name="RSp1536" qual:initialLevel="0" qual:maxLevel="1"/>
      <qual:qualitativeSpecies sboTerm="SBO:0000247" qual:id="M_fe2_b" qual:compartment="b" qual:constant="false" qual:name="Iron_2_" qual:initialLevel="0" qual:maxLevel="3">
        <notes>
          <body xmlns="http://www.w3.org/1999/xhtml">
            <p>STATE 0:[0.0,0.0]</p>
            <p>STATE 1:]0.0,0.001[</p>
            <p>STATE 2:[0.001,0.001]</p>
            <p>STATE 3:]0.001,+inf[</p>
          </body>
        </notes>
      </qual:qualitativeSpecies>
      <qual:qualitativeSpecies sboTerm="SBO:0000243" qual:id="RSc3287" qual:compartment="c" qual:constant="false" qual:name="solR" qual:initialLevel="0" qual:maxLevel="1"/>
      <qual:qualitativeSpecies sboTerm="SBO:0000243" qual:id="RSp1550" qual:compartment="c" qual:constant="false" qual:name="RSp1550" qual:initialLevel="0" qual:maxLevel="1"/>
      <qual:qualitativeSpecies sboTerm="SBO:0000243" qual:id="RSc0117" qual:compartment="c" qual:constant="false" qual:name="RSc0117" qual:initialLevel="0" qual:maxLevel="1"/>
      <qual:qualitativeSpecies sboTerm="SBO:0000176" qual:id="R_T3SS_E_RipA5_S" qual:compartment="om" qual:constant="false" qual:name="Type_III_effector_secretion_RipA5" qual:initialLevel="1" qual:maxLevel="3">
        <notes>
          <body xmlns="http://www.w3.org/1999/xhtml">
            <p>STATE 0:]-inf,0.0[</p>
            <p>STATE 1:[0.0,0.0]</p>
            <p>STATE 2:]0.0,+inf[</p>
            <p>STATE 3:ND</p>
          </body>
        </notes>
      </qual:qualitativeSpecies>
      <qual:qualitativeSpecies sboTerm="SBO:0000243" qual:id="RSc0289" qual:compartment="c" qual:constant="false" qual:name="vsrA" qual:initialLevel="1" qual:maxLevel="1"/>
      <qual:qualitativeSpecies sboTerm="SBO:0000243" qual:id="RSc2906" qual:compartment="c" qual:constant="false" qual:name="RSc2906" qual:initialLevel="0" qual:maxLevel="1"/>
      <qual:qualitativeSpecies sboTerm="SBO:0000243" qual:id="RSc1533" qual:compartment="c" qual:constant="false" qual:name="phoU" qual:initialLevel="0" qual:maxLevel="1"/>
      <qual:qualitativeSpecies sboTerm="SBO:0000243" qual:id="RSc2456" qual:compartment="c" qual:constant="false" qual:name="vsrB" qual:initialLevel="1" qual:maxLevel="1"/>
      <qual:qualitativeSpecies sboTerm="SBO:0000243" qual:id="RSp0225" qual:compartment="c" qual:constant="false" qual:name="fca" qual:initialLevel="0" qual:maxLevel="1"/>
      <qual:qualitativeSpecies sboTerm="SBO:0000247" qual:id="M_hcys_L_b" qual:compartment="b" qual:constant="false" qual:name="L_Homocysteine" qual:initialLevel="0" qual:maxLevel="3">
        <notes>
          <body xmlns="http://www.w3.org/1999/xhtml">
            <p>STATE 0:[0.0,0.0]</p>
            <p>STATE 1:]0.0,0.1[</p>
            <p>STATE 2:[0.1,0.1]</p>
            <p>STATE 3:]0.1,+inf[</p>
          </body>
        </notes>
      </qual:qualitativeSpecies>
      <qual:qualitativeSpecies sboTerm="SBO:0000176" qual:id="R_T3SS_E_RipE1_S" qual:compartment="om" qual:constant="false" qual:name="Type_III_effector_secretion_RipE1" qual:initialLevel="1" qual:maxLevel="3">
        <notes>
          <body xmlns="http://www.w3.org/1999/xhtml">
            <p>STATE 0:]-inf,0.0[</p>
            <p>STATE 1:[0.0,0.0]</p>
            <p>STATE 2:]0.0,+inf[</p>
            <p>STATE 3:ND</p>
          </body>
        </notes>
      </qual:qualitativeSpecies>
      <qual:qualitativeSpecies sboTerm="SBO:0000243" qual:id="RSc2737" qual:compartment="c" qual:constant="false" qual:name="phcR" qual:initialLevel="1" qual:maxLevel="1"/>
      <qual:qualitativeSpecies sboTerm="SBO:0000243" qual:id="RSc0225" qual:compartment="c" qual:constant="false" qual:name="RSc0225" qual:initialLevel="0" qual:maxLevel="1"/>
      <qual:qualitativeSpecies sboTerm="SBO:0000243" qual:id="RSp0731" qual:compartment="c" qual:constant="false" qual:name="Type_III_Effector_ripTPS" qual:initialLevel="0" qual:maxLevel="1"/>
      <qual:qualitativeSpecies sboTerm="SBO:0000243" qual:id="RSc1535" qual:compartment="c" qual:constant="false" qual:name="phoR" qual:initialLevel="1" qual:maxLevel="1"/>
      <qual:qualitativeSpecies sboTerm="SBO:0000243" qual:id="RSp0071" qual:compartment="c" qual:constant="false" qual:name="RSp0071" qual:initialLevel="0" qual:maxLevel="1"/>
      <qual:qualitativeSpecies sboTerm="SBO:0000247" qual:id="M_asn_L_b" qual:compartment="b" qual:constant="false" qual:name="L_Asparagine" qual:initialLevel="0" qual:maxLevel="5">
        <notes>
          <body xmlns="http://www.w3.org/1999/xhtml">
            <p>STATE 0:[0.0,0.0]</p>
            <p>STATE 1:]0.0,0.001[</p>
            <p>STATE 2:[0.001,0.001]</p>
            <p>STATE 3:]0.001,0.1[</p>
            <p>STATE 4:[0.1,0.1]</p>
            <p>STATE 5:]0.1,+inf[</p>
          </body>
        </notes>
      </qual:qualitativeSpecies>
      <qual:qualitativeSpecies sboTerm="SBO:0000243" qual:id="RSp0072" qual:compartment="c" qual:constant="false" qual:name="RSp0072" qual:initialLevel="0" qual:maxLevel="1"/>
      <qual:qualitativeSpecies sboTerm="SBO:0000243" qual:id="RSp0075" qual:compartment="c" qual:constant="false" qual:name="kgtP1" qual:initialLevel="0" qual:maxLevel="1"/>
      <qual:qualitativeSpecies sboTerm="SBO:0000243" qual:id="RSc0041" qual:compartment="c" qual:constant="false" qual:name="Type_III_Effector_ripI" qual:initialLevel="0" qual:maxLevel="1"/>
      <qual:qualitativeSpecies sboTerm="SBO:0000252" qual:id="M_RSp0160_c" qual:compartment="c" qual:constant="false" qual:name="Type_III_Effector_RipH3" qual:initialLevel="0" qual:maxLevel="1"/>
      <qual:qualitativeSpecies sboTerm="SBO:0000252" qual:id="M_RSc0742_c" qual:compartment="c" qual:constant="false" qual:name="CheZ2" qual:initialLevel="0" qual:maxLevel="1"/>
      <qual:qualitativeSpecies sboTerm="SBO:0000243" qual:id="RSc0447" qual:compartment="c" qual:constant="false" qual:name="RSc0447" qual:initialLevel="0" qual:maxLevel="1"/>
      <qual:qualitativeSpecies sboTerm="SBO:0000243" qual:id="RSc0724" qual:compartment="c" qual:constant="false" qual:name="RSc0724" qual:initialLevel="1" qual:maxLevel="1"/>
      <qual:qualitativeSpecies sboTerm="SBO:0000243" qual:id="RSc3052" qual:compartment="c" qual:constant="false" qual:name="glpK" qual:initialLevel="0" qual:maxLevel="1"/>
      <qual:qualitativeSpecies sboTerm="SBO:0000252" qual:id="M_RSc0672_c" qual:compartment="c" qual:constant="false" qual:name="PilL" qual:initialLevel="0" qual:maxLevel="1"/>
      <qual:qualitativeSpecies sboTerm="SBO:0000243" qual:id="RSc0723" qual:compartment="c" qual:constant="false" qual:name="RSc0723" qual:initialLevel="1" qual:maxLevel="1"/>
      <qual:qualitativeSpecies sboTerm="SBO:0000243" qual:id="RSc0720" qual:compartment="c" qual:constant="false" qual:name="RSc0720" qual:initialLevel="0" qual:maxLevel="1"/>
      <qual:qualitativeSpecies sboTerm="SBO:0000243" qual:id="RSc1927" qual:compartment="c" qual:constant="false" qual:name="RSc1927" qual:initialLevel="0" qual:maxLevel="1"/>
      <qual:qualitativeSpecies sboTerm="SBO:0000243" qual:id="RSc1926" qual:compartment="c" qual:constant="false" qual:name="RSc1926" qual:initialLevel="0" qual:maxLevel="1"/>
      <qual:qualitativeSpecies sboTerm="SBO:0000243" qual:id="RSc2228" qual:compartment="c" qual:constant="false" qual:name="RSc2228" qual:initialLevel="0" qual:maxLevel="1"/>
      <qual:qualitativeSpecies sboTerm="SBO:0000252" qual:id="M_RSp0193_c" qual:compartment="c" qual:constant="false" qual:name="Type_III_Effector_RipL" qual:initialLevel="0" qual:maxLevel="1"/>
      <qual:qualitativeSpecies sboTerm="SBO:0000252" qual:id="M_RSp0879_c" qual:compartment="c" qual:constant="false" qual:name="Type_III_Effector_RipAO" qual:initialLevel="0" qual:maxLevel="1"/>
      <qual:qualitativeSpecies sboTerm="SBO:0000252" qual:id="M_RSp1286_c" qual:compartment="c" qual:constant="false" qual:name="ScrR" qual:initialLevel="1" qual:maxLevel="1"/>
      <qual:qualitativeSpecies sboTerm="SBO:0000247" qual:id="M_unknown_signal_vsrB_b" qual:compartment="b" qual:constant="false" qual:name="signal_vsrB" qual:initialLevel="1" qual:maxLevel="1">
        <notes>
          <body xmlns="http://www.w3.org/1999/xhtml">
            <p>STATE 0:[0.0,0.0]</p>
            <p>STATE 1:]0.0,+inf[</p>
          </body>
        </notes>
      </qual:qualitativeSpecies>
      <qual:qualitativeSpecies sboTerm="SBO:0000176" qual:id="R_T3SS_E_RipP2_S" qual:compartment="om" qual:constant="false" qual:name="Type_III_effector_secretion_RipP2" qual:initialLevel="1" qual:maxLevel="3">
        <notes>
          <body xmlns="http://www.w3.org/1999/xhtml">
            <p>STATE 0:]-inf,0.0[</p>
            <p>STATE 1:[0.0,0.0]</p>
            <p>STATE 2:]0.0,+inf[</p>
            <p>STATE 3:ND</p>
          </body>
        </notes>
      </qual:qualitativeSpecies>
      <qual:qualitativeSpecies sboTerm="SBO:0000252" qual:id="M_RSc3387_c" qual:compartment="c" qual:constant="false" qual:name="KdpE" qual:initialLevel="0" qual:maxLevel="1"/>
      <qual:qualitativeSpecies sboTerm="SBO:0000252" qual:id="M_RSp1601_c" qual:compartment="c" qual:constant="false" qual:name="Type_III_Effector_RipBA" qual:initialLevel="0" qual:maxLevel="1"/>
      <qual:qualitativeSpecies sboTerm="SBO:0000243" qual:id="RSc0118" qual:compartment="c" qual:constant="false" qual:name="RSc0118" qual:initialLevel="0" qual:maxLevel="1"/>
      <qual:qualitativeSpecies sboTerm="SBO:0000176" qual:id="R_T3SS_E_RipS6_S" qual:compartment="om" qual:constant="false" qual:name="Type_III_effector_secretion_RipS6" qual:initialLevel="1" qual:maxLevel="3">
        <notes>
          <body xmlns="http://www.w3.org/1999/xhtml">
            <p>STATE 0:]-inf,0.0[</p>
            <p>STATE 1:[0.0,0.0]</p>
            <p>STATE 2:]0.0,+inf[</p>
            <p>STATE 3:ND</p>
          </body>
        </notes>
      </qual:qualitativeSpecies>
      <qual:qualitativeSpecies sboTerm="SBO:0000243" qual:id="RSp1108" qual:compartment="c" qual:constant="false" qual:name="RSp1108" qual:initialLevel="0" qual:maxLevel="1"/>
      <qual:qualitativeSpecies sboTerm="SBO:0000243" qual:id="RSp0456" qual:compartment="c" qual:constant="false" qual:name="RSp0456" qual:initialLevel="0" qual:maxLevel="1"/>
      <qual:qualitativeSpecies sboTerm="SBO:0000252" qual:id="M_RSc0670_c" qual:compartment="c" qual:constant="false" qual:name="PilI" qual:initialLevel="0" qual:maxLevel="1"/>
      <qual:qualitativeSpecies sboTerm="SBO:0000243" qual:id="RSp0596" qual:compartment="c" qual:constant="false" qual:name="RSp0596" qual:initialLevel="0" qual:maxLevel="1"/>
      <qual:qualitativeSpecies sboTerm="SBO:0000243" qual:id="RSp0773" qual:compartment="c" qual:constant="false" qual:name="RSp0773" qual:initialLevel="0" qual:maxLevel="1"/>
      <qual:qualitativeSpecies sboTerm="SBO:0000252" qual:id="M_RSp1403_c" qual:compartment="c" qual:constant="false" qual:name="CheB" qual:initialLevel="0" qual:maxLevel="1"/>
      <qual:qualitativeSpecies sboTerm="SBO:0000243" qual:id="RSp1311" qual:compartment="c" qual:constant="false" qual:name="RSp1311" qual:initialLevel="0" qual:maxLevel="1"/>
      <qual:qualitativeSpecies sboTerm="SBO:0000243" qual:id="RSp0779" qual:compartment="c" qual:constant="false" qual:name="RSp0779" qual:initialLevel="0" qual:maxLevel="1"/>
      <qual:qualitativeSpecies sboTerm="SBO:0000297" qual:id="M_TIISS_p" qual:compartment="om" qual:constant="false" qual:name="type_II_secretion_system" qual:initialLevel="0" qual:maxLevel="1"/>
      <qual:qualitativeSpecies sboTerm="SBO:0000247" qual:id="M_unknown_signal_pehS_b" qual:compartment="b" qual:constant="false" qual:name="signal_pehS" qual:initialLevel="1" qual:maxLevel="1">
        <notes>
          <body xmlns="http://www.w3.org/1999/xhtml">
            <p>STATE 0:[0.0,0.0]</p>
            <p>STATE 1:]0.0,+inf[</p>
          </body>
        </notes>
      </qual:qualitativeSpecies>
      <qual:qualitativeSpecies sboTerm="SBO:0000243" qual:id="RSc1800" qual:compartment="c" qual:constant="false" qual:name="Type_III_Effector_ripG4" qual:initialLevel="0" qual:maxLevel="1"/>
      <qual:qualitativeSpecies sboTerm="SBO:0000243" qual:id="RSp0679" qual:compartment="c" qual:constant="false" qual:name="RSp0679" qual:initialLevel="0" qual:maxLevel="1"/>
      <qual:qualitativeSpecies sboTerm="SBO:0000243" qual:id="RSp0678" qual:compartment="c" qual:constant="false" qual:name="pdxH2" qual:initialLevel="0" qual:maxLevel="1"/>
      <qual:qualitativeSpecies sboTerm="SBO:0000252" qual:id="M_RSp1401_c" qual:compartment="c" qual:constant="false" qual:name="CheZ" qual:initialLevel="0" qual:maxLevel="1"/>
      <qual:qualitativeSpecies sboTerm="SBO:0000252" qual:id="M_PehC_b" qual:compartment="b" qual:constant="false" qual:name="Protein_PehC_polygalacturonase" qual:initialLevel="0" qual:maxLevel="1">
        <notes>
          <body xmlns="http://www.w3.org/1999/xhtml">
            <p>STATE 0:[0.0,0.0]</p>
            <p>STATE 1:]0.0,+inf[</p>
          </body>
        </notes>
      </qual:qualitativeSpecies>
      <qual:qualitativeSpecies sboTerm="SBO:0000247" qual:id="M_h2o2_b" qual:compartment="b" qual:constant="false" qual:name="Hydrogen_peroxide" qual:initialLevel="0" qual:maxLevel="5">
        <notes>
          <body xmlns="http://www.w3.org/1999/xhtml">
            <p>STATE 0:[0.0,0.0]</p>
            <p>STATE 1:]0.0,0.1[</p>
            <p>STATE 2:[0.1,0.1]</p>
            <p>STATE 3:]0.1,0.15[</p>
            <p>STATE 4:[0.15,0.15]</p>
            <p>STATE 5:]0.15,+inf[</p>
          </body>
        </notes>
      </qual:qualitativeSpecies>
      <qual:qualitativeSpecies sboTerm="SBO:0000252" qual:id="M_RSp1130_c" qual:compartment="c" qual:constant="false" qual:name="Type_III_Effector_RipN" qual:initialLevel="0" qual:maxLevel="1"/>
      <qual:qualitativeSpecies sboTerm="SBO:0000252" qual:id="M_RSc2169_c" qual:compartment="c" qual:constant="false" qual:name="PrhM" qual:initialLevel="0" qual:maxLevel="1"/>
      <qual:qualitativeSpecies sboTerm="SBO:0000247" qual:id="M_tyr_L_b" qual:compartment="b" qual:constant="false" qual:name="L_Tyrosine" qual:initialLevel="0" qual:maxLevel="7">
        <notes>
          <body xmlns="http://www.w3.org/1999/xhtml">
            <p>STATE 0:[0.0,0.0]</p>
            <p>STATE 1:]0.0,0.001[</p>
            <p>STATE 2:[0.001,0.001]</p>
            <p>STATE 3:]0.001,0.0715[</p>
            <p>STATE 4:[0.0715,0.0715]</p>
            <p>STATE 5:]0.0715,0.1[</p>
            <p>STATE 6:[0.1,0.1]</p>
            <p>STATE 7:]0.1,+inf[</p>
          </body>
        </notes>
      </qual:qualitativeSpecies>
      <qual:qualitativeSpecies sboTerm="SBO:0000243" qual:id="RSp0677" qual:compartment="c" qual:constant="false" qual:name="metR" qual:initialLevel="0" qual:maxLevel="1"/>
      <qual:qualitativeSpecies sboTerm="SBO:0000243" qual:id="RSp0676" qual:compartment="c" qual:constant="false" qual:name="metE" qual:initialLevel="0" qual:maxLevel="1"/>
      <qual:qualitativeSpecies sboTerm="SBO:0000176" qual:id="R_T3SS_E_RipC1_S" qual:compartment="om" qual:constant="false" qual:name="Type_III_effector_secretion_RipC1" qual:initialLevel="1" qual:maxLevel="3">
        <notes>
          <body xmlns="http://www.w3.org/1999/xhtml">
            <p>STATE 0:]-inf,0.0[</p>
            <p>STATE 1:[0.0,0.0]</p>
            <p>STATE 2:]0.0,+inf[</p>
            <p>STATE 3:ND</p>
          </body>
        </notes>
      </qual:qualitativeSpecies>
      <qual:qualitativeSpecies sboTerm="SBO:0000243" qual:id="RSc1364" qual:compartment="c" qual:constant="false" qual:name="RSc1364" qual:initialLevel="0" qual:maxLevel="1"/>
      <qual:qualitativeSpecies sboTerm="SBO:0000243" qual:id="RSp1322" qual:compartment="c" qual:constant="false" qual:name="RSp1322" qual:initialLevel="0" qual:maxLevel="1"/>
      <qual:qualitativeSpecies sboTerm="SBO:0000243" qual:id="RSc3286" qual:compartment="c" qual:constant="false" qual:name="solI" qual:initialLevel="0" qual:maxLevel="1"/>
      <qual:qualitativeSpecies sboTerm="SBO:0000243" qual:id="RSc1474" qual:compartment="c" qual:constant="false" qual:name="RSc1474" qual:initialLevel="0" qual:maxLevel="1"/>
      <qual:qualitativeSpecies sboTerm="SBO:0000243" qual:id="RSc3288" qual:compartment="c" qual:constant="false" qual:name="rsl2" qual:initialLevel="0" qual:maxLevel="1"/>
      <qual:qualitativeSpecies sboTerm="SBO:0000247" qual:id="M_ala_L_b" qual:compartment="b" qual:constant="false" qual:name="L_Alanine" qual:initialLevel="0" qual:maxLevel="5">
        <notes>
          <body xmlns="http://www.w3.org/1999/xhtml">
            <p>STATE 0:[0.0,0.0]</p>
            <p>STATE 1:]0.0,0.001[</p>
            <p>STATE 2:[0.001,0.001]</p>
            <p>STATE 3:]0.001,0.1[</p>
            <p>STATE 4:[0.1,0.1]</p>
            <p>STATE 5:]0.1,+inf[</p>
          </body>
        </notes>
      </qual:qualitativeSpecies>
      <qual:qualitativeSpecies sboTerm="SBO:0000176" qual:id="R_T3SS_E_RipF1_S" qual:compartment="om" qual:constant="false" qual:name="Type_III_effector_secretion_RipF1" qual:initialLevel="1" qual:maxLevel="3">
        <notes>
          <body xmlns="http://www.w3.org/1999/xhtml">
            <p>STATE 0:]-inf,0.0[</p>
            <p>STATE 1:[0.0,0.0]</p>
            <p>STATE 2:]0.0,+inf[</p>
            <p>STATE 3:ND</p>
          </body>
        </notes>
      </qual:qualitativeSpecies>
      <qual:qualitativeSpecies sboTerm="SBO:0000243" qual:id="RSp0983" qual:compartment="c" qual:constant="false" qual:name="RSp0983" qual:initialLevel="0" qual:maxLevel="1"/>
      <qual:qualitativeSpecies sboTerm="SBO:0000252" qual:id="M_RSp1407_c" qual:compartment="c" qual:constant="false" qual:name="CheW" qual:initialLevel="0" qual:maxLevel="1"/>
      <qual:qualitativeSpecies sboTerm="SBO:0000252" qual:id="M_RSp1405_c" qual:compartment="c" qual:constant="false" qual:name="CheR" qual:initialLevel="0" qual:maxLevel="1"/>
      <qual:qualitativeSpecies sboTerm="SBO:0000243" qual:id="RSc3111" qual:compartment="c" qual:constant="false" qual:name="gspL" qual:initialLevel="1" qual:maxLevel="1"/>
      <qual:qualitativeSpecies sboTerm="SBO:0000243" qual:id="RSc3112" qual:compartment="c" qual:constant="false" qual:name="gspM" qual:initialLevel="1" qual:maxLevel="1"/>
      <qual:qualitativeSpecies sboTerm="SBO:0000243" qual:id="RSc3113" qual:compartment="c" qual:constant="false" qual:name="gspN" qual:initialLevel="1" qual:maxLevel="1"/>
      <qual:qualitativeSpecies sboTerm="SBO:0000243" qual:id="RSc3114" qual:compartment="c" qual:constant="false" qual:name="gspD" qual:initialLevel="0" qual:maxLevel="1"/>
      <qual:qualitativeSpecies sboTerm="SBO:0000243" qual:id="RSc3115" qual:compartment="c" qual:constant="false" qual:name="gspE" qual:initialLevel="1" qual:maxLevel="1"/>
      <qual:qualitativeSpecies sboTerm="SBO:0000243" qual:id="RSc3116" qual:compartment="c" qual:constant="false" qual:name="gspF" qual:initialLevel="1" qual:maxLevel="1"/>
      <qual:qualitativeSpecies sboTerm="SBO:0000243" qual:id="RSp0681" qual:compartment="c" qual:constant="false" qual:name="trpD2" qual:initialLevel="0" qual:maxLevel="1"/>
      <qual:qualitativeSpecies sboTerm="SBO:0000176" qual:id="R_T3SS_E_RipAY_S" qual:compartment="om" qual:constant="false" qual:name="Type_III_effector_secretion_RipAY" qual:initialLevel="1" qual:maxLevel="3">
        <notes>
          <body xmlns="http://www.w3.org/1999/xhtml">
            <p>STATE 0:]-inf,0.0[</p>
            <p>STATE 1:[0.0,0.0]</p>
            <p>STATE 2:]0.0,+inf[</p>
            <p>STATE 3:ND</p>
          </body>
        </notes>
      </qual:qualitativeSpecies>
      <qual:qualitativeSpecies sboTerm="SBO:0000176" qual:id="R_LAAO6ex" qual:compartment="e" qual:constant="false" qual:name="L_tryptophan_oxidase__deaminating__extracellular_" qual:initialLevel="1" qual:maxLevel="3">
        <notes>
          <body xmlns="http://www.w3.org/1999/xhtml">
            <p>STATE 0:]-inf,0.0[</p>
            <p>STATE 1:[0.0,0.0]</p>
            <p>STATE 2:]0.0,+inf[</p>
            <p>STATE 3:ND</p>
          </body>
        </notes>
      </qual:qualitativeSpecies>
      <qual:qualitativeSpecies sboTerm="SBO:0000252" qual:id="M_RSc0741_c" qual:compartment="c" qual:constant="false" qual:name="Che" qual:initialLevel="0" qual:maxLevel="1"/>
      <qual:qualitativeSpecies sboTerm="SBO:0000243" qual:id="RSp1555" qual:compartment="c" qual:constant="false" qual:name="popF1" qual:initialLevel="0" qual:maxLevel="1"/>
      <qual:qualitativeSpecies sboTerm="SBO:0000252" qual:id="M_RSp1467_b" qual:compartment="b" qual:constant="false" qual:name="Protein_RSp1467_aspartic_protease" qual:initialLevel="0" qual:maxLevel="1">
        <notes>
          <body xmlns="http://www.w3.org/1999/xhtml">
            <p>STATE 0:[0.0,0.0]</p>
            <p>STATE 1:]0.0,+inf[</p>
          </body>
        </notes>
      </qual:qualitativeSpecies>
      <qual:qualitativeSpecies sboTerm="SBO:0000243" qual:id="RSp1224" qual:compartment="c" qual:constant="false" qual:name="aer1" qual:initialLevel="1" qual:maxLevel="1"/>
      <qual:qualitativeSpecies sboTerm="SBO:0000243" qual:id="RSp1223" qual:compartment="c" qual:constant="false" qual:name="RSp1223" qual:initialLevel="0" qual:maxLevel="1"/>
      <qual:qualitativeSpecies sboTerm="SBO:0000243" qual:id="RSp1222" qual:compartment="c" qual:constant="false" qual:name="nirB" qual:initialLevel="0" qual:maxLevel="1"/>
      <qual:qualitativeSpecies sboTerm="SBO:0000243" qual:id="RSp1221" qual:compartment="c" qual:constant="false" qual:name="nirD" qual:initialLevel="0" qual:maxLevel="1"/>
      <qual:qualitativeSpecies sboTerm="SBO:0000243" qual:id="RSc2648" qual:compartment="c" qual:constant="false" qual:name="hutC" qual:initialLevel="1" qual:maxLevel="1"/>
      <qual:qualitativeSpecies sboTerm="SBO:0000243" qual:id="RSc2647" qual:compartment="c" qual:constant="false" qual:name="hutU" qual:initialLevel="0" qual:maxLevel="1"/>
      <qual:qualitativeSpecies sboTerm="SBO:0000243" qual:id="RSc2646" qual:compartment="c" qual:constant="false" qual:name="hutH" qual:initialLevel="0" qual:maxLevel="1"/>
      <qual:qualitativeSpecies sboTerm="SBO:0000243" qual:id="RSc2645" qual:compartment="c" qual:constant="false" qual:name="hutG" qual:initialLevel="0" qual:maxLevel="1"/>
      <qual:qualitativeSpecies sboTerm="SBO:0000243" qual:id="RSc2644" qual:compartment="c" qual:constant="false" qual:name="hutI" qual:initialLevel="0" qual:maxLevel="1"/>
      <qual:qualitativeSpecies sboTerm="SBO:0000252" qual:id="M_RSc1839_c" qual:compartment="c" qual:constant="false" qual:name="Type_III_Effector_RipS4" qual:initialLevel="0" qual:maxLevel="1"/>
      <qual:qualitativeSpecies sboTerm="SBO:0000237" qual:id="E_Cmedium_b" qual:compartment="b" qual:constant="false" qual:name="Complete medium" qual:initialLevel="0" qual:maxLevel="1"/>
      <qual:qualitativeSpecies sboTerm="SBO:0000252" qual:id="M_RSc2130_c" qual:compartment="c" qual:constant="false" qual:name="Type_III_Effector_RipS6" qual:initialLevel="0" qual:maxLevel="1"/>
      <qual:qualitativeSpecies sboTerm="SBO:0000243" qual:id="RSp1281" qual:compartment="c" qual:constant="false" qual:name="Type_III_Effector_ripR" qual:initialLevel="0" qual:maxLevel="1"/>
      <qual:qualitativeSpecies sboTerm="SBO:0000243" qual:id="RSc3290" qual:compartment="c" qual:constant="false" qual:name="Type_III_Effector_ripAX1" qual:initialLevel="0" qual:maxLevel="1"/>
      <qual:qualitativeSpecies sboTerm="SBO:0000243" qual:id="RSp0792" qual:compartment="c" qual:constant="false" qual:name="RSp0792" qual:initialLevel="0" qual:maxLevel="1"/>
      <qual:qualitativeSpecies sboTerm="SBO:0000243" qual:id="RSp0822" qual:compartment="c" qual:constant="false" qual:name="Type_III_Effector_ripAF1" qual:initialLevel="0" qual:maxLevel="1"/>
      <qual:qualitativeSpecies sboTerm="SBO:0000247" qual:id="M_thm_b" qual:compartment="b" qual:constant="false" qual:name="Thiamin" qual:initialLevel="0" qual:maxLevel="3">
        <notes>
          <body xmlns="http://www.w3.org/1999/xhtml">
            <p>STATE 0:[0.0,0.0]</p>
            <p>STATE 1:]0.0,1e-05[</p>
            <p>STATE 2:[1e-05,1e-05]</p>
            <p>STATE 3:]1e-05,+inf[</p>
          </body>
        </notes>
      </qual:qualitativeSpecies>
      <qual:qualitativeSpecies sboTerm="SBO:0000243" qual:id="RSp1652" qual:compartment="c" qual:constant="false" qual:name="RSp1652" qual:initialLevel="0" qual:maxLevel="1"/>
      <qual:qualitativeSpecies sboTerm="SBO:0000243" qual:id="RSp0957" qual:compartment="c" qual:constant="false" qual:name="RSp0957" qual:initialLevel="0" qual:maxLevel="1"/>
      <qual:qualitativeSpecies sboTerm="SBO:0000297" qual:id="M_TISS_p" qual:compartment="om" qual:constant="false" qual:name="type_I_secretion_system" qual:initialLevel="0" qual:maxLevel="1"/>
      <qual:qualitativeSpecies sboTerm="SBO:0000243" qual:id="RSc3296" qual:compartment="c" qual:constant="false" qual:name="sdaA2" qual:initialLevel="0" qual:maxLevel="1"/>
      <qual:qualitativeSpecies sboTerm="SBO:0000252" qual:id="M_RSc1535_c" qual:compartment="im" qual:constant="false" qual:name="PhoR" qual:initialLevel="0" qual:maxLevel="1"/>
      <qual:qualitativeSpecies sboTerm="SBO:0000252" qual:id="M_Prot_b" qual:compartment="b" qual:constant="false" qual:name="Protein" qual:initialLevel="0" qual:maxLevel="1">
        <notes>
          <body xmlns="http://www.w3.org/1999/xhtml">
            <p>STATE 0:[0.0,0.0]</p>
            <p>STATE 1:]0.0,+inf[</p>
          </body>
        </notes>
      </qual:qualitativeSpecies>
      <qual:qualitativeSpecies sboTerm="SBO:0000252" qual:id="M_RSp1408_c" qual:compartment="c" qual:constant="false" qual:name="CheA" qual:initialLevel="0" qual:maxLevel="1"/>
      <qual:qualitativeSpecies sboTerm="SBO:0000252" qual:id="M_RSc0245_c" qual:compartment="c" qual:constant="false" qual:name="Type_III_Effector_RipB" qual:initialLevel="0" qual:maxLevel="1"/>
      <qual:qualitativeSpecies sboTerm="SBO:0000252" qual:id="M_RSp0980_c" qual:compartment="c" qual:constant="false" qual:name="NarL" qual:initialLevel="0" qual:maxLevel="1"/>
      <qual:qualitativeSpecies sboTerm="SBO:0000297" qual:id="M_TIIISS_p" qual:compartment="om" qual:constant="false" qual:name="type_III_secretion_system" qual:initialLevel="0" qual:maxLevel="1"/>
      <qual:qualitativeSpecies sboTerm="SBO:0000243" qual:id="RSc2733" qual:compartment="c" qual:constant="false" qual:name="pntB" qual:initialLevel="0" qual:maxLevel="1"/>
      <qual:qualitativeSpecies sboTerm="SBO:0000243" qual:id="RSc1531" qual:compartment="c" qual:constant="false" qual:name="pstA" qual:initialLevel="0" qual:maxLevel="1"/>
      <qual:qualitativeSpecies sboTerm="SBO:0000243" qual:id="RSc1532" qual:compartment="c" qual:constant="false" qual:name="pstB" qual:initialLevel="0" qual:maxLevel="1"/>
      <qual:qualitativeSpecies sboTerm="SBO:0000247" qual:id="M_lys_L_b" qual:compartment="b" qual:constant="false" qual:name="L_Lysine" qual:initialLevel="0" qual:maxLevel="3">
        <notes>
          <body xmlns="http://www.w3.org/1999/xhtml">
            <p>STATE 0:[0.0,0.0]</p>
            <p>STATE 1:]0.0,0.001[</p>
            <p>STATE 2:[0.001,0.001]</p>
            <p>STATE 3:]0.001,+inf[</p>
          </body>
        </notes>
      </qual:qualitativeSpecies>
      <qual:qualitativeSpecies sboTerm="SBO:0000247" qual:id="M_cit_b" qual:compartment="b" qual:constant="false" qual:name="Citrate" qual:initialLevel="0" qual:maxLevel="3">
        <notes>
          <body xmlns="http://www.w3.org/1999/xhtml">
            <p>STATE 0:[0.0,0.0]</p>
            <p>STATE 1:]0.0,0.1[</p>
            <p>STATE 2:[0.1,0.1]</p>
            <p>STATE 3:]0.1,+inf[</p>
          </body>
        </notes>
      </qual:qualitativeSpecies>
      <qual:qualitativeSpecies sboTerm="SBO:0000243" qual:id="RSc2736" qual:compartment="c" qual:constant="false" qual:name="phcS" qual:initialLevel="1" qual:maxLevel="1"/>
      <qual:qualitativeSpecies sboTerm="SBO:0000243" qual:id="RSc2735" qual:compartment="c" qual:constant="false" qual:name="phcB" qual:initialLevel="1" qual:maxLevel="1"/>
      <qual:qualitativeSpecies sboTerm="SBO:0000252" qual:id="M_RSp0672_c" qual:compartment="c" qual:constant="false" qual:name="Type_III_Effector_RipG2" qual:initialLevel="0" qual:maxLevel="1"/>
      <qual:qualitativeSpecies sboTerm="SBO:0000243" qual:id="RSp0258" qual:compartment="c" qual:constant="false" qual:name="RSp0258" qual:initialLevel="0" qual:maxLevel="1"/>
      <qual:qualitativeSpecies sboTerm="SBO:0000247" qual:id="M_val_L_b" qual:compartment="b" qual:constant="false" qual:name="L_Valine" qual:initialLevel="0" qual:maxLevel="3">
        <notes>
          <body xmlns="http://www.w3.org/1999/xhtml">
            <p>STATE 0:[0.0,0.0]</p>
            <p>STATE 1:]0.0,0.001[</p>
            <p>STATE 2:[0.001,0.001]</p>
            <p>STATE 3:]0.001,+inf[</p>
          </body>
        </notes>
      </qual:qualitativeSpecies>
      <qual:qualitativeSpecies sboTerm="SBO:0000247" qual:id="M_tre_b" qual:compartment="b" qual:constant="false" qual:name="Trehalose" qual:initialLevel="0" qual:maxLevel="3">
        <notes>
          <body xmlns="http://www.w3.org/1999/xhtml">
            <p>STATE 0:[0.0,0.0]</p>
            <p>STATE 1:]0.0,0.1[</p>
            <p>STATE 2:[0.1,0.1]</p>
            <p>STATE 3:]0.1,+inf[</p>
          </body>
        </notes>
      </qual:qualitativeSpecies>
      <qual:qualitativeSpecies sboTerm="SBO:0000243" qual:id="RSc0918" qual:compartment="c" qual:constant="false" qual:name="mltB" qual:initialLevel="0" qual:maxLevel="1"/>
      <qual:qualitativeSpecies sboTerm="SBO:0000243" qual:id="RSc0669" qual:compartment="c" qual:constant="false" qual:name="pilH" qual:initialLevel="1" qual:maxLevel="1"/>
      <qual:qualitativeSpecies sboTerm="SBO:0000243" qual:id="RSc0668" qual:compartment="c" qual:constant="false" qual:name="pilG" qual:initialLevel="1" qual:maxLevel="1"/>
      <qual:qualitativeSpecies sboTerm="SBO:0000252" qual:id="M_RSp1390_c" qual:compartment="c" qual:constant="false" qual:name="FliA" qual:initialLevel="0" qual:maxLevel="1"/>
      <qual:qualitativeSpecies sboTerm="SBO:0000252" qual:id="M_RSp0875_c" qual:compartment="c" qual:constant="false" qual:name="Type_III_Effector_RipAC" qual:initialLevel="0" qual:maxLevel="1"/>
      <qual:qualitativeSpecies sboTerm="SBO:0000247" qual:id="M_pnto_R_b" qual:compartment="b" qual:constant="false" qual:name="R__Pantothenate" qual:initialLevel="0" qual:maxLevel="3">
        <notes>
          <body xmlns="http://www.w3.org/1999/xhtml">
            <p>STATE 0:[0.0,0.0]</p>
            <p>STATE 1:]0.0,1e-05[</p>
            <p>STATE 2:[1e-05,1e-05]</p>
            <p>STATE 3:]1e-05,+inf[</p>
          </body>
        </notes>
      </qual:qualitativeSpecies>
      <qual:qualitativeSpecies sboTerm="SBO:0000243" qual:id="RSp0255" qual:compartment="c" qual:constant="false" qual:name="aer2" qual:initialLevel="1" qual:maxLevel="1"/>
      <qual:qualitativeSpecies sboTerm="SBO:0000252" qual:id="M_MCP_c" qual:compartment="im" qual:constant="false" qual:name="MCP" qual:initialLevel="0" qual:maxLevel="1"/>
      <qual:qualitativeSpecies sboTerm="SBO:0000247" qual:id="M_chemmeth_c" qual:compartment="im" qual:constant="false" qual:name="methylation_state_of_chemotoxis_receptors" qual:initialLevel="0" qual:maxLevel="2"/>
      <qual:qualitativeSpecies sboTerm="SBO:0000297" qual:id="M_TAT_c" qual:compartment="im" qual:constant="false" qual:name="TAT" qual:initialLevel="0" qual:maxLevel="1"/>
      <qual:qualitativeSpecies sboTerm="SBO:0000243" qual:id="RSc2244" qual:compartment="c" qual:constant="false" qual:name="RSc2244" qual:initialLevel="0" qual:maxLevel="1"/>
      <qual:qualitativeSpecies sboTerm="SBO:0000243" qual:id="RSp0506" qual:compartment="c" qual:constant="false" qual:name="RSp0506" qual:initialLevel="0" qual:maxLevel="1"/>
      <qual:qualitativeSpecies sboTerm="SBO:0000243" qual:id="RSp1425" qual:compartment="c" qual:constant="false" qual:name="pvdA" qual:initialLevel="0" qual:maxLevel="1"/>
      <qual:qualitativeSpecies sboTerm="SBO:0000176" qual:id="R_CYTCO_4pp" qual:compartment="im" qual:constant="false" qual:name="cytochrome_c_oxidase__4_protons__periplasm_" qual:initialLevel="1" qual:maxLevel="3">
        <notes>
          <body xmlns="http://www.w3.org/1999/xhtml">
            <p>STATE 0:]-inf,0.0[</p>
            <p>STATE 1:[0.0,0.0]</p>
            <p>STATE 2:]0.0,+inf[</p>
            <p>STATE 3:ND</p>
          </body>
        </notes>
      </qual:qualitativeSpecies>
      <qual:qualitativeSpecies sboTerm="SBO:0000176" qual:id="R_T3SS_E_RipQ_S" qual:compartment="om" qual:constant="false" qual:name="Type_III_effector_secretion_RipQ" qual:initialLevel="1" qual:maxLevel="3">
        <notes>
          <body xmlns="http://www.w3.org/1999/xhtml">
            <p>STATE 0:]-inf,0.0[</p>
            <p>STATE 1:[0.0,0.0]</p>
            <p>STATE 2:]0.0,+inf[</p>
            <p>STATE 3:ND</p>
          </body>
        </notes>
      </qual:qualitativeSpecies>
      <qual:qualitativeSpecies sboTerm="SBO:0000243" qual:id="RSp1428" qual:compartment="c" qual:constant="false" qual:name="RSp1428" qual:initialLevel="0" qual:maxLevel="1"/>
      <qual:qualitativeSpecies sboTerm="SBO:0000176" qual:id="R_artifact_BIOMASS" qual:compartment="c" qual:constant="false" qual:name="Stationnary_phase" qual:initialLevel="0" qual:maxLevel="1"/>
      <qual:qualitativeSpecies sboTerm="SBO:0000176" qual:id="R_T3SS_E_RipAZ1_S" qual:compartment="om" qual:constant="false" qual:name="Type_III_effector_secretion_RipAZ1" qual:initialLevel="1" qual:maxLevel="3">
        <notes>
          <body xmlns="http://www.w3.org/1999/xhtml">
            <p>STATE 0:]-inf,0.0[</p>
            <p>STATE 1:[0.0,0.0]</p>
            <p>STATE 2:]0.0,+inf[</p>
            <p>STATE 3:ND</p>
          </body>
        </notes>
      </qual:qualitativeSpecies>
      <qual:qualitativeSpecies sboTerm="SBO:0000243" qual:id="RSc3428" qual:compartment="c" qual:constant="false" qual:name="RSc3428" qual:initialLevel="0" qual:maxLevel="1"/>
      <qual:qualitativeSpecies sboTerm="SBO:0000243" qual:id="RSc0608" qual:compartment="c" qual:constant="false" qual:name="Type_III_Effector_ripAA" qual:initialLevel="0" qual:maxLevel="1"/>
      <qual:qualitativeSpecies sboTerm="SBO:0000176" qual:id="R_LAAO2ex" qual:compartment="e" qual:constant="false" qual:name="L_methionine_oxidase__deaminating__extracellular_" qual:initialLevel="1" qual:maxLevel="3">
        <notes>
          <body xmlns="http://www.w3.org/1999/xhtml">
            <p>STATE 0:]-inf,0.0[</p>
            <p>STATE 1:[0.0,0.0]</p>
            <p>STATE 2:]0.0,+inf[</p>
            <p>STATE 3:ND</p>
          </body>
        </notes>
      </qual:qualitativeSpecies>
      <qual:qualitativeSpecies sboTerm="SBO:0000176" qual:id="R_ASPPROAS" qual:compartment="e" qual:constant="false" qual:name="aspartic_protease_extracellular" qual:initialLevel="1" qual:maxLevel="3">
        <notes>
          <body xmlns="http://www.w3.org/1999/xhtml">
            <p>STATE 0:]-inf,0.0[</p>
            <p>STATE 1:[0.0,0.0]</p>
            <p>STATE 2:]0.0,+inf[</p>
            <p>STATE 3:ND</p>
          </body>
        </notes>
      </qual:qualitativeSpecies>
      <qual:qualitativeSpecies sboTerm="SBO:0000243" qual:id="RSc2495" qual:compartment="c" qual:constant="false" qual:name="RSc2495" qual:initialLevel="0" qual:maxLevel="1"/>
      <qual:qualitativeSpecies sboTerm="SBO:0000247" qual:id="M_k_b" qual:compartment="b" qual:constant="false" qual:name="potassium" qual:initialLevel="0" qual:maxLevel="5">
        <notes>
          <body xmlns="http://www.w3.org/1999/xhtml">
            <p>STATE 0:[0.0,0.0]</p>
            <p>STATE 1:]0.0,0.05[</p>
            <p>STATE 2:[0.05,0.05]</p>
            <p>STATE 3:]0.05,20.0[</p>
            <p>STATE 4:[20.0,20.0]</p>
            <p>STATE 5:]20.0,+inf[</p>
          </body>
        </notes>
      </qual:qualitativeSpecies>
      <qual:qualitativeSpecies sboTerm="SBO:0000176" qual:id="R_T3SS_E_RipG2_S" qual:compartment="om" qual:constant="false" qual:name="Type_III_effector_secretion_RipG2" qual:initialLevel="1" qual:maxLevel="3">
        <notes>
          <body xmlns="http://www.w3.org/1999/xhtml">
            <p>STATE 0:]-inf,0.0[</p>
            <p>STATE 1:[0.0,0.0]</p>
            <p>STATE 2:]0.0,+inf[</p>
            <p>STATE 3:ND</p>
          </body>
        </notes>
      </qual:qualitativeSpecies>
      <qual:qualitativeSpecies sboTerm="SBO:0000252" qual:id="M_RSp0488_c" qual:compartment="im" qual:constant="false" qual:name="CzcS" qual:initialLevel="0" qual:maxLevel="1"/>
      <qual:qualitativeSpecies sboTerm="SBO:0000243" qual:id="RSc3101" qual:compartment="c" qual:constant="false" qual:name="RSc3101" qual:initialLevel="0" qual:maxLevel="1"/>
      <qual:qualitativeSpecies sboTerm="SBO:0000252" qual:id="M_RSc3044_c" qual:compartment="c" qual:constant="false" qual:name="GlpR" qual:initialLevel="0" qual:maxLevel="1"/>
      <qual:qualitativeSpecies sboTerm="SBO:0000243" qual:id="RSc1213" qual:compartment="c" qual:constant="false" qual:name="RSc1213" qual:initialLevel="1" qual:maxLevel="1"/>
      <qual:qualitativeSpecies sboTerm="SBO:0000243" qual:id="RSc2940" qual:compartment="c" qual:constant="false" qual:name="Gene_RSc2940" qual:initialLevel="1" qual:maxLevel="1"/>
      <qual:qualitativeSpecies sboTerm="SBO:0000243" qual:id="RSc2941" qual:compartment="c" qual:constant="false" qual:name="Gene_RSc2941" qual:initialLevel="1" qual:maxLevel="1"/>
      <qual:qualitativeSpecies sboTerm="SBO:0000243" qual:id="RSc2942" qual:compartment="c" qual:constant="false" qual:name="Gene_RSc2942" qual:initialLevel="0" qual:maxLevel="1"/>
      <qual:qualitativeSpecies sboTerm="SBO:0000243" qual:id="RSc0611" qual:compartment="c" qual:constant="false" qual:name="apbE" qual:initialLevel="0" qual:maxLevel="1"/>
      <qual:qualitativeSpecies sboTerm="SBO:0000243" qual:id="RSc0616" qual:compartment="c" qual:constant="false" qual:name="RSc0616" qual:initialLevel="0" qual:maxLevel="1"/>
      <qual:qualitativeSpecies sboTerm="SBO:0000243" qual:id="RSc0617" qual:compartment="c" qual:constant="false" qual:name="RSc0617" qual:initialLevel="0" qual:maxLevel="1"/>
      <qual:qualitativeSpecies sboTerm="SBO:0000247" qual:id="M_trp_L_b" qual:compartment="b" qual:constant="false" qual:name="L_Tryptophan" qual:initialLevel="0" qual:maxLevel="7">
        <notes>
          <body xmlns="http://www.w3.org/1999/xhtml">
            <p>STATE 0:[0.0,0.0]</p>
            <p>STATE 1:]0.0,0.001[</p>
            <p>STATE 2:[0.001,0.001]</p>
            <p>STATE 3:]0.001,0.0034[</p>
            <p>STATE 4:[0.0034,0.0034]</p>
            <p>STATE 5:]0.0034,0.1[</p>
            <p>STATE 6:[0.1,0.1]</p>
            <p>STATE 7:]0.1,+inf[</p>
          </body>
        </notes>
      </qual:qualitativeSpecies>
      <qual:qualitativeSpecies sboTerm="SBO:0000176" qual:id="R_T3SS_E_RipH1_S" qual:compartment="om" qual:constant="false" qual:name="Type_III_effector_secretion_RipH1" qual:initialLevel="1" qual:maxLevel="3">
        <notes>
          <body xmlns="http://www.w3.org/1999/xhtml">
            <p>STATE 0:]-inf,0.0[</p>
            <p>STATE 1:[0.0,0.0]</p>
            <p>STATE 2:]0.0,+inf[</p>
            <p>STATE 3:ND</p>
          </body>
        </notes>
      </qual:qualitativeSpecies>
      <qual:qualitativeSpecies sboTerm="SBO:0000243" qual:id="RSp0405" qual:compartment="c" qual:constant="false" qual:name="RSp0405" qual:initialLevel="0" qual:maxLevel="1"/>
      <qual:qualitativeSpecies sboTerm="SBO:0000243" qual:id="RSp0406" qual:compartment="c" qual:constant="false" qual:name="RSp0406" qual:initialLevel="0" qual:maxLevel="1"/>
      <qual:qualitativeSpecies sboTerm="SBO:0000252" qual:id="M_RSc1534_c" qual:compartment="c" qual:constant="false" qual:name="PhoB" qual:initialLevel="0" qual:maxLevel="1"/>
      <qual:qualitativeSpecies sboTerm="SBO:0000247" qual:id="M_sucr_b" qual:compartment="b" qual:constant="false" qual:name="Sucrose" qual:initialLevel="0" qual:maxLevel="3">
        <notes>
          <body xmlns="http://www.w3.org/1999/xhtml">
            <p>STATE 0:[0.0,0.0]</p>
            <p>STATE 1:]0.0,0.1[</p>
            <p>STATE 2:[0.1,0.1]</p>
            <p>STATE 3:]0.1,+inf[</p>
          </body>
        </notes>
      </qual:qualitativeSpecies>
      <qual:qualitativeSpecies sboTerm="SBO:0000243" qual:id="RSc0868" qual:compartment="c" qual:constant="false" qual:name="Type_III_Effector_ripP2" qual:initialLevel="0" qual:maxLevel="1"/>
      <qual:qualitativeSpecies sboTerm="SBO:0000243" qual:id="RSc1969" qual:compartment="c" qual:constant="false" qual:name="RSc1969" qual:initialLevel="0" qual:maxLevel="1"/>
      <qual:qualitativeSpecies sboTerm="SBO:0000243" qual:id="RSp1383" qual:compartment="c" qual:constant="false" qual:name="ssUA2" qual:initialLevel="0" qual:maxLevel="1"/>
      <qual:qualitativeSpecies sboTerm="SBO:0000243" qual:id="RSc0987" qual:compartment="c" qual:constant="false" qual:name="RSc0987" qual:initialLevel="0" qual:maxLevel="1"/>
      <qual:qualitativeSpecies sboTerm="SBO:0000176" qual:id="R_PROT_cp_PlcN_S" qual:compartment="im" qual:constant="false" qual:name="Protein_secretion_cytoplasm_to_periplasm_PlcN" qual:initialLevel="1" qual:maxLevel="3">
        <notes>
          <body xmlns="http://www.w3.org/1999/xhtml">
            <p>STATE 0:]-inf,0.0[</p>
            <p>STATE 1:[0.0,0.0]</p>
            <p>STATE 2:]0.0,+inf[</p>
            <p>STATE 3:ND</p>
          </body>
        </notes>
      </qual:qualitativeSpecies>
      <qual:qualitativeSpecies sboTerm="SBO:0000252" qual:id="M_RSc2359_c" qual:compartment="c" qual:constant="false" qual:name="Type_III_Effector_RipAK" qual:initialLevel="0" qual:maxLevel="1"/>
      <qual:qualitativeSpecies sboTerm="SBO:0000243" qual:id="RSc2068" qual:compartment="c" qual:constant="false" qual:name="RSc2068" qual:initialLevel="0" qual:maxLevel="1"/>
      <qual:qualitativeSpecies sboTerm="SBO:0000243" qual:id="RSp0081" qual:compartment="c" qual:constant="false" qual:name="RSp0081" qual:initialLevel="0" qual:maxLevel="1"/>
      <qual:qualitativeSpecies sboTerm="SBO:0000243" qual:id="RSp0914" qual:compartment="c" qual:constant="false" qual:name="Type_III_Effector_ripG1" qual:initialLevel="0" qual:maxLevel="1"/>
      <qual:qualitativeSpecies sboTerm="SBO:0000243" qual:id="RSc0507" qual:compartment="c" qual:constant="false" qual:name="RSc0507" qual:initialLevel="0" qual:maxLevel="1"/>
      <qual:qualitativeSpecies sboTerm="SBO:0000243" qual:id="RSp0312" qual:compartment="c" qual:constant="false" qual:name="mexD" qual:initialLevel="0" qual:maxLevel="1"/>
      <qual:qualitativeSpecies sboTerm="SBO:0000243" qual:id="RSc0232" qual:compartment="c" qual:constant="false" qual:name="RSc0232" qual:initialLevel="0" qual:maxLevel="1"/>
      <qual:qualitativeSpecies sboTerm="SBO:0000243" qual:id="RSp0316" qual:compartment="c" qual:constant="false" qual:name="RSp0316" qual:initialLevel="0" qual:maxLevel="1"/>
      <qual:qualitativeSpecies sboTerm="SBO:0000252" qual:id="M_Egl_b" qual:compartment="b" qual:constant="false" qual:name="Protein_Egl_endo_1_4_BETA_glucanase" qual:initialLevel="0" qual:maxLevel="1">
        <notes>
          <body xmlns="http://www.w3.org/1999/xhtml">
            <p>STATE 0:[0.0,0.0]</p>
            <p>STATE 1:]0.0,+inf[</p>
          </body>
        </notes>
      </qual:qualitativeSpecies>
      <qual:qualitativeSpecies sboTerm="SBO:0000243" qual:id="RSp0212" qual:compartment="c" qual:constant="false" qual:name="RSp0212" qual:initialLevel="0" qual:maxLevel="1"/>
      <qual:qualitativeSpecies sboTerm="SBO:0000252" qual:id="M_RSc2101_c" qual:compartment="c" qual:constant="false" qual:name="Type_III_Effector_RipAJ" qual:initialLevel="0" qual:maxLevel="1"/>
      <qual:qualitativeSpecies sboTerm="SBO:0000243" qual:id="RSc0717" qual:compartment="c" qual:constant="false" qual:name="RSc0717" qual:initialLevel="1" qual:maxLevel="1"/>
      <qual:qualitativeSpecies sboTerm="SBO:0000243" qual:id="RSc0716" qual:compartment="c" qual:constant="false" qual:name="RSc0716" qual:initialLevel="1" qual:maxLevel="1"/>
      <qual:qualitativeSpecies sboTerm="SBO:0000147" qual:id="E_solid_surface_b" qual:compartment="b" qual:constant="false" qual:name="solid_surface" qual:initialLevel="0" qual:maxLevel="1"/>
      <qual:qualitativeSpecies sboTerm="SBO:0000243" qual:id="RSc2200" qual:compartment="c" qual:constant="false" qual:name="RSc2200" qual:initialLevel="1" qual:maxLevel="1"/>
      <qual:qualitativeSpecies sboTerm="SBO:0000247" qual:id="M_cys_L_b" qual:compartment="b" qual:constant="false" qual:name="L_Cysteine" qual:initialLevel="0" qual:maxLevel="3">
        <notes>
          <body xmlns="http://www.w3.org/1999/xhtml">
            <p>STATE 0:[0.0,0.0]</p>
            <p>STATE 1:]0.0,0.001[</p>
            <p>STATE 2:[0.001,0.001]</p>
            <p>STATE 3:]0.001,+inf[</p>
          </body>
        </notes>
      </qual:qualitativeSpecies>
      <qual:qualitativeSpecies sboTerm="SBO:0000243" qual:id="RSc0719" qual:compartment="c" qual:constant="false" qual:name="RSc0719" qual:initialLevel="1" qual:maxLevel="1"/>
      <qual:qualitativeSpecies sboTerm="SBO:0000243" qual:id="RSc0718" qual:compartment="c" qual:constant="false" qual:name="RSc0718" qual:initialLevel="1" qual:maxLevel="1"/>
      <qual:qualitativeSpecies sboTerm="SBO:0000243" qual:id="RSp0538" qual:compartment="c" qual:constant="false" qual:name="RSp0538" qual:initialLevel="0" qual:maxLevel="1"/>
      <qual:qualitativeSpecies sboTerm="SBO:0000252" qual:id="M_RSc2139_c" qual:compartment="c" qual:constant="false" qual:name="Type_III_Effector_RipA1" qual:initialLevel="0" qual:maxLevel="1"/>
      <qual:qualitativeSpecies sboTerm="SBO:0000176" qual:id="R_PPLDc141" qual:compartment="e" qual:constant="false" qual:name="phospholipase_D_Phosphatidylcholine__n_C14_1_" qual:initialLevel="1" qual:maxLevel="3">
        <notes>
          <body xmlns="http://www.w3.org/1999/xhtml">
            <p>STATE 0:]-inf,0.0[</p>
            <p>STATE 1:[0.0,0.0]</p>
            <p>STATE 2:]0.0,+inf[</p>
            <p>STATE 3:ND</p>
          </body>
        </notes>
      </qual:qualitativeSpecies>
      <qual:qualitativeSpecies sboTerm="SBO:0000176" qual:id="R_PPLDc140" qual:compartment="e" qual:constant="false" qual:name="phospholipase_D_Phosphatidylcholine__n_C14_0_" qual:initialLevel="1" qual:maxLevel="3">
        <notes>
          <body xmlns="http://www.w3.org/1999/xhtml">
            <p>STATE 0:]-inf,0.0[</p>
            <p>STATE 1:[0.0,0.0]</p>
            <p>STATE 2:]0.0,+inf[</p>
            <p>STATE 3:ND</p>
          </body>
        </notes>
      </qual:qualitativeSpecies>
      <qual:qualitativeSpecies sboTerm="SBO:0000243" qual:id="RSp0532" qual:compartment="c" qual:constant="false" qual:name="RSp0532" qual:initialLevel="0" qual:maxLevel="1"/>
      <qual:qualitativeSpecies sboTerm="SBO:0000176" qual:id="R_T3SS_E_RipA2_S" qual:compartment="om" qual:constant="false" qual:name="Type_III_effector_secretion_RipA2" qual:initialLevel="1" qual:maxLevel="3">
        <notes>
          <body xmlns="http://www.w3.org/1999/xhtml">
            <p>STATE 0:]-inf,0.0[</p>
            <p>STATE 1:[0.0,0.0]</p>
            <p>STATE 2:]0.0,+inf[</p>
            <p>STATE 3:ND</p>
          </body>
        </notes>
      </qual:qualitativeSpecies>
      <qual:qualitativeSpecies sboTerm="SBO:0000243" qual:id="RSp0535" qual:compartment="c" qual:constant="false" qual:name="RSp0535" qual:initialLevel="0" qual:maxLevel="1"/>
      <qual:qualitativeSpecies sboTerm="SBO:0000243" qual:id="RSp0536" qual:compartment="c" qual:constant="false" qual:name="RSp0536" qual:initialLevel="0" qual:maxLevel="1"/>
      <qual:qualitativeSpecies sboTerm="SBO:0000247" qual:id="M_glu_L_b" qual:compartment="b" qual:constant="false" qual:name="L_Glutamate" qual:initialLevel="0" qual:maxLevel="5">
        <notes>
          <body xmlns="http://www.w3.org/1999/xhtml">
            <p>STATE 0:[0.0,0.0]</p>
            <p>STATE 1:]0.0,0.001[</p>
            <p>STATE 2:[0.001,0.001]</p>
            <p>STATE 3:]0.001,0.1[</p>
            <p>STATE 4:[0.1,0.1]</p>
            <p>STATE 5:]0.1,+inf[</p>
          </body>
        </notes>
      </qual:qualitativeSpecies>
      <qual:qualitativeSpecies sboTerm="SBO:0000176" qual:id="R_T3SS_E_RipG6_S" qual:compartment="om" qual:constant="false" qual:name="Type_III_effector_secretion_RipG6" qual:initialLevel="1" qual:maxLevel="3">
        <notes>
          <body xmlns="http://www.w3.org/1999/xhtml">
            <p>STATE 0:]-inf,0.0[</p>
            <p>STATE 1:[0.0,0.0]</p>
            <p>STATE 2:]0.0,+inf[</p>
            <p>STATE 3:ND</p>
          </body>
        </notes>
      </qual:qualitativeSpecies>
      <qual:qualitativeSpecies sboTerm="SBO:0000176" qual:id="R_T3SS_E_RipA4_S" qual:compartment="om" qual:constant="false" qual:name="Type_III_effector_secretion_RipA4" qual:initialLevel="1" qual:maxLevel="3">
        <notes>
          <body xmlns="http://www.w3.org/1999/xhtml">
            <p>STATE 0:]-inf,0.0[</p>
            <p>STATE 1:[0.0,0.0]</p>
            <p>STATE 2:]0.0,+inf[</p>
            <p>STATE 3:ND</p>
          </body>
        </notes>
      </qual:qualitativeSpecies>
      <qual:qualitativeSpecies sboTerm="SBO:0000176" qual:id="R_TYRDOPOex" qual:compartment="e" qual:constant="false" qual:name="Tyrosine_dopa_oxidase__extracellular_" qual:initialLevel="1" qual:maxLevel="3">
        <notes>
          <body xmlns="http://www.w3.org/1999/xhtml">
            <p>STATE 0:]-inf,0.0[</p>
            <p>STATE 1:[0.0,0.0]</p>
            <p>STATE 2:]0.0,+inf[</p>
            <p>STATE 3:ND</p>
          </body>
        </notes>
      </qual:qualitativeSpecies>
      <qual:qualitativeSpecies sboTerm="SBO:0000252" qual:id="M_RSc2648_c" qual:compartment="c" qual:constant="false" qual:name="HutC" qual:initialLevel="0" qual:maxLevel="1"/>
      <qual:qualitativeSpecies sboTerm="SBO:0000243" qual:id="RSp1282" qual:compartment="c" qual:constant="false" qual:name="RSp1282" qual:initialLevel="0" qual:maxLevel="1"/>
      <qual:qualitativeSpecies sboTerm="SBO:0000243" qual:id="RSc0760" qual:compartment="c" qual:constant="false" qual:name="kynB" qual:initialLevel="0" qual:maxLevel="1"/>
      <qual:qualitativeSpecies sboTerm="SBO:0000243" qual:id="RSc3106" qual:compartment="c" qual:constant="false" qual:name="gspG" qual:initialLevel="1" qual:maxLevel="1"/>
      <qual:qualitativeSpecies sboTerm="SBO:0000243" qual:id="RSc0766" qual:compartment="c" qual:constant="false" qual:name="cfa2" qual:initialLevel="0" qual:maxLevel="1"/>
      <qual:qualitativeSpecies sboTerm="SBO:0000243" qual:id="RSp1031" qual:compartment="c" qual:constant="false" qual:name="Type_III_Effector_ripZ" qual:initialLevel="0" qual:maxLevel="1"/>
      <qual:qualitativeSpecies sboTerm="SBO:0000243" qual:id="RSc1839" qual:compartment="c" qual:constant="false" qual:name="Type_III_Effector_ripS4" qual:initialLevel="0" qual:maxLevel="1"/>
      <qual:qualitativeSpecies sboTerm="SBO:0000247" qual:id="M_ac_b" qual:compartment="b" qual:constant="false" qual:name="Acetate" qual:initialLevel="0" qual:maxLevel="3">
        <notes>
          <body xmlns="http://www.w3.org/1999/xhtml">
            <p>STATE 0:[0.0,0.0]</p>
            <p>STATE 1:]0.0,0.1[</p>
            <p>STATE 2:[0.1,0.1]</p>
            <p>STATE 3:]0.1,+inf[</p>
          </body>
        </notes>
      </qual:qualitativeSpecies>
      <qual:qualitativeSpecies sboTerm="SBO:0000243" qual:id="RSp0685" qual:compartment="c" qual:constant="false" qual:name="RSp0685" qual:initialLevel="0" qual:maxLevel="1"/>
      <qual:qualitativeSpecies sboTerm="SBO:0000176" qual:id="R_PROT_ce_RSp0294_S" qual:compartment="om" qual:constant="false" qual:name="Protein_secretion_cytoplasm_to_extracellular_RSp0294" qual:initialLevel="1" qual:maxLevel="3">
        <notes>
          <body xmlns="http://www.w3.org/1999/xhtml">
            <p>STATE 0:]-inf,0.0[</p>
            <p>STATE 1:[0.0,0.0]</p>
            <p>STATE 2:]0.0,+inf[</p>
            <p>STATE 3:ND</p>
          </body>
        </notes>
      </qual:qualitativeSpecies>
      <qual:qualitativeSpecies sboTerm="SBO:0000243" qual:id="RSp1260" qual:compartment="c" qual:constant="false" qual:name="RSp1260" qual:initialLevel="0" qual:maxLevel="1"/>
      <qual:qualitativeSpecies sboTerm="SBO:0000243" qual:id="RSc3262" qual:compartment="c" qual:constant="false" qual:name="soxF" qual:initialLevel="0" qual:maxLevel="1"/>
      <qual:qualitativeSpecies sboTerm="SBO:0000252" qual:id="M_RSp0873_c" qual:compartment="c" qual:constant="false" qual:name="HrpB" qual:initialLevel="0" qual:maxLevel="1"/>
      <qual:qualitativeSpecies sboTerm="SBO:0000243" qual:id="RSp0626" qual:compartment="c" qual:constant="false" qual:name="cobN" qual:initialLevel="1" qual:maxLevel="1"/>
      <qual:qualitativeSpecies sboTerm="SBO:0000176" qual:id="R_PROT_cp_RSp0881_S" qual:compartment="im" qual:constant="false" qual:name="Protein_secretion_cytoplasm_to_periplasm_RSp0881" qual:initialLevel="1" qual:maxLevel="3">
        <notes>
          <body xmlns="http://www.w3.org/1999/xhtml">
            <p>STATE 0:]-inf,0.0[</p>
            <p>STATE 1:[0.0,0.0]</p>
            <p>STATE 2:]0.0,+inf[</p>
            <p>STATE 3:ND</p>
          </body>
        </notes>
      </qual:qualitativeSpecies>
      <qual:qualitativeSpecies sboTerm="SBO:0000252" qual:id="M_RSp0878_c" qual:compartment="om" qual:constant="false" qual:name="PrhA" qual:initialLevel="0" qual:maxLevel="1"/>
      <qual:qualitativeSpecies sboTerm="SBO:0000243" qual:id="RSp0741" qual:compartment="c" qual:constant="false" qual:name="RSp0741" qual:initialLevel="0" qual:maxLevel="1"/>
      <qual:qualitativeSpecies sboTerm="SBO:0000247" qual:id="M_no3_b" qual:compartment="b" qual:constant="false" qual:name="Nitrate" qual:initialLevel="0" qual:maxLevel="3">
        <notes>
          <body xmlns="http://www.w3.org/1999/xhtml">
            <p>STATE 0:[0.0,0.0]</p>
            <p>STATE 1:]0.0,0.1[</p>
            <p>STATE 2:[0.1,0.1]</p>
            <p>STATE 3:]0.1,+inf[</p>
          </body>
        </notes>
      </qual:qualitativeSpecies>
      <qual:qualitativeSpecies sboTerm="SBO:0000243" qual:id="RSc0610" qual:compartment="c" qual:constant="false" qual:name="RSc0610" qual:initialLevel="0" qual:maxLevel="1"/>
      <qual:qualitativeSpecies sboTerm="SBO:0000243" qual:id="RSp1509" qual:compartment="c" qual:constant="false" qual:name="RSp1509" qual:initialLevel="0" qual:maxLevel="1"/>
      <qual:qualitativeSpecies sboTerm="SBO:0000252" qual:id="M_CbhA_b" qual:compartment="b" qual:constant="false" qual:name="Protein_CbhA_exoglucanase_A" qual:initialLevel="0" qual:maxLevel="1">
        <notes>
          <body xmlns="http://www.w3.org/1999/xhtml">
            <p>STATE 0:[0.0,0.0]</p>
            <p>STATE 1:]0.0,+inf[</p>
          </body>
        </notes>
      </qual:qualitativeSpecies>
      <qual:qualitativeSpecies sboTerm="SBO:0000243" qual:id="RSp0883" qual:compartment="c" qual:constant="false" qual:name="RSp0883" qual:initialLevel="0" qual:maxLevel="1"/>
      <qual:qualitativeSpecies sboTerm="SBO:0000243" qual:id="RSp0296" qual:compartment="c" qual:constant="false" qual:name="Type_III_Effector_ripS5" qual:initialLevel="0" qual:maxLevel="1"/>
      <qual:qualitativeSpecies sboTerm="SBO:0000243" qual:id="RSp1290" qual:compartment="c" qual:constant="false" qual:name="RSp1290" qual:initialLevel="1" qual:maxLevel="1"/>
      <qual:qualitativeSpecies sboTerm="SBO:0000243" qual:id="RSp1291" qual:compartment="c" qual:constant="false" qual:name="RSp1291" qual:initialLevel="1" qual:maxLevel="1"/>
      <qual:qualitativeSpecies sboTerm="SBO:0000252" qual:id="M_RSp0323_c" qual:compartment="c" qual:constant="false" qual:name="Type_III_Effector_RipO1" qual:initialLevel="0" qual:maxLevel="1"/>
      <qual:qualitativeSpecies sboTerm="SBO:0000243" qual:id="RSc1146" qual:compartment="c" qual:constant="false" qual:name="RSc1146" qual:initialLevel="0" qual:maxLevel="1"/>
      <qual:qualitativeSpecies sboTerm="SBO:0000176" qual:id="R_T3SS_E_RipH3_S" qual:compartment="om" qual:constant="false" qual:name="Type_III_effector_secretion_RipH3" qual:initialLevel="1" qual:maxLevel="3">
        <notes>
          <body xmlns="http://www.w3.org/1999/xhtml">
            <p>STATE 0:]-inf,0.0[</p>
            <p>STATE 1:[0.0,0.0]</p>
            <p>STATE 2:]0.0,+inf[</p>
            <p>STATE 3:ND</p>
          </body>
        </notes>
      </qual:qualitativeSpecies>
      <qual:qualitativeSpecies sboTerm="SBO:0000243" qual:id="RSp1298" qual:compartment="c" qual:constant="false" qual:name="RSp1298" qual:initialLevel="0" qual:maxLevel="1"/>
      <qual:qualitativeSpecies sboTerm="SBO:0000243" qual:id="RSp0885" qual:compartment="c" qual:constant="false" qual:name="Type_III_Effector_ripAQ" qual:initialLevel="0" qual:maxLevel="1"/>
      <qual:qualitativeSpecies sboTerm="SBO:0000252" qual:id="M_RSc0671_c" qual:compartment="im" qual:constant="false" qual:name="PilJ" qual:initialLevel="0" qual:maxLevel="1"/>
      <qual:qualitativeSpecies sboTerm="SBO:0000252" qual:id="M_RSc2807_c" qual:compartment="c" qual:constant="false" qual:name="PehR" qual:initialLevel="0" qual:maxLevel="1"/>
      <qual:qualitativeSpecies sboTerm="SBO:0000247" qual:id="M_cu2_b" qual:compartment="b" qual:constant="false" qual:name="Copper_2_" qual:initialLevel="0" qual:maxLevel="3">
        <notes>
          <body xmlns="http://www.w3.org/1999/xhtml">
            <p>STATE 0:[0.0,0.0]</p>
            <p>STATE 1:]0.0,0.1[</p>
            <p>STATE 2:[0.1,0.1]</p>
            <p>STATE 3:]0.1,+inf[</p>
          </body>
        </notes>
      </qual:qualitativeSpecies>
      <qual:qualitativeSpecies sboTerm="SBO:0000243" qual:id="RSc2082" qual:compartment="c" qual:constant="false" qual:name="RSc2082" qual:initialLevel="0" qual:maxLevel="1"/>
      <qual:qualitativeSpecies sboTerm="SBO:0000176" qual:id="R_T3SS_E_RipAK_S" qual:compartment="om" qual:constant="false" qual:name="Type_III_effector_secretion_RipAK" qual:initialLevel="1" qual:maxLevel="3">
        <notes>
          <body xmlns="http://www.w3.org/1999/xhtml">
            <p>STATE 0:]-inf,0.0[</p>
            <p>STATE 1:[0.0,0.0]</p>
            <p>STATE 2:]0.0,+inf[</p>
            <p>STATE 3:ND</p>
          </body>
        </notes>
      </qual:qualitativeSpecies>
      <qual:qualitativeSpecies sboTerm="SBO:0000243" qual:id="RSc0319" qual:compartment="c" qual:constant="false" qual:name="plcN" qual:initialLevel="1" qual:maxLevel="1"/>
      <qual:qualitativeSpecies sboTerm="SBO:0000243" qual:id="RSp1464" qual:compartment="c" qual:constant="false" qual:name="RSp1464" qual:initialLevel="0" qual:maxLevel="1"/>
      <qual:qualitativeSpecies sboTerm="SBO:0000243" qual:id="RSp1467" qual:compartment="c" qual:constant="false" qual:name="RSp1467" qual:initialLevel="0" qual:maxLevel="1"/>
      <qual:qualitativeSpecies sboTerm="SBO:0000243" qual:id="RSp1466" qual:compartment="c" qual:constant="false" qual:name="RSp1466" qual:initialLevel="0" qual:maxLevel="1"/>
      <qual:qualitativeSpecies sboTerm="SBO:0000243" qual:id="RSp1461" qual:compartment="c" qual:constant="false" qual:name="RSp1461" qual:initialLevel="0" qual:maxLevel="1"/>
      <qual:qualitativeSpecies sboTerm="SBO:0000243" qual:id="RSp1460" qual:compartment="c" qual:constant="false" qual:name="Type_III_Effector_ripAU" qual:initialLevel="0" qual:maxLevel="1"/>
      <qual:qualitativeSpecies sboTerm="SBO:0000243" qual:id="RSp1463" qual:compartment="c" qual:constant="false" qual:name="RSp1463" qual:initialLevel="0" qual:maxLevel="1"/>
      <qual:qualitativeSpecies sboTerm="SBO:0000243" qual:id="RSp1462" qual:compartment="c" qual:constant="false" qual:name="RSp1462" qual:initialLevel="0" qual:maxLevel="1"/>
      <qual:qualitativeSpecies sboTerm="SBO:0000243" qual:id="RSc2113" qual:compartment="c" qual:constant="false" qual:name="RSc2113" qual:initialLevel="0" qual:maxLevel="1"/>
      <qual:qualitativeSpecies sboTerm="SBO:0000247" qual:id="M_cobalt2_b" qual:compartment="b" qual:constant="false" qual:name="Cobalt_Co2_" qual:initialLevel="0" qual:maxLevel="3">
        <notes>
          <body xmlns="http://www.w3.org/1999/xhtml">
            <p>STATE 0:[0.0,0.0]</p>
            <p>STATE 1:]0.0,1e-05[</p>
            <p>STATE 2:[1e-05,1e-05]</p>
            <p>STATE 3:]1e-05,+inf[</p>
          </body>
        </notes>
      </qual:qualitativeSpecies>
      <qual:qualitativeSpecies sboTerm="SBO:0000248" qual:id="M_pbhb_b" qual:compartment="b" qual:constant="false" qual:name="Poly_beta_hydroxybutyrate" qual:initialLevel="0" qual:maxLevel="1">
        <notes>
          <body xmlns="http://www.w3.org/1999/xhtml">
            <p>STATE 0:[0.0,0.0]</p>
            <p>STATE 1:]0.0,+inf[</p>
          </body>
        </notes>
      </qual:qualitativeSpecies>
      <qual:qualitativeSpecies sboTerm="SBO:0000243" qual:id="RSc2690" qual:compartment="c" qual:constant="false" qual:name="oxyR" qual:initialLevel="0" qual:maxLevel="1"/>
      <qual:qualitativeSpecies sboTerm="SBO:0000247" qual:id="M_glyc3p_b" qual:compartment="b" qual:constant="false" qual:name="Glycerol_3_phosphate" qual:initialLevel="0" qual:maxLevel="3">
        <notes>
          <body xmlns="http://www.w3.org/1999/xhtml">
            <p>STATE 0:[0.0,0.0]</p>
            <p>STATE 1:]0.0,0.1[</p>
            <p>STATE 2:[0.1,0.1]</p>
            <p>STATE 3:]0.1,+inf[</p>
          </body>
        </notes>
      </qual:qualitativeSpecies>
      <qual:qualitativeSpecies sboTerm="SBO:0000252" qual:id="M_PehB_b" qual:compartment="b" qual:constant="false" qual:name="Protein_PehB_exo_poly_galacturonase" qual:initialLevel="0" qual:maxLevel="1">
        <notes>
          <body xmlns="http://www.w3.org/1999/xhtml">
            <p>STATE 0:[0.0,0.0]</p>
            <p>STATE 1:]0.0,+inf[</p>
          </body>
        </notes>
      </qual:qualitativeSpecies>
      <qual:qualitativeSpecies sboTerm="SBO:0000243" qual:id="RSc3162" qual:compartment="c" qual:constant="false" qual:name="RSc3162" qual:initialLevel="0" qual:maxLevel="1"/>
      <qual:qualitativeSpecies sboTerm="SBO:0000176" qual:id="R_EXOGLAS" qual:compartment="e" qual:constant="false" qual:name="exoglucanase" qual:initialLevel="1" qual:maxLevel="3">
        <notes>
          <body xmlns="http://www.w3.org/1999/xhtml">
            <p>STATE 0:]-inf,0.0[</p>
            <p>STATE 1:[0.0,0.0]</p>
            <p>STATE 2:]0.0,+inf[</p>
            <p>STATE 3:ND</p>
          </body>
        </notes>
      </qual:qualitativeSpecies>
      <qual:qualitativeSpecies sboTerm="SBO:0000243" qual:id="Rsc2428" qual:compartment="c" qual:constant="false" qual:name="Rsc2428" qual:initialLevel="0" qual:maxLevel="1"/>
      <qual:qualitativeSpecies sboTerm="SBO:0000243" qual:id="RSp0848" qual:compartment="c" qual:constant="false" qual:name="RSp0848" qual:initialLevel="0" qual:maxLevel="1"/>
      <qual:qualitativeSpecies sboTerm="SBO:0000243" qual:id="RSp0849" qual:compartment="c" qual:constant="false" qual:name="prhI" qual:initialLevel="0" qual:maxLevel="1"/>
      <qual:qualitativeSpecies sboTerm="SBO:0000247" qual:id="M_mg2_b" qual:compartment="b" qual:constant="false" qual:name="Magnesium" qual:initialLevel="0" qual:maxLevel="3">
        <notes>
          <body xmlns="http://www.w3.org/1999/xhtml">
            <p>STATE 0:[0.0,0.0]</p>
            <p>STATE 1:]0.0,1e-05[</p>
            <p>STATE 2:[1e-05,1e-05]</p>
            <p>STATE 3:]1e-05,+inf[</p>
          </body>
        </notes>
      </qual:qualitativeSpecies>
      <qual:qualitativeSpecies sboTerm="SBO:0000243" qual:id="RSp0845" qual:compartment="c" qual:constant="false" qual:name="Type_III_Effector_ripAN" qual:initialLevel="0" qual:maxLevel="1"/>
      <qual:qualitativeSpecies sboTerm="SBO:0000243" qual:id="RSp0846" qual:compartment="c" qual:constant="false" qual:name="Type_III_Effector_ripA3" qual:initialLevel="0" qual:maxLevel="1"/>
      <qual:qualitativeSpecies sboTerm="SBO:0000243" qual:id="RSp0847" qual:compartment="c" qual:constant="false" qual:name="Type_III_Effector_ripA4" qual:initialLevel="0" qual:maxLevel="1"/>
      <qual:qualitativeSpecies sboTerm="SBO:0000243" qual:id="RSp0840" qual:compartment="c" qual:constant="false" qual:name="Gene_RSp0840_mcp" qual:initialLevel="0" qual:maxLevel="1"/>
      <qual:qualitativeSpecies sboTerm="SBO:0000243" qual:id="RSc2981" qual:compartment="c" qual:constant="false" qual:name="RSc2981" qual:initialLevel="0" qual:maxLevel="1"/>
      <qual:qualitativeSpecies sboTerm="SBO:0000243" qual:id="RSp0842" qual:compartment="c" qual:constant="false" qual:name="Type_III_Effector_ripAD" qual:initialLevel="0" qual:maxLevel="1"/>
      <qual:qualitativeSpecies sboTerm="SBO:0000243" qual:id="RSc2661" qual:compartment="c" qual:constant="false" qual:name="RSc2661" qual:initialLevel="0" qual:maxLevel="1"/>
      <qual:qualitativeSpecies sboTerm="SBO:0000243" qual:id="RSc2169" qual:compartment="c" qual:constant="false" qual:name="prhM" qual:initialLevel="1" qual:maxLevel="1"/>
      <qual:qualitativeSpecies sboTerm="SBO:0000252" qual:id="M_RSp0838_c" qual:compartment="c" qual:constant="false" qual:name="Type_III_Effector_RipBB" qual:initialLevel="0" qual:maxLevel="1"/>
      <qual:qualitativeSpecies sboTerm="SBO:0000243" qual:id="RSp0868" qual:compartment="c" qual:constant="false" qual:name="hrpH" qual:initialLevel="0" qual:maxLevel="1"/>
      <qual:qualitativeSpecies sboTerm="SBO:0000243" qual:id="RSp1124" qual:compartment="c" qual:constant="false" qual:name="RSp1124" qual:initialLevel="0" qual:maxLevel="1"/>
      <qual:qualitativeSpecies sboTerm="SBO:0000252" qual:id="M_RSc2149_b" qual:compartment="b" qual:constant="false" qual:name="Protein_RSc2149_poly_3_hydroxybutyrate__depolymerase_like" qual:initialLevel="0" qual:maxLevel="1">
        <notes>
          <body xmlns="http://www.w3.org/1999/xhtml">
            <p>STATE 0:[0.0,0.0]</p>
            <p>STATE 1:]0.0,+inf[</p>
          </body>
        </notes>
      </qual:qualitativeSpecies>
      <qual:qualitativeSpecies sboTerm="SBO:0000243" qual:id="RSc2178" qual:compartment="c" qual:constant="false" qual:name="RSc2178" qual:initialLevel="0" qual:maxLevel="1"/>
      <qual:qualitativeSpecies sboTerm="SBO:0000243" qual:id="RSp0283" qual:compartment="c" qual:constant="false" qual:name="dinF" qual:initialLevel="0" qual:maxLevel="1"/>
      <qual:qualitativeSpecies sboTerm="SBO:0000176" qual:id="R_EPStpp" qual:compartment="im" qual:constant="false" qual:name="EPS_export__periplasm_" qual:initialLevel="1" qual:maxLevel="3">
        <notes>
          <body xmlns="http://www.w3.org/1999/xhtml">
            <p>STATE 0:]-inf,0.0[</p>
            <p>STATE 1:[0.0,0.0]</p>
            <p>STATE 2:]0.0,+inf[</p>
            <p>STATE 3:ND</p>
          </body>
        </notes>
      </qual:qualitativeSpecies>
      <qual:qualitativeSpecies sboTerm="SBO:0000243" qual:id="RSp0286" qual:compartment="c" qual:constant="false" qual:name="pgaA" qual:initialLevel="0" qual:maxLevel="1"/>
      <qual:qualitativeSpecies sboTerm="SBO:0000243" qual:id="RSc0825" qual:compartment="c" qual:constant="false" qual:name="RSc0825" qual:initialLevel="0" qual:maxLevel="1"/>
      <qual:qualitativeSpecies sboTerm="SBO:0000243" qual:id="RSc3367" qual:compartment="c" qual:constant="false" qual:name="RSc3367" qual:initialLevel="0" qual:maxLevel="1"/>
      <qual:qualitativeSpecies sboTerm="SBO:0000243" qual:id="RSc0826" qual:compartment="c" qual:constant="false" qual:name="Type_III_Effector_ripP1" qual:initialLevel="0" qual:maxLevel="1"/>
      <qual:qualitativeSpecies sboTerm="SBO:0000243" qual:id="RSc0532" qual:compartment="c" qual:constant="false" qual:name="RSc0532" qual:initialLevel="0" qual:maxLevel="1"/>
      <qual:qualitativeSpecies sboTerm="SBO:0000252" qual:id="M_RSc3151_b" qual:compartment="b" qual:constant="false" qual:name="Protein_RSc3151_L_Phenylalanine_oxidase" qual:initialLevel="0" qual:maxLevel="1">
        <notes>
          <body xmlns="http://www.w3.org/1999/xhtml">
            <p>STATE 0:[0.0,0.0]</p>
            <p>STATE 1:]0.0,+inf[</p>
          </body>
        </notes>
      </qual:qualitativeSpecies>
      <qual:qualitativeSpecies sboTerm="SBO:0000252" qual:id="M_RSp1239_c" qual:compartment="c" qual:constant="false" qual:name="Type_III_Effector_RipC1" qual:initialLevel="0" qual:maxLevel="1"/>
      <qual:qualitativeSpecies sboTerm="SBO:0000243" qual:id="RSc2180" qual:compartment="c" qual:constant="false" qual:name="RSc2180" qual:initialLevel="0" qual:maxLevel="1"/>
      <qual:qualitativeSpecies sboTerm="SBO:0000252" qual:id="M_RSp1466_b" qual:compartment="b" qual:constant="false" qual:name="Protein_RSp1466_aspartic_protease" qual:initialLevel="0" qual:maxLevel="1">
        <notes>
          <body xmlns="http://www.w3.org/1999/xhtml">
            <p>STATE 0:[0.0,0.0]</p>
            <p>STATE 1:]0.0,+inf[</p>
          </body>
        </notes>
      </qual:qualitativeSpecies>
      <qual:qualitativeSpecies sboTerm="SBO:0000243" qual:id="RSc1801" qual:compartment="c" qual:constant="false" qual:name="Type_III_Effector_ripG5" qual:initialLevel="0" qual:maxLevel="1"/>
      <qual:qualitativeSpecies sboTerm="SBO:0000252" qual:id="M_RSc2132_c" qual:compartment="c" qual:constant="false" qual:name="Type_III_Effector_RipJ" qual:initialLevel="0" qual:maxLevel="1"/>
      <qual:qualitativeSpecies sboTerm="SBO:0000243" qual:id="RSc2024" qual:compartment="c" qual:constant="false" qual:name="msiA" qual:initialLevel="0" qual:maxLevel="1"/>
      <qual:qualitativeSpecies sboTerm="SBO:0000243" qual:id="RSc1534" qual:compartment="c" qual:constant="false" qual:name="phoB" qual:initialLevel="1" qual:maxLevel="1"/>
      <qual:qualitativeSpecies sboTerm="SBO:0000243" qual:id="RSp1307" qual:compartment="c" qual:constant="false" qual:name="RSp1307" qual:initialLevel="0" qual:maxLevel="1"/>
      <qual:qualitativeSpecies sboTerm="SBO:0000252" qual:id="M_RSc0826_c" qual:compartment="c" qual:constant="false" qual:name="Type_III_Effector_RipP1" qual:initialLevel="0" qual:maxLevel="1"/>
      <qual:qualitativeSpecies sboTerm="SBO:0000252" qual:id="M_RSp0213_c" qual:compartment="c" qual:constant="false" qual:name="Type_III_Effector_RipAI" qual:initialLevel="0" qual:maxLevel="1"/>
      <qual:qualitativeSpecies sboTerm="SBO:0000252" qual:id="M_RSc3287_c" qual:compartment="c" qual:constant="false" qual:name="SolR" qual:initialLevel="0" qual:maxLevel="1"/>
      <qual:qualitativeSpecies sboTerm="SBO:0000243" qual:id="RSc1892" qual:compartment="c" qual:constant="false" qual:name="RSc1892" qual:initialLevel="0" qual:maxLevel="1"/>
      <qual:qualitativeSpecies sboTerm="SBO:0000243" qual:id="RSc0627" qual:compartment="c" qual:constant="false" qual:name="RSc0627" qual:initialLevel="0" qual:maxLevel="1"/>
      <qual:qualitativeSpecies sboTerm="SBO:0000247" qual:id="M_3ohpame_b" qual:compartment="b" qual:constant="false" qual:name="3_hydroxypalmitic_acid_methyl_ester" qual:initialLevel="0" qual:maxLevel="3">
        <notes>
          <body xmlns="http://www.w3.org/1999/xhtml">
            <p>STATE 0:[0.0,0.0]</p>
            <p>STATE 1:]0.0,3e-05[</p>
            <p>STATE 2:[3e-05,3e-05]</p>
            <p>STATE 3:]3e-05,+inf[</p>
          </body>
        </notes>
      </qual:qualitativeSpecies>
      <qual:qualitativeSpecies sboTerm="SBO:0000243" qual:id="RSc1894" qual:compartment="c" qual:constant="false" qual:name="Gene_RSc1894_mcp" qual:initialLevel="1" qual:maxLevel="1"/>
      <qual:qualitativeSpecies sboTerm="SBO:0000243" qual:id="RSp0215" qual:compartment="c" qual:constant="false" qual:name="Type_III_Effector_ripH2" qual:initialLevel="0" qual:maxLevel="1"/>
      <qual:qualitativeSpecies sboTerm="SBO:0000252" qual:id="M_RSc1357_c" qual:compartment="c" qual:constant="false" qual:name="Type_III_Effector_RipG7" qual:initialLevel="0" qual:maxLevel="1"/>
      <qual:qualitativeSpecies sboTerm="SBO:0000243" qual:id="RSp0216" qual:compartment="c" qual:constant="false" qual:name="Type_III_Effector_ripK" qual:initialLevel="0" qual:maxLevel="1"/>
      <qual:qualitativeSpecies sboTerm="SBO:0000247" qual:id="M_glyc2p_b" qual:compartment="b" qual:constant="false" qual:name="Glycerol_2_phosphate" qual:initialLevel="0" qual:maxLevel="3">
        <notes>
          <body xmlns="http://www.w3.org/1999/xhtml">
            <p>STATE 0:[0.0,0.0]</p>
            <p>STATE 1:]0.0,0.1[</p>
            <p>STATE 2:[0.1,0.1]</p>
            <p>STATE 3:]0.1,+inf[</p>
          </body>
        </notes>
      </qual:qualitativeSpecies>
      <qual:qualitativeSpecies sboTerm="SBO:0000243" qual:id="RSc1841" qual:compartment="c" qual:constant="false" qual:name="RSc1841" qual:initialLevel="0" qual:maxLevel="1"/>
      <qual:qualitativeSpecies sboTerm="SBO:0000176" qual:id="R_T3SS_E_RipG4_S" qual:compartment="om" qual:constant="false" qual:name="Type_III_effector_secretion_RipG4" qual:initialLevel="1" qual:maxLevel="3">
        <notes>
          <body xmlns="http://www.w3.org/1999/xhtml">
            <p>STATE 0:]-inf,0.0[</p>
            <p>STATE 1:[0.0,0.0]</p>
            <p>STATE 2:]0.0,+inf[</p>
            <p>STATE 3:ND</p>
          </body>
        </notes>
      </qual:qualitativeSpecies>
      <qual:qualitativeSpecies sboTerm="SBO:0000243" qual:id="RSc0759" qual:compartment="c" qual:constant="false" qual:name="kynU" qual:initialLevel="0" qual:maxLevel="1"/>
      <qual:qualitativeSpecies sboTerm="SBO:0000243" qual:id="RSc0758" qual:compartment="c" qual:constant="false" qual:name="kynA" qual:initialLevel="0" qual:maxLevel="1"/>
      <qual:qualitativeSpecies sboTerm="SBO:0000176" qual:id="R_T3SS_E_RipAC_S" qual:compartment="om" qual:constant="false" qual:name="Type_III_effector_secretion_RipAC" qual:initialLevel="1" qual:maxLevel="3">
        <notes>
          <body xmlns="http://www.w3.org/1999/xhtml">
            <p>STATE 0:]-inf,0.0[</p>
            <p>STATE 1:[0.0,0.0]</p>
            <p>STATE 2:]0.0,+inf[</p>
            <p>STATE 3:ND</p>
          </body>
        </notes>
      </qual:qualitativeSpecies>
      <qual:qualitativeSpecies sboTerm="SBO:0000252" qual:id="M_RSc2808_c" qual:compartment="im" qual:constant="false" qual:name="PehS" qual:initialLevel="0" qual:maxLevel="1"/>
      <qual:qualitativeSpecies sboTerm="SBO:0000243" qual:id="RSc3219" qual:compartment="c" qual:constant="false" qual:name="RSc3219" qual:initialLevel="0" qual:maxLevel="1"/>
      <qual:qualitativeSpecies sboTerm="SBO:0000252" qual:id="M_RSp1024_c" qual:compartment="c" qual:constant="false" qual:name="Type_III_Effector_RipA5" qual:initialLevel="0" qual:maxLevel="1"/>
      <qual:qualitativeSpecies sboTerm="SBO:0000247" qual:id="M_pi_b" qual:compartment="b" qual:constant="false" qual:name="Phosphate" qual:initialLevel="0" qual:maxLevel="7">
        <notes>
          <body xmlns="http://www.w3.org/1999/xhtml">
            <p>STATE 0:[0.0,0.0]</p>
            <p>STATE 1:]0.0,0.05[</p>
            <p>STATE 2:[0.05,0.05]</p>
            <p>STATE 3:]0.05,0.1[</p>
            <p>STATE 4:[0.1,0.1]</p>
            <p>STATE 5:]0.1,20.0[</p>
            <p>STATE 6:[20.0,20.0]</p>
            <p>STATE 7:]20.0,+inf[</p>
          </body>
        </notes>
      </qual:qualitativeSpecies>
      <qual:qualitativeSpecies sboTerm="SBO:0000243" qual:id="RSc0813" qual:compartment="c" qual:constant="false" qual:name="sorAa" qual:initialLevel="0" qual:maxLevel="1"/>
      <qual:qualitativeSpecies sboTerm="SBO:0000243" qual:id="RSc2238" qual:compartment="c" qual:constant="false" qual:name="RSc2238" qual:initialLevel="0" qual:maxLevel="1"/>
      <qual:qualitativeSpecies sboTerm="SBO:0000176" qual:id="R_T3SS_E_RipAD_S" qual:compartment="om" qual:constant="false" qual:name="Type_III_effector_secretion_RipAD" qual:initialLevel="1" qual:maxLevel="3">
        <notes>
          <body xmlns="http://www.w3.org/1999/xhtml">
            <p>STATE 0:]-inf,0.0[</p>
            <p>STATE 1:[0.0,0.0]</p>
            <p>STATE 2:]0.0,+inf[</p>
            <p>STATE 3:ND</p>
          </body>
        </notes>
      </qual:qualitativeSpecies>
      <qual:qualitativeSpecies sboTerm="SBO:0000243" qual:id="RSc1938" qual:compartment="c" qual:constant="false" qual:name="RSc1938" qual:initialLevel="0" qual:maxLevel="1"/>
      <qual:qualitativeSpecies sboTerm="SBO:0000176" qual:id="R_T3SS_E_RipS3_S" qual:compartment="om" qual:constant="false" qual:name="Type_III_effector_secretion_RipS3" qual:initialLevel="1" qual:maxLevel="3">
        <notes>
          <body xmlns="http://www.w3.org/1999/xhtml">
            <p>STATE 0:]-inf,0.0[</p>
            <p>STATE 1:[0.0,0.0]</p>
            <p>STATE 2:]0.0,+inf[</p>
            <p>STATE 3:ND</p>
          </body>
        </notes>
      </qual:qualitativeSpecies>
      <qual:qualitativeSpecies sboTerm="SBO:0000252" qual:id="M_RSc1800_c" qual:compartment="c" qual:constant="false" qual:name="Type_III_Effector_RipG4" qual:initialLevel="0" qual:maxLevel="1"/>
      <qual:qualitativeSpecies sboTerm="SBO:0000252" qual:id="M_RSc1801_c" qual:compartment="c" qual:constant="false" qual:name="Type_III_Effector_RipG5" qual:initialLevel="0" qual:maxLevel="1"/>
      <qual:qualitativeSpecies sboTerm="SBO:0000252" qual:id="M_RSc3212_c" qual:compartment="c" qual:constant="false" qual:name="Type_III_Effector_RipT" qual:initialLevel="0" qual:maxLevel="1"/>
      <qual:qualitativeSpecies sboTerm="SBO:0000176" qual:id="R_CYTBO3_4pp" qual:compartment="im" qual:constant="false" qual:name="cytochrome_oxidase_bo3__ubiquinol_8__4_protons___periplasm_" qual:initialLevel="1" qual:maxLevel="3">
        <notes>
          <body xmlns="http://www.w3.org/1999/xhtml">
            <p>STATE 0:]-inf,0.0[</p>
            <p>STATE 1:[0.0,0.0]</p>
            <p>STATE 2:]0.0,+inf[</p>
            <p>STATE 3:ND</p>
          </body>
        </notes>
      </qual:qualitativeSpecies>
      <qual:qualitativeSpecies sboTerm="SBO:0000176" qual:id="R_ENDOPGALUR_3u" qual:compartment="e" qual:constant="false" qual:name="Endopolygalacturonase_3units" qual:initialLevel="1" qual:maxLevel="3">
        <notes>
          <body xmlns="http://www.w3.org/1999/xhtml">
            <p>STATE 0:]-inf,0.0[</p>
            <p>STATE 1:[0.0,0.0]</p>
            <p>STATE 2:]0.0,+inf[</p>
            <p>STATE 3:ND</p>
          </body>
        </notes>
      </qual:qualitativeSpecies>
      <qual:qualitativeSpecies sboTerm="SBO:0000252" qual:id="M_RSp0489_c" qual:compartment="c" qual:constant="false" qual:name="CzcR" qual:initialLevel="0" qual:maxLevel="1"/>
      <qual:qualitativeSpecies sboTerm="SBO:0000243" qual:id="RSp1377" qual:compartment="c" qual:constant="false" qual:name="RSp1377" qual:initialLevel="0" qual:maxLevel="1"/>
      <qual:qualitativeSpecies sboTerm="SBO:0000247" qual:id="M_btn_b" qual:compartment="b" qual:constant="false" qual:name="Biotin" qual:initialLevel="0" qual:maxLevel="3">
        <notes>
          <body xmlns="http://www.w3.org/1999/xhtml">
            <p>STATE 0:[0.0,0.0]</p>
            <p>STATE 1:]0.0,1e-05[</p>
            <p>STATE 2:[1e-05,1e-05]</p>
            <p>STATE 3:]1e-05,+inf[</p>
          </body>
        </notes>
      </qual:qualitativeSpecies>
      <qual:qualitativeSpecies sboTerm="SBO:0000252" qual:id="M_RSp0677_c" qual:compartment="c" qual:constant="false" qual:name="MetR" qual:initialLevel="0" qual:maxLevel="1"/>
      <qual:qualitativeSpecies sboTerm="SBO:0000243" qual:id="RSp0292" qual:compartment="c" qual:constant="false" qual:name="RSp0292" qual:initialLevel="1" qual:maxLevel="1"/>
      <qual:qualitativeSpecies sboTerm="SBO:0000252" qual:id="M_RSc2748_c" qual:compartment="c" qual:constant="false" qual:name="PhcA" qual:initialLevel="0" qual:maxLevel="1"/>
      <qual:qualitativeSpecies sboTerm="SBO:0000176" qual:id="R_T3SS_E_RipA1_S" qual:compartment="om" qual:constant="false" qual:name="Type_III_effector_secretion_RipA1" qual:initialLevel="1" qual:maxLevel="3">
        <notes>
          <body xmlns="http://www.w3.org/1999/xhtml">
            <p>STATE 0:]-inf,0.0[</p>
            <p>STATE 1:[0.0,0.0]</p>
            <p>STATE 2:]0.0,+inf[</p>
            <p>STATE 3:ND</p>
          </body>
        </notes>
      </qual:qualitativeSpecies>
      <qual:qualitativeSpecies sboTerm="SBO:0000247" qual:id="M_gal_b" qual:compartment="b" qual:constant="false" qual:name="D_Galactose" qual:initialLevel="0" qual:maxLevel="3">
        <notes>
          <body xmlns="http://www.w3.org/1999/xhtml">
            <p>STATE 0:[0.0,0.0]</p>
            <p>STATE 1:]0.0,0.1[</p>
            <p>STATE 2:[0.1,0.1]</p>
            <p>STATE 3:]0.1,+inf[</p>
          </body>
        </notes>
      </qual:qualitativeSpecies>
      <qual:qualitativeSpecies sboTerm="SBO:0000252" qual:id="M_RSc2775_c" qual:compartment="c" qual:constant="false" qual:name="Type_III_Effector_RipW" qual:initialLevel="0" qual:maxLevel="1"/>
      <qual:qualitativeSpecies sboTerm="SBO:0000243" qual:id="RSp1378" qual:compartment="c" qual:constant="false" qual:name="RSp1378" qual:initialLevel="0" qual:maxLevel="1"/>
      <qual:qualitativeSpecies sboTerm="SBO:0000243" qual:id="RSc1496" qual:compartment="c" qual:constant="false" qual:name="RSc1496" qual:initialLevel="0" qual:maxLevel="1"/>
      <qual:qualitativeSpecies sboTerm="SBO:0000176" qual:id="R_T3SS_E_RipAH_S" qual:compartment="om" qual:constant="false" qual:name="Type_III_effector_secretion_RipAH" qual:initialLevel="1" qual:maxLevel="3">
        <notes>
          <body xmlns="http://www.w3.org/1999/xhtml">
            <p>STATE 0:]-inf,0.0[</p>
            <p>STATE 1:[0.0,0.0]</p>
            <p>STATE 2:]0.0,+inf[</p>
            <p>STATE 3:ND</p>
          </body>
        </notes>
      </qual:qualitativeSpecies>
      <qual:qualitativeSpecies sboTerm="SBO:0000243" qual:id="RSp1240" qual:compartment="c" qual:constant="false" qual:name="RSp1240" qual:initialLevel="0" qual:maxLevel="1"/>
      <qual:qualitativeSpecies sboTerm="SBO:0000176" qual:id="R_T3SS_E_RipN_S" qual:compartment="om" qual:constant="false" qual:name="Type_III_effector_secretion_RipN" qual:initialLevel="1" qual:maxLevel="3">
        <notes>
          <body xmlns="http://www.w3.org/1999/xhtml">
            <p>STATE 0:]-inf,0.0[</p>
            <p>STATE 1:[0.0,0.0]</p>
            <p>STATE 2:]0.0,+inf[</p>
            <p>STATE 3:ND</p>
          </body>
        </notes>
      </qual:qualitativeSpecies>
      <qual:qualitativeSpecies sboTerm="SBO:0000243" qual:id="RSp0789" qual:compartment="c" qual:constant="false" qual:name="RSp0789" qual:initialLevel="0" qual:maxLevel="1"/>
      <qual:qualitativeSpecies sboTerm="SBO:0000243" qual:id="RSp0788" qual:compartment="c" qual:constant="false" qual:name="RSp0788" qual:initialLevel="0" qual:maxLevel="1"/>
      <qual:qualitativeSpecies sboTerm="SBO:0000243" qual:id="RSp0787" qual:compartment="c" qual:constant="false" qual:name="RSp0787" qual:initialLevel="0" qual:maxLevel="1"/>
      <qual:qualitativeSpecies sboTerm="SBO:0000243" qual:id="RSc2290" qual:compartment="c" qual:constant="false" qual:name="RSc2290" qual:initialLevel="0" qual:maxLevel="1"/>
      <qual:qualitativeSpecies sboTerm="SBO:0000243" qual:id="RSp0785" qual:compartment="c" qual:constant="false" qual:name="RSp0785" qual:initialLevel="0" qual:maxLevel="1"/>
      <qual:qualitativeSpecies sboTerm="SBO:0000243" qual:id="RSp0784" qual:compartment="c" qual:constant="false" qual:name="RSp0784" qual:initialLevel="0" qual:maxLevel="1"/>
      <qual:qualitativeSpecies sboTerm="SBO:0000243" qual:id="RSp0783" qual:compartment="c" qual:constant="false" qual:name="RSp0783" qual:initialLevel="0" qual:maxLevel="1"/>
      <qual:qualitativeSpecies sboTerm="SBO:0000243" qual:id="RSp0782" qual:compartment="c" qual:constant="false" qual:name="RSp0782" qual:initialLevel="0" qual:maxLevel="1"/>
      <qual:qualitativeSpecies sboTerm="SBO:0000243" qual:id="RSp0781" qual:compartment="c" qual:constant="false" qual:name="RSp0781" qual:initialLevel="0" qual:maxLevel="1"/>
      <qual:qualitativeSpecies sboTerm="SBO:0000243" qual:id="RSc2291" qual:compartment="c" qual:constant="false" qual:name="RSc2291" qual:initialLevel="0" qual:maxLevel="1"/>
      <qual:qualitativeSpecies sboTerm="SBO:0000243" qual:id="RSc2678" qual:compartment="c" qual:constant="false" qual:name="RSc2678" qual:initialLevel="1" qual:maxLevel="1"/>
      <qual:qualitativeSpecies sboTerm="SBO:0000243" qual:id="RSp1099" qual:compartment="c" qual:constant="false" qual:name="Gene_RSp1099_mcp" qual:initialLevel="1" qual:maxLevel="1"/>
      <qual:qualitativeSpecies sboTerm="SBO:0000252" qual:id="M_RSc0257_c" qual:compartment="c" qual:constant="false" qual:name="Type_III_Effector_RipY" qual:initialLevel="0" qual:maxLevel="1"/>
      <qual:qualitativeSpecies sboTerm="SBO:0000243" qual:id="RSp0545" qual:compartment="c" qual:constant="false" qual:name="RSp0545" qual:initialLevel="0" qual:maxLevel="1"/>
      <qual:qualitativeSpecies sboTerm="SBO:0000243" qual:id="RSc2429" qual:compartment="c" qual:constant="false" qual:name="RSc2429" qual:initialLevel="0" qual:maxLevel="1"/>
      <qual:qualitativeSpecies sboTerm="SBO:0000252" qual:id="M_RSp0877_c" qual:compartment="c" qual:constant="false" qual:name="Type_III_Effector_RipX" qual:initialLevel="0" qual:maxLevel="1"/>
      <qual:qualitativeSpecies sboTerm="SBO:0000243" qual:id="RSp0473" qual:compartment="c" qual:constant="false" qual:name="RSp0473" qual:initialLevel="0" qual:maxLevel="1"/>
      <qual:qualitativeSpecies sboTerm="SBO:0000252" qual:id="M_RSp1212_c" qual:compartment="c" qual:constant="false" qual:name="Type_III_Effector_RipU2" qual:initialLevel="0" qual:maxLevel="1"/>
      <qual:qualitativeSpecies sboTerm="SBO:0000176" qual:id="R_T3SS_E_RipAP_S" qual:compartment="om" qual:constant="false" qual:name="Type_III_effector_secretion_RipAP" qual:initialLevel="1" qual:maxLevel="3">
        <notes>
          <body xmlns="http://www.w3.org/1999/xhtml">
            <p>STATE 0:]-inf,0.0[</p>
            <p>STATE 1:[0.0,0.0]</p>
            <p>STATE 2:]0.0,+inf[</p>
            <p>STATE 3:ND</p>
          </body>
        </notes>
      </qual:qualitativeSpecies>
      <qual:qualitativeSpecies sboTerm="SBO:0000243" qual:id="RSp1393" qual:compartment="c" qual:constant="false" qual:name="flhA" qual:initialLevel="0" qual:maxLevel="1"/>
      <qual:qualitativeSpecies sboTerm="SBO:0000243" qual:id="RSp1392" qual:compartment="c" qual:constant="false" qual:name="flhF" qual:initialLevel="0" qual:maxLevel="1"/>
      <qual:qualitativeSpecies sboTerm="SBO:0000243" qual:id="RSp1391" qual:compartment="c" qual:constant="false" qual:name="flhG" qual:initialLevel="0" qual:maxLevel="1"/>
      <qual:qualitativeSpecies sboTerm="SBO:0000243" qual:id="RSp1390" qual:compartment="c" qual:constant="false" qual:name="fliA" qual:initialLevel="0" qual:maxLevel="1"/>
      <qual:qualitativeSpecies sboTerm="SBO:0000243" qual:id="RSc2808" qual:compartment="c" qual:constant="false" qual:name="pehS" qual:initialLevel="0" qual:maxLevel="1"/>
      <qual:qualitativeSpecies sboTerm="SBO:0000243" qual:id="RSp1394" qual:compartment="c" qual:constant="false" qual:name="flhB" qual:initialLevel="0" qual:maxLevel="1"/>
      <qual:qualitativeSpecies sboTerm="SBO:0000243" qual:id="RSc1023" qual:compartment="c" qual:constant="false" qual:name="RSc1023" qual:initialLevel="0" qual:maxLevel="1"/>
      <qual:qualitativeSpecies sboTerm="SBO:0000243" qual:id="RSc2807" qual:compartment="c" qual:constant="false" qual:name="pehR" qual:initialLevel="0" qual:maxLevel="1"/>
      <qual:qualitativeSpecies sboTerm="SBO:0000176" qual:id="R_3OHPAMES" qual:compartment="c" qual:constant="false" qual:name="3_hydroxypalmitic_acid_methyl_ester_synthase_hypothetical_reaction" qual:initialLevel="1" qual:maxLevel="3">
        <notes>
          <body xmlns="http://www.w3.org/1999/xhtml">
            <p>STATE 0:]-inf,0.0[</p>
            <p>STATE 1:[0.0,0.0]</p>
            <p>STATE 2:]0.0,+inf[</p>
            <p>STATE 3:ND</p>
          </body>
        </notes>
      </qual:qualitativeSpecies>
      <qual:qualitativeSpecies sboTerm="SBO:0000252" qual:id="M_RSp0630_b" qual:compartment="b" qual:constant="false" qual:name="Protein_RSp0630_phospholipase" qual:initialLevel="0" qual:maxLevel="1">
        <notes>
          <body xmlns="http://www.w3.org/1999/xhtml">
            <p>STATE 0:[0.0,0.0]</p>
            <p>STATE 1:]0.0,+inf[</p>
          </body>
        </notes>
      </qual:qualitativeSpecies>
      <qual:qualitativeSpecies sboTerm="SBO:0000243" qual:id="RSc1027" qual:compartment="c" qual:constant="false" qual:name="RSc1027" qual:initialLevel="0" qual:maxLevel="1"/>
      <qual:qualitativeSpecies sboTerm="SBO:0000243" qual:id="RSc1024" qual:compartment="c" qual:constant="false" qual:name="RSc1024" qual:initialLevel="0" qual:maxLevel="1"/>
      <qual:qualitativeSpecies sboTerm="SBO:0000249" qual:id="M_pect_b" qual:compartment="b" qual:constant="false" qual:name="pectine" qual:initialLevel="0" qual:maxLevel="1">
        <notes>
          <body xmlns="http://www.w3.org/1999/xhtml">
            <p>STATE 0:[0.0,0.0]</p>
            <p>STATE 1:]0.0,+inf[</p>
          </body>
        </notes>
      </qual:qualitativeSpecies>
      <qual:qualitativeSpecies sboTerm="SBO:0000243" qual:id="RSc3046" qual:compartment="c" qual:constant="false" qual:name="RSc3046" qual:initialLevel="0" qual:maxLevel="1"/>
      <qual:qualitativeSpecies sboTerm="SBO:0000243" qual:id="RSc3047" qual:compartment="c" qual:constant="false" qual:name="RSc3047" qual:initialLevel="0" qual:maxLevel="1"/>
      <qual:qualitativeSpecies sboTerm="SBO:0000243" qual:id="RSc3044" qual:compartment="c" qual:constant="false" qual:name="glpR" qual:initialLevel="1" qual:maxLevel="1"/>
      <qual:qualitativeSpecies sboTerm="SBO:0000243" qual:id="RSc3045" qual:compartment="c" qual:constant="false" qual:name="glpD" qual:initialLevel="0" qual:maxLevel="1"/>
      <qual:qualitativeSpecies sboTerm="SBO:0000176" qual:id="R_BIOMASS" qual:compartment="Cytoplasmic" qual:constant="false" qual:name="growth_rate_physiological_state" qual:initialLevel="4" qual:maxLevel="4">
        <notes>
          <body xmlns="http://www.w3.org/1999/xhtml">
            <p>STATE 0:[0.0,0.0]</p>
            <p>STATE 1:]0.0,0.01[</p>
            <p>STATE 2:[0.01,0.01]</p>
            <p>STATE 3:]0.01,+inf[</p>
            <p>STATE 4:ND</p>
          </body>
        </notes>
      </qual:qualitativeSpecies>
      <qual:qualitativeSpecies sboTerm="SBO:0000243" qual:id="RSp0142" qual:compartment="c" qual:constant="false" qual:name="RSp0142" qual:initialLevel="0" qual:maxLevel="1"/>
      <qual:qualitativeSpecies sboTerm="SBO:0000252" qual:id="M_RSc0608_c" qual:compartment="c" qual:constant="false" qual:name="Type_III_Effector_RipAA" qual:initialLevel="0" qual:maxLevel="1"/>
      <qual:qualitativeSpecies sboTerm="SBO:0000243" qual:id="RSc3051" qual:compartment="c" qual:constant="false" qual:name="RSc3051" qual:initialLevel="0" qual:maxLevel="1"/>
      <qual:qualitativeSpecies sboTerm="SBO:0000252" qual:id="M_RSc0292_c" qual:compartment="c" qual:constant="false" qual:name="VsrD" qual:initialLevel="0" qual:maxLevel="1"/>
      <qual:qualitativeSpecies sboTerm="SBO:0000243" qual:id="RSc3048" qual:compartment="c" qual:constant="false" qual:name="RSc3048" qual:initialLevel="0" qual:maxLevel="1"/>
      <qual:qualitativeSpecies sboTerm="SBO:0000243" qual:id="RSc3049" qual:compartment="c" qual:constant="false" qual:name="RSc3049" qual:initialLevel="0" qual:maxLevel="1"/>
      <qual:qualitativeSpecies sboTerm="SBO:0000243" qual:id="RSc1896" qual:compartment="c" qual:constant="false" qual:name="RSc1896" qual:initialLevel="0" qual:maxLevel="1"/>
      <qual:qualitativeSpecies sboTerm="SBO:0000243" qual:id="RSp1236" qual:compartment="c" qual:constant="false" qual:name="Type_III_Effector_ripAr" qual:initialLevel="0" qual:maxLevel="1"/>
      <qual:qualitativeSpecies sboTerm="SBO:0000243" qual:id="RSc3253" qual:compartment="c" qual:constant="false" qual:name="soxB" qual:initialLevel="0" qual:maxLevel="1"/>
      <qual:qualitativeSpecies sboTerm="SBO:0000243" qual:id="RSc0921" qual:compartment="c" qual:constant="false" qual:name="RSc0921" qual:initialLevel="0" qual:maxLevel="1"/>
      <qual:qualitativeSpecies sboTerm="SBO:0000243" qual:id="RSc3315" qual:compartment="c" qual:constant="false" qual:name="RSc3315" qual:initialLevel="0" qual:maxLevel="1"/>
      <qual:qualitativeSpecies sboTerm="SBO:0000243" qual:id="RSc2799" qual:compartment="c" qual:constant="false" qual:name="Gene_RSc2799_mcp" qual:initialLevel="1" qual:maxLevel="1"/>
      <qual:qualitativeSpecies sboTerm="SBO:0000243" qual:id="RSp1239" qual:compartment="c" qual:constant="false" qual:name="Type_III_Effector_ripC1" qual:initialLevel="0" qual:maxLevel="1"/>
      <qual:qualitativeSpecies sboTerm="SBO:0000243" qual:id="RSc3259" qual:compartment="c" qual:constant="false" qual:name="soxY" qual:initialLevel="0" qual:maxLevel="1"/>
      <qual:qualitativeSpecies sboTerm="SBO:0000297" qual:id="M_TIVpilus_2_p" qual:compartment="om" qual:constant="false" qual:name="Type_IV_pilus_structure_2" qual:initialLevel="0" qual:maxLevel="1"/>
      <qual:qualitativeSpecies sboTerm="SBO:0000243" qual:id="RSc3050" qual:compartment="c" qual:constant="false" qual:name="RSc3050" qual:initialLevel="0" qual:maxLevel="1"/>
      <qual:qualitativeSpecies sboTerm="SBO:0000252" qual:id="M_RSp0845_c" qual:compartment="c" qual:constant="false" qual:name="Type_III_Effector_RipAN" qual:initialLevel="0" qual:maxLevel="1"/>
      <qual:qualitativeSpecies sboTerm="SBO:0000243" qual:id="RSc3133" qual:compartment="c" qual:constant="false" qual:name="RSc3133" qual:initialLevel="0" qual:maxLevel="1"/>
      <qual:qualitativeSpecies sboTerm="SBO:0000247" qual:id="M_ampi_b" qual:compartment="b" qual:constant="false" qual:name="Ampicillin" qual:initialLevel="0" qual:maxLevel="1">
        <notes>
          <body xmlns="http://www.w3.org/1999/xhtml">
            <p>STATE 0:[0.0,0.0]</p>
            <p>STATE 1:]0.0,+inf[</p>
          </body>
        </notes>
      </qual:qualitativeSpecies>
      <qual:qualitativeSpecies sboTerm="SBO:0000243" qual:id="RSc3222" qual:compartment="c" qual:constant="false" qual:name="RSc3222" qual:initialLevel="0" qual:maxLevel="1"/>
      <qual:qualitativeSpecies sboTerm="SBO:0000296" qual:id="M_PCW_b" qual:compartment="b" qual:constant="false" qual:name="Plant_Cell_Wall_generic_structure" qual:initialLevel="0" qual:maxLevel="3">
        <notes>
          <body xmlns="http://www.w3.org/1999/xhtml">
            <p>STATE 0:[0.0,0.0]</p>
            <p>STATE 1:]0.0,0.1[</p>
            <p>STATE 2:[0.1,0.1]</p>
            <p>STATE 3:]0.1,+inf[</p>
          </body>
        </notes>
      </qual:qualitativeSpecies>
      <qual:qualitativeSpecies sboTerm="SBO:0000243" qual:id="RSc2050" qual:compartment="c" qual:constant="false" qual:name="RSc2050" qual:initialLevel="0" qual:maxLevel="1"/>
      <qual:qualitativeSpecies sboTerm="SBO:0000237" qual:id="E_in_planta_b" qual:compartment="b" qual:constant="false" qual:name="In planta" qual:initialLevel="0" qual:maxLevel="1"/>
      <qual:qualitativeSpecies sboTerm="SBO:0000243" qual:id="RSp0786" qual:compartment="c" qual:constant="false" qual:name="RSp0786" qual:initialLevel="0" qual:maxLevel="1"/>
      <qual:qualitativeSpecies sboTerm="SBO:0000243" qual:id="RSc3381" qual:compartment="c" qual:constant="false" qual:name="kdpF" qual:initialLevel="0" qual:maxLevel="1"/>
      <qual:qualitativeSpecies sboTerm="SBO:0000247" qual:id="M_ser_L_b" qual:compartment="b" qual:constant="false" qual:name="L_Serine" qual:initialLevel="0" qual:maxLevel="5">
        <notes>
          <body xmlns="http://www.w3.org/1999/xhtml">
            <p>STATE 0:[0.0,0.0]</p>
            <p>STATE 1:]0.0,0.001[</p>
            <p>STATE 2:[0.001,0.001]</p>
            <p>STATE 3:]0.001,0.1[</p>
            <p>STATE 4:[0.1,0.1]</p>
            <p>STATE 5:]0.1,+inf[</p>
          </body>
        </notes>
      </qual:qualitativeSpecies>
      <qual:qualitativeSpecies sboTerm="SBO:0000243" qual:id="RSc3383" qual:compartment="c" qual:constant="false" qual:name="kdpB" qual:initialLevel="0" qual:maxLevel="1"/>
      <qual:qualitativeSpecies sboTerm="SBO:0000243" qual:id="RSc1054" qual:compartment="c" qual:constant="false" qual:name="fabF1" qual:initialLevel="0" qual:maxLevel="1"/>
      <qual:qualitativeSpecies sboTerm="SBO:0000243" qual:id="RSc3385" qual:compartment="c" qual:constant="false" qual:name="kdpD" qual:initialLevel="0" qual:maxLevel="1"/>
      <qual:qualitativeSpecies sboTerm="SBO:0000243" qual:id="RSc3384" qual:compartment="c" qual:constant="false" qual:name="kdpC" qual:initialLevel="0" qual:maxLevel="1"/>
      <qual:qualitativeSpecies sboTerm="SBO:0000243" qual:id="RSc3387" qual:compartment="c" qual:constant="false" qual:name="kdpE" qual:initialLevel="1" qual:maxLevel="1"/>
      <qual:qualitativeSpecies sboTerm="SBO:0000243" qual:id="RSc3386" qual:compartment="c" qual:constant="false" qual:name="RSc3386" qual:initialLevel="0" qual:maxLevel="1"/>
      <qual:qualitativeSpecies sboTerm="SBO:0000243" qual:id="RSc1277" qual:compartment="c" qual:constant="false" qual:name="ccoO" qual:initialLevel="0" qual:maxLevel="1"/>
      <qual:qualitativeSpecies sboTerm="SBO:0000243" qual:id="RSc1276" qual:compartment="c" qual:constant="false" qual:name="ccoN" qual:initialLevel="0" qual:maxLevel="1"/>
      <qual:qualitativeSpecies sboTerm="SBO:0000243" qual:id="RSc1275" qual:compartment="c" qual:constant="false" qual:name="ccoS" qual:initialLevel="0" qual:maxLevel="1"/>
      <qual:qualitativeSpecies sboTerm="SBO:0000243" qual:id="RSc1274" qual:compartment="c" qual:constant="false" qual:name="ccoI" qual:initialLevel="0" qual:maxLevel="1"/>
      <qual:qualitativeSpecies sboTerm="SBO:0000247" qual:id="M_zn2_b" qual:compartment="b" qual:constant="false" qual:name="Zinc" qual:initialLevel="0" qual:maxLevel="3">
        <notes>
          <body xmlns="http://www.w3.org/1999/xhtml">
            <p>STATE 0:[0.0,0.0]</p>
            <p>STATE 1:]0.0,0.001[</p>
            <p>STATE 2:[0.001,0.001]</p>
            <p>STATE 3:]0.001,+inf[</p>
          </body>
        </notes>
      </qual:qualitativeSpecies>
      <qual:qualitativeSpecies sboTerm="SBO:0000176" qual:id="R_T3SS_E_RipD_S" qual:compartment="om" qual:constant="false" qual:name="Type_III_effector_secretion_RipD" qual:initialLevel="1" qual:maxLevel="3">
        <notes>
          <body xmlns="http://www.w3.org/1999/xhtml">
            <p>STATE 0:]-inf,0.0[</p>
            <p>STATE 1:[0.0,0.0]</p>
            <p>STATE 2:]0.0,+inf[</p>
            <p>STATE 3:ND</p>
          </body>
        </notes>
      </qual:qualitativeSpecies>
      <qual:qualitativeSpecies sboTerm="SBO:0000176" qual:id="R_EX_o2_e_" qual:compartment="Extracellular" qual:constant="false" qual:name="O2_exchange" qual:initialLevel="0" qual:maxLevel="4">
        <notes>
          <body xmlns="http://www.w3.org/1999/xhtml">
            <p>STATE 0:]-inf,-0.25[</p>
            <p>STATE 1:]-0.25,0.0[</p>
            <p>STATE 2:[0.0,0.0]</p>
            <p>STATE 3:]0.0,+inf[</p>
            <p>STATE 4:ND</p>
          </body>
        </notes>
      </qual:qualitativeSpecies>
      <qual:qualitativeSpecies sboTerm="SBO:0000243" qual:id="RSc0670" qual:compartment="c" qual:constant="false" qual:name="pilI" qual:initialLevel="1" qual:maxLevel="1"/>
      <qual:qualitativeSpecies sboTerm="SBO:0000243" qual:id="RSc0671" qual:compartment="c" qual:constant="false" qual:name="pilJ" qual:initialLevel="1" qual:maxLevel="1"/>
      <qual:qualitativeSpecies sboTerm="SBO:0000243" qual:id="RSc1279" qual:compartment="c" qual:constant="false" qual:name="ccoP" qual:initialLevel="0" qual:maxLevel="1"/>
      <qual:qualitativeSpecies sboTerm="SBO:0000247" qual:id="M_cd2_p" qual:compartment="p" qual:constant="false" qual:name="Cadmium" qual:initialLevel="0" qual:maxLevel="3">
        <notes>
          <body xmlns="http://www.w3.org/1999/xhtml">
            <p>STATE 0:[0.0,0.0]</p>
            <p>STATE 1:]0.0,0.001[</p>
            <p>STATE 2:[0.001,0.001]</p>
            <p>STATE 3:]0.001,+inf[</p>
          </body>
        </notes>
      </qual:qualitativeSpecies>
      <qual:qualitativeSpecies sboTerm="SBO:0000243" qual:id="RSc3410" qual:compartment="c" qual:constant="false" qual:name="RSc3410" qual:initialLevel="0" qual:maxLevel="1"/>
      <qual:qualitativeSpecies sboTerm="SBO:0000243" qual:id="RSc3412" qual:compartment="c" qual:constant="false" qual:name="Gene_RSc3412_cheD" qual:initialLevel="1" qual:maxLevel="1"/>
      <qual:qualitativeSpecies sboTerm="SBO:0000243" qual:id="RSp1530" qual:compartment="c" qual:constant="false" qual:name="RSp1530" qual:initialLevel="0" qual:maxLevel="1"/>
      <qual:qualitativeSpecies sboTerm="SBO:0000243" qual:id="RSp0780" qual:compartment="c" qual:constant="false" qual:name="RSp0780" qual:initialLevel="0" qual:maxLevel="1"/>
      <qual:qualitativeSpecies sboTerm="SBO:0000243" qual:id="RSp1003" qual:compartment="c" qual:constant="false" qual:name="xpsR" qual:initialLevel="0" qual:maxLevel="1"/>
      <qual:qualitativeSpecies sboTerm="SBO:0000243" qual:id="RSc2975" qual:compartment="c" qual:constant="false" qual:name="RSc2975" qual:initialLevel="1" qual:maxLevel="1"/>
      <qual:qualitativeSpecies sboTerm="SBO:0000243" qual:id="RSc2974" qual:compartment="c" qual:constant="false" qual:name="RSc2974" qual:initialLevel="1" qual:maxLevel="1"/>
      <qual:qualitativeSpecies sboTerm="SBO:0000176" qual:id="R_T3SS_E_RipAR_S" qual:compartment="om" qual:constant="false" qual:name="Type_III_effector_secretion_RipAR" qual:initialLevel="1" qual:maxLevel="3">
        <notes>
          <body xmlns="http://www.w3.org/1999/xhtml">
            <p>STATE 0:]-inf,0.0[</p>
            <p>STATE 1:[0.0,0.0]</p>
            <p>STATE 2:]0.0,+inf[</p>
            <p>STATE 3:ND</p>
          </body>
        </notes>
      </qual:qualitativeSpecies>
      <qual:qualitativeSpecies sboTerm="SBO:0000243" qual:id="RSc2971" qual:compartment="c" qual:constant="false" qual:name="pilQ" qual:initialLevel="0" qual:maxLevel="1"/>
      <qual:qualitativeSpecies sboTerm="SBO:0000247" qual:id="M_34dhphe_b" qual:compartment="b" qual:constant="false" qual:name="3_4_Dihydroxy_L_phenylalanine" qual:initialLevel="0" qual:maxLevel="1">
        <notes>
          <body xmlns="http://www.w3.org/1999/xhtml">
            <p>STATE 0:[0.0,0.0]</p>
            <p>STATE 1:]0.0,+inf[</p>
          </body>
        </notes>
      </qual:qualitativeSpecies>
      <qual:qualitativeSpecies sboTerm="SBO:0000243" qual:id="RSc2972" qual:compartment="c" qual:constant="false" qual:name="pilP" qual:initialLevel="0" qual:maxLevel="1"/>
      <qual:qualitativeSpecies sboTerm="SBO:0000243" qual:id="RSp0934" qual:compartment="c" qual:constant="false" qual:name="RSp0934" qual:initialLevel="0" qual:maxLevel="1"/>
      <qual:qualitativeSpecies sboTerm="SBO:0000243" qual:id="RSp0930" qual:compartment="c" qual:constant="false" qual:name="Type_III_Effector_ripS3" qual:initialLevel="0" qual:maxLevel="1"/>
      <qual:qualitativeSpecies sboTerm="SBO:0000249" qual:id="M_14bglucan_b" qual:compartment="b" qual:constant="false" qual:name="1_4_beta_D_Glucosyl_n" qual:initialLevel="0" qual:maxLevel="1">
        <notes>
          <body xmlns="http://www.w3.org/1999/xhtml">
            <p>STATE 0:[0.0,0.0]</p>
            <p>STATE 1:]0.0,+inf[</p>
          </body>
        </notes>
      </qual:qualitativeSpecies>
      <qual:qualitativeSpecies sboTerm="SBO:0000252" qual:id="M_RSp1003_c" qual:compartment="c" qual:constant="false" qual:name="XpsR" qual:initialLevel="0" qual:maxLevel="1"/>
      <qual:qualitativeSpecies sboTerm="SBO:0000243" qual:id="RSp1338" qual:compartment="c" qual:constant="false" qual:name="RSp1338" qual:initialLevel="0" qual:maxLevel="1"/>
      <qual:qualitativeSpecies sboTerm="SBO:0000252" qual:id="M_RSc3174_c" qual:compartment="c" qual:constant="false" qual:name="Type_III_Effector_RipAL" qual:initialLevel="0" qual:maxLevel="1"/>
      <qual:qualitativeSpecies sboTerm="SBO:0000243" qual:id="RSc0378" qual:compartment="c" qual:constant="false" qual:name="RSc0378" qual:initialLevel="0" qual:maxLevel="1"/>
      <qual:qualitativeSpecies sboTerm="SBO:0000176" qual:id="R_EFE" qual:compartment="c" qual:constant="false" qual:name="2_oxoglutarate_dioxygenase__Ethylene_forming_enzyme__Lumped_reactions_molar_ratio_2_1" qual:initialLevel="1" qual:maxLevel="3">
        <notes>
          <body xmlns="http://www.w3.org/1999/xhtml">
            <p>STATE 0:]-inf,0.0[</p>
            <p>STATE 1:[0.0,0.0]</p>
            <p>STATE 2:]0.0,+inf[</p>
            <p>STATE 3:ND</p>
          </body>
        </notes>
      </qual:qualitativeSpecies>
      <qual:qualitativeSpecies sboTerm="SBO:0000243" qual:id="RSc1207" qual:compartment="c" qual:constant="false" qual:name="rpoS" qual:initialLevel="1" qual:maxLevel="1"/>
      <qual:qualitativeSpecies sboTerm="SBO:0000243" qual:id="RSc1756" qual:compartment="c" qual:constant="false" qual:name="pehB" qual:initialLevel="0" qual:maxLevel="1"/>
      <qual:qualitativeSpecies sboTerm="SBO:0000176" qual:id="R_T3SS_E_RipAN_S" qual:compartment="om" qual:constant="false" qual:name="Type_III_effector_secretion_RipAN" qual:initialLevel="1" qual:maxLevel="3">
        <notes>
          <body xmlns="http://www.w3.org/1999/xhtml">
            <p>STATE 0:]-inf,0.0[</p>
            <p>STATE 1:[0.0,0.0]</p>
            <p>STATE 2:]0.0,+inf[</p>
            <p>STATE 3:ND</p>
          </body>
        </notes>
      </qual:qualitativeSpecies>
      <qual:qualitativeSpecies sboTerm="SBO:0000243" qual:id="RSc3212" qual:compartment="c" qual:constant="false" qual:name="Type_III_Effector_ripT" qual:initialLevel="0" qual:maxLevel="1"/>
      <qual:qualitativeSpecies sboTerm="SBO:0000297" qual:id="M_TIVpilus_1_p" qual:compartment="om" qual:constant="false" qual:name="Type_IV_pilus_structure_1" qual:initialLevel="0" qual:maxLevel="1"/>
      <qual:qualitativeSpecies sboTerm="SBO:0000252" qual:id="M_RSc2171_c" qual:compartment="c" qual:constant="false" qual:name="PrhK" qual:initialLevel="0" qual:maxLevel="1"/>
      <qual:qualitativeSpecies sboTerm="SBO:0000243" qual:id="RSc2095" qual:compartment="c" qual:constant="false" qual:name="xdhA" qual:initialLevel="0" qual:maxLevel="1"/>
      <qual:qualitativeSpecies sboTerm="SBO:0000243" qual:id="RSc0018" qual:compartment="c" qual:constant="false" qual:name="phoB_like" qual:initialLevel="0" qual:maxLevel="1"/>
      <qual:qualitativeSpecies sboTerm="SBO:0000243" qual:id="RSp0101" qual:compartment="c" qual:constant="false" qual:name="RSp0101" qual:initialLevel="0" qual:maxLevel="1"/>
      <qual:qualitativeSpecies sboTerm="SBO:0000176" qual:id="R_T3SS_E_RipAS_S" qual:compartment="om" qual:constant="false" qual:name="Type_III_effector_secretion_RipAS" qual:initialLevel="1" qual:maxLevel="3">
        <notes>
          <body xmlns="http://www.w3.org/1999/xhtml">
            <p>STATE 0:]-inf,0.0[</p>
            <p>STATE 1:[0.0,0.0]</p>
            <p>STATE 2:]0.0,+inf[</p>
            <p>STATE 3:ND</p>
          </body>
        </notes>
      </qual:qualitativeSpecies>
      <qual:qualitativeSpecies sboTerm="SBO:0000243" qual:id="RSc2274" qual:compartment="c" qual:constant="false" qual:name="RSc2274" qual:initialLevel="0" qual:maxLevel="1"/>
      <qual:qualitativeSpecies sboTerm="SBO:0000243" qual:id="RSc3168" qual:compartment="c" qual:constant="false" qual:name="RSc3168" qual:initialLevel="0" qual:maxLevel="1"/>
      <qual:qualitativeSpecies sboTerm="SBO:0000243" qual:id="RSc0011" qual:compartment="c" qual:constant="false" qual:name="acrA" qual:initialLevel="0" qual:maxLevel="1"/>
      <qual:qualitativeSpecies sboTerm="SBO:0000243" qual:id="RSc0015" qual:compartment="c" qual:constant="false" qual:name="RSc0015" qual:initialLevel="0" qual:maxLevel="1"/>
      <qual:qualitativeSpecies sboTerm="SBO:0000176" qual:id="R_T3SS_E_RipAU_S" qual:compartment="om" qual:constant="false" qual:name="Type_III_effector_secretion_RipAU" qual:initialLevel="1" qual:maxLevel="3">
        <notes>
          <body xmlns="http://www.w3.org/1999/xhtml">
            <p>STATE 0:]-inf,0.0[</p>
            <p>STATE 1:[0.0,0.0]</p>
            <p>STATE 2:]0.0,+inf[</p>
            <p>STATE 3:ND</p>
          </body>
        </notes>
      </qual:qualitativeSpecies>
      <qual:qualitativeSpecies sboTerm="SBO:0000243" qual:id="RSp1329" qual:compartment="c" qual:constant="false" qual:name="RSp1329" qual:initialLevel="0" qual:maxLevel="1"/>
      <qual:qualitativeSpecies sboTerm="SBO:0000243" qual:id="RSc2376" qual:compartment="c" qual:constant="false" qual:name="RSc2376" qual:initialLevel="0" qual:maxLevel="1"/>
      <qual:qualitativeSpecies sboTerm="SBO:0000243" qual:id="RSc2374" qual:compartment="c" qual:constant="false" qual:name="RSc2374" qual:initialLevel="0" qual:maxLevel="1"/>
      <qual:qualitativeSpecies sboTerm="SBO:0000243" qual:id="RSp0747" qual:compartment="c" qual:constant="false" qual:name="RSp0747" qual:initialLevel="0" qual:maxLevel="1"/>
      <qual:qualitativeSpecies sboTerm="SBO:0000176" qual:id="R_T3SS_E_RipAV_S" qual:compartment="om" qual:constant="false" qual:name="Type_III_effector_secretion_RipAV" qual:initialLevel="1" qual:maxLevel="3">
        <notes>
          <body xmlns="http://www.w3.org/1999/xhtml">
            <p>STATE 0:]-inf,0.0[</p>
            <p>STATE 1:[0.0,0.0]</p>
            <p>STATE 2:]0.0,+inf[</p>
            <p>STATE 3:ND</p>
          </body>
        </notes>
      </qual:qualitativeSpecies>
      <qual:qualitativeSpecies sboTerm="SBO:0000243" qual:id="RSc0086" qual:compartment="c" qual:constant="false" qual:name="RSc0086" qual:initialLevel="0" qual:maxLevel="1"/>
      <qual:qualitativeSpecies sboTerm="SBO:0000176" qual:id="R_T3SS_E_RipAW_S" qual:compartment="om" qual:constant="false" qual:name="Type_III_effector_secretion_RipAW" qual:initialLevel="1" qual:maxLevel="3">
        <notes>
          <body xmlns="http://www.w3.org/1999/xhtml">
            <p>STATE 0:]-inf,0.0[</p>
            <p>STATE 1:[0.0,0.0]</p>
            <p>STATE 2:]0.0,+inf[</p>
            <p>STATE 3:ND</p>
          </body>
        </notes>
      </qual:qualitativeSpecies>
      <qual:qualitativeSpecies sboTerm="SBO:0000243" qual:id="RSp0323" qual:compartment="c" qual:constant="false" qual:name="Type_III_Effector_ripO1" qual:initialLevel="0" qual:maxLevel="1"/>
      <qual:qualitativeSpecies sboTerm="SBO:0000247" qual:id="M_pro_L_b" qual:compartment="b" qual:constant="false" qual:name="L_Proline" qual:initialLevel="0" qual:maxLevel="5">
        <notes>
          <body xmlns="http://www.w3.org/1999/xhtml">
            <p>STATE 0:[0.0,0.0]</p>
            <p>STATE 1:]0.0,0.001[</p>
            <p>STATE 2:[0.001,0.001]</p>
            <p>STATE 3:]0.001,0.1[</p>
            <p>STATE 4:[0.1,0.1]</p>
            <p>STATE 5:]0.1,+inf[</p>
          </body>
        </notes>
      </qual:qualitativeSpecies>
      <qual:qualitativeSpecies sboTerm="SBO:0000176" qual:id="R_T3SS_E_RipX_S" qual:compartment="om" qual:constant="false" qual:name="Type_III_effector_secretion_RipX" qual:initialLevel="1" qual:maxLevel="3">
        <notes>
          <body xmlns="http://www.w3.org/1999/xhtml">
            <p>STATE 0:]-inf,0.0[</p>
            <p>STATE 1:[0.0,0.0]</p>
            <p>STATE 2:]0.0,+inf[</p>
            <p>STATE 3:ND</p>
          </body>
        </notes>
      </qual:qualitativeSpecies>
      <qual:qualitativeSpecies sboTerm="SBO:0000243" qual:id="RSc1475" qual:compartment="c" qual:constant="false" qual:name="Type_III_Effector_ripM" qual:initialLevel="0" qual:maxLevel="1"/>
      <qual:qualitativeSpecies sboTerm="SBO:0000243" qual:id="RSp0980" qual:compartment="c" qual:constant="false" qual:name="narL" qual:initialLevel="1" qual:maxLevel="1"/>
      <qual:qualitativeSpecies sboTerm="SBO:0000243" qual:id="RSp0244" qual:compartment="c" qual:constant="false" qual:name="RSp0244" qual:initialLevel="0" qual:maxLevel="1"/>
      <qual:qualitativeSpecies sboTerm="SBO:0000247" qual:id="M_ribflv_b" qual:compartment="b" qual:constant="false" qual:name="Riboflavin" qual:initialLevel="0" qual:maxLevel="3">
        <notes>
          <body xmlns="http://www.w3.org/1999/xhtml">
            <p>STATE 0:[0.0,0.0]</p>
            <p>STATE 1:]0.0,1e-05[</p>
            <p>STATE 2:[1e-05,1e-05]</p>
            <p>STATE 3:]1e-05,+inf[</p>
          </body>
        </notes>
      </qual:qualitativeSpecies>
      <qual:qualitativeSpecies sboTerm="SBO:0000243" qual:id="RSp1150" qual:compartment="c" qual:constant="false" qual:name="RSp1150" qual:initialLevel="0" qual:maxLevel="1"/>
      <qual:qualitativeSpecies sboTerm="SBO:0000243" qual:id="RSc0558" qual:compartment="c" qual:constant="false" qual:name="pilA" qual:initialLevel="0" qual:maxLevel="1"/>
      <qual:qualitativeSpecies sboTerm="SBO:0000243" qual:id="RSp0507" qual:compartment="c" qual:constant="false" qual:name="Gene_RSp0507_cheD" qual:initialLevel="1" qual:maxLevel="1"/>
      <qual:qualitativeSpecies sboTerm="SBO:0000176" qual:id="R_PROT_cp_PehC_S" qual:compartment="im" qual:constant="false" qual:name="Protein_secretion_cytoplasm_to_periplasm_PehC" qual:initialLevel="1" qual:maxLevel="3">
        <notes>
          <body xmlns="http://www.w3.org/1999/xhtml">
            <p>STATE 0:]-inf,0.0[</p>
            <p>STATE 1:[0.0,0.0]</p>
            <p>STATE 2:]0.0,+inf[</p>
            <p>STATE 3:ND</p>
          </body>
        </notes>
      </qual:qualitativeSpecies>
      <qual:qualitativeSpecies sboTerm="SBO:0000243" qual:id="RSc2455" qual:compartment="c" qual:constant="false" qual:name="vsrC" qual:initialLevel="1" qual:maxLevel="1"/>
      <qual:qualitativeSpecies sboTerm="SBO:0000243" qual:id="RSc3072" qual:compartment="c" qual:constant="false" qual:name="RSc3072" qual:initialLevel="0" qual:maxLevel="1"/>
      <qual:qualitativeSpecies sboTerm="SBO:0000243" qual:id="RSc2206" qual:compartment="c" qual:constant="false" qual:name="RSc2206" qual:initialLevel="0" qual:maxLevel="1"/>
      <qual:qualitativeSpecies sboTerm="SBO:0000247" qual:id="M_gln_L_b" qual:compartment="b" qual:constant="false" qual:name="L_Glutamine" qual:initialLevel="0" qual:maxLevel="5">
        <notes>
          <body xmlns="http://www.w3.org/1999/xhtml">
            <p>STATE 0:[0.0,0.0]</p>
            <p>STATE 1:]0.0,0.001[</p>
            <p>STATE 2:[0.001,0.001]</p>
            <p>STATE 3:]0.001,0.1[</p>
            <p>STATE 4:[0.1,0.1]</p>
            <p>STATE 5:]0.1,+inf[</p>
          </body>
        </notes>
      </qual:qualitativeSpecies>
      <qual:qualitativeSpecies sboTerm="SBO:0000243" qual:id="RSp0218" qual:compartment="c" qual:constant="false" qual:name="RSp0218" qual:initialLevel="0" qual:maxLevel="1"/>
      <qual:qualitativeSpecies sboTerm="SBO:0000252" qual:id="M_RSp1412_c" qual:compartment="c" qual:constant="false" qual:name="FlhC" qual:initialLevel="0" qual:maxLevel="1"/>
      <qual:qualitativeSpecies sboTerm="SBO:0000247" qual:id="M_his_L_b" qual:compartment="b" qual:constant="false" qual:name="L_Histidine" qual:initialLevel="0" qual:maxLevel="5">
        <notes>
          <body xmlns="http://www.w3.org/1999/xhtml">
            <p>STATE 0:[0.0,0.0]</p>
            <p>STATE 1:]0.0,0.001[</p>
            <p>STATE 2:[0.001,0.001]</p>
            <p>STATE 3:]0.001,0.1[</p>
            <p>STATE 4:[0.1,0.1]</p>
            <p>STATE 5:]0.1,+inf[</p>
          </body>
        </notes>
      </qual:qualitativeSpecies>
      <qual:qualitativeSpecies sboTerm="SBO:0000252" qual:id="M_RSp0731_c" qual:compartment="c" qual:constant="false" qual:name="Type_III_Effector_RipTPS" qual:initialLevel="0" qual:maxLevel="1"/>
      <qual:qualitativeSpecies sboTerm="SBO:0000176" qual:id="R_twitching" qual:compartment="c" qual:constant="false" qual:name="twitching_motility_of_the_cell__type_IV_pili_mediated" qual:initialLevel="3" qual:maxLevel="3">
        <notes>
          <body xmlns="http://www.w3.org/1999/xhtml">
            <p>STATE 0:]-inf,0.0[</p>
            <p>STATE 1:[0.0,0.0]</p>
            <p>STATE 2:]0.0,+inf[</p>
            <p>STATE 3:ND</p>
          </body>
        </notes>
      </qual:qualitativeSpecies>
      <qual:qualitativeSpecies sboTerm="SBO:0000252" qual:id="M_RSp0842_c" qual:compartment="c" qual:constant="false" qual:name="Type_III_Effector_RipAD" qual:initialLevel="0" qual:maxLevel="1"/>
      <qual:qualitativeSpecies sboTerm="SBO:0000243" qual:id="RSc0557" qual:compartment="c" qual:constant="false" qual:name="RSc0557" qual:initialLevel="1" qual:maxLevel="1"/>
      <qual:qualitativeSpecies sboTerm="SBO:0000252" qual:id="M_RSp0304_c" qual:compartment="c" qual:constant="false" qual:name="Type_III_Effector_RipD" qual:initialLevel="0" qual:maxLevel="1"/>
      <qual:qualitativeSpecies sboTerm="SBO:0000243" qual:id="RSc2208" qual:compartment="c" qual:constant="false" qual:name="RSc2208" qual:initialLevel="0" qual:maxLevel="1"/>
      <qual:qualitativeSpecies sboTerm="SBO:0000252" qual:id="M_RSc1356_c" qual:compartment="c" qual:constant="false" qual:name="Type_III_Effector_RipG6" qual:initialLevel="0" qual:maxLevel="1"/>
      <qual:qualitativeSpecies sboTerm="SBO:0000243" qual:id="RSc0612" qual:compartment="c" qual:constant="false" qual:name="RSc0612" qual:initialLevel="0" qual:maxLevel="1"/>
      <qual:qualitativeSpecies sboTerm="SBO:0000252" qual:id="M_RSp1374_c" qual:compartment="c" qual:constant="false" qual:name="Type_III_Effector_RipS2" qual:initialLevel="0" qual:maxLevel="1"/>
      <qual:qualitativeSpecies sboTerm="SBO:0000176" qual:id="R_T3SS_E_RipAQ_S" qual:compartment="om" qual:constant="false" qual:name="Type_III_effector_secretion_RipAQ" qual:initialLevel="1" qual:maxLevel="3">
        <notes>
          <body xmlns="http://www.w3.org/1999/xhtml">
            <p>STATE 0:]-inf,0.0[</p>
            <p>STATE 1:[0.0,0.0]</p>
            <p>STATE 2:]0.0,+inf[</p>
            <p>STATE 3:ND</p>
          </body>
        </notes>
      </qual:qualitativeSpecies>
      <qual:qualitativeSpecies sboTerm="SBO:0000176" qual:id="R_T3SS_E_RipG7_S" qual:compartment="om" qual:constant="false" qual:name="Type_III_effector_secretion_RipG7" qual:initialLevel="1" qual:maxLevel="3">
        <notes>
          <body xmlns="http://www.w3.org/1999/xhtml">
            <p>STATE 0:]-inf,0.0[</p>
            <p>STATE 1:[0.0,0.0]</p>
            <p>STATE 2:]0.0,+inf[</p>
            <p>STATE 3:ND</p>
          </body>
        </notes>
      </qual:qualitativeSpecies>
      <qual:qualitativeSpecies sboTerm="SBO:0000243" qual:id="RSp0888" qual:compartment="c" qual:constant="false" qual:name="RSp0888" qual:initialLevel="0" qual:maxLevel="1"/>
      <qual:qualitativeSpecies sboTerm="SBO:0000243" qual:id="RSp0100" qual:compartment="c" qual:constant="false" qual:name="RSp0100" qual:initialLevel="0" qual:maxLevel="1"/>
      <qual:qualitativeSpecies sboTerm="SBO:0000243" qual:id="RSp1125" qual:compartment="c" qual:constant="false" qual:name="RSp1125" qual:initialLevel="0" qual:maxLevel="1"/>
      <qual:qualitativeSpecies sboTerm="SBO:0000243" qual:id="RSp0025" qual:compartment="c" qual:constant="false" qual:name="RSp0025" qual:initialLevel="0" qual:maxLevel="1"/>
      <qual:qualitativeSpecies sboTerm="SBO:0000252" qual:id="M_RSp0846_c" qual:compartment="c" qual:constant="false" qual:name="Type_III_Effector_RipA3" qual:initialLevel="0" qual:maxLevel="1"/>
      <qual:qualitativeSpecies sboTerm="SBO:0000243" qual:id="RSp0028" qual:compartment="c" qual:constant="false" qual:name="Type_III_Effector_ripG3" qual:initialLevel="0" qual:maxLevel="1"/>
      <qual:qualitativeSpecies sboTerm="SBO:0000243" qual:id="RSc0220" qual:compartment="c" qual:constant="false" qual:name="RSc0220" qual:initialLevel="0" qual:maxLevel="1"/>
      <qual:qualitativeSpecies sboTerm="SBO:0000176" qual:id="R_T3SS_E_RipV1_S" qual:compartment="om" qual:constant="false" qual:name="Type_III_effector_secretion_RipV1" qual:initialLevel="1" qual:maxLevel="3">
        <notes>
          <body xmlns="http://www.w3.org/1999/xhtml">
            <p>STATE 0:]-inf,0.0[</p>
            <p>STATE 1:[0.0,0.0]</p>
            <p>STATE 2:]0.0,+inf[</p>
            <p>STATE 3:ND</p>
          </body>
        </notes>
      </qual:qualitativeSpecies>
      <qual:qualitativeSpecies sboTerm="SBO:0000252" qual:id="M_RSp0655_c" qual:compartment="c" qual:constant="false" qual:name="CopR" qual:initialLevel="0" qual:maxLevel="1"/>
      <qual:qualitativeSpecies sboTerm="SBO:0000243" qual:id="RSc2758" qual:compartment="c" qual:constant="false" qual:name="araF" qual:initialLevel="0" qual:maxLevel="1"/>
      <qual:qualitativeSpecies sboTerm="SBO:0000243" qual:id="RSp1373" qual:compartment="c" qual:constant="false" qual:name="nosL" qual:initialLevel="0" qual:maxLevel="1"/>
      <qual:qualitativeSpecies sboTerm="SBO:0000243" qual:id="RSp1374" qual:compartment="c" qual:constant="false" qual:name="Type_III_Effector_ripS2" qual:initialLevel="0" qual:maxLevel="1"/>
      <qual:qualitativeSpecies sboTerm="SBO:0000252" qual:id="M_RSc2690_c" qual:compartment="c" qual:constant="false" qual:name="OxyR" qual:initialLevel="0" qual:maxLevel="1"/>
      <qual:qualitativeSpecies sboTerm="SBO:0000243" qual:id="RSp1270" qual:compartment="c" qual:constant="false" qual:name="RSp1270" qual:initialLevel="0" qual:maxLevel="1"/>
      <qual:qualitativeSpecies sboTerm="SBO:0000243" qual:id="RSc1026" qual:compartment="c" qual:constant="false" qual:name="RSc1026" qual:initialLevel="0" qual:maxLevel="1"/>
      <qual:qualitativeSpecies sboTerm="SBO:0000243" qual:id="RSc1083" qual:compartment="c" qual:constant="false" qual:name="RSc1083" qual:initialLevel="0" qual:maxLevel="1"/>
      <qual:qualitativeSpecies sboTerm="SBO:0000252" qual:id="M_RSc0668_c" qual:compartment="c" qual:constant="false" qual:name="PilG" qual:initialLevel="0" qual:maxLevel="1"/>
      <qual:qualitativeSpecies sboTerm="SBO:0000243" qual:id="RSp1276" qual:compartment="c" qual:constant="false" qual:name="RSp1276" qual:initialLevel="0" qual:maxLevel="1"/>
      <qual:qualitativeSpecies sboTerm="SBO:0000243" qual:id="RSp1277" qual:compartment="c" qual:constant="false" qual:name="Type_III_Effector_ripQ" qual:initialLevel="0" qual:maxLevel="1"/>
      <qual:qualitativeSpecies sboTerm="SBO:0000243" qual:id="RSp0758" qual:compartment="c" qual:constant="false" qual:name="RSp0758" qual:initialLevel="0" qual:maxLevel="1"/>
      <qual:qualitativeSpecies sboTerm="SBO:0000252" qual:id="M_RSp0030_b" qual:compartment="b" qual:constant="false" qual:name="Protein_RSp0030_beta_lactamase" qual:initialLevel="0" qual:maxLevel="1">
        <notes>
          <body xmlns="http://www.w3.org/1999/xhtml">
            <p>STATE 0:[0.0,0.0]</p>
            <p>STATE 1:]0.0,+inf[</p>
          </body>
        </notes>
      </qual:qualitativeSpecies>
      <qual:qualitativeSpecies sboTerm="SBO:0000243" qual:id="RSc1025" qual:compartment="c" qual:constant="false" qual:name="RSc1025" qual:initialLevel="0" qual:maxLevel="1"/>
      <qual:qualitativeSpecies sboTerm="SBO:0000176" qual:id="R_T3SS_E_RipS4_S" qual:compartment="om" qual:constant="false" qual:name="Type_III_effector_secretion_RipS4" qual:initialLevel="1" qual:maxLevel="3">
        <notes>
          <body xmlns="http://www.w3.org/1999/xhtml">
            <p>STATE 0:]-inf,0.0[</p>
            <p>STATE 1:[0.0,0.0]</p>
            <p>STATE 2:]0.0,+inf[</p>
            <p>STATE 3:ND</p>
          </body>
        </notes>
      </qual:qualitativeSpecies>
      <qual:qualitativeSpecies sboTerm="SBO:0000243" qual:id="RSp0756" qual:compartment="c" qual:constant="false" qual:name="RSp0756" qual:initialLevel="0" qual:maxLevel="1"/>
      <qual:qualitativeSpecies sboTerm="SBO:0000176" qual:id="R_T3SS_E_RipAE_S" qual:compartment="om" qual:constant="false" qual:name="Type_III_effector_secretion_RipAE" qual:initialLevel="1" qual:maxLevel="3">
        <notes>
          <body xmlns="http://www.w3.org/1999/xhtml">
            <p>STATE 0:]-inf,0.0[</p>
            <p>STATE 1:[0.0,0.0]</p>
            <p>STATE 2:]0.0,+inf[</p>
            <p>STATE 3:ND</p>
          </body>
        </notes>
      </qual:qualitativeSpecies>
      <qual:qualitativeSpecies sboTerm="SBO:0000176" qual:id="R_PPLDc120" qual:compartment="e" qual:constant="false" qual:name="phospholipase_D_Phosphatidylcholine__n_C12_0_" qual:initialLevel="1" qual:maxLevel="3">
        <notes>
          <body xmlns="http://www.w3.org/1999/xhtml">
            <p>STATE 0:]-inf,0.0[</p>
            <p>STATE 1:[0.0,0.0]</p>
            <p>STATE 2:]0.0,+inf[</p>
            <p>STATE 3:ND</p>
          </body>
        </notes>
      </qual:qualitativeSpecies>
      <qual:qualitativeSpecies sboTerm="SBO:0000243" qual:id="RSp1440" qual:compartment="c" qual:constant="false" qual:name="RSp1440" qual:initialLevel="0" qual:maxLevel="1"/>
      <qual:qualitativeSpecies sboTerm="SBO:0000243" qual:id="RSc1017" qual:compartment="c" qual:constant="false" qual:name="RSc1017" qual:initialLevel="0" qual:maxLevel="1"/>
      <qual:qualitativeSpecies sboTerm="SBO:0000176" qual:id="R_T3SS_E_RipG1_S" qual:compartment="om" qual:constant="false" qual:name="Type_III_effector_secretion_RipG1" qual:initialLevel="1" qual:maxLevel="3">
        <notes>
          <body xmlns="http://www.w3.org/1999/xhtml">
            <p>STATE 0:]-inf,0.0[</p>
            <p>STATE 1:[0.0,0.0]</p>
            <p>STATE 2:]0.0,+inf[</p>
            <p>STATE 3:ND</p>
          </body>
        </notes>
      </qual:qualitativeSpecies>
      <qual:qualitativeSpecies sboTerm="SBO:0000252" qual:id="M_RSp1281_c" qual:compartment="c" qual:constant="false" qual:name="Type_III_Effector_RipR" qual:initialLevel="0" qual:maxLevel="1"/>
      <qual:qualitativeSpecies sboTerm="SBO:0000243" qual:id="RSp1002" qual:compartment="c" qual:constant="false" qual:name="tek" qual:initialLevel="0" qual:maxLevel="1"/>
      <qual:qualitativeSpecies sboTerm="SBO:0000243" qual:id="RSp1447" qual:compartment="c" qual:constant="false" qual:name="RSp1447" qual:initialLevel="0" qual:maxLevel="1"/>
      <qual:qualitativeSpecies sboTerm="SBO:0000247" qual:id="M_phe_L_b" qual:compartment="b" qual:constant="false" qual:name="L_Phenylalanine" qual:initialLevel="0" qual:maxLevel="5">
        <notes>
          <body xmlns="http://www.w3.org/1999/xhtml">
            <p>STATE 0:[0.0,0.0]</p>
            <p>STATE 1:]0.0,0.001[</p>
            <p>STATE 2:[0.001,0.001]</p>
            <p>STATE 3:]0.001,0.0188[</p>
            <p>STATE 4:[0.0188,0.0188]</p>
            <p>STATE 5:]0.0188,+inf[</p>
          </body>
        </notes>
      </qual:qualitativeSpecies>
      <qual:qualitativeSpecies sboTerm="SBO:0000176" qual:id="R_T3SS_E_RipAX1_S" qual:compartment="om" qual:constant="false" qual:name="Type_III_effector_secretion_RipAX1" qual:initialLevel="1" qual:maxLevel="3">
        <notes>
          <body xmlns="http://www.w3.org/1999/xhtml">
            <p>STATE 0:]-inf,0.0[</p>
            <p>STATE 1:[0.0,0.0]</p>
            <p>STATE 2:]0.0,+inf[</p>
            <p>STATE 3:ND</p>
          </body>
        </notes>
      </qual:qualitativeSpecies>
      <qual:qualitativeSpecies sboTerm="SBO:0000243" qual:id="RSc1156" qual:compartment="c" qual:constant="false" qual:name="Gene_RSc1156_mcp" qual:initialLevel="1" qual:maxLevel="1"/>
      <qual:qualitativeSpecies sboTerm="SBO:0000243" qual:id="RSc2858" qual:compartment="c" qual:constant="false" qual:name="RSc2858" qual:initialLevel="0" qual:maxLevel="1"/>
      <qual:qualitativeSpecies sboTerm="SBO:0000243" qual:id="RSc1155" qual:compartment="c" qual:constant="false" qual:name="Gene_RSc1155_mcp" qual:initialLevel="1" qual:maxLevel="1"/>
      <qual:qualitativeSpecies sboTerm="SBO:0000243" qual:id="RSc0726" qual:compartment="c" qual:constant="false" qual:name="RSc0726" qual:initialLevel="1" qual:maxLevel="1"/>
      <qual:qualitativeSpecies sboTerm="SBO:0000243" qual:id="RSc3174" qual:compartment="c" qual:constant="false" qual:name="Type_III_Effector_ripAL" qual:initialLevel="0" qual:maxLevel="1"/>
      <qual:qualitativeSpecies sboTerm="SBO:0000247" qual:id="M_unknown_signal_pilJ_b" qual:compartment="b" qual:constant="false" qual:name="signal_PilJ" qual:initialLevel="0" qual:maxLevel="1">
        <notes>
          <body xmlns="http://www.w3.org/1999/xhtml">
            <p>STATE 0:[0.0,0.0]</p>
            <p>STATE 1:]0.0,+inf[</p>
          </body>
        </notes>
      </qual:qualitativeSpecies>
      <qual:qualitativeSpecies sboTerm="SBO:0000176" qual:id="R_T3SS_E_RipAO_S" qual:compartment="om" qual:constant="false" qual:name="Type_III_effector_secretion_RipAO" qual:initialLevel="1" qual:maxLevel="3">
        <notes>
          <body xmlns="http://www.w3.org/1999/xhtml">
            <p>STATE 0:]-inf,0.0[</p>
            <p>STATE 1:[0.0,0.0]</p>
            <p>STATE 2:]0.0,+inf[</p>
            <p>STATE 3:ND</p>
          </body>
        </notes>
      </qual:qualitativeSpecies>
      <qual:qualitativeSpecies sboTerm="SBO:0000176" qual:id="R_T3SS_E_RipAG_S" qual:compartment="om" qual:constant="false" qual:name="Type_III_effector_secretion_RipAG" qual:initialLevel="1" qual:maxLevel="3">
        <notes>
          <body xmlns="http://www.w3.org/1999/xhtml">
            <p>STATE 0:]-inf,0.0[</p>
            <p>STATE 1:[0.0,0.0]</p>
            <p>STATE 2:]0.0,+inf[</p>
            <p>STATE 3:ND</p>
          </body>
        </notes>
      </qual:qualitativeSpecies>
      <qual:qualitativeSpecies sboTerm="SBO:0000243" qual:id="RSc0727" qual:compartment="c" qual:constant="false" qual:name="RSc0727" qual:initialLevel="1" qual:maxLevel="1"/>
      <qual:qualitativeSpecies sboTerm="SBO:0000252" qual:id="M_RSp0732_c" qual:compartment="c" qual:constant="false" qual:name="Type_III_Effector_RipAV" qual:initialLevel="0" qual:maxLevel="1"/>
      <qual:qualitativeSpecies sboTerm="SBO:0000243" qual:id="RSc2526" qual:compartment="c" qual:constant="false" qual:name="sodB" qual:initialLevel="0" qual:maxLevel="1"/>
      <qual:qualitativeSpecies sboTerm="SBO:0000252" qual:id="M_RSp1475_c" qual:compartment="c" qual:constant="false" qual:name="Type_III_Effector_RipAW" qual:initialLevel="0" qual:maxLevel="1"/>
      <qual:qualitativeSpecies sboTerm="SBO:0000243" qual:id="RSc3179" qual:compartment="c" qual:constant="false" qual:name="RSc3179" qual:initialLevel="0" qual:maxLevel="1"/>
      <qual:qualitativeSpecies sboTerm="SBO:0000243" qual:id="RSc0725" qual:compartment="c" qual:constant="false" qual:name="RSc0725" qual:initialLevel="1" qual:maxLevel="1"/>
      <qual:qualitativeSpecies sboTerm="SBO:0000243" qual:id="RSc2109" qual:compartment="c" qual:constant="false" qual:name="RSc2109" qual:initialLevel="0" qual:maxLevel="1"/>
      <qual:qualitativeSpecies sboTerm="SBO:0000243" qual:id="RSp1474" qual:compartment="c" qual:constant="false" qual:name="RSp1474" qual:initialLevel="0" qual:maxLevel="1"/>
      <qual:qualitativeSpecies sboTerm="SBO:0000243" qual:id="RSp1475" qual:compartment="c" qual:constant="false" qual:name="Type_III_Effector_ripAW" qual:initialLevel="0" qual:maxLevel="1"/>
      <qual:qualitativeSpecies sboTerm="SBO:0000243" qual:id="RSc0722" qual:compartment="c" qual:constant="false" qual:name="RSc0722" qual:initialLevel="1" qual:maxLevel="1"/>
      <qual:qualitativeSpecies sboTerm="SBO:0000243" qual:id="RSc1723" qual:compartment="c" qual:constant="false" qual:name="RSc1723" qual:initialLevel="0" qual:maxLevel="1"/>
      <qual:qualitativeSpecies sboTerm="SBO:0000243" qual:id="RSc2107" qual:compartment="c" qual:constant="false" qual:name="rsl" qual:initialLevel="0" qual:maxLevel="1"/>
      <qual:qualitativeSpecies sboTerm="SBO:0000243" qual:id="RSc1725" qual:compartment="c" qual:constant="false" qual:name="RSc1725" qual:initialLevel="0" qual:maxLevel="1"/>
      <qual:qualitativeSpecies sboTerm="SBO:0000176" qual:id="R_PHEODC" qual:compartment="e" qual:constant="false" qual:name="L_phenylalanine_oxigenase__decarboxylating_" qual:initialLevel="1" qual:maxLevel="3">
        <notes>
          <body xmlns="http://www.w3.org/1999/xhtml">
            <p>STATE 0:]-inf,0.0[</p>
            <p>STATE 1:[0.0,0.0]</p>
            <p>STATE 2:]0.0,+inf[</p>
            <p>STATE 3:ND</p>
          </body>
        </notes>
      </qual:qualitativeSpecies>
      <qual:qualitativeSpecies sboTerm="SBO:0000243" qual:id="RSc1727" qual:compartment="c" qual:constant="false" qual:name="RSc1727" qual:initialLevel="0" qual:maxLevel="1"/>
      <qual:qualitativeSpecies sboTerm="SBO:0000243" qual:id="RSc1234" qual:compartment="c" qual:constant="false" qual:name="Gene_RSc1234_mcp" qual:initialLevel="1" qual:maxLevel="1"/>
      <qual:qualitativeSpecies sboTerm="SBO:0000243" qual:id="RSp0973" qual:compartment="c" qual:constant="false" qual:name="narK" qual:initialLevel="0" qual:maxLevel="1"/>
      <qual:qualitativeSpecies sboTerm="SBO:0000243" qual:id="RSp0974" qual:compartment="c" qual:constant="false" qual:name="narG" qual:initialLevel="0" qual:maxLevel="1"/>
      <qual:qualitativeSpecies sboTerm="SBO:0000243" qual:id="RSp0975" qual:compartment="c" qual:constant="false" qual:name="narH" qual:initialLevel="0" qual:maxLevel="1"/>
      <qual:qualitativeSpecies sboTerm="SBO:0000243" qual:id="RSp0976" qual:compartment="c" qual:constant="false" qual:name="narJ" qual:initialLevel="0" qual:maxLevel="1"/>
      <qual:qualitativeSpecies sboTerm="SBO:0000243" qual:id="RSp0977" qual:compartment="c" qual:constant="false" qual:name="narI" qual:initialLevel="0" qual:maxLevel="1"/>
      <qual:qualitativeSpecies sboTerm="SBO:0000252" qual:id="M_RSp1236_c" qual:compartment="c" qual:constant="false" qual:name="Type_III_Effector_RipAR" qual:initialLevel="0" qual:maxLevel="1"/>
      <qual:qualitativeSpecies sboTerm="SBO:0000247" qual:id="M_leu_L_b" qual:compartment="b" qual:constant="false" qual:name="L_Leucine" qual:initialLevel="0" qual:maxLevel="3">
        <notes>
          <body xmlns="http://www.w3.org/1999/xhtml">
            <p>STATE 0:[0.0,0.0]</p>
            <p>STATE 1:]0.0,0.001[</p>
            <p>STATE 2:[0.001,0.001]</p>
            <p>STATE 3:]0.001,+inf[</p>
          </body>
        </notes>
      </qual:qualitativeSpecies>
      <qual:qualitativeSpecies sboTerm="SBO:0000243" qual:id="RSc1726" qual:compartment="c" qual:constant="false" qual:name="RSc1726" qual:initialLevel="0" qual:maxLevel="1"/>
      <qual:qualitativeSpecies sboTerm="SBO:0000243" qual:id="RSp1577" qual:compartment="c" qual:constant="false" qual:name="RSp1577" qual:initialLevel="0" qual:maxLevel="1"/>
      <qual:qualitativeSpecies sboTerm="SBO:0000247" qual:id="M_fru_b" qual:compartment="b" qual:constant="false" qual:name="D_Fructose" qual:initialLevel="0" qual:maxLevel="3">
        <notes>
          <body xmlns="http://www.w3.org/1999/xhtml">
            <p>STATE 0:[0.0,0.0]</p>
            <p>STATE 1:]0.0,0.1[</p>
            <p>STATE 2:[0.1,0.1]</p>
            <p>STATE 3:]0.1,+inf[</p>
          </body>
        </notes>
      </qual:qualitativeSpecies>
      <qual:qualitativeSpecies sboTerm="SBO:0000243" qual:id="RSp1575" qual:compartment="c" qual:constant="false" qual:name="RSp1575" qual:initialLevel="0" qual:maxLevel="1"/>
      <qual:qualitativeSpecies sboTerm="SBO:0000243" qual:id="RSp0879" qual:compartment="c" qual:constant="false" qual:name="Type_III_Effector_ripAO" qual:initialLevel="0" qual:maxLevel="1"/>
      <qual:qualitativeSpecies sboTerm="SBO:0000243" qual:id="RSp0878" qual:compartment="c" qual:constant="false" qual:name="prhA" qual:initialLevel="1" qual:maxLevel="1"/>
      <qual:qualitativeSpecies sboTerm="SBO:0000243" qual:id="RSp1220" qual:compartment="c" qual:constant="false" qual:name="RSp1220" qual:initialLevel="0" qual:maxLevel="1"/>
      <qual:qualitativeSpecies sboTerm="SBO:0000176" qual:id="R_PROT_pe_PglA_S" qual:compartment="om" qual:constant="false" qual:name="Protein_secretion_periplasm_to_extracellular_PglA" qual:initialLevel="1" qual:maxLevel="3">
        <notes>
          <body xmlns="http://www.w3.org/1999/xhtml">
            <p>STATE 0:]-inf,0.0[</p>
            <p>STATE 1:[0.0,0.0]</p>
            <p>STATE 2:]0.0,+inf[</p>
            <p>STATE 3:ND</p>
          </body>
        </notes>
      </qual:qualitativeSpecies>
      <qual:qualitativeSpecies sboTerm="SBO:0000243" qual:id="RSp0871" qual:compartment="c" qual:constant="false" qual:name="hrpD" qual:initialLevel="0" qual:maxLevel="1"/>
      <qual:qualitativeSpecies sboTerm="SBO:0000243" qual:id="RSp0870" qual:compartment="c" qual:constant="false" qual:name="hrcN" qual:initialLevel="0" qual:maxLevel="1"/>
      <qual:qualitativeSpecies sboTerm="SBO:0000243" qual:id="RSp0873" qual:compartment="c" qual:constant="false" qual:name="hrpB" qual:initialLevel="0" qual:maxLevel="1"/>
      <qual:qualitativeSpecies sboTerm="SBO:0000243" qual:id="RSp0872" qual:compartment="c" qual:constant="false" qual:name="hrcT" qual:initialLevel="0" qual:maxLevel="1"/>
      <qual:qualitativeSpecies sboTerm="SBO:0000243" qual:id="RSp0875" qual:compartment="c" qual:constant="false" qual:name="Type_III_Effector_ripAC" qual:initialLevel="0" qual:maxLevel="1"/>
      <qual:qualitativeSpecies sboTerm="SBO:0000252" qual:id="M_RSp0851_c" qual:compartment="c" qual:constant="false" qual:name="PrhJ" qual:initialLevel="0" qual:maxLevel="1"/>
      <qual:qualitativeSpecies sboTerm="SBO:0000243" qual:id="RSp0877" qual:compartment="c" qual:constant="false" qual:name="Type_III_Effector_ripX" qual:initialLevel="0" qual:maxLevel="1"/>
      <qual:qualitativeSpecies sboTerm="SBO:0000243" qual:id="RSp0876" qual:compartment="c" qual:constant="false" qual:name="Type_III_Effector_ripAB" qual:initialLevel="0" qual:maxLevel="1"/>
      <qual:qualitativeSpecies sboTerm="SBO:0000176" qual:id="R_T3SS_E_RipAX2_S" qual:compartment="om" qual:constant="false" qual:name="Type_III_effector_secretion_RipAX2" qual:initialLevel="1" qual:maxLevel="3">
        <notes>
          <body xmlns="http://www.w3.org/1999/xhtml">
            <p>STATE 0:]-inf,0.0[</p>
            <p>STATE 1:[0.0,0.0]</p>
            <p>STATE 2:]0.0,+inf[</p>
            <p>STATE 3:ND</p>
          </body>
        </notes>
      </qual:qualitativeSpecies>
      <qual:qualitativeSpecies sboTerm="SBO:0000243" qual:id="RSp1582" qual:compartment="c" qual:constant="false" qual:name="Type_III_Effector_ripAZ1" qual:initialLevel="0" qual:maxLevel="1"/>
      <qual:qualitativeSpecies sboTerm="SBO:0000247" qual:id="M_unknown_signal_vsrA_b" qual:compartment="b" qual:constant="false" qual:name="signal_vsrA" qual:initialLevel="1" qual:maxLevel="1">
        <notes>
          <body xmlns="http://www.w3.org/1999/xhtml">
            <p>STATE 0:[0.0,0.0]</p>
            <p>STATE 1:]0.0,+inf[</p>
          </body>
        </notes>
      </qual:qualitativeSpecies>
      <qual:qualitativeSpecies sboTerm="SBO:0000243" qual:id="RSp1580" qual:compartment="c" qual:constant="false" qual:name="RSp1580" qual:initialLevel="0" qual:maxLevel="1"/>
      <qual:qualitativeSpecies sboTerm="SBO:0000243" qual:id="RSp1581" qual:compartment="c" qual:constant="false" qual:name="katE" qual:initialLevel="0" qual:maxLevel="1"/>
      <qual:qualitativeSpecies sboTerm="SBO:0000243" qual:id="RSc1126" qual:compartment="c" qual:constant="false" qual:name="pyrG" qual:initialLevel="1" qual:maxLevel="1"/>
      <qual:qualitativeSpecies sboTerm="SBO:0000243" qual:id="RSc1651" qual:compartment="c" qual:constant="false" qual:name="RSc1651" qual:initialLevel="0" qual:maxLevel="1"/>
      <qual:qualitativeSpecies sboTerm="SBO:0000176" qual:id="R_PHBD_Ext" qual:compartment="e" qual:constant="false" qual:name="poly_3_hydroxybutyrate__depolymerase_like_extracellular" qual:initialLevel="1" qual:maxLevel="3">
        <notes>
          <body xmlns="http://www.w3.org/1999/xhtml">
            <p>STATE 0:]-inf,0.0[</p>
            <p>STATE 1:[0.0,0.0]</p>
            <p>STATE 2:]0.0,+inf[</p>
            <p>STATE 3:ND</p>
          </body>
        </notes>
      </qual:qualitativeSpecies>
      <qual:qualitativeSpecies sboTerm="SBO:0000243" qual:id="RSc1653" qual:compartment="c" qual:constant="false" qual:name="RSc1653" qual:initialLevel="0" qual:maxLevel="1"/>
      <qual:qualitativeSpecies sboTerm="SBO:0000176" qual:id="R_TRPODC" qual:compartment="e" qual:constant="false" qual:name="L_Tryptophan_oxigenase__decarboxylating_" qual:initialLevel="1" qual:maxLevel="3">
        <notes>
          <body xmlns="http://www.w3.org/1999/xhtml">
            <p>STATE 0:]-inf,0.0[</p>
            <p>STATE 1:[0.0,0.0]</p>
            <p>STATE 2:]0.0,+inf[</p>
            <p>STATE 3:ND</p>
          </body>
        </notes>
      </qual:qualitativeSpecies>
      <qual:qualitativeSpecies sboTerm="SBO:0000176" qual:id="R_PCW_bd_RSp0294_act" qual:compartment="e" qual:constant="false" qual:name="Plant_cell_wall_binding_RSp0294_act" qual:initialLevel="1" qual:maxLevel="3">
        <notes>
          <body xmlns="http://www.w3.org/1999/xhtml">
            <p>STATE 0:]-inf,0.0[</p>
            <p>STATE 1:[0.0,0.0]</p>
            <p>STATE 2:]0.0,+inf[</p>
            <p>STATE 3:ND</p>
          </body>
        </notes>
      </qual:qualitativeSpecies>
      <qual:qualitativeSpecies sboTerm="SBO:0000176" qual:id="R_T3SS_E_RipAF1_S" qual:compartment="om" qual:constant="false" qual:name="Type_III_effector_secretion_RipAF1" qual:initialLevel="1" qual:maxLevel="3">
        <notes>
          <body xmlns="http://www.w3.org/1999/xhtml">
            <p>STATE 0:]-inf,0.0[</p>
            <p>STATE 1:[0.0,0.0]</p>
            <p>STATE 2:]0.0,+inf[</p>
            <p>STATE 3:ND</p>
          </body>
        </notes>
      </qual:qualitativeSpecies>
      <qual:qualitativeSpecies sboTerm="SBO:0000247" qual:id="M_glyc_b" qual:compartment="b" qual:constant="false" qual:name="Glycerol" qual:initialLevel="0" qual:maxLevel="3">
        <notes>
          <body xmlns="http://www.w3.org/1999/xhtml">
            <p>STATE 0:[0.0,0.0]</p>
            <p>STATE 1:]0.0,0.1[</p>
            <p>STATE 2:[0.1,0.1]</p>
            <p>STATE 3:]0.1,+inf[</p>
          </body>
        </notes>
      </qual:qualitativeSpecies>
      <qual:qualitativeSpecies sboTerm="SBO:0000243" qual:id="RSc1344" qual:compartment="c" qual:constant="false" qual:name="RSc1344" qual:initialLevel="0" qual:maxLevel="1"/>
      <qual:qualitativeSpecies sboTerm="SBO:0000243" qual:id="RSc1341" qual:compartment="c" qual:constant="false" qual:name="RSc1341" qual:initialLevel="0" qual:maxLevel="1"/>
      <qual:qualitativeSpecies sboTerm="SBO:0000243" qual:id="RSp0275" qual:compartment="c" qual:constant="false" qual:name="RSp0275" qual:initialLevel="0" qual:maxLevel="1"/>
      <qual:qualitativeSpecies sboTerm="SBO:0000252" qual:id="M_RSp0849_c" qual:compartment="c" qual:constant="false" qual:name="PrhI" qual:initialLevel="0" qual:maxLevel="1"/>
      <qual:qualitativeSpecies sboTerm="SBO:0000243" qual:id="RSp0178" qual:compartment="c" qual:constant="false" qual:name="RSp0178" qual:initialLevel="0" qual:maxLevel="1"/>
      <qual:qualitativeSpecies sboTerm="SBO:0000243" qual:id="RSc0293" qual:compartment="c" qual:constant="false" qual:name="RSc0293" qual:initialLevel="0" qual:maxLevel="1"/>
      <qual:qualitativeSpecies sboTerm="SBO:0000243" qual:id="RSc1349" qual:compartment="c" qual:constant="false" qual:name="Type_III_Effector_ripV1" qual:initialLevel="0" qual:maxLevel="1"/>
      <qual:qualitativeSpecies sboTerm="SBO:0000243" qual:id="RSp1407" qual:compartment="c" qual:constant="false" qual:name="cheW" qual:initialLevel="1" qual:maxLevel="1"/>
      <qual:qualitativeSpecies sboTerm="SBO:0000243" qual:id="RSp1406" qual:compartment="c" qual:constant="false" qual:name="Gene_RSp1406_cheD" qual:initialLevel="1" qual:maxLevel="1"/>
      <qual:qualitativeSpecies sboTerm="SBO:0000243" qual:id="RSp1405" qual:compartment="c" qual:constant="false" qual:name="cheR" qual:initialLevel="1" qual:maxLevel="1"/>
      <qual:qualitativeSpecies sboTerm="SBO:0000243" qual:id="RSp1403" qual:compartment="c" qual:constant="false" qual:name="cheB" qual:initialLevel="1" qual:maxLevel="1"/>
      <qual:qualitativeSpecies sboTerm="SBO:0000243" qual:id="RSp1402" qual:compartment="c" qual:constant="false" qual:name="cheY2" qual:initialLevel="1" qual:maxLevel="1"/>
      <qual:qualitativeSpecies sboTerm="SBO:0000243" qual:id="RSp1401" qual:compartment="c" qual:constant="false" qual:name="cheZ" qual:initialLevel="1" qual:maxLevel="1"/>
      <qual:qualitativeSpecies sboTerm="SBO:0000243" qual:id="RSp0979" qual:compartment="c" qual:constant="false" qual:name="narX" qual:initialLevel="1" qual:maxLevel="1"/>
      <qual:qualitativeSpecies sboTerm="SBO:0000243" qual:id="RSp0906" qual:compartment="c" qual:constant="false" qual:name="RSp0906" qual:initialLevel="0" qual:maxLevel="1"/>
      <qual:qualitativeSpecies sboTerm="SBO:0000243" qual:id="RSp1409" qual:compartment="c" qual:constant="false" qual:name="cheY" qual:initialLevel="1" qual:maxLevel="1"/>
      <qual:qualitativeSpecies sboTerm="SBO:0000243" qual:id="RSp1408" qual:compartment="c" qual:constant="false" qual:name="cheA" qual:initialLevel="1" qual:maxLevel="1"/>
      <qual:qualitativeSpecies sboTerm="SBO:0000243" qual:id="RSp0160" qual:compartment="c" qual:constant="false" qual:name="Type_III_Effector_ripH3" qual:initialLevel="0" qual:maxLevel="1"/>
      <qual:qualitativeSpecies sboTerm="SBO:0000243" qual:id="RSp0419" qual:compartment="c" qual:constant="false" qual:name="RSp0419" qual:initialLevel="0" qual:maxLevel="1"/>
      <qual:qualitativeSpecies sboTerm="SBO:0000252" qual:id="M_RSp0822_c" qual:compartment="c" qual:constant="false" qual:name="Type_III_Effector_RipAF1" qual:initialLevel="0" qual:maxLevel="1"/>
      <qual:qualitativeSpecies sboTerm="SBO:0000237" qual:id="E_Mmedium_b" qual:compartment="b" qual:constant="false" qual:name="Minimal medium" qual:initialLevel="0" qual:maxLevel="1"/>
      <qual:qualitativeSpecies sboTerm="SBO:0000247" qual:id="M_pydx_b" qual:compartment="b" qual:constant="false" qual:name="Pyridoxal" qual:initialLevel="0" qual:maxLevel="3">
        <notes>
          <body xmlns="http://www.w3.org/1999/xhtml">
            <p>STATE 0:[0.0,0.0]</p>
            <p>STATE 1:]0.0,1e-05[</p>
            <p>STATE 2:[1e-05,1e-05]</p>
            <p>STATE 3:]1e-05,+inf[</p>
          </body>
        </notes>
      </qual:qualitativeSpecies>
      <qual:qualitativeSpecies sboTerm="SBO:0000176" qual:id="R_T3SS_E_RipO1_S" qual:compartment="om" qual:constant="false" qual:name="Type_III_effector_secretion_RipO1" qual:initialLevel="1" qual:maxLevel="3">
        <notes>
          <body xmlns="http://www.w3.org/1999/xhtml">
            <p>STATE 0:]-inf,0.0[</p>
            <p>STATE 1:[0.0,0.0]</p>
            <p>STATE 2:]0.0,+inf[</p>
            <p>STATE 3:ND</p>
          </body>
        </notes>
      </qual:qualitativeSpecies>
      <qual:qualitativeSpecies sboTerm="SBO:0000243" qual:id="RSc0076" qual:compartment="c" qual:constant="false" qual:name="RSc0076" qual:initialLevel="0" qual:maxLevel="1"/>
      <qual:qualitativeSpecies sboTerm="SBO:0000243" qual:id="RSp1130" qual:compartment="c" qual:constant="false" qual:name="Type_III_Effector_ripN" qual:initialLevel="0" qual:maxLevel="1"/>
      <qual:qualitativeSpecies sboTerm="SBO:0000243" qual:id="RSc2530" qual:compartment="c" qual:constant="false" qual:name="lpxK" qual:initialLevel="1" qual:maxLevel="1"/>
      <qual:qualitativeSpecies sboTerm="SBO:0000243" qual:id="RSc2929" qual:compartment="c" qual:constant="false" qual:name="petA" qual:initialLevel="0" qual:maxLevel="1"/>
      <qual:qualitativeSpecies sboTerm="SBO:0000243" qual:id="RSp1642" qual:compartment="c" qual:constant="false" qual:name="RSp1642" qual:initialLevel="0" qual:maxLevel="1"/>
      <qual:qualitativeSpecies sboTerm="SBO:0000243" qual:id="RSc1889" qual:compartment="c" qual:constant="false" qual:name="iorB2" qual:initialLevel="0" qual:maxLevel="1"/>
      <qual:qualitativeSpecies sboTerm="SBO:0000243" qual:id="RSp0200" qual:compartment="c" qual:constant="false" qual:name="RSp0200" qual:initialLevel="0" qual:maxLevel="1"/>
      <qual:qualitativeSpecies sboTerm="SBO:0000243" qual:id="RSp0201" qual:compartment="c" qual:constant="false" qual:name="RSp0201" qual:initialLevel="0" qual:maxLevel="1"/>
      <qual:qualitativeSpecies sboTerm="SBO:0000243" qual:id="RSc2539" qual:compartment="c" qual:constant="false" qual:name="amiC" qual:initialLevel="0" qual:maxLevel="1"/>
      <qual:qualitativeSpecies sboTerm="SBO:0000243" qual:id="RSc0749" qual:compartment="c" qual:constant="false" qual:name="RSc0749" qual:initialLevel="0" qual:maxLevel="1"/>
      <qual:qualitativeSpecies sboTerm="SBO:0000176" qual:id="R_T3SS_E_RipP1_S" qual:compartment="om" qual:constant="false" qual:name="Type_III_effector_secretion_RipP1" qual:initialLevel="1" qual:maxLevel="3">
        <notes>
          <body xmlns="http://www.w3.org/1999/xhtml">
            <p>STATE 0:]-inf,0.0[</p>
            <p>STATE 1:[0.0,0.0]</p>
            <p>STATE 2:]0.0,+inf[</p>
            <p>STATE 3:ND</p>
          </body>
        </notes>
      </qual:qualitativeSpecies>
      <qual:qualitativeSpecies sboTerm="SBO:0000176" qual:id="R_T3SS_E_RipAI_S" qual:compartment="om" qual:constant="false" qual:name="Type_III_effector_secretion_RipAI" qual:initialLevel="1" qual:maxLevel="3">
        <notes>
          <body xmlns="http://www.w3.org/1999/xhtml">
            <p>STATE 0:]-inf,0.0[</p>
            <p>STATE 1:[0.0,0.0]</p>
            <p>STATE 2:]0.0,+inf[</p>
            <p>STATE 3:ND</p>
          </body>
        </notes>
      </qual:qualitativeSpecies>
      <qual:qualitativeSpecies sboTerm="SBO:0000243" qual:id="RSc2286" qual:compartment="c" qual:constant="false" qual:name="RSc2286" qual:initialLevel="0" qual:maxLevel="1"/>
      <qual:qualitativeSpecies sboTerm="SBO:0000243" qual:id="RSc0741" qual:compartment="c" qual:constant="false" qual:name="che" qual:initialLevel="1" qual:maxLevel="1"/>
      <qual:qualitativeSpecies sboTerm="SBO:0000243" qual:id="RSc0742" qual:compartment="c" qual:constant="false" qual:name="cheZ2" qual:initialLevel="1" qual:maxLevel="1"/>
      <qual:qualitativeSpecies sboTerm="SBO:0000176" qual:id="R_T3SS_E_RipW_S" qual:compartment="om" qual:constant="false" qual:name="Type_III_effector_secretion_RipW" qual:initialLevel="1" qual:maxLevel="3">
        <notes>
          <body xmlns="http://www.w3.org/1999/xhtml">
            <p>STATE 0:]-inf,0.0[</p>
            <p>STATE 1:[0.0,0.0]</p>
            <p>STATE 2:]0.0,+inf[</p>
            <p>STATE 3:ND</p>
          </body>
        </notes>
      </qual:qualitativeSpecies>
      <qual:qualitativeSpecies sboTerm="SBO:0000176" qual:id="R_T3SS_E_RipS2_S" qual:compartment="om" qual:constant="false" qual:name="Type_III_effector_secretion_RipS2" qual:initialLevel="1" qual:maxLevel="3">
        <notes>
          <body xmlns="http://www.w3.org/1999/xhtml">
            <p>STATE 0:]-inf,0.0[</p>
            <p>STATE 1:[0.0,0.0]</p>
            <p>STATE 2:]0.0,+inf[</p>
            <p>STATE 3:ND</p>
          </body>
        </notes>
      </qual:qualitativeSpecies>
      <qual:qualitativeSpecies sboTerm="SBO:0000243" qual:id="RSc1901" qual:compartment="c" qual:constant="false" qual:name="RSc1901" qual:initialLevel="0" qual:maxLevel="1"/>
      <qual:qualitativeSpecies sboTerm="SBO:0000243" qual:id="RSc1900" qual:compartment="c" qual:constant="false" qual:name="RSc1900" qual:initialLevel="0" qual:maxLevel="1"/>
      <qual:qualitativeSpecies sboTerm="SBO:0000243" qual:id="RSp0389" qual:compartment="c" qual:constant="false" qual:name="fliE" qual:initialLevel="0" qual:maxLevel="1"/>
      <qual:qualitativeSpecies sboTerm="SBO:0000243" qual:id="RSc0595" qual:compartment="c" qual:constant="false" qual:name="RSc0595" qual:initialLevel="0" qual:maxLevel="1"/>
      <qual:qualitativeSpecies sboTerm="SBO:0000243" qual:id="RSc0594" qual:compartment="c" qual:constant="false" qual:name="RSc0594" qual:initialLevel="0" qual:maxLevel="1"/>
      <qual:qualitativeSpecies sboTerm="SBO:0000247" qual:id="M_asp_L_b" qual:compartment="b" qual:constant="false" qual:name="L_Aspartate" qual:initialLevel="0" qual:maxLevel="5">
        <notes>
          <body xmlns="http://www.w3.org/1999/xhtml">
            <p>STATE 0:[0.0,0.0]</p>
            <p>STATE 1:]0.0,0.001[</p>
            <p>STATE 2:[0.001,0.001]</p>
            <p>STATE 3:]0.001,0.1[</p>
            <p>STATE 4:[0.1,0.1]</p>
            <p>STATE 5:]0.1,+inf[</p>
          </body>
        </notes>
      </qual:qualitativeSpecies>
      <qual:qualitativeSpecies sboTerm="SBO:0000243" qual:id="RSp0383" qual:compartment="c" qual:constant="false" qual:name="fliD" qual:initialLevel="0" qual:maxLevel="1"/>
      <qual:qualitativeSpecies sboTerm="SBO:0000243" qual:id="RSp0382" qual:compartment="c" qual:constant="false" qual:name="fliC" qual:initialLevel="0" qual:maxLevel="1"/>
      <qual:qualitativeSpecies sboTerm="SBO:0000243" qual:id="RSp0381" qual:compartment="c" qual:constant="false" qual:name="motN" qual:initialLevel="0" qual:maxLevel="1"/>
      <qual:qualitativeSpecies sboTerm="SBO:0000243" qual:id="RSc2328" qual:compartment="c" qual:constant="false" qual:name="RSc2328" qual:initialLevel="0" qual:maxLevel="1"/>
      <qual:qualitativeSpecies sboTerm="SBO:0000243" qual:id="RSp0385" qual:compartment="c" qual:constant="false" qual:name="fliT" qual:initialLevel="0" qual:maxLevel="1"/>
      <qual:qualitativeSpecies sboTerm="SBO:0000243" qual:id="RSp0384" qual:compartment="c" qual:constant="false" qual:name="fliS" qual:initialLevel="0" qual:maxLevel="1"/>
      <qual:qualitativeSpecies sboTerm="SBO:0000243" qual:id="RSp0213" qual:compartment="c" qual:constant="false" qual:name="Type_III_Effector_ripAI" qual:initialLevel="0" qual:maxLevel="1"/>
      <qual:qualitativeSpecies sboTerm="SBO:0000243" qual:id="RSp0880" qual:compartment="c" qual:constant="false" qual:name="pglA" qual:initialLevel="0" qual:maxLevel="1"/>
      <qual:qualitativeSpecies sboTerm="SBO:0000243" qual:id="RSc2285" qual:compartment="c" qual:constant="false" qual:name="RSc2285" qual:initialLevel="0" qual:maxLevel="1"/>
      <qual:qualitativeSpecies sboTerm="SBO:0000176" qual:id="R_T3SS_E_RipAM_S" qual:compartment="om" qual:constant="false" qual:name="Type_III_effector_secretion_RipAM" qual:initialLevel="1" qual:maxLevel="3">
        <notes>
          <body xmlns="http://www.w3.org/1999/xhtml">
            <p>STATE 0:]-inf,0.0[</p>
            <p>STATE 1:[0.0,0.0]</p>
            <p>STATE 2:]0.0,+inf[</p>
            <p>STATE 3:ND</p>
          </body>
        </notes>
      </qual:qualitativeSpecies>
      <qual:qualitativeSpecies sboTerm="SBO:0000176" qual:id="R_T3SS_E_RipK_S" qual:compartment="om" qual:constant="false" qual:name="Type_III_effector_secretion_RipK" qual:initialLevel="1" qual:maxLevel="3">
        <notes>
          <body xmlns="http://www.w3.org/1999/xhtml">
            <p>STATE 0:]-inf,0.0[</p>
            <p>STATE 1:[0.0,0.0]</p>
            <p>STATE 2:]0.0,+inf[</p>
            <p>STATE 3:ND</p>
          </body>
        </notes>
      </qual:qualitativeSpecies>
      <qual:qualitativeSpecies sboTerm="SBO:0000176" qual:id="R_T3SS_E_RipBB_S" qual:compartment="om" qual:constant="false" qual:name="Type_III_effector_secretion_RipBB" qual:initialLevel="1" qual:maxLevel="3">
        <notes>
          <body xmlns="http://www.w3.org/1999/xhtml">
            <p>STATE 0:]-inf,0.0[</p>
            <p>STATE 1:[0.0,0.0]</p>
            <p>STATE 2:]0.0,+inf[</p>
            <p>STATE 3:ND</p>
          </body>
        </notes>
      </qual:qualitativeSpecies>
      <qual:qualitativeSpecies sboTerm="SBO:0000252" qual:id="M_RSp0900_c" qual:compartment="c" qual:constant="false" qual:name="Type_III_Effector_RipF1" qual:initialLevel="0" qual:maxLevel="1"/>
      <qual:qualitativeSpecies sboTerm="SBO:0000243" qual:id="RSp0376" qual:compartment="c" qual:constant="false" qual:name="fliO" qual:initialLevel="0" qual:maxLevel="1"/>
      <qual:qualitativeSpecies sboTerm="SBO:0000243" qual:id="RSp0377" qual:compartment="c" qual:constant="false" qual:name="fliN" qual:initialLevel="0" qual:maxLevel="1"/>
      <qual:qualitativeSpecies sboTerm="SBO:0000243" qual:id="RSp0374" qual:compartment="c" qual:constant="false" qual:name="fliQ" qual:initialLevel="0" qual:maxLevel="1"/>
      <qual:qualitativeSpecies sboTerm="SBO:0000243" qual:id="RSp0375" qual:compartment="c" qual:constant="false" qual:name="fliP" qual:initialLevel="0" qual:maxLevel="1"/>
      <qual:qualitativeSpecies sboTerm="SBO:0000252" qual:id="M_unknown_kinase_epsR_c" qual:compartment="c" qual:constant="false" qual:name="kinase_epsR" qual:initialLevel="0" qual:maxLevel="1"/>
      <qual:qualitativeSpecies sboTerm="SBO:0000243" qual:id="RSp0373" qual:compartment="c" qual:constant="false" qual:name="fliR" qual:initialLevel="0" qual:maxLevel="1"/>
      <qual:qualitativeSpecies sboTerm="SBO:0000176" qual:id="R_T3SS_E_RipL_S" qual:compartment="om" qual:constant="false" qual:name="Type_III_effector_secretion_RipL" qual:initialLevel="1" qual:maxLevel="3">
        <notes>
          <body xmlns="http://www.w3.org/1999/xhtml">
            <p>STATE 0:]-inf,0.0[</p>
            <p>STATE 1:[0.0,0.0]</p>
            <p>STATE 2:]0.0,+inf[</p>
            <p>STATE 3:ND</p>
          </body>
        </notes>
      </qual:qualitativeSpecies>
      <qual:qualitativeSpecies sboTerm="SBO:0000252" qual:id="M_RSp1023_c" qual:compartment="c" qual:constant="false" qual:name="PrhG" qual:initialLevel="0" qual:maxLevel="1"/>
      <qual:qualitativeSpecies sboTerm="SBO:0000176" qual:id="R_TYRODC" qual:compartment="e" qual:constant="false" qual:name="L_Tyrosine_oxigenase__decarboxylating_" qual:initialLevel="1" qual:maxLevel="3">
        <notes>
          <body xmlns="http://www.w3.org/1999/xhtml">
            <p>STATE 0:]-inf,0.0[</p>
            <p>STATE 1:[0.0,0.0]</p>
            <p>STATE 2:]0.0,+inf[</p>
            <p>STATE 3:ND</p>
          </body>
        </notes>
      </qual:qualitativeSpecies>
      <qual:qualitativeSpecies sboTerm="SBO:0000243" qual:id="RSp0378" qual:compartment="c" qual:constant="false" qual:name="fliM" qual:initialLevel="0" qual:maxLevel="1"/>
      <qual:qualitativeSpecies sboTerm="SBO:0000243" qual:id="RSp0379" qual:compartment="c" qual:constant="false" qual:name="fliL" qual:initialLevel="0" qual:maxLevel="1"/>
      <qual:qualitativeSpecies sboTerm="SBO:0000243" qual:id="RSp0655" qual:compartment="c" qual:constant="false" qual:name="copR" qual:initialLevel="1" qual:maxLevel="1"/>
      <qual:qualitativeSpecies sboTerm="SBO:0000243" qual:id="RSp0654" qual:compartment="c" qual:constant="false" qual:name="copS" qual:initialLevel="1" qual:maxLevel="1"/>
      <qual:qualitativeSpecies sboTerm="SBO:0000243" qual:id="RSp0657" qual:compartment="c" qual:constant="false" qual:name="copB" qual:initialLevel="0" qual:maxLevel="1"/>
      <qual:qualitativeSpecies sboTerm="SBO:0000243" qual:id="RSp0656" qual:compartment="c" qual:constant="false" qual:name="copA" qual:initialLevel="0" qual:maxLevel="1"/>
      <qual:qualitativeSpecies sboTerm="SBO:0000252" qual:id="M_RSp0296_c" qual:compartment="c" qual:constant="false" qual:name="Type_III_Effector_RipS5" qual:initialLevel="0" qual:maxLevel="1"/>
      <qual:qualitativeSpecies sboTerm="SBO:0000252" qual:id="M_Pme_b" qual:compartment="b" qual:constant="false" qual:name="Protein_Pme_pectinesterase" qual:initialLevel="0" qual:maxLevel="3">
        <notes>
          <body xmlns="http://www.w3.org/1999/xhtml">
            <p>STATE 0:[0.0,0.0]</p>
            <p>STATE 1:]0.0,1e-05[</p>
            <p>STATE 2:[1e-05,1e-05]</p>
            <p>STATE 3:]1e-05,+inf[</p>
          </body>
        </notes>
      </qual:qualitativeSpecies>
      <qual:qualitativeSpecies sboTerm="SBO:0000176" qual:id="R_T3SS_E_RipAT_S" qual:compartment="om" qual:constant="false" qual:name="Type_III_effector_secretion_RipAT" qual:initialLevel="1" qual:maxLevel="3">
        <notes>
          <body xmlns="http://www.w3.org/1999/xhtml">
            <p>STATE 0:]-inf,0.0[</p>
            <p>STATE 1:[0.0,0.0]</p>
            <p>STATE 2:]0.0,+inf[</p>
            <p>STATE 3:ND</p>
          </body>
        </notes>
      </qual:qualitativeSpecies>
      <qual:qualitativeSpecies sboTerm="SBO:0000243" qual:id="RSp0659" qual:compartment="c" qual:constant="false" qual:name="copD" qual:initialLevel="0" qual:maxLevel="1"/>
      <qual:qualitativeSpecies sboTerm="SBO:0000243" qual:id="RSp0658" qual:compartment="c" qual:constant="false" qual:name="copC" qual:initialLevel="0" qual:maxLevel="1"/>
      <qual:qualitativeSpecies sboTerm="SBO:0000252" qual:id="M_RSp0881_b" qual:compartment="b" qual:constant="false" qual:name="Protein_RSp0881_putative_endoglucanase" qual:initialLevel="0" qual:maxLevel="1">
        <notes>
          <body xmlns="http://www.w3.org/1999/xhtml">
            <p>STATE 0:[0.0,0.0]</p>
            <p>STATE 1:]0.0,+inf[</p>
          </body>
        </notes>
      </qual:qualitativeSpecies>
      <qual:qualitativeSpecies sboTerm="SBO:0000243" qual:id="RSc1916" qual:compartment="c" qual:constant="false" qual:name="RSc1916" qual:initialLevel="0" qual:maxLevel="1"/>
      <qual:qualitativeSpecies sboTerm="SBO:0000243" qual:id="RSp0493" qual:compartment="c" qual:constant="false" qual:name="czcA" qual:initialLevel="0" qual:maxLevel="1"/>
      <qual:qualitativeSpecies sboTerm="SBO:0000243" qual:id="RSp0492" qual:compartment="c" qual:constant="false" qual:name="czcB" qual:initialLevel="0" qual:maxLevel="1"/>
      <qual:qualitativeSpecies sboTerm="SBO:0000243" qual:id="RSp0491" qual:compartment="c" qual:constant="false" qual:name="czcC" qual:initialLevel="0" qual:maxLevel="1"/>
      <qual:qualitativeSpecies sboTerm="SBO:0000252" qual:id="M_RSp1224_c" qual:compartment="im" qual:constant="false" qual:name="Aer1" qual:initialLevel="0" qual:maxLevel="1"/>
      <qual:qualitativeSpecies sboTerm="SBO:0000176" qual:id="R_PPLDc161" qual:compartment="e" qual:constant="false" qual:name="phospholipase_D_Phosphatidylcholine__n_C16_1_" qual:initialLevel="1" qual:maxLevel="3">
        <notes>
          <body xmlns="http://www.w3.org/1999/xhtml">
            <p>STATE 0:]-inf,0.0[</p>
            <p>STATE 1:[0.0,0.0]</p>
            <p>STATE 2:]0.0,+inf[</p>
            <p>STATE 3:ND</p>
          </body>
        </notes>
      </qual:qualitativeSpecies>
      <qual:qualitativeSpecies sboTerm="SBO:0000176" qual:id="R_PPLDc160" qual:compartment="e" qual:constant="false" qual:name="phospholipase_D_Phosphatidylcholine__n_C16_0_" qual:initialLevel="1" qual:maxLevel="3">
        <notes>
          <body xmlns="http://www.w3.org/1999/xhtml">
            <p>STATE 0:]-inf,0.0[</p>
            <p>STATE 1:[0.0,0.0]</p>
            <p>STATE 2:]0.0,+inf[</p>
            <p>STATE 3:ND</p>
          </body>
        </notes>
      </qual:qualitativeSpecies>
      <qual:qualitativeSpecies sboTerm="SBO:0000243" qual:id="RSp0882" qual:compartment="c" qual:constant="false" qual:name="Type_III_Effector_ripAP" qual:initialLevel="0" qual:maxLevel="1"/>
      <qual:qualitativeSpecies sboTerm="SBO:0000243" qual:id="RSc2818" qual:compartment="c" qual:constant="false" qual:name="RSc2818" qual:initialLevel="0" qual:maxLevel="1"/>
      <qual:qualitativeSpecies sboTerm="SBO:0000243" qual:id="RSp0393" qual:compartment="c" qual:constant="false" qual:name="fliI" qual:initialLevel="0" qual:maxLevel="1"/>
      <qual:qualitativeSpecies sboTerm="SBO:0000243" qual:id="RSp1384" qual:compartment="c" qual:constant="false" qual:name="Type_III_Effector_ripAS" qual:initialLevel="0" qual:maxLevel="1"/>
      <qual:qualitativeSpecies sboTerm="SBO:0000243" qual:id="RSc1943" qual:compartment="c" qual:constant="false" qual:name="RSc1943" qual:initialLevel="0" qual:maxLevel="1"/>
      <qual:qualitativeSpecies sboTerm="SBO:0000243" qual:id="RSp1386" qual:compartment="c" qual:constant="false" qual:name="RSp1386" qual:initialLevel="0" qual:maxLevel="1"/>
      <qual:qualitativeSpecies sboTerm="SBO:0000243" qual:id="RSp1388" qual:compartment="c" qual:constant="false" qual:name="Type_III_Effector_ripAT" qual:initialLevel="0" qual:maxLevel="1"/>
      <qual:qualitativeSpecies sboTerm="SBO:0000243" qual:id="RSc0582" qual:compartment="c" qual:constant="false" qual:name="RSc0582" qual:initialLevel="0" qual:maxLevel="1"/>
      <qual:qualitativeSpecies sboTerm="SBO:0000243" qual:id="RSc1942" qual:compartment="c" qual:constant="false" qual:name="RSc1942" qual:initialLevel="0" qual:maxLevel="1"/>
      <qual:qualitativeSpecies sboTerm="SBO:0000252" qual:id="M_RSp1413_c" qual:compartment="c" qual:constant="false" qual:name="FlhD" qual:initialLevel="0" qual:maxLevel="1"/>
      <qual:qualitativeSpecies sboTerm="SBO:0000252" qual:id="M_RSc0018_c" qual:compartment="c" qual:constant="false" qual:name="PhoB_like" qual:initialLevel="0" qual:maxLevel="1"/>
      <qual:qualitativeSpecies sboTerm="SBO:0000176" qual:id="R_T3SS_E_RipTPS_S" qual:compartment="om" qual:constant="false" qual:name="Type_III_effector_secretion_RipTPS" qual:initialLevel="1" qual:maxLevel="3">
        <notes>
          <body xmlns="http://www.w3.org/1999/xhtml">
            <p>STATE 0:]-inf,0.0[</p>
            <p>STATE 1:[0.0,0.0]</p>
            <p>STATE 2:]0.0,+inf[</p>
            <p>STATE 3:ND</p>
          </body>
        </notes>
      </qual:qualitativeSpecies>
      <qual:qualitativeSpecies sboTerm="SBO:0000243" qual:id="RSc3031" qual:compartment="c" qual:constant="false" qual:name="RSc3031" qual:initialLevel="0" qual:maxLevel="1"/>
      <qual:qualitativeSpecies sboTerm="SBO:0000243" qual:id="RSc3030" qual:compartment="c" qual:constant="false" qual:name="RSc3030" qual:initialLevel="0" qual:maxLevel="1"/>
      <qual:qualitativeSpecies sboTerm="SBO:0000243" qual:id="RSp1014" qual:compartment="c" qual:constant="false" qual:name="epsF" qual:initialLevel="0" qual:maxLevel="1"/>
      <qual:qualitativeSpecies sboTerm="SBO:0000243" qual:id="RSp1015" qual:compartment="c" qual:constant="false" qual:name="epsE" qual:initialLevel="0" qual:maxLevel="1"/>
      <qual:qualitativeSpecies sboTerm="SBO:0000243" qual:id="RSp1017" qual:compartment="c" qual:constant="false" qual:name="epsC" qual:initialLevel="0" qual:maxLevel="1"/>
      <qual:qualitativeSpecies sboTerm="SBO:0000243" qual:id="RSp1018" qual:compartment="c" qual:constant="false" qual:name="epsB" qual:initialLevel="0" qual:maxLevel="1"/>
      <qual:qualitativeSpecies sboTerm="SBO:0000243" qual:id="RSp1019" qual:compartment="c" qual:constant="false" qual:name="epsP" qual:initialLevel="0" qual:maxLevel="1"/>
      <qual:qualitativeSpecies sboTerm="SBO:0000243" qual:id="RSc3121" qual:compartment="c" qual:constant="false" qual:name="RSc3121" qual:initialLevel="0" qual:maxLevel="1"/>
      <qual:qualitativeSpecies sboTerm="SBO:0000243" qual:id="RSp0159" qual:compartment="c" qual:constant="false" qual:name="RSp0159" qual:initialLevel="0" qual:maxLevel="1"/>
      <qual:qualitativeSpecies sboTerm="SBO:0000243" qual:id="RSc0416" qual:compartment="c" qual:constant="false" qual:name="RSc0416" qual:initialLevel="0" qual:maxLevel="1"/>
      <qual:qualitativeSpecies sboTerm="SBO:0000243" qual:id="RSp0093" qual:compartment="c" qual:constant="false" qual:name="RSp0093" qual:initialLevel="0" qual:maxLevel="1"/>
      <qual:qualitativeSpecies sboTerm="SBO:0000243" qual:id="RSc3369" qual:compartment="c" qual:constant="false" qual:name="Type_III_Effector_ripE1" qual:initialLevel="0" qual:maxLevel="1"/>
      <qual:qualitativeSpecies sboTerm="SBO:0000243" qual:id="RSc2284" qual:compartment="c" qual:constant="false" qual:name="RSc2284" qual:initialLevel="0" qual:maxLevel="1"/>
      <qual:qualitativeSpecies sboTerm="SBO:0000176" qual:id="R_EPStex" qual:compartment="om" qual:constant="false" qual:name="EPS_export__extracellular_to_periplasm_" qual:initialLevel="1" qual:maxLevel="3">
        <notes>
          <body xmlns="http://www.w3.org/1999/xhtml">
            <p>STATE 0:]-inf,0.0[</p>
            <p>STATE 1:[0.0,0.0]</p>
            <p>STATE 2:]0.0,+inf[</p>
            <p>STATE 3:ND</p>
          </body>
        </notes>
      </qual:qualitativeSpecies>
      <qual:qualitativeSpecies sboTerm="SBO:0000243" qual:id="RSc3241" qual:compartment="c" qual:constant="false" qual:name="RSc3241" qual:initialLevel="0" qual:maxLevel="1"/>
      <qual:qualitativeSpecies sboTerm="SBO:0000243" qual:id="RSc2784" qual:compartment="c" qual:constant="false" qual:name="RSc2784" qual:initialLevel="0" qual:maxLevel="1"/>
      <qual:qualitativeSpecies sboTerm="SBO:0000243" qual:id="RSp1209" qual:compartment="c" qual:constant="false" qual:name="Gene_RSp1209_mcp" qual:initialLevel="1" qual:maxLevel="1"/>
      <qual:qualitativeSpecies sboTerm="SBO:0000243" qual:id="RSc2283" qual:compartment="c" qual:constant="false" qual:name="RSc2283" qual:initialLevel="0" qual:maxLevel="1"/>
      <qual:qualitativeSpecies sboTerm="SBO:0000176" qual:id="R_T3SS_E_RipAB_S" qual:compartment="om" qual:constant="false" qual:name="Type_III_effector_secretion_RipAB" qual:initialLevel="1" qual:maxLevel="3">
        <notes>
          <body xmlns="http://www.w3.org/1999/xhtml">
            <p>STATE 0:]-inf,0.0[</p>
            <p>STATE 1:[0.0,0.0]</p>
            <p>STATE 2:]0.0,+inf[</p>
            <p>STATE 3:ND</p>
          </body>
        </notes>
      </qual:qualitativeSpecies>
      <qual:qualitativeSpecies sboTerm="SBO:0000243" qual:id="RSc3248" qual:compartment="c" qual:constant="false" qual:name="RSc3248" qual:initialLevel="0" qual:maxLevel="1"/>
      <qual:qualitativeSpecies sboTerm="SBO:0000243" qual:id="RSc2282" qual:compartment="c" qual:constant="false" qual:name="RSc2282" qual:initialLevel="0" qual:maxLevel="1"/>
      <qual:qualitativeSpecies sboTerm="SBO:0000176" qual:id="R_T3SS_E_RipAL_S" qual:compartment="om" qual:constant="false" qual:name="Type_III_effector_secretion_RipAL" qual:initialLevel="1" qual:maxLevel="3">
        <notes>
          <body xmlns="http://www.w3.org/1999/xhtml">
            <p>STATE 0:]-inf,0.0[</p>
            <p>STATE 1:[0.0,0.0]</p>
            <p>STATE 2:]0.0,+inf[</p>
            <p>STATE 3:ND</p>
          </body>
        </notes>
      </qual:qualitativeSpecies>
      <qual:qualitativeSpecies sboTerm="SBO:0000243" qual:id="RSp0839" qual:compartment="c" qual:constant="false" qual:name="RSp0839" qual:initialLevel="0" qual:maxLevel="1"/>
      <qual:qualitativeSpecies sboTerm="SBO:0000243" qual:id="RSc2281" qual:compartment="c" qual:constant="false" qual:name="RSc2281" qual:initialLevel="0" qual:maxLevel="1"/>
      <qual:qualitativeSpecies sboTerm="SBO:0000252" qual:id="M_RSc1207_c" qual:compartment="c" qual:constant="false" qual:name="RpoS" qual:initialLevel="0" qual:maxLevel="1"/>
      <qual:qualitativeSpecies sboTerm="SBO:0000243" qual:id="RSp0834" qual:compartment="c" qual:constant="false" qual:name="exuT1" qual:initialLevel="0" qual:maxLevel="1"/>
      <qual:qualitativeSpecies sboTerm="SBO:0000243" qual:id="RSp0837" qual:compartment="c" qual:constant="false" qual:name="RSp0837" qual:initialLevel="0" qual:maxLevel="1"/>
      <qual:qualitativeSpecies sboTerm="SBO:0000243" qual:id="RSp0833" qual:compartment="c" qual:constant="false" qual:name="pehC" qual:initialLevel="1" qual:maxLevel="1"/>
      <qual:qualitativeSpecies sboTerm="SBO:0000243" qual:id="RSc3396" qual:compartment="c" qual:constant="false" qual:name="RSc3396" qual:initialLevel="0" qual:maxLevel="1"/>
      <qual:qualitativeSpecies sboTerm="SBO:0000247" qual:id="M_mn2_b" qual:compartment="b" qual:constant="false" qual:name="Mn2_" qual:initialLevel="0" qual:maxLevel="3">
        <notes>
          <body xmlns="http://www.w3.org/1999/xhtml">
            <p>STATE 0:[0.0,0.0]</p>
            <p>STATE 1:]0.0,1e-05[</p>
            <p>STATE 2:[1e-05,1e-05]</p>
            <p>STATE 3:]1e-05,+inf[</p>
          </body>
        </notes>
      </qual:qualitativeSpecies>
      <qual:qualitativeSpecies sboTerm="SBO:0000176" qual:id="R_T3SS_E_RipTAL_S" qual:compartment="om" qual:constant="false" qual:name="Type_III_effector_secretion_RipTAL" qual:initialLevel="1" qual:maxLevel="3">
        <notes>
          <body xmlns="http://www.w3.org/1999/xhtml">
            <p>STATE 0:]-inf,0.0[</p>
            <p>STATE 1:[0.0,0.0]</p>
            <p>STATE 2:]0.0,+inf[</p>
            <p>STATE 3:ND</p>
          </body>
        </notes>
      </qual:qualitativeSpecies>
      <qual:qualitativeSpecies sboTerm="SBO:0000243" qual:id="RSc3092" qual:compartment="c" qual:constant="false" qual:name="RSc3092" qual:initialLevel="0" qual:maxLevel="1"/>
      <qual:qualitativeSpecies sboTerm="SBO:0000252" qual:id="M_RSc3401_c" qual:compartment="c" qual:constant="false" qual:name="Type_III_Effector_RipS1" qual:initialLevel="0" qual:maxLevel="1"/>
      <qual:qualitativeSpecies sboTerm="SBO:0000243" qual:id="RSc1283" qual:compartment="c" qual:constant="false" qual:name="fnr" qual:initialLevel="1" qual:maxLevel="1"/>
      <qual:qualitativeSpecies sboTerm="SBO:0000243" qual:id="RSc1280" qual:compartment="c" qual:constant="false" qual:name="ccoG" qual:initialLevel="0" qual:maxLevel="1"/>
      <qual:qualitativeSpecies sboTerm="SBO:0000243" qual:id="RSc1287" qual:compartment="c" qual:constant="false" qual:name="RSc1287" qual:initialLevel="0" qual:maxLevel="1"/>
      <qual:qualitativeSpecies sboTerm="SBO:0000243" qual:id="RSc1650" qual:compartment="c" qual:constant="false" qual:name="RSc1650" qual:initialLevel="0" qual:maxLevel="1"/>
      <qual:qualitativeSpecies sboTerm="SBO:0000252" qual:id="M_RSp0847_c" qual:compartment="c" qual:constant="false" qual:name="Type_III_Effector_RipA4" qual:initialLevel="0" qual:maxLevel="1"/>
      <qual:qualitativeSpecies sboTerm="SBO:0000252" qual:id="M_RSc2455_c" qual:compartment="c" qual:constant="false" qual:name="VsrC" qual:initialLevel="0" qual:maxLevel="1"/>
      <qual:qualitativeSpecies sboTerm="SBO:0000243" qual:id="RSp0838" qual:compartment="c" qual:constant="false" qual:name="Type_III_Effector_ripBB" qual:initialLevel="0" qual:maxLevel="1"/>
      <qual:qualitativeSpecies sboTerm="SBO:0000252" qual:id="M_RSp0654_c" qual:compartment="im" qual:constant="false" qual:name="CopS" qual:initialLevel="0" qual:maxLevel="1"/>
      <qual:qualitativeSpecies sboTerm="SBO:0000243" qual:id="RSc2864" qual:compartment="c" qual:constant="false" qual:name="RSc2864" qual:initialLevel="0" qual:maxLevel="1"/>
      <qual:qualitativeSpecies sboTerm="SBO:0000243" qual:id="RSc1517" qual:compartment="c" qual:constant="false" qual:name="RSc1517" qual:initialLevel="0" qual:maxLevel="1"/>
      <qual:qualitativeSpecies sboTerm="SBO:0000176" qual:id="R_PROT_pe_PehC_S" qual:compartment="om" qual:constant="false" qual:name="Protein_secretion_periplasm_to_extracellular_PehC" qual:initialLevel="1" qual:maxLevel="3">
        <notes>
          <body xmlns="http://www.w3.org/1999/xhtml">
            <p>STATE 0:]-inf,0.0[</p>
            <p>STATE 1:[0.0,0.0]</p>
            <p>STATE 2:]0.0,+inf[</p>
            <p>STATE 3:ND</p>
          </body>
        </notes>
      </qual:qualitativeSpecies>
      <qual:qualitativeSpecies sboTerm="SBO:0000243" qual:id="RSp0098" qual:compartment="c" qual:constant="false" qual:name="RSp0098" qual:initialLevel="0" qual:maxLevel="1"/>
      <qual:qualitativeSpecies sboTerm="SBO:0000252" qual:id="M_RSp1277_c" qual:compartment="c" qual:constant="false" qual:name="Type_III_Effector_RipQ" qual:initialLevel="0" qual:maxLevel="1"/>
      <qual:qualitativeSpecies sboTerm="SBO:0000252" qual:id="M_RSc0321_c" qual:compartment="c" qual:constant="false" qual:name="Type_III_Effector_RipAE" qual:initialLevel="0" qual:maxLevel="1"/>
      <qual:qualitativeSpecies sboTerm="SBO:0000243" qual:id="RSc2566" qual:compartment="c" qual:constant="false" qual:name="RSc2566" qual:initialLevel="0" qual:maxLevel="1"/>
      <qual:qualitativeSpecies sboTerm="SBO:0000247" qual:id="M_pc140_b" qual:compartment="b" qual:constant="false" qual:name="phatidylcholine_14_0_14_0_" qual:initialLevel="0" qual:maxLevel="1">
        <notes>
          <body xmlns="http://www.w3.org/1999/xhtml">
            <p>STATE 0:[0.0,0.0]</p>
            <p>STATE 1:]0.0,+inf[</p>
          </body>
        </notes>
      </qual:qualitativeSpecies>
      <qual:qualitativeSpecies sboTerm="SBO:0000243" qual:id="RSc0390" qual:compartment="c" qual:constant="false" qual:name="coaD" qual:initialLevel="1" qual:maxLevel="1"/>
      <qual:qualitativeSpecies sboTerm="SBO:0000243" qual:id="RSc0931" qual:compartment="c" qual:constant="false" qual:name="RSc0931" qual:initialLevel="0" qual:maxLevel="1"/>
      <qual:qualitativeSpecies sboTerm="SBO:0000243" qual:id="RSc1815" qual:compartment="c" qual:constant="false" qual:name="Type_III_Effector_ripTAL" qual:initialLevel="0" qual:maxLevel="1"/>
      <qual:qualitativeSpecies sboTerm="SBO:0000252" qual:id="M_RSp0216_c" qual:compartment="c" qual:constant="false" qual:name="Type_III_Effector_RipK" qual:initialLevel="0" qual:maxLevel="1"/>
      <qual:qualitativeSpecies sboTerm="SBO:0000243" qual:id="RSp0881" qual:compartment="c" qual:constant="false" qual:name="RSp0881" qual:initialLevel="0" qual:maxLevel="1"/>
      <qual:qualitativeSpecies sboTerm="SBO:0000243" qual:id="RSp1521" qual:compartment="c" qual:constant="false" qual:name="RSp1521" qual:initialLevel="0" qual:maxLevel="1"/>
      <qual:qualitativeSpecies sboTerm="SBO:0000243" qual:id="RSp0790" qual:compartment="c" qual:constant="false" qual:name="RSp0790" qual:initialLevel="0" qual:maxLevel="1"/>
      <qual:qualitativeSpecies sboTerm="SBO:0000252" qual:id="M_RSc2736_c" qual:compartment="im" qual:constant="false" qual:name="PhcS" qual:initialLevel="0" qual:maxLevel="1"/>
      <qual:qualitativeSpecies sboTerm="SBO:0000237" qual:id="E_casamino_b" qual:compartment="b" qual:constant="false" qual:name="Casamino acids" qual:initialLevel="0" qual:maxLevel="1"/>
      <qual:qualitativeSpecies sboTerm="SBO:0000243" qual:id="RSp1529" qual:compartment="c" qual:constant="false" qual:name="efe" qual:initialLevel="0" qual:maxLevel="1"/>
      <qual:qualitativeSpecies sboTerm="SBO:0000243" qual:id="RSc3401" qual:compartment="c" qual:constant="false" qual:name="Type_III_Effector_ripS1" qual:initialLevel="0" qual:maxLevel="1"/>
      <qual:qualitativeSpecies sboTerm="SBO:0000243" qual:id="RSc2963" qual:compartment="c" qual:constant="false" qual:name="RSc2963" qual:initialLevel="0" qual:maxLevel="1"/>
      <qual:qualitativeSpecies sboTerm="SBO:0000252" qual:id="M_RSc2170_c" qual:compartment="c" qual:constant="false" qual:name="PrhL" qual:initialLevel="0" qual:maxLevel="1"/>
      <qual:qualitativeSpecies sboTerm="SBO:0000252" qual:id="M_RSp1388_c" qual:compartment="c" qual:constant="false" qual:name="Type_III_Effector_RipAT" qual:initialLevel="0" qual:maxLevel="1"/>
      <qual:qualitativeSpecies sboTerm="SBO:0000176" qual:id="R_T3SS_E_RipJ_S" qual:compartment="om" qual:constant="false" qual:name="Type_III_effector_secretion_RipJ" qual:initialLevel="1" qual:maxLevel="3">
        <notes>
          <body xmlns="http://www.w3.org/1999/xhtml">
            <p>STATE 0:]-inf,0.0[</p>
            <p>STATE 1:[0.0,0.0]</p>
            <p>STATE 2:]0.0,+inf[</p>
            <p>STATE 3:ND</p>
          </body>
        </notes>
      </qual:qualitativeSpecies>
      <qual:qualitativeSpecies sboTerm="SBO:0000243" qual:id="RSc0245" qual:compartment="c" qual:constant="false" qual:name="Type_III_Effector_ripB" qual:initialLevel="0" qual:maxLevel="1"/>
      <qual:qualitativeSpecies sboTerm="SBO:0000247" qual:id="M_pc161_b" qual:compartment="b" qual:constant="false" qual:name="phatidylcholine_16_1_16_1_" qual:initialLevel="0" qual:maxLevel="1">
        <notes>
          <body xmlns="http://www.w3.org/1999/xhtml">
            <p>STATE 0:[0.0,0.0]</p>
            <p>STATE 1:]0.0,+inf[</p>
          </body>
        </notes>
      </qual:qualitativeSpecies>
      <qual:qualitativeSpecies sboTerm="SBO:0000176" qual:id="R_PROT_Tek_BioS" qual:compartment="c" qual:constant="false" qual:name="Protein_biosynthesis_Tek" qual:initialLevel="1" qual:maxLevel="3">
        <notes>
          <body xmlns="http://www.w3.org/1999/xhtml">
            <p>STATE 0:]-inf,0.0[</p>
            <p>STATE 1:[0.0,0.0]</p>
            <p>STATE 2:]0.0,+inf[</p>
            <p>STATE 3:ND</p>
          </body>
        </notes>
      </qual:qualitativeSpecies>
      <qual:qualitativeSpecies sboTerm="SBO:0000243" qual:id="RSc3220" qual:compartment="c" qual:constant="false" qual:name="RSc3220" qual:initialLevel="0" qual:maxLevel="1"/>
      <qual:qualitativeSpecies sboTerm="SBO:0000252" qual:id="M_RSc1283_c" qual:compartment="c" qual:constant="false" qual:name="Fnr" qual:initialLevel="0" qual:maxLevel="1"/>
      <qual:qualitativeSpecies sboTerm="SBO:0000252" qual:id="M_RSc0895_c" qual:compartment="c" qual:constant="false" qual:name="Type_III_Effector_RipAH" qual:initialLevel="0" qual:maxLevel="1"/>
      <qual:qualitativeSpecies sboTerm="SBO:0000252" qual:id="M_RSc0669_c" qual:compartment="c" qual:constant="false" qual:name="PilH" qual:initialLevel="0" qual:maxLevel="1"/>
      <qual:qualitativeSpecies sboTerm="SBO:0000243" qual:id="RSc2147" qual:compartment="c" qual:constant="false" qual:name="RSc2147" qual:initialLevel="0" qual:maxLevel="1"/>
      <qual:qualitativeSpecies sboTerm="SBO:0000243" qual:id="RSp1323" qual:compartment="c" qual:constant="false" qual:name="RSp1323" qual:initialLevel="0" qual:maxLevel="1"/>
      <qual:qualitativeSpecies sboTerm="SBO:0000243" qual:id="RSc2897" qual:compartment="c" qual:constant="false" qual:name="RSc2897" qual:initialLevel="0" qual:maxLevel="1"/>
      <qual:qualitativeSpecies sboTerm="SBO:0000252" qual:id="M_RSp1384_c" qual:compartment="c" qual:constant="false" qual:name="Type_III_Effector_RipAS" qual:initialLevel="0" qual:maxLevel="1"/>
      <qual:qualitativeSpecies sboTerm="SBO:0000243" qual:id="RSp0900" qual:compartment="c" qual:constant="false" qual:name="Type_III_Effector_ripF1" qual:initialLevel="0" qual:maxLevel="1"/>
      <qual:qualitativeSpecies sboTerm="SBO:0000243" qual:id="RSp0349" qual:compartment="c" qual:constant="false" qual:name="flgI" qual:initialLevel="0" qual:maxLevel="1"/>
      <qual:qualitativeSpecies sboTerm="SBO:0000243" qual:id="RSp0348" qual:compartment="c" qual:constant="false" qual:name="flgH" qual:initialLevel="0" qual:maxLevel="1"/>
      <qual:qualitativeSpecies sboTerm="SBO:0000243" qual:id="RSp0347" qual:compartment="c" qual:constant="false" qual:name="flgG" qual:initialLevel="0" qual:maxLevel="1"/>
      <qual:qualitativeSpecies sboTerm="SBO:0000243" qual:id="RSp0346" qual:compartment="c" qual:constant="false" qual:name="flgF" qual:initialLevel="0" qual:maxLevel="1"/>
      <qual:qualitativeSpecies sboTerm="SBO:0000243" qual:id="RSp0345" qual:compartment="c" qual:constant="false" qual:name="flgE" qual:initialLevel="0" qual:maxLevel="1"/>
      <qual:qualitativeSpecies sboTerm="SBO:0000243" qual:id="RSp0344" qual:compartment="c" qual:constant="false" qual:name="flgD" qual:initialLevel="0" qual:maxLevel="1"/>
      <qual:qualitativeSpecies sboTerm="SBO:0000243" qual:id="RSp0343" qual:compartment="c" qual:constant="false" qual:name="flgC" qual:initialLevel="0" qual:maxLevel="1"/>
      <qual:qualitativeSpecies sboTerm="SBO:0000243" qual:id="RSp0342" qual:compartment="c" qual:constant="false" qual:name="flgB" qual:initialLevel="0" qual:maxLevel="1"/>
      <qual:qualitativeSpecies sboTerm="SBO:0000243" qual:id="RSp0341" qual:compartment="c" qual:constant="false" qual:name="flgA" qual:initialLevel="0" qual:maxLevel="1"/>
      <qual:qualitativeSpecies sboTerm="SBO:0000243" qual:id="RSp0340" qual:compartment="c" qual:constant="false" qual:name="flgM" qual:initialLevel="0" qual:maxLevel="1"/>
      <qual:qualitativeSpecies sboTerm="SBO:0000243" qual:id="RSc2041" qual:compartment="c" qual:constant="false" qual:name="RSc2041" qual:initialLevel="0" qual:maxLevel="1"/>
      <qual:qualitativeSpecies sboTerm="SBO:0000243" qual:id="RSc1786" qual:compartment="c" qual:constant="false" qual:name="RSc1786" qual:initialLevel="1" qual:maxLevel="1"/>
      <qual:qualitativeSpecies sboTerm="SBO:0000252" qual:id="M_RSp0885_c" qual:compartment="c" qual:constant="false" qual:name="Type_III_Effector_RipAQ" qual:initialLevel="0" qual:maxLevel="1"/>
      <qual:qualitativeSpecies sboTerm="SBO:0000176" qual:id="R_ENDOGLAS" qual:compartment="e" qual:constant="false" qual:name="endoglucanase" qual:initialLevel="1" qual:maxLevel="3">
        <notes>
          <body xmlns="http://www.w3.org/1999/xhtml">
            <p>STATE 0:]-inf,0.0[</p>
            <p>STATE 1:[0.0,0.0]</p>
            <p>STATE 2:]0.0,+inf[</p>
            <p>STATE 3:ND</p>
          </body>
        </notes>
      </qual:qualitativeSpecies>
      <qual:qualitativeSpecies sboTerm="SBO:0000247" qual:id="M_nh4_b" qual:compartment="b" qual:constant="false" qual:name="Ammonium" qual:initialLevel="0" qual:maxLevel="5">
        <notes>
          <body xmlns="http://www.w3.org/1999/xhtml">
            <p>STATE 0:[0.0,0.0]</p>
            <p>STATE 1:]0.0,0.05[</p>
            <p>STATE 2:[0.05,0.05]</p>
            <p>STATE 3:]0.05,0.1[</p>
            <p>STATE 4:[0.1,0.1]</p>
            <p>STATE 5:]0.1,+inf[</p>
          </body>
        </notes>
      </qual:qualitativeSpecies>
      <qual:qualitativeSpecies sboTerm="SBO:0000243" qual:id="RSc1863" qual:compartment="c" qual:constant="false" qual:name="RSc1863" qual:initialLevel="0" qual:maxLevel="1"/>
      <qual:qualitativeSpecies sboTerm="SBO:0000243" qual:id="RSc0962" qual:compartment="c" qual:constant="false" qual:name="RSc0962" qual:initialLevel="0" qual:maxLevel="1"/>
      <qual:qualitativeSpecies sboTerm="SBO:0000252" qual:id="M_PglA_b" qual:compartment="b" qual:constant="false" qual:name="Protein_PglA_polygalacturonase" qual:initialLevel="0" qual:maxLevel="1">
        <notes>
          <body xmlns="http://www.w3.org/1999/xhtml">
            <p>STATE 0:[0.0,0.0]</p>
            <p>STATE 1:]0.0,+inf[</p>
          </body>
        </notes>
      </qual:qualitativeSpecies>
      <qual:qualitativeSpecies sboTerm="SBO:0000147" qual:id="E_temperature_b" qual:compartment="b" qual:constant="false" qual:name="thermodynamic_temperature" qual:initialLevel="3" qual:maxLevel="3">
        <notes>
          <body xmlns="http://www.w3.org/1999/xhtml">
            <p>STATE 0:[0.0,0.0]</p>
            <p>STATE 1:]0.0,297.15[</p>
            <p>STATE 2:[297.15,297.15]</p>
            <p>STATE 3:]297.15,+inf[</p>
          </body>
        </notes>
      </qual:qualitativeSpecies>
      <qual:qualitativeSpecies sboTerm="SBO:0000243" qual:id="RSc3382" qual:compartment="c" qual:constant="false" qual:name="kdpA" qual:initialLevel="0" qual:maxLevel="1"/>
      <qual:qualitativeSpecies sboTerm="SBO:0000252" qual:id="M_CheD_c" qual:compartment="c" qual:constant="false" qual:name="CheD" qual:initialLevel="0" qual:maxLevel="1"/>
      <qual:qualitativeSpecies sboTerm="SBO:0000252" qual:id="M_RSc0289_c" qual:compartment="im" qual:constant="false" qual:name="VsrA" qual:initialLevel="0" qual:maxLevel="1"/>
      <qual:qualitativeSpecies sboTerm="SBO:0000243" qual:id="RSc0096" qual:compartment="c" qual:constant="false" qual:name="RSc0096" qual:initialLevel="0" qual:maxLevel="1"/>
      <qual:qualitativeSpecies sboTerm="SBO:0000176" qual:id="R_PROT_pe_CbhA_S" qual:compartment="om" qual:constant="false" qual:name="Protein_secretion_periplasm_to_extracellular_CbhA" qual:initialLevel="1" qual:maxLevel="3">
        <notes>
          <body xmlns="http://www.w3.org/1999/xhtml">
            <p>STATE 0:]-inf,0.0[</p>
            <p>STATE 1:[0.0,0.0]</p>
            <p>STATE 2:]0.0,+inf[</p>
            <p>STATE 3:ND</p>
          </body>
        </notes>
      </qual:qualitativeSpecies>
      <qual:qualitativeSpecies sboTerm="SBO:0000176" qual:id="R_T3SS_E_RipAA_S" qual:compartment="om" qual:constant="false" qual:name="Type_III_effector_secretion_RipAA" qual:initialLevel="1" qual:maxLevel="3">
        <notes>
          <body xmlns="http://www.w3.org/1999/xhtml">
            <p>STATE 0:]-inf,0.0[</p>
            <p>STATE 1:[0.0,0.0]</p>
            <p>STATE 2:]0.0,+inf[</p>
            <p>STATE 3:ND</p>
          </body>
        </notes>
      </qual:qualitativeSpecies>
      <qual:qualitativeSpecies sboTerm="SBO:0000252" qual:id="M_RSc0868_c" qual:compartment="c" qual:constant="false" qual:name="Type_III_Effector_RipP2" qual:initialLevel="0" qual:maxLevel="1"/>
      <qual:qualitativeSpecies sboTerm="SBO:0000176" qual:id="R_T3SS_E_RipM_S" qual:compartment="om" qual:constant="false" qual:name="Type_III_effector_secretion_RipM" qual:initialLevel="1" qual:maxLevel="3">
        <notes>
          <body xmlns="http://www.w3.org/1999/xhtml">
            <p>STATE 0:]-inf,0.0[</p>
            <p>STATE 1:[0.0,0.0]</p>
            <p>STATE 2:]0.0,+inf[</p>
            <p>STATE 3:ND</p>
          </body>
        </notes>
      </qual:qualitativeSpecies>
      <qual:qualitativeSpecies sboTerm="SBO:0000243" qual:id="RSp0338" qual:compartment="c" qual:constant="false" qual:name="epsR" qual:initialLevel="1" qual:maxLevel="1"/>
      <qual:qualitativeSpecies sboTerm="SBO:0000243" qual:id="RSp0339" qual:compartment="c" qual:constant="false" qual:name="flgN" qual:initialLevel="0" qual:maxLevel="1"/>
      <qual:qualitativeSpecies sboTerm="SBO:0000243" qual:id="RSc2910" qual:compartment="c" qual:constant="false" qual:name="RSc2910" qual:initialLevel="0" qual:maxLevel="1"/>
      <qual:qualitativeSpecies sboTerm="SBO:0000243" qual:id="RSp0332" qual:compartment="c" qual:constant="false" qual:name="RSp0332" qual:initialLevel="0" qual:maxLevel="1"/>
      <qual:qualitativeSpecies sboTerm="SBO:0000176" qual:id="R_T3SS_E_RipI_S" qual:compartment="om" qual:constant="false" qual:name="Type_III_effector_secretion_RipI" qual:initialLevel="1" qual:maxLevel="3">
        <notes>
          <body xmlns="http://www.w3.org/1999/xhtml">
            <p>STATE 0:]-inf,0.0[</p>
            <p>STATE 1:[0.0,0.0]</p>
            <p>STATE 2:]0.0,+inf[</p>
            <p>STATE 3:ND</p>
          </body>
        </notes>
      </qual:qualitativeSpecies>
      <qual:qualitativeSpecies sboTerm="SBO:0000243" qual:id="RSc2548" qual:compartment="c" qual:constant="false" qual:name="RSc2548" qual:initialLevel="0" qual:maxLevel="1"/>
      <qual:qualitativeSpecies sboTerm="SBO:0000243" qual:id="RSp0995" qual:compartment="c" qual:constant="false" qual:name="dctA2" qual:initialLevel="0" qual:maxLevel="1"/>
      <qual:qualitativeSpecies sboTerm="SBO:0000247" qual:id="M_pc120_b" qual:compartment="b" qual:constant="false" qual:name="1_2_dilauroylphosphatidylcholine" qual:initialLevel="0" qual:maxLevel="1">
        <notes>
          <body xmlns="http://www.w3.org/1999/xhtml">
            <p>STATE 0:[0.0,0.0]</p>
            <p>STATE 1:]0.0,+inf[</p>
          </body>
        </notes>
      </qual:qualitativeSpecies>
      <qual:qualitativeSpecies sboTerm="SBO:0000252" qual:id="M_Mel_b" qual:compartment="b" qual:constant="false" qual:name="Protein_Mel_Tyrosinase " qual:initialLevel="0" qual:maxLevel="1">
        <notes>
          <body xmlns="http://www.w3.org/1999/xhtml">
            <p>STATE 0:[0.0,0.0]</p>
            <p>STATE 1:]0.0,+inf[</p>
          </body>
        </notes>
      </qual:qualitativeSpecies>
      <qual:qualitativeSpecies sboTerm="SBO:0000243" qual:id="RSc2919" qual:compartment="c" qual:constant="false" qual:name="fecR_like" qual:initialLevel="0" qual:maxLevel="1"/>
      <qual:qualitativeSpecies sboTerm="SBO:0000243" qual:id="RSp0698" qual:compartment="c" qual:constant="false" qual:name="hdfF" qual:initialLevel="0" qual:maxLevel="1"/>
      <qual:qualitativeSpecies sboTerm="SBO:0000252" qual:id="M_RSp1460_c" qual:compartment="c" qual:constant="false" qual:name="Type_III_Effector_RipAU" qual:initialLevel="0" qual:maxLevel="1"/>
      <qual:qualitativeSpecies sboTerm="SBO:0000243" qual:id="RSp0572" qual:compartment="c" qual:constant="false" qual:name="Type_III_Effector_ripAX2" qual:initialLevel="0" qual:maxLevel="1"/>
      <qual:qualitativeSpecies sboTerm="SBO:0000243" qual:id="RSp0162" qual:compartment="c" qual:constant="false" qual:name="egl" qual:initialLevel="0" qual:maxLevel="1"/>
      <qual:qualitativeSpecies sboTerm="SBO:0000243" qual:id="RSp0693" qual:compartment="c" qual:constant="false" qual:name="hdfA" qual:initialLevel="0" qual:maxLevel="1"/>
      <qual:qualitativeSpecies sboTerm="SBO:0000243" qual:id="RSc3067" qual:compartment="c" qual:constant="false" qual:name="RSc3067" qual:initialLevel="0" qual:maxLevel="1"/>
      <qual:qualitativeSpecies sboTerm="SBO:0000243" qual:id="RSp0695" qual:compartment="c" qual:constant="false" qual:name="hdfC" qual:initialLevel="0" qual:maxLevel="1"/>
      <qual:qualitativeSpecies sboTerm="SBO:0000243" qual:id="RSp0694" qual:compartment="c" qual:constant="false" qual:name="hdfB" qual:initialLevel="0" qual:maxLevel="1"/>
      <qual:qualitativeSpecies sboTerm="SBO:0000243" qual:id="RSp0697" qual:compartment="c" qual:constant="false" qual:name="hdfE" qual:initialLevel="0" qual:maxLevel="1"/>
      <qual:qualitativeSpecies sboTerm="SBO:0000243" qual:id="RSp0696" qual:compartment="c" qual:constant="false" qual:name="hdfD" qual:initialLevel="0" qual:maxLevel="1"/>
      <qual:qualitativeSpecies sboTerm="SBO:0000243" qual:id="RSp0175" qual:compartment="c" qual:constant="false" qual:name="RSp0175" qual:initialLevel="0" qual:maxLevel="1"/>
      <qual:qualitativeSpecies sboTerm="SBO:0000297" qual:id="M_TIVpili_p" qual:compartment="om" qual:constant="false" qual:name="Type_IV_pili" qual:initialLevel="0" qual:maxLevel="1"/>
      <qual:qualitativeSpecies sboTerm="SBO:0000252" qual:id="M_RSc1475_c" qual:compartment="c" qual:constant="false" qual:name="Type_III_Effector_RipM" qual:initialLevel="0" qual:maxLevel="1"/>
      <qual:qualitativeSpecies sboTerm="SBO:0000243" qual:id="RSp0672" qual:compartment="c" qual:constant="false" qual:name="Type_III_Effector_ripG2" qual:initialLevel="0" qual:maxLevel="1"/>
      <qual:qualitativeSpecies sboTerm="SBO:0000243" qual:id="RSc2368" qual:compartment="c" qual:constant="false" qual:name="sodC" qual:initialLevel="0" qual:maxLevel="1"/>
      <qual:qualitativeSpecies sboTerm="SBO:0000243" qual:id="RSc2218" qual:compartment="c" qual:constant="false" qual:name="RSc2218" qual:initialLevel="0" qual:maxLevel="1"/>
      <qual:qualitativeSpecies sboTerm="SBO:0000247" qual:id="M_o2_b" qual:compartment="b" qual:constant="false" qual:name="Dioxygen" qual:initialLevel="15" qual:maxLevel="15">
        <notes>
          <body xmlns="http://www.w3.org/1999/xhtml">
            <p>STATE 0:[0.0,0.0]</p>
            <p>STATE 1:]0.0,0.001[</p>
            <p>STATE 2:[0.001,0.001]</p>
            <p>STATE 3:]0.001,0.0039[</p>
            <p>STATE 4:[0.0039,0.0039]</p>
            <p>STATE 5:]0.0039,0.006[</p>
            <p>STATE 6:[0.006,0.006]</p>
            <p>STATE 7:]0.006,0.0081[</p>
            <p>STATE 8:[0.0081,0.0081]</p>
            <p>STATE 9:]0.0081,0.06[</p>
            <p>STATE 10:[0.06,0.06]</p>
            <p>STATE 11:]0.06,0.174[</p>
            <p>STATE 12:[0.174,0.174]</p>
            <p>STATE 13:]0.174,0.3817[</p>
            <p>STATE 14:[0.3817,0.3817]</p>
            <p>STATE 15:]0.3817,+inf[</p>
          </body>
        </notes>
      </qual:qualitativeSpecies>
      <qual:qualitativeSpecies sboTerm="SBO:0000252" qual:id="M_RSc0824_c" qual:compartment="c" qual:constant="false" qual:name="Type_III_Effector_RipAG" qual:initialLevel="0" qual:maxLevel="1"/>
      <qual:qualitativeSpecies sboTerm="SBO:0000252" qual:id="M_RSc2456_c" qual:compartment="im" qual:constant="false" qual:name="VsrB" qual:initialLevel="0" qual:maxLevel="1"/>
      <qual:qualitativeSpecies sboTerm="SBO:0000243" qual:id="RSp0193" qual:compartment="c" qual:constant="false" qual:name="Type_III_Effector_ripL" qual:initialLevel="0" qual:maxLevel="1"/>
      <qual:qualitativeSpecies sboTerm="SBO:0000176" qual:id="R_T3SS_E_RipG3_S" qual:compartment="om" qual:constant="false" qual:name="Type_III_effector_secretion_RipG3" qual:initialLevel="1" qual:maxLevel="3">
        <notes>
          <body xmlns="http://www.w3.org/1999/xhtml">
            <p>STATE 0:]-inf,0.0[</p>
            <p>STATE 1:[0.0,0.0]</p>
            <p>STATE 2:]0.0,+inf[</p>
            <p>STATE 3:ND</p>
          </body>
        </notes>
      </qual:qualitativeSpecies>
      <qual:qualitativeSpecies sboTerm="SBO:0000249" qual:id="M_polygalurnxu_b" qual:compartment="b" qual:constant="false" qual:name="poly_1_4_a_D_galacturonate" qual:initialLevel="0" qual:maxLevel="1">
        <notes>
          <body xmlns="http://www.w3.org/1999/xhtml">
            <p>STATE 0:[0.0,0.0]</p>
            <p>STATE 1:]0.0,+inf[</p>
          </body>
        </notes>
      </qual:qualitativeSpecies>
      <qual:qualitativeSpecies sboTerm="SBO:0000243" qual:id="RSc0893" qual:compartment="c" qual:constant="false" qual:name="RSc0893" qual:initialLevel="0" qual:maxLevel="1"/>
      <qual:qualitativeSpecies sboTerm="SBO:0000252" qual:id="M_RSp0378_c" qual:compartment="im" qual:constant="false" qual:name="FliM" qual:initialLevel="1" qual:maxLevel="1"/>
      <qual:qualitativeSpecies sboTerm="SBO:0000243" qual:id="RSc1460" qual:compartment="c" qual:constant="false" qual:name="Gene_RSc1460_mcp" qual:initialLevel="1" qual:maxLevel="1"/>
      <qual:qualitativeSpecies sboTerm="SBO:0000243" qual:id="RSp0198" qual:compartment="c" qual:constant="false" qual:name="RSp0198" qual:initialLevel="0" qual:maxLevel="1"/>
      <qual:qualitativeSpecies sboTerm="SBO:0000252" qual:id="M_RSp0572_c" qual:compartment="c" qual:constant="false" qual:name="Type_III_Effector_RipAX2" qual:initialLevel="0" qual:maxLevel="1"/>
      <qual:qualitativeSpecies sboTerm="SBO:0000247" qual:id="M_thr_L_b" qual:compartment="b" qual:constant="false" qual:name="L_Threonine" qual:initialLevel="0" qual:maxLevel="3">
        <notes>
          <body xmlns="http://www.w3.org/1999/xhtml">
            <p>STATE 0:[0.0,0.0]</p>
            <p>STATE 1:]0.0,0.001[</p>
            <p>STATE 2:[0.001,0.001]</p>
            <p>STATE 3:]0.001,+inf[</p>
          </body>
        </notes>
      </qual:qualitativeSpecies>
      <qual:qualitativeSpecies sboTerm="SBO:0000243" qual:id="RSp0424" qual:compartment="c" qual:constant="false" qual:name="RSp0424" qual:initialLevel="0" qual:maxLevel="1"/>
      <qual:qualitativeSpecies sboTerm="SBO:0000176" qual:id="R_T3SS_E_RipZ_S" qual:compartment="om" qual:constant="false" qual:name="Type_III_effector_secretion_RipZ" qual:initialLevel="1" qual:maxLevel="3">
        <notes>
          <body xmlns="http://www.w3.org/1999/xhtml">
            <p>STATE 0:]-inf,0.0[</p>
            <p>STATE 1:[0.0,0.0]</p>
            <p>STATE 2:]0.0,+inf[</p>
            <p>STATE 3:ND</p>
          </body>
        </notes>
      </qual:qualitativeSpecies>
      <qual:qualitativeSpecies sboTerm="SBO:0000243" qual:id="RSp0422" qual:compartment="c" qual:constant="false" qual:name="RSp0422" qual:initialLevel="0" qual:maxLevel="1"/>
      <qual:qualitativeSpecies sboTerm="SBO:0000243" qual:id="RSp0423" qual:compartment="c" qual:constant="false" qual:name="RSp0423" qual:initialLevel="0" qual:maxLevel="1"/>
      <qual:qualitativeSpecies sboTerm="SBO:0000243" qual:id="RSc2731" qual:compartment="c" qual:constant="false" qual:name="RSc2731" qual:initialLevel="1" qual:maxLevel="1"/>
      <qual:qualitativeSpecies sboTerm="SBO:0000243" qual:id="RSp0421" qual:compartment="c" qual:constant="false" qual:name="RSp0421" qual:initialLevel="0" qual:maxLevel="1"/>
      <qual:qualitativeSpecies sboTerm="SBO:0000243" qual:id="RSp0587" qual:compartment="c" qual:constant="false" qual:name="RSp0587" qual:initialLevel="0" qual:maxLevel="1"/>
      <qual:qualitativeSpecies sboTerm="SBO:0000243" qual:id="RSp0583" qual:compartment="c" qual:constant="false" qual:name="cbhA" qual:initialLevel="1" qual:maxLevel="1"/>
      <qual:qualitativeSpecies sboTerm="SBO:0000243" qual:id="RSp1112" qual:compartment="c" qual:constant="false" qual:name="RSp1112" qual:initialLevel="0" qual:maxLevel="1"/>
      <qual:qualitativeSpecies sboTerm="SBO:0000243" qual:id="RSc3209" qual:compartment="c" qual:constant="false" qual:name="RSc3209" qual:initialLevel="0" qual:maxLevel="1"/>
      <qual:qualitativeSpecies sboTerm="SBO:0000176" qual:id="R_BLACT_ampi_ext" qual:compartment="e" qual:constant="false" qual:name="R_beta_lactamase_ampicillin" qual:initialLevel="1" qual:maxLevel="3">
        <notes>
          <body xmlns="http://www.w3.org/1999/xhtml">
            <p>STATE 0:]-inf,0.0[</p>
            <p>STATE 1:[0.0,0.0]</p>
            <p>STATE 2:]0.0,+inf[</p>
            <p>STATE 3:ND</p>
          </body>
        </notes>
      </qual:qualitativeSpecies>
      <qual:qualitativeSpecies sboTerm="SBO:0000243" qual:id="RSp1368" qual:compartment="c" qual:constant="false" qual:name="nosZ" qual:initialLevel="0" qual:maxLevel="1"/>
      <qual:qualitativeSpecies sboTerm="SBO:0000243" qual:id="RSp1366" qual:compartment="c" qual:constant="false" qual:name="apbE" qual:initialLevel="0" qual:maxLevel="1"/>
      <qual:qualitativeSpecies sboTerm="SBO:0000243" qual:id="RSp0138" qual:compartment="c" qual:constant="false" qual:name="pme" qual:initialLevel="0" qual:maxLevel="1"/>
      <qual:qualitativeSpecies sboTerm="SBO:0000243" qual:id="RSp1364" qual:compartment="c" qual:constant="false" qual:name="kgd" qual:initialLevel="0" qual:maxLevel="1"/>
      <qual:qualitativeSpecies sboTerm="SBO:0000252" qual:id="M_RSc1815_c" qual:compartment="c" qual:constant="false" qual:name="Type_III_Effector_RipTAL" qual:initialLevel="0" qual:maxLevel="1"/>
      <qual:qualitativeSpecies sboTerm="SBO:0000243" qual:id="RSp1363" qual:compartment="c" qual:constant="false" qual:name="Gene_RSp1363_mcp" qual:initialLevel="1" qual:maxLevel="1"/>
      <qual:qualitativeSpecies sboTerm="SBO:0000243" qual:id="RSc0824" qual:compartment="c" qual:constant="false" qual:name="Type_III_Effector_ripAG" qual:initialLevel="0" qual:maxLevel="1"/>
      <qual:qualitativeSpecies sboTerm="SBO:0000243" qual:id="RSp0563" qual:compartment="c" qual:constant="false" qual:name="RSp0563" qual:initialLevel="0" qual:maxLevel="1"/>
      <qual:qualitativeSpecies sboTerm="SBO:0000243" qual:id="RSc0672" qual:compartment="c" qual:constant="false" qual:name="pilL" qual:initialLevel="1" qual:maxLevel="1"/>
      <qual:qualitativeSpecies sboTerm="SBO:0000176" qual:id="R_T3SS_E_RipY_S" qual:compartment="om" qual:constant="false" qual:name="Type_III_effector_secretion_RipY" qual:initialLevel="1" qual:maxLevel="3">
        <notes>
          <body xmlns="http://www.w3.org/1999/xhtml">
            <p>STATE 0:]-inf,0.0[</p>
            <p>STATE 1:[0.0,0.0]</p>
            <p>STATE 2:]0.0,+inf[</p>
            <p>STATE 3:ND</p>
          </body>
        </notes>
      </qual:qualitativeSpecies>
      <qual:qualitativeSpecies sboTerm="SBO:0000243" qual:id="RSc1278" qual:compartment="c" qual:constant="false" qual:name="ccoQ" qual:initialLevel="0" qual:maxLevel="1"/>
      <qual:qualitativeSpecies sboTerm="SBO:0000243" qual:id="RSp0603" qual:compartment="c" qual:constant="false" qual:name="RSp0603" qual:initialLevel="0" qual:maxLevel="1"/>
      <qual:qualitativeSpecies sboTerm="SBO:0000176" qual:id="R_T3SS_E_RipBA_S" qual:compartment="om" qual:constant="false" qual:name="Type_III_effector_secretion_RipBA" qual:initialLevel="1" qual:maxLevel="3">
        <notes>
          <body xmlns="http://www.w3.org/1999/xhtml">
            <p>STATE 0:]-inf,0.0[</p>
            <p>STATE 1:[0.0,0.0]</p>
            <p>STATE 2:]0.0,+inf[</p>
            <p>STATE 3:ND</p>
          </body>
        </notes>
      </qual:qualitativeSpecies>
      <qual:qualitativeSpecies sboTerm="SBO:0000243" qual:id="RSp0680" qual:compartment="c" qual:constant="false" qual:name="trpC2" qual:initialLevel="0" qual:maxLevel="1"/>
      <qual:qualitativeSpecies sboTerm="SBO:0000243" qual:id="RSc2827" qual:compartment="c" qual:constant="false" qual:name="RSc2827" qual:initialLevel="1" qual:maxLevel="1"/>
      <qual:qualitativeSpecies sboTerm="SBO:0000243" qual:id="RSc2826" qual:compartment="c" qual:constant="false" qual:name="RSc2826" qual:initialLevel="1" qual:maxLevel="1"/>
      <qual:qualitativeSpecies sboTerm="SBO:0000243" qual:id="RSc2825" qual:compartment="c" qual:constant="false" qual:name="RSc2825" qual:initialLevel="1" qual:maxLevel="1"/>
      <qual:qualitativeSpecies sboTerm="SBO:0000247" qual:id="M_pc181_b" qual:compartment="b" qual:constant="false" qual:name="phatidylcholine_18_1_18_1_" qual:initialLevel="0" qual:maxLevel="1">
        <notes>
          <body xmlns="http://www.w3.org/1999/xhtml">
            <p>STATE 0:[0.0,0.0]</p>
            <p>STATE 1:]0.0,+inf[</p>
          </body>
        </notes>
      </qual:qualitativeSpecies>
      <qual:qualitativeSpecies sboTerm="SBO:0000243" qual:id="RSc3298" qual:compartment="c" qual:constant="false" qual:name="RSc3298" qual:initialLevel="0" qual:maxLevel="1"/>
      <qual:qualitativeSpecies sboTerm="SBO:0000297" qual:id="M_TIVpilus_3_p" qual:compartment="om" qual:constant="false" qual:name="Type_IV_pilus_structure_3" qual:initialLevel="0" qual:maxLevel="1"/>
      <qual:qualitativeSpecies sboTerm="SBO:0000243" qual:id="RSc0895" qual:compartment="c" qual:constant="false" qual:name="Type_III_Effector_ripAH" qual:initialLevel="0" qual:maxLevel="1"/>
      <qual:qualitativeSpecies sboTerm="SBO:0000176" qual:id="R_T3SS_E_RipT_S" qual:compartment="om" qual:constant="false" qual:name="Type_III_effector_secretion_RipT" qual:initialLevel="1" qual:maxLevel="3">
        <notes>
          <body xmlns="http://www.w3.org/1999/xhtml">
            <p>STATE 0:]-inf,0.0[</p>
            <p>STATE 1:[0.0,0.0]</p>
            <p>STATE 2:]0.0,+inf[</p>
            <p>STATE 3:ND</p>
          </body>
        </notes>
      </qual:qualitativeSpecies>
      <qual:qualitativeSpecies sboTerm="SBO:0000176" qual:id="R_EXOPGALUR_2u" qual:compartment="e" qual:constant="false" qual:name="Exo_poly_a_D_galacturonosidase_2units" qual:initialLevel="1" qual:maxLevel="3">
        <notes>
          <body xmlns="http://www.w3.org/1999/xhtml">
            <p>STATE 0:]-inf,0.0[</p>
            <p>STATE 1:[0.0,0.0]</p>
            <p>STATE 2:]0.0,+inf[</p>
            <p>STATE 3:ND</p>
          </body>
        </notes>
      </qual:qualitativeSpecies>
      <qual:qualitativeSpecies sboTerm="SBO:0000176" qual:id="R_T3SS_E_RipAJ_S" qual:compartment="om" qual:constant="false" qual:name="Type_III_effector_secretion_RipAJ" qual:initialLevel="1" qual:maxLevel="3">
        <notes>
          <body xmlns="http://www.w3.org/1999/xhtml">
            <p>STATE 0:]-inf,0.0[</p>
            <p>STATE 1:[0.0,0.0]</p>
            <p>STATE 2:]0.0,+inf[</p>
            <p>STATE 3:ND</p>
          </body>
        </notes>
      </qual:qualitativeSpecies>
      <qual:qualitativeSpecies sboTerm="SBO:0000243" qual:id="RSc3107" qual:compartment="c" qual:constant="false" qual:name="gspH" qual:initialLevel="1" qual:maxLevel="1"/>
      <qual:qualitativeSpecies sboTerm="SBO:0000247" qual:id="M_pencil_b" qual:compartment="b" qual:constant="false" qual:name="Penicillin" qual:initialLevel="0" qual:maxLevel="1">
        <notes>
          <body xmlns="http://www.w3.org/1999/xhtml">
            <p>STATE 0:[0.0,0.0]</p>
            <p>STATE 1:]0.0,+inf[</p>
          </body>
        </notes>
      </qual:qualitativeSpecies>
      <qual:qualitativeSpecies sboTerm="SBO:0000243" qual:id="RSc3105" qual:compartment="c" qual:constant="false" qual:name="gspC" qual:initialLevel="1" qual:maxLevel="1"/>
      <qual:qualitativeSpecies sboTerm="SBO:0000176" qual:id="R_T3SS_E_RipU2_S" qual:compartment="om" qual:constant="false" qual:name="Type_III_effector_secretion_RipU2" qual:initialLevel="1" qual:maxLevel="3">
        <notes>
          <body xmlns="http://www.w3.org/1999/xhtml">
            <p>STATE 0:]-inf,0.0[</p>
            <p>STATE 1:[0.0,0.0]</p>
            <p>STATE 2:]0.0,+inf[</p>
            <p>STATE 3:ND</p>
          </body>
        </notes>
      </qual:qualitativeSpecies>
      <qual:qualitativeSpecies sboTerm="SBO:0000243" qual:id="RSc3109" qual:compartment="c" qual:constant="false" qual:name="gspJ" qual:initialLevel="1" qual:maxLevel="1"/>
      <qual:qualitativeSpecies sboTerm="SBO:0000243" qual:id="RSc3108" qual:compartment="c" qual:constant="false" qual:name="gspI" qual:initialLevel="1" qual:maxLevel="1"/>
      <qual:qualitativeSpecies sboTerm="SBO:0000243" qual:id="RSc2139" qual:compartment="c" qual:constant="false" qual:name="Type_III_Effector_ripA1" qual:initialLevel="0" qual:maxLevel="1"/>
      <qual:qualitativeSpecies sboTerm="SBO:0000243" qual:id="RSc2138" qual:compartment="c" qual:constant="false" qual:name="RSc2138" qual:initialLevel="0" qual:maxLevel="1"/>
      <qual:qualitativeSpecies sboTerm="SBO:0000252" qual:id="M_RSc0041_c" qual:compartment="c" qual:constant="false" qual:name="Type_III_Effector_RipI" qual:initialLevel="0" qual:maxLevel="1"/>
      <qual:qualitativeSpecies sboTerm="SBO:0000176" qual:id="R_PROT_pe_PehB_S" qual:compartment="om" qual:constant="false" qual:name="Protein_secretion_periplasm_to_extracellular_PehB" qual:initialLevel="1" qual:maxLevel="3">
        <notes>
          <body xmlns="http://www.w3.org/1999/xhtml">
            <p>STATE 0:]-inf,0.0[</p>
            <p>STATE 1:[0.0,0.0]</p>
            <p>STATE 2:]0.0,+inf[</p>
            <p>STATE 3:ND</p>
          </body>
        </notes>
      </qual:qualitativeSpecies>
      <qual:qualitativeSpecies sboTerm="SBO:0000243" qual:id="RSc1189" qual:compartment="c" qual:constant="false" qual:name="RSc1189" qual:initialLevel="0" qual:maxLevel="1"/>
      <qual:qualitativeSpecies sboTerm="SBO:0000243" qual:id="RSc2130" qual:compartment="c" qual:constant="false" qual:name="Type_III_Effector_ripS6" qual:initialLevel="0" qual:maxLevel="1"/>
      <qual:qualitativeSpecies sboTerm="SBO:0000243" qual:id="RSc2133" qual:compartment="c" qual:constant="false" qual:name="RSc2133" qual:initialLevel="0" qual:maxLevel="1"/>
      <qual:qualitativeSpecies sboTerm="SBO:0000243" qual:id="RSc2132" qual:compartment="c" qual:constant="false" qual:name="Type_III_Effector_ripJ" qual:initialLevel="0" qual:maxLevel="1"/>
      <qual:qualitativeSpecies sboTerm="SBO:0000176" qual:id="R_T3SS_E_RipS5_S" qual:compartment="om" qual:constant="false" qual:name="Type_III_effector_secretion_RipS5" qual:initialLevel="1" qual:maxLevel="3">
        <notes>
          <body xmlns="http://www.w3.org/1999/xhtml">
            <p>STATE 0:]-inf,0.0[</p>
            <p>STATE 1:[0.0,0.0]</p>
            <p>STATE 2:]0.0,+inf[</p>
            <p>STATE 3:ND</p>
          </body>
        </notes>
      </qual:qualitativeSpecies>
      <qual:qualitativeSpecies sboTerm="SBO:0000243" qual:id="RSp0866" qual:compartment="c" qual:constant="false" qual:name="hrpJ" qual:initialLevel="0" qual:maxLevel="1"/>
      <qual:qualitativeSpecies sboTerm="SBO:0000243" qual:id="RSp0867" qual:compartment="c" qual:constant="false" qual:name="hrcJ" qual:initialLevel="0" qual:maxLevel="1"/>
      <qual:qualitativeSpecies sboTerm="SBO:0000243" qual:id="RSp0864" qual:compartment="c" qual:constant="false" qual:name="hrcU" qual:initialLevel="0" qual:maxLevel="1"/>
      <qual:qualitativeSpecies sboTerm="SBO:0000243" qual:id="RSp0865" qual:compartment="c" qual:constant="false" qual:name="hrpK" qual:initialLevel="0" qual:maxLevel="1"/>
      <qual:qualitativeSpecies sboTerm="SBO:0000243" qual:id="RSp0862" qual:compartment="c" qual:constant="false" qual:name="hpaP" qual:initialLevel="0" qual:maxLevel="1"/>
      <qual:qualitativeSpecies sboTerm="SBO:0000243" qual:id="RSp0863" qual:compartment="c" qual:constant="false" qual:name="hrcV" qual:initialLevel="0" qual:maxLevel="1"/>
      <qual:qualitativeSpecies sboTerm="SBO:0000243" qual:id="RSp0874" qual:compartment="c" qual:constant="false" qual:name="hrcC" qual:initialLevel="0" qual:maxLevel="1"/>
      <qual:qualitativeSpecies sboTerm="SBO:0000243" qual:id="RSp0860" qual:compartment="c" qual:constant="false" qual:name="hrcR" qual:initialLevel="0" qual:maxLevel="1"/>
      <qual:qualitativeSpecies sboTerm="SBO:0000243" qual:id="RSp0861" qual:compartment="c" qual:constant="false" qual:name="hrcQ" qual:initialLevel="0" qual:maxLevel="1"/>
      <qual:qualitativeSpecies sboTerm="SBO:0000252" qual:id="M_RSp0882_c" qual:compartment="c" qual:constant="false" qual:name="Type_III_Effector_RipAP" qual:initialLevel="0" qual:maxLevel="1"/>
      <qual:qualitativeSpecies sboTerm="SBO:0000252" qual:id="M_RSc3272_c" qual:compartment="c" qual:constant="false" qual:name="Type_III_Effector_RipAM" qual:initialLevel="0" qual:maxLevel="1"/>
      <qual:qualitativeSpecies sboTerm="SBO:0000252" qual:id="M_RSp0294_act_b" qual:compartment="b" qual:constant="false" qual:name="Protein_RSp0294_putative_calcium_binding_hemolysin_activated" qual:initialLevel="0" qual:maxLevel="1">
        <notes>
          <body xmlns="http://www.w3.org/1999/xhtml">
            <p>STATE 0:[0.0,0.0]</p>
            <p>STATE 1:]0.0,+inf[</p>
          </body>
        </notes>
      </qual:qualitativeSpecies>
      <qual:qualitativeSpecies sboTerm="SBO:0000252" qual:id="M_RSc1349_c" qual:compartment="c" qual:constant="false" qual:name="Type_III_Effector_RipV1" qual:initialLevel="0" qual:maxLevel="1"/>
      <qual:qualitativeSpecies sboTerm="SBO:0000243" qual:id="RSp0943" qual:compartment="c" qual:constant="false" qual:name="aatA2" qual:initialLevel="0" qual:maxLevel="1"/>
      <qual:qualitativeSpecies sboTerm="SBO:0000243" qual:id="RSp0869" qual:compartment="c" qual:constant="false" qual:name="hrpF" qual:initialLevel="0" qual:maxLevel="1"/>
      <qual:qualitativeSpecies sboTerm="SBO:0000243" qual:id="RSc3110" qual:compartment="c" qual:constant="false" qual:name="gspK" qual:initialLevel="1" qual:maxLevel="1"/>
      <qual:qualitativeSpecies sboTerm="SBO:0000243" qual:id="RSc0321" qual:compartment="c" qual:constant="false" qual:name="Type_III_Effector_ripAE" qual:initialLevel="0" qual:maxLevel="1"/>
      <qual:qualitativeSpecies sboTerm="SBO:0000243" qual:id="RSp0684" qual:compartment="c" qual:constant="false" qual:name="RSp0684" qual:initialLevel="0" qual:maxLevel="1"/>
      <qual:qualitativeSpecies sboTerm="SBO:0000243" qual:id="RSc2103" qual:compartment="c" qual:constant="false" qual:name="RSc2103" qual:initialLevel="0" qual:maxLevel="1"/>
      <qual:qualitativeSpecies sboTerm="SBO:0000176" qual:id="R_PPLDc181" qual:compartment="e" qual:constant="false" qual:name="phospholipase_D_Phosphatidylcholine__n_C18_1_" qual:initialLevel="1" qual:maxLevel="3">
        <notes>
          <body xmlns="http://www.w3.org/1999/xhtml">
            <p>STATE 0:]-inf,0.0[</p>
            <p>STATE 1:[0.0,0.0]</p>
            <p>STATE 2:]0.0,+inf[</p>
            <p>STATE 3:ND</p>
          </body>
        </notes>
      </qual:qualitativeSpecies>
      <qual:qualitativeSpecies sboTerm="SBO:0000176" qual:id="R_PPLDc180" qual:compartment="e" qual:constant="false" qual:name="phospholipase_D_Phosphatidylcholine__n_C18_0_" qual:initialLevel="1" qual:maxLevel="3">
        <notes>
          <body xmlns="http://www.w3.org/1999/xhtml">
            <p>STATE 0:]-inf,0.0[</p>
            <p>STATE 1:[0.0,0.0]</p>
            <p>STATE 2:]0.0,+inf[</p>
            <p>STATE 3:ND</p>
          </body>
        </notes>
      </qual:qualitativeSpecies>
      <qual:qualitativeSpecies sboTerm="SBO:0000243" qual:id="RSc2743" qual:compartment="c" qual:constant="false" qual:name="rlpB" qual:initialLevel="0" qual:maxLevel="1"/>
      <qual:qualitativeSpecies sboTerm="SBO:0000243" qual:id="RSc1524" qual:compartment="c" qual:constant="false" qual:name="yhbY " qual:initialLevel="0" qual:maxLevel="1"/>
      <qual:qualitativeSpecies sboTerm="SBO:0000243" qual:id="RSp0682" qual:compartment="c" qual:constant="false" qual:name="RSp0682" qual:initialLevel="0" qual:maxLevel="1"/>
      <qual:qualitativeSpecies sboTerm="SBO:0000243" qual:id="RSc1529" qual:compartment="c" qual:constant="false" qual:name="pstS" qual:initialLevel="0" qual:maxLevel="1"/>
      <qual:qualitativeSpecies sboTerm="SBO:0000243" qual:id="RSc1646" qual:compartment="c" qual:constant="false" qual:name="ahpC2" qual:initialLevel="0" qual:maxLevel="1"/>
      <qual:qualitativeSpecies sboTerm="SBO:0000243" qual:id="RSp0161" qual:compartment="c" qual:constant="false" qual:name="RSp0161" qual:initialLevel="0" qual:maxLevel="1"/>
      <qual:qualitativeSpecies sboTerm="SBO:0000243" qual:id="RSc2748" qual:compartment="c" qual:constant="false" qual:name="phcA" qual:initialLevel="1" qual:maxLevel="1"/>
      <qual:qualitativeSpecies sboTerm="SBO:0000243" qual:id="RSp0683" qual:compartment="c" qual:constant="false" qual:name="RSp0683" qual:initialLevel="0" qual:maxLevel="1"/>
      <qual:qualitativeSpecies sboTerm="SBO:0000247" qual:id="M_mobd_b" qual:compartment="b" qual:constant="false" qual:name="Molybdate" qual:initialLevel="0" qual:maxLevel="3">
        <notes>
          <body xmlns="http://www.w3.org/1999/xhtml">
            <p>STATE 0:[0.0,0.0]</p>
            <p>STATE 1:]0.0,1e-05[</p>
            <p>STATE 2:[1e-05,1e-05]</p>
            <p>STATE 3:]1e-05,+inf[</p>
          </body>
        </notes>
      </qual:qualitativeSpecies>
      <qual:qualitativeSpecies sboTerm="SBO:0000243" qual:id="RSc0922" qual:compartment="c" qual:constant="false" qual:name="RSc0922" qual:initialLevel="0" qual:maxLevel="1"/>
      <qual:qualitativeSpecies sboTerm="SBO:0000243" qual:id="RSc1357" qual:compartment="c" qual:constant="false" qual:name="Type_III_Effector_ripG7" qual:initialLevel="0" qual:maxLevel="1"/>
      <qual:qualitativeSpecies sboTerm="SBO:0000176" qual:id="R_BLACT_ext" qual:compartment="e" qual:constant="false" qual:name="R_beta_lactamase" qual:initialLevel="1" qual:maxLevel="3">
        <notes>
          <body xmlns="http://www.w3.org/1999/xhtml">
            <p>STATE 0:]-inf,0.0[</p>
            <p>STATE 1:[0.0,0.0]</p>
            <p>STATE 2:]0.0,+inf[</p>
            <p>STATE 3:ND</p>
          </body>
        </notes>
      </qual:qualitativeSpecies>
      <qual:qualitativeSpecies sboTerm="SBO:0000243" qual:id="RSc0695" qual:compartment="c" qual:constant="false" qual:name="RSc0695" qual:initialLevel="0" qual:maxLevel="1"/>
      <qual:qualitativeSpecies sboTerm="SBO:0000176" qual:id="R_tumble" qual:compartment="c" qual:constant="false" qual:name="tumble_of_the_cell__flagela_mediated___tumble_capacity_controled_by_chemotoxis" qual:initialLevel="3" qual:maxLevel="3">
        <notes>
          <body xmlns="http://www.w3.org/1999/xhtml">
            <p>STATE 0:]-inf,0.0[</p>
            <p>STATE 1:[0.0,0.0]</p>
            <p>STATE 2:]0.0,+inf[</p>
            <p>STATE 3:ND</p>
          </body>
        </notes>
      </qual:qualitativeSpecies>
      <qual:qualitativeSpecies sboTerm="SBO:0000247" qual:id="M_ile_L_b" qual:compartment="b" qual:constant="false" qual:name="L_Isoleucine" qual:initialLevel="0" qual:maxLevel="3">
        <notes>
          <body xmlns="http://www.w3.org/1999/xhtml">
            <p>STATE 0:[0.0,0.0]</p>
            <p>STATE 1:]0.0,0.001[</p>
            <p>STATE 2:[0.001,0.001]</p>
            <p>STATE 3:]0.001,+inf[</p>
          </body>
        </notes>
      </qual:qualitativeSpecies>
      <qual:qualitativeSpecies sboTerm="SBO:0000243" qual:id="RSc0515" qual:compartment="c" qual:constant="false" qual:name="RSc0515" qual:initialLevel="0" qual:maxLevel="1"/>
      <qual:qualitativeSpecies sboTerm="SBO:0000243" qual:id="RSc0257" qual:compartment="c" qual:constant="false" qual:name="Type_III_Effector_ripY" qual:initialLevel="0" qual:maxLevel="1"/>
      <qual:qualitativeSpecies sboTerm="SBO:0000247" qual:id="M_na1_b" qual:compartment="b" qual:constant="false" qual:name="Sodium" qual:initialLevel="0" qual:maxLevel="3">
        <notes>
          <body xmlns="http://www.w3.org/1999/xhtml">
            <p>STATE 0:[0.0,0.0]</p>
            <p>STATE 1:]0.0,0.005[</p>
            <p>STATE 2:[0.005,0.005]</p>
            <p>STATE 3:]0.005,+inf[</p>
          </body>
        </notes>
      </qual:qualitativeSpecies>
      <qual:qualitativeSpecies sboTerm="SBO:0000176" qual:id="R_swimming" qual:compartment="c" qual:constant="false" qual:name="swimming_motility_of_the_cell__flagela_mediated" qual:initialLevel="3" qual:maxLevel="3">
        <notes>
          <body xmlns="http://www.w3.org/1999/xhtml">
            <p>STATE 0:]-inf,0.0[</p>
            <p>STATE 1:[0.0,0.0]</p>
            <p>STATE 2:]0.0,+inf[</p>
            <p>STATE 3:ND</p>
          </body>
        </notes>
      </qual:qualitativeSpecies>
      <qual:qualitativeSpecies sboTerm="SBO:0000243" qual:id="RSp1417" qual:compartment="c" qual:constant="false" qual:name="RSp1417" qual:initialLevel="0" qual:maxLevel="1"/>
      <qual:qualitativeSpecies sboTerm="SBO:0000243" qual:id="RSp1410" qual:compartment="c" qual:constant="false" qual:name="motB" qual:initialLevel="0" qual:maxLevel="1"/>
      <qual:qualitativeSpecies sboTerm="SBO:0000243" qual:id="RSp1411" qual:compartment="c" qual:constant="false" qual:name="motA" qual:initialLevel="0" qual:maxLevel="1"/>
      <qual:qualitativeSpecies sboTerm="SBO:0000243" qual:id="RSp1412" qual:compartment="c" qual:constant="false" qual:name="flhC" qual:initialLevel="0" qual:maxLevel="1"/>
      <qual:qualitativeSpecies sboTerm="SBO:0000243" qual:id="RSp1413" qual:compartment="c" qual:constant="false" qual:name="flhD" qual:initialLevel="0" qual:maxLevel="1"/>
      <qual:qualitativeSpecies sboTerm="SBO:0000176" qual:id="R_PROT_cp_RSp0656_S" qual:compartment="im" qual:constant="false" qual:name="Protein_secretion_cytoplasm_to_periplasm_RSp0656" qual:initialLevel="1" qual:maxLevel="3">
        <notes>
          <body xmlns="http://www.w3.org/1999/xhtml">
            <p>STATE 0:]-inf,0.0[</p>
            <p>STATE 1:[0.0,0.0]</p>
            <p>STATE 2:]0.0,+inf[</p>
            <p>STATE 3:ND</p>
          </body>
        </notes>
      </qual:qualitativeSpecies>
      <qual:qualitativeSpecies sboTerm="SBO:0000252" qual:id="M_RSp0255_c" qual:compartment="im" qual:constant="false" qual:name="Aer2" qual:initialLevel="0" qual:maxLevel="1"/>
      <qual:qualitativeSpecies sboTerm="SBO:0000297" qual:id="M_flagellar_system_p" qual:compartment="om" qual:constant="false" qual:name="flagellar_system_involved_in_swimming_motility_of_the_cell" qual:initialLevel="0" qual:maxLevel="1"/>
      <qual:qualitativeSpecies sboTerm="SBO:0000243" qual:id="RSp1418" qual:compartment="c" qual:constant="false" qual:name="RSp1418" qual:initialLevel="0" qual:maxLevel="1"/>
      <qual:qualitativeSpecies sboTerm="SBO:0000243" qual:id="RSp1419" qual:compartment="c" qual:constant="false" qual:name="ralA" qual:initialLevel="0" qual:maxLevel="1"/>
      <qual:qualitativeSpecies sboTerm="SBO:0000243" qual:id="RSc0217" qual:compartment="c" qual:constant="false" qual:name="RSc0217" qual:initialLevel="0" qual:maxLevel="1"/>
      <qual:qualitativeSpecies sboTerm="SBO:0000243" qual:id="RSc2101" qual:compartment="c" qual:constant="false" qual:name="Type_III_Effector_ripAJ" qual:initialLevel="0" qual:maxLevel="1"/>
      <qual:qualitativeSpecies sboTerm="SBO:0000243" qual:id="RSc0215" qual:compartment="c" qual:constant="false" qual:name="RSc0215" qual:initialLevel="0" qual:maxLevel="1"/>
      <qual:qualitativeSpecies sboTerm="SBO:0000243" qual:id="RSc2973" qual:compartment="c" qual:constant="false" qual:name="RSc2973" qual:initialLevel="1" qual:maxLevel="1"/>
      <qual:qualitativeSpecies sboTerm="SBO:0000252" qual:id="M_RSp0377_c" qual:compartment="im" qual:constant="false" qual:name="FliN" qual:initialLevel="1" qual:maxLevel="1"/>
      <qual:qualitativeSpecies sboTerm="SBO:0000243" qual:id="RSp0206" qual:compartment="c" qual:constant="false" qual:name="RSp0206" qual:initialLevel="0" qual:maxLevel="1"/>
      <qual:qualitativeSpecies sboTerm="SBO:0000176" qual:id="R_T3SS_E_RipS1_S" qual:compartment="om" qual:constant="false" qual:name="Type_III_effector_secretion_RipS1" qual:initialLevel="1" qual:maxLevel="3">
        <notes>
          <body xmlns="http://www.w3.org/1999/xhtml">
            <p>STATE 0:]-inf,0.0[</p>
            <p>STATE 1:[0.0,0.0]</p>
            <p>STATE 2:]0.0,+inf[</p>
            <p>STATE 3:ND</p>
          </body>
        </notes>
      </qual:qualitativeSpecies>
      <qual:qualitativeSpecies sboTerm="SBO:0000176" qual:id="R_T3SS_E_RipR_S" qual:compartment="om" qual:constant="false" qual:name="Type_III_effector_secretion_RipR" qual:initialLevel="1" qual:maxLevel="3">
        <notes>
          <body xmlns="http://www.w3.org/1999/xhtml">
            <p>STATE 0:]-inf,0.0[</p>
            <p>STATE 1:[0.0,0.0]</p>
            <p>STATE 2:]0.0,+inf[</p>
            <p>STATE 3:ND</p>
          </body>
        </notes>
      </qual:qualitativeSpecies>
      <qual:qualitativeSpecies sboTerm="SBO:0000243" qual:id="RSc2488" qual:compartment="c" qual:constant="false" qual:name="RSc2488" qual:initialLevel="0" qual:maxLevel="1"/>
      <qual:qualitativeSpecies sboTerm="SBO:0000243" qual:id="RSp0898" qual:compartment="c" qual:constant="false" qual:name="RSp0898" qual:initialLevel="0" qual:maxLevel="1"/>
      <qual:qualitativeSpecies sboTerm="SBO:0000243" qual:id="RSc0609" qual:compartment="c" qual:constant="false" qual:name="RSc0609" qual:initialLevel="0" qual:maxLevel="1"/>
      <qual:qualitativeSpecies sboTerm="SBO:0000243" qual:id="RSc1733" qual:compartment="c" qual:constant="false" qual:name="RSc1733" qual:initialLevel="0" qual:maxLevel="1"/>
      <qual:qualitativeSpecies sboTerm="SBO:0000243" qual:id="RSc0355" qual:compartment="c" qual:constant="false" qual:name="grxC" qual:initialLevel="0" qual:maxLevel="1"/>
      <qual:qualitativeSpecies sboTerm="SBO:0000243" qual:id="RSc0606" qual:compartment="c" qual:constant="false" qual:name="Gene_RSc0606_mcp" qual:initialLevel="1" qual:maxLevel="1"/>
      <qual:qualitativeSpecies sboTerm="SBO:0000243" qual:id="RSc1356" qual:compartment="c" qual:constant="false" qual:name="Type_III_Effector_ripG6" qual:initialLevel="0" qual:maxLevel="1"/>
      <qual:qualitativeSpecies sboTerm="SBO:0000243" qual:id="RSc1197" qual:compartment="c" qual:constant="false" qual:name="RSc1197" qual:initialLevel="0" qual:maxLevel="1"/>
      <qual:qualitativeSpecies sboTerm="SBO:0000243" qual:id="RSc2955" qual:compartment="c" qual:constant="false" qual:name="RSc2955" qual:initialLevel="0" qual:maxLevel="1"/>
      <qual:qualitativeSpecies sboTerm="SBO:0000243" qual:id="RSp1610" qual:compartment="c" qual:constant="false" qual:name="RSp1610" qual:initialLevel="0" qual:maxLevel="1"/>
      <qual:qualitativeSpecies sboTerm="SBO:0000252" qual:id="M_RSp0338_c" qual:compartment="c" qual:constant="false" qual:name="EpsR" qual:initialLevel="0" qual:maxLevel="1"/>
      <qual:qualitativeSpecies sboTerm="SBO:0000252" qual:id="M_RSc2737_c" qual:compartment="c" qual:constant="false" qual:name="PhcR" qual:initialLevel="1" qual:maxLevel="1"/>
      <qual:qualitativeSpecies sboTerm="SBO:0000252" qual:id="M_RSp0852_c" qual:compartment="c" qual:constant="false" qual:name="HrpG" qual:initialLevel="0" qual:maxLevel="1"/>
      <qual:qualitativeSpecies sboTerm="SBO:0000252" qual:id="M_RSc1386_c" qual:compartment="c" qual:constant="false" qual:name="Type_III_Effector_RipH1" qual:initialLevel="0" qual:maxLevel="1"/>
      <qual:qualitativeSpecies sboTerm="SBO:0000176" qual:id="R_PROT_pe_Pme_S" qual:compartment="om" qual:constant="false" qual:name="Protein_secretion_periplasm_to_extracellular_Pme" qual:initialLevel="1" qual:maxLevel="3">
        <notes>
          <body xmlns="http://www.w3.org/1999/xhtml">
            <p>STATE 0:]-inf,0.0[</p>
            <p>STATE 1:[0.0,0.0]</p>
            <p>STATE 2:]0.0,+inf[</p>
            <p>STATE 3:ND</p>
          </body>
        </notes>
      </qual:qualitativeSpecies>
      <qual:qualitativeSpecies sboTerm="SBO:0000243" qual:id="RSp0418" qual:compartment="c" qual:constant="false" qual:name="RSp0418" qual:initialLevel="0" qual:maxLevel="1"/>
      <qual:qualitativeSpecies sboTerm="SBO:0000243" qual:id="RSp0417" qual:compartment="c" qual:constant="false" qual:name="cysM2" qual:initialLevel="0" qual:maxLevel="1"/>
      <qual:qualitativeSpecies sboTerm="SBO:0000243" qual:id="RSp0002" qual:compartment="c" qual:constant="false" qual:name="cspD3" qual:initialLevel="0" qual:maxLevel="1"/>
      <qual:qualitativeSpecies sboTerm="SBO:0000243" qual:id="RSp0414" qual:compartment="c" qual:constant="false" qual:name="RSp0414" qual:initialLevel="0" qual:maxLevel="1"/>
      <qual:qualitativeSpecies sboTerm="SBO:0000243" qual:id="RSp0413" qual:compartment="c" qual:constant="false" qual:name="RSp0413" qual:initialLevel="0" qual:maxLevel="1"/>
      <qual:qualitativeSpecies sboTerm="SBO:0000243" qual:id="RSp0005" qual:compartment="c" qual:constant="false" qual:name="RSp0005" qual:initialLevel="0" qual:maxLevel="1"/>
      <qual:qualitativeSpecies sboTerm="SBO:0000243" qual:id="RSc0995" qual:compartment="c" qual:constant="false" qual:name="RSc0995" qual:initialLevel="0" qual:maxLevel="1"/>
      <qual:qualitativeSpecies sboTerm="SBO:0000252" qual:id="M_RSc3290_c" qual:compartment="c" qual:constant="false" qual:name="Type_III_Effector_RipAX1" qual:initialLevel="0" qual:maxLevel="1"/>
      <qual:qualitativeSpecies sboTerm="SBO:0000249" qual:id="M_cellos_b" qual:compartment="b" qual:constant="false" qual:name="Cellulose" qual:initialLevel="0" qual:maxLevel="1">
        <notes>
          <body xmlns="http://www.w3.org/1999/xhtml">
            <p>STATE 0:[0.0,0.0]</p>
            <p>STATE 1:]0.0,+inf[</p>
          </body>
        </notes>
      </qual:qualitativeSpecies>
      <qual:qualitativeSpecies sboTerm="SBO:0000243" qual:id="RSc1853" qual:compartment="c" qual:constant="false" qual:name="RSc1853" qual:initialLevel="0" qual:maxLevel="1"/>
      <qual:qualitativeSpecies sboTerm="SBO:0000252" qual:id="M_RSp0850_c" qual:compartment="im" qual:constant="false" qual:name="PrhR" qual:initialLevel="0" qual:maxLevel="1"/>
      <qual:qualitativeSpecies sboTerm="SBO:0000243" qual:id="RSc1918" qual:compartment="c" qual:constant="false" qual:name="RSc1918" qual:initialLevel="0" qual:maxLevel="1"/>
      <qual:qualitativeSpecies sboTerm="SBO:0000243" qual:id="RSp0390" qual:compartment="c" qual:constant="false" qual:name="fliF" qual:initialLevel="0" qual:maxLevel="1"/>
      <qual:qualitativeSpecies sboTerm="SBO:0000243" qual:id="RSp0391" qual:compartment="c" qual:constant="false" qual:name="fliG" qual:initialLevel="0" qual:maxLevel="1"/>
      <qual:qualitativeSpecies sboTerm="SBO:0000243" qual:id="RSp0392" qual:compartment="c" qual:constant="false" qual:name="fliH" qual:initialLevel="0" qual:maxLevel="1"/>
      <qual:qualitativeSpecies sboTerm="SBO:0000252" qual:id="M_RSp1402_c" qual:compartment="c" qual:constant="false" qual:name="CheY2" qual:initialLevel="0" qual:maxLevel="1"/>
      <qual:qualitativeSpecies sboTerm="SBO:0000243" qual:id="RSp0394" qual:compartment="c" qual:constant="false" qual:name="fliJ" qual:initialLevel="0" qual:maxLevel="1"/>
      <qual:qualitativeSpecies sboTerm="SBO:0000243" qual:id="RSp0395" qual:compartment="c" qual:constant="false" qual:name="fliK" qual:initialLevel="0" qual:maxLevel="1"/>
      <qual:qualitativeSpecies sboTerm="SBO:0000243" qual:id="RSc1910" qual:compartment="c" qual:constant="false" qual:name="RSc1910" qual:initialLevel="0" qual:maxLevel="1"/>
      <qual:qualitativeSpecies sboTerm="SBO:0000243" qual:id="RSc0581" qual:compartment="c" qual:constant="false" qual:name="RSc0581" qual:initialLevel="0" qual:maxLevel="1"/>
      <qual:qualitativeSpecies sboTerm="SBO:0000247" qual:id="M_pc160_b" qual:compartment="b" qual:constant="false" qual:name="1_2_Dipalmitoylphosphatidylcholine" qual:initialLevel="0" qual:maxLevel="1">
        <notes>
          <body xmlns="http://www.w3.org/1999/xhtml">
            <p>STATE 0:[0.0,0.0]</p>
            <p>STATE 1:]0.0,+inf[</p>
          </body>
        </notes>
      </qual:qualitativeSpecies>
      <qual:qualitativeSpecies sboTerm="SBO:0000243" qual:id="RSc3307" qual:compartment="c" qual:constant="false" qual:name="Gene_RSc3307_mcp" qual:initialLevel="1" qual:maxLevel="1"/>
      <qual:qualitativeSpecies sboTerm="SBO:0000243" qual:id="RSp1098" qual:compartment="c" qual:constant="false" qual:name="RSp1098" qual:initialLevel="0" qual:maxLevel="1"/>
      <qual:qualitativeSpecies sboTerm="SBO:0000243" qual:id="RSp0099" qual:compartment="c" qual:constant="false" qual:name="Type_III_Effector_ripA2" qual:initialLevel="0" qual:maxLevel="1"/>
      <qual:qualitativeSpecies sboTerm="SBO:0000247" qual:id="M_ochslac_b" qual:compartment="b" qual:constant="false" qual:name="N__octanoyl__L_homoserine_lactone" qual:initialLevel="0" qual:maxLevel="3">
        <notes>
          <body xmlns="http://www.w3.org/1999/xhtml">
            <p>STATE 0:[0.0,0.0]</p>
            <p>STATE 1:]0.0,0.0001[</p>
            <p>STATE 2:[0.0001,0.0001]</p>
            <p>STATE 3:]0.0001,+inf[</p>
          </body>
        </notes>
      </qual:qualitativeSpecies>
      <qual:qualitativeSpecies sboTerm="SBO:0000243" qual:id="RSp0303" qual:compartment="c" qual:constant="false" qual:name="Gene_RSp0303_cheD" qual:initialLevel="1" qual:maxLevel="1"/>
      <qual:qualitativeSpecies sboTerm="SBO:0000252" qual:id="M_RSp0099_c" qual:compartment="c" qual:constant="false" qual:name="Type_III_Effector_RipA2" qual:initialLevel="0" qual:maxLevel="1"/>
      <qual:qualitativeSpecies sboTerm="SBO:0000247" qual:id="M_pc141_b" qual:compartment="b" qual:constant="false" qual:name="phatidylcholine_14_1_14_1_" qual:initialLevel="0" qual:maxLevel="1">
        <notes>
          <body xmlns="http://www.w3.org/1999/xhtml">
            <p>STATE 0:[0.0,0.0]</p>
            <p>STATE 1:]0.0,+inf[</p>
          </body>
        </notes>
      </qual:qualitativeSpecies>
      <qual:qualitativeSpecies sboTerm="SBO:0000243" qual:id="RSc0107" qual:compartment="c" qual:constant="false" qual:name="RSc0107" qual:initialLevel="0" qual:maxLevel="1"/>
      <qual:qualitativeSpecies sboTerm="SBO:0000252" qual:id="M_RSp0215_c" qual:compartment="c" qual:constant="false" qual:name="Type_III_Effector_RipH2" qual:initialLevel="0" qual:maxLevel="1"/>
      <qual:qualitativeSpecies sboTerm="SBO:0000252" qual:id="M_RSc0337_b" qual:compartment="b" qual:constant="false" qual:name="Protein_RSc0337_polyphenol_oxidase_B" qual:initialLevel="0" qual:maxLevel="1">
        <notes>
          <body xmlns="http://www.w3.org/1999/xhtml">
            <p>STATE 0:[0.0,0.0]</p>
            <p>STATE 1:]0.0,+inf[</p>
          </body>
        </notes>
      </qual:qualitativeSpecies>
      <qual:qualitativeSpecies sboTerm="SBO:0000176" qual:id="R_T3SS_E_RipH2_S" qual:compartment="om" qual:constant="false" qual:name="Type_III_effector_secretion_RipH2" qual:initialLevel="1" qual:maxLevel="3">
        <notes>
          <body xmlns="http://www.w3.org/1999/xhtml">
            <p>STATE 0:]-inf,0.0[</p>
            <p>STATE 1:[0.0,0.0]</p>
            <p>STATE 2:]0.0,+inf[</p>
            <p>STATE 3:ND</p>
          </body>
        </notes>
      </qual:qualitativeSpecies>
      <qual:qualitativeSpecies sboTerm="SBO:0000247" qual:id="M_so4_b" qual:compartment="b" qual:constant="false" qual:name="Sulfate" qual:initialLevel="0" qual:maxLevel="3">
        <notes>
          <body xmlns="http://www.w3.org/1999/xhtml">
            <p>STATE 0:[0.0,0.0]</p>
            <p>STATE 1:]0.0,0.05[</p>
            <p>STATE 2:[0.05,0.05]</p>
            <p>STATE 3:]0.05,+inf[</p>
          </body>
        </notes>
      </qual:qualitativeSpecies>
      <qual:qualitativeSpecies sboTerm="SBO:0000176" qual:id="R_EXOPGALUR_1u" qual:compartment="e" qual:constant="false" qual:name="Exopolygalacturonase" qual:initialLevel="1" qual:maxLevel="3">
        <notes>
          <body xmlns="http://www.w3.org/1999/xhtml">
            <p>STATE 0:]-inf,0.0[</p>
            <p>STATE 1:[0.0,0.0]</p>
            <p>STATE 2:]0.0,+inf[</p>
            <p>STATE 3:ND</p>
          </body>
        </notes>
      </qual:qualitativeSpecies>
      <qual:qualitativeSpecies sboTerm="SBO:0000243" qual:id="RSp0466" qual:compartment="c" qual:constant="false" qual:name="RSp0466" qual:initialLevel="0" qual:maxLevel="1"/>
      <qual:qualitativeSpecies sboTerm="SBO:0000247" qual:id="M_met_L_b" qual:compartment="b" qual:constant="false" qual:name="L_Methionine" qual:initialLevel="0" qual:maxLevel="5">
        <notes>
          <body xmlns="http://www.w3.org/1999/xhtml">
            <p>STATE 0:[0.0,0.0]</p>
            <p>STATE 1:]0.0,0.0001[</p>
            <p>STATE 2:[0.0001,0.0001]</p>
            <p>STATE 3:]0.0001,0.0112[</p>
            <p>STATE 4:[0.0112,0.0112]</p>
            <p>STATE 5:]0.0112,+inf[</p>
          </body>
        </notes>
      </qual:qualitativeSpecies>
      <qual:qualitativeSpecies sboTerm="SBO:0000252" qual:id="M_RSp1022_c" qual:compartment="c" qual:constant="false" qual:name="Type_III_Effector_RipAY" qual:initialLevel="0" qual:maxLevel="1"/>
      <qual:qualitativeSpecies sboTerm="SBO:0000243" qual:id="RSp1497" qual:compartment="c" qual:constant="false" qual:name="RSp1497" qual:initialLevel="0" qual:maxLevel="1"/>
      <qual:qualitativeSpecies sboTerm="SBO:0000243" qual:id="RSp1670" qual:compartment="c" qual:constant="false" qual:name="RSp1670" qual:initialLevel="0" qual:maxLevel="1"/>
      <qual:qualitativeSpecies sboTerm="SBO:0000247" qual:id="M_gly_b" qual:compartment="b" qual:constant="false" qual:name="Glycine" qual:initialLevel="0" qual:maxLevel="3">
        <notes>
          <body xmlns="http://www.w3.org/1999/xhtml">
            <p>STATE 0:[0.0,0.0]</p>
            <p>STATE 1:]0.0,0.001[</p>
            <p>STATE 2:[0.001,0.001]</p>
            <p>STATE 3:]0.001,+inf[</p>
          </body>
        </notes>
      </qual:qualitativeSpecies>
      <qual:qualitativeSpecies sboTerm="SBO:0000247" qual:id="M_fol_b" qual:compartment="b" qual:constant="false" qual:name="Folate" qual:initialLevel="0" qual:maxLevel="3">
        <notes>
          <body xmlns="http://www.w3.org/1999/xhtml">
            <p>STATE 0:[0.0,0.0]</p>
            <p>STATE 1:]0.0,1e-05[</p>
            <p>STATE 2:[1e-05,1e-05]</p>
            <p>STATE 3:]1e-05,+inf[</p>
          </body>
        </notes>
      </qual:qualitativeSpecies>
      <qual:qualitativeSpecies sboTerm="SBO:0000243" qual:id="RSc3155" qual:compartment="c" qual:constant="false" qual:name="RSc3155" qual:initialLevel="0" qual:maxLevel="1"/>
      <qual:qualitativeSpecies sboTerm="SBO:0000247" qual:id="M_cl_b" qual:compartment="b" qual:constant="false" qual:name="Chloride" qual:initialLevel="0" qual:maxLevel="3">
        <notes>
          <body xmlns="http://www.w3.org/1999/xhtml">
            <p>STATE 0:[0.0,0.0]</p>
            <p>STATE 1:]0.0,0.005[</p>
            <p>STATE 2:[0.005,0.005]</p>
            <p>STATE 3:]0.005,+inf[</p>
          </body>
        </notes>
      </qual:qualitativeSpecies>
      <qual:qualitativeSpecies sboTerm="SBO:0000243" qual:id="RSp0487" qual:compartment="c" qual:constant="false" qual:name="RSp0487" qual:initialLevel="0" qual:maxLevel="1"/>
      <qual:qualitativeSpecies sboTerm="SBO:0000243" qual:id="RSc1622" qual:compartment="c" qual:constant="false" qual:name="RSc1622" qual:initialLevel="0" qual:maxLevel="1"/>
      <qual:qualitativeSpecies sboTerm="SBO:0000243" qual:id="RSp0488" qual:compartment="c" qual:constant="false" qual:name="czcS" qual:initialLevel="1" qual:maxLevel="1"/>
      <qual:qualitativeSpecies sboTerm="SBO:0000243" qual:id="RSp0489" qual:compartment="c" qual:constant="false" qual:name="czcR" qual:initialLevel="1" qual:maxLevel="1"/>
      <qual:qualitativeSpecies sboTerm="SBO:0000252" qual:id="M_RSp1031_c" qual:compartment="c" qual:constant="false" qual:name="Type_III_Effector_RipZ" qual:initialLevel="0" qual:maxLevel="1"/>
      <qual:qualitativeSpecies sboTerm="SBO:0000247" qual:id="M_pyr_b" qual:compartment="b" qual:constant="false" qual:name="Pyruvate" qual:initialLevel="0" qual:maxLevel="3">
        <notes>
          <body xmlns="http://www.w3.org/1999/xhtml">
            <p>STATE 0:[0.0,0.0]</p>
            <p>STATE 1:]0.0,0.1[</p>
            <p>STATE 2:[0.1,0.1]</p>
            <p>STATE 3:]0.1,+inf[</p>
          </body>
        </notes>
      </qual:qualitativeSpecies>
      <qual:qualitativeSpecies sboTerm="SBO:0000176" qual:id="R_TYRDOPO3ex" qual:compartment="e" qual:constant="false" qual:name="L_dopa_oxidase__dopaquinone_producing__extracellular_" qual:initialLevel="1" qual:maxLevel="3">
        <notes>
          <body xmlns="http://www.w3.org/1999/xhtml">
            <p>STATE 0:]-inf,0.0[</p>
            <p>STATE 1:[0.0,0.0]</p>
            <p>STATE 2:]0.0,+inf[</p>
            <p>STATE 3:ND</p>
          </body>
        </notes>
      </qual:qualitativeSpecies>
      <qual:qualitativeSpecies sboTerm="SBO:0000252" qual:id="M_RSp1409_c" qual:compartment="c" qual:constant="false" qual:name="CheY" qual:initialLevel="0" qual:maxLevel="1"/>
      <qual:qualitativeSpecies sboTerm="SBO:0000243" qual:id="RSp0749" qual:compartment="c" qual:constant="false" qual:name="RSp0749" qual:initialLevel="0" qual:maxLevel="1"/>
      <qual:qualitativeSpecies sboTerm="SBO:0000243" qual:id="RSc0775" qual:compartment="c" qual:constant="false" qual:name="katGb" qual:initialLevel="0" qual:maxLevel="1"/>
      <qual:qualitativeSpecies sboTerm="SBO:0000243" qual:id="RSp1147" qual:compartment="c" qual:constant="false" qual:name="RSp1147" qual:initialLevel="0" qual:maxLevel="1"/>
      <qual:qualitativeSpecies sboTerm="SBO:0000243" qual:id="RSc0776" qual:compartment="c" qual:constant="false" qual:name="katGa" qual:initialLevel="0" qual:maxLevel="1"/>
      <qual:qualitativeSpecies sboTerm="SBO:0000243" qual:id="RSc0770" qual:compartment="c" qual:constant="false" qual:name="RSc0770" qual:initialLevel="0" qual:maxLevel="1"/>
      <qual:qualitativeSpecies sboTerm="SBO:0000243" qual:id="RSc3027" qual:compartment="c" qual:constant="false" qual:name="RSc3027" qual:initialLevel="0" qual:maxLevel="1"/>
      <qual:qualitativeSpecies sboTerm="SBO:0000243" qual:id="RSp1024" qual:compartment="c" qual:constant="false" qual:name="Type_III_Effector_ripA5" qual:initialLevel="0" qual:maxLevel="1"/>
      <qual:qualitativeSpecies sboTerm="SBO:0000243" qual:id="RSp1027" qual:compartment="c" qual:constant="false" qual:name="Gene_RSp1027_mcp" qual:initialLevel="1" qual:maxLevel="1"/>
      <qual:qualitativeSpecies sboTerm="SBO:0000243" qual:id="RSp1022" qual:compartment="c" qual:constant="false" qual:name="Type_III_Effector_ripAY" qual:initialLevel="0" qual:maxLevel="1"/>
      <qual:qualitativeSpecies sboTerm="SBO:0000243" qual:id="RSp1020" qual:compartment="c" qual:constant="false" qual:name="epsA" qual:initialLevel="0" qual:maxLevel="1"/>
      <qual:qualitativeSpecies sboTerm="SBO:0000243" qual:id="RSp1023" qual:compartment="c" qual:constant="false" qual:name="prhG" qual:initialLevel="0" qual:maxLevel="1"/>
      <qual:qualitativeSpecies sboTerm="SBO:0000243" qual:id="Rsc2934" qual:compartment="c" qual:constant="false" qual:name="Rsc2934" qual:initialLevel="0" qual:maxLevel="1"/>
    </qual:listOfQualitativeSpecies>
    <qual:listOfTransitions>
      <qual:transition qual:id="tr_RSc3378">
        <qual:listOfInputs>
          <qual:input sboTerm="SBO:0000169" qual:id="tr_RSc3378_in_M_RSp0873_c" qual:qualitativeSpecies="M_RSp0873_c" qual:transitionEffect="none" qual:sign="negative"/>
        </qual:listOfInputs>
        <qual:listOfOutputs>
          <qual:output qual:id="tr_RSc3378_out" qual:qualitativeSpecies="RSc3378" qual:transitionEffect="assignmentLevel"/>
        </qual:listOfOutputs>
        <qual:listOfFunctionTerms>
          <qual:defaultTerm qual:resultLevel="0"/>
          <qual:functionTerm qual:resultLevel="1">
            <math xmlns="http://www.w3.org/1998/Math/MathML">
              <apply>
                <eq/>
                <ci> M_RSp0873_c </ci>
                <cn> 0 </cn>
              </apply>
            </math>
          </qual:functionTerm>
        </qual:listOfFunctionTerms>
      </qual:transition>
      <qual:transition qual:id="tr_RSp1604">
        <qual:listOfInputs>
          <qual:input sboTerm="SBO:0000170" qual:id="tr_RSp1604_in_M_RSp0852_c" qual:qualitativeSpecies="M_RSp0852_c" qual:transitionEffect="none" qual:sign="positive"/>
        </qual:listOfInputs>
        <qual:listOfOutputs>
          <qual:output qual:id="tr_RSp1604_out" qual:qualitativeSpecies="RSp1604" qual:transitionEffect="assignmentLevel"/>
        </qual:listOfOutputs>
        <qual:listOfFunctionTerms>
          <qual:defaultTerm qual:resultLevel="0"/>
          <qual:functionTerm qual:resultLevel="1">
            <math xmlns="http://www.w3.org/1998/Math/MathML">
              <apply>
                <eq/>
                <ci> M_RSp0852_c </ci>
                <cn> 1 </cn>
              </apply>
            </math>
          </qual:functionTerm>
        </qual:listOfFunctionTerms>
      </qual:transition>
      <qual:transition qual:id="tr_RSc3272">
        <qual:listOfInputs>
          <qual:input sboTerm="SBO:0000170" qual:id="tr_RSc3272_in_M_RSp0873_c" qual:qualitativeSpecies="M_RSp0873_c" qual:transitionEffect="none" qual:sign="positive"/>
        </qual:listOfInputs>
        <qual:listOfOutputs>
          <qual:output qual:id="tr_RSc3272_out" qual:qualitativeSpecies="RSc3272" qual:transitionEffect="assignmentLevel"/>
        </qual:listOfOutputs>
        <qual:listOfFunctionTerms>
          <qual:defaultTerm qual:resultLevel="0"/>
          <qual:functionTerm qual:resultLevel="1">
            <math xmlns="http://www.w3.org/1998/Math/MathML">
              <apply>
                <eq/>
                <ci> M_RSp0873_c </ci>
                <cn> 1 </cn>
              </apply>
            </math>
          </qual:functionTerm>
        </qual:listOfFunctionTerms>
      </qual:transition>
      <qual:transition qual:id="tr_RSp1601">
        <qual:listOfInputs>
          <qual:input sboTerm="SBO:0000170" qual:id="tr_RSp1601_in_M_RSp0873_c" qual:qualitativeSpecies="M_RSp0873_c" qual:transitionEffect="none" qual:sign="positive"/>
        </qual:listOfInputs>
        <qual:listOfOutputs>
          <qual:output qual:id="tr_RSp1601_out" qual:qualitativeSpecies="RSp1601" qual:transitionEffect="assignmentLevel"/>
        </qual:listOfOutputs>
        <qual:listOfFunctionTerms>
          <qual:defaultTerm qual:resultLevel="0"/>
          <qual:functionTerm qual:resultLevel="1">
            <math xmlns="http://www.w3.org/1998/Math/MathML">
              <apply>
                <eq/>
                <ci> M_RSp0873_c </ci>
                <cn> 1 </cn>
              </apply>
            </math>
          </qual:functionTerm>
        </qual:listOfFunctionTerms>
      </qual:transition>
      <qual:transition qual:id="tr_RSp1219">
        <qual:listOfInputs>
          <qual:input sboTerm="SBO:0000169" qual:id="tr_RSp1219_in_M_nh4_b" qual:qualitativeSpecies="M_nh4_b" qual:transitionEffect="none" qual:sign="negative"/>
        </qual:listOfInputs>
        <qual:listOfOutputs>
          <qual:output qual:id="tr_RSp1219_out" qual:qualitativeSpecies="RSp1219" qual:transitionEffect="assignmentLevel"/>
        </qual:listOfOutputs>
        <qual:listOfFunctionTerms>
          <qual:defaultTerm qual:resultLevel="0"/>
          <qual:functionTerm qual:resultLevel="1">
            <math xmlns="http://www.w3.org/1998/Math/MathML">
              <apply>
                <leq/>
                <ci> M_nh4_b </ci>
                <cn type="integer"> 4 </cn>
              </apply>
            </math>
          </qual:functionTerm>
        </qual:listOfFunctionTerms>
      </qual:transition>
      <qual:transition qual:id="tr_M_RSp0378_c">
        <qual:listOfInputs>
          <qual:input sboTerm="SBO:0000170" qual:id="tr_M_RSp0378_c_in_M_RSc0741_c" qual:qualitativeSpecies="M_RSc0741_c" qual:transitionEffect="none" qual:sign="positive"/>
          <qual:input sboTerm="SBO:0000170" qual:id="tr_M_RSp0378_c_in_M_RSp1409_c" qual:qualitativeSpecies="M_RSp1409_c" qual:transitionEffect="none" qual:sign="positive"/>
          <qual:input sboTerm="SBO:0000170" qual:id="tr_M_RSp0378_c_in_M_RSp1402_c" qual:qualitativeSpecies="M_RSp1402_c" qual:transitionEffect="none" qual:sign="positive"/>
          <qual:input sboTerm="SBO:0000589" qual:id="tr_M_RSp0378_c_in_RSp0378" qual:qualitativeSpecies="RSp0378" qual:transitionEffect="none" qual:sign="positive"/>
        </qual:listOfInputs>
        <qual:listOfOutputs>
          <qual:output qual:id="tr_M_RSp0378_c_out" qual:qualitativeSpecies="M_RSp0378_c" qual:transitionEffect="assignmentLevel"/>
        </qual:listOfOutputs>
        <qual:listOfFunctionTerms>
          <qual:defaultTerm qual:resultLevel="0"/>
          <qual:functionTerm qual:resultLevel="1">
            <math xmlns="http://www.w3.org/1998/Math/MathML">
              <apply>
                <or/>
                <apply>
                  <and/>
                  <apply>
                    <eq/>
                    <ci> M_RSc0741_c </ci>
                    <cn> 1 </cn>
                  </apply>
                  <apply>
                    <eq/>
                    <ci> RSp0378 </ci>
                    <cn> 1 </cn>
                  </apply>
                </apply>
                <apply>
                  <and/>
                  <apply>
                    <eq/>
                    <ci> M_RSp1409_c </ci>
                    <cn> 1 </cn>
                  </apply>
                  <apply>
                    <eq/>
                    <ci> RSp0378 </ci>
                    <cn> 1 </cn>
                  </apply>
                </apply>
                <apply>
                  <and/>
                  <apply>
                    <eq/>
                    <ci> M_RSp1402_c </ci>
                    <cn> 1 </cn>
                  </apply>
                  <apply>
                    <eq/>
                    <ci> RSp0378 </ci>
                    <cn> 1 </cn>
                  </apply>
                </apply>
              </apply>
            </math>
          </qual:functionTerm>
        </qual:listOfFunctionTerms>
      </qual:transition>
      <qual:transition qual:id="tr_RSc2775">
        <qual:listOfInputs>
          <qual:input sboTerm="SBO:0000170" qual:id="tr_RSc2775_in_M_RSp0873_c" qual:qualitativeSpecies="M_RSp0873_c" qual:transitionEffect="none" qual:sign="positive"/>
        </qual:listOfInputs>
        <qual:listOfOutputs>
          <qual:output qual:id="tr_RSc2775_out" qual:qualitativeSpecies="RSc2775" qual:transitionEffect="assignmentLevel"/>
        </qual:listOfOutputs>
        <qual:listOfFunctionTerms>
          <qual:defaultTerm qual:resultLevel="0"/>
          <qual:functionTerm qual:resultLevel="1">
            <math xmlns="http://www.w3.org/1998/Math/MathML">
              <apply>
                <eq/>
                <ci> M_RSp0873_c </ci>
                <cn> 1 </cn>
              </apply>
            </math>
          </qual:functionTerm>
        </qual:listOfFunctionTerms>
      </qual:transition>
      <qual:transition qual:id="tr_RSp1212">
        <qual:listOfInputs>
          <qual:input sboTerm="SBO:0000170" qual:id="tr_RSp1212_in_M_RSp0873_c" qual:qualitativeSpecies="M_RSp0873_c" qual:transitionEffect="none" qual:sign="positive"/>
        </qual:listOfInputs>
        <qual:listOfOutputs>
          <qual:output qual:id="tr_RSp1212_out" qual:qualitativeSpecies="RSp1212" qual:transitionEffect="assignmentLevel"/>
        </qual:listOfOutputs>
        <qual:listOfFunctionTerms>
          <qual:defaultTerm qual:resultLevel="0"/>
          <qual:functionTerm qual:resultLevel="1">
            <math xmlns="http://www.w3.org/1998/Math/MathML">
              <apply>
                <eq/>
                <ci> M_RSp0873_c </ci>
                <cn> 1 </cn>
              </apply>
            </math>
          </qual:functionTerm>
        </qual:listOfFunctionTerms>
      </qual:transition>
      <qual:transition qual:id="tr_RSc2981">
        <qual:listOfInputs>
          <qual:input sboTerm="SBO:0000170" qual:id="tr_RSc2981_in_M_TAT_c" qual:qualitativeSpecies="M_TAT_c" qual:transitionEffect="none" qual:sign="positive"/>
        </qual:listOfInputs>
        <qual:listOfOutputs>
          <qual:output qual:id="tr_RSc2981_out" qual:qualitativeSpecies="RSc2981" qual:transitionEffect="assignmentLevel"/>
        </qual:listOfOutputs>
        <qual:listOfFunctionTerms>
          <qual:defaultTerm qual:resultLevel="0"/>
          <qual:functionTerm qual:resultLevel="1">
            <math xmlns="http://www.w3.org/1998/Math/MathML">
              <apply>
                <eq/>
                <ci> M_TAT_c </ci>
                <cn> 1 </cn>
              </apply>
            </math>
          </qual:functionTerm>
        </qual:listOfFunctionTerms>
      </qual:transition>
      <qual:transition qual:id="tr_RSp1354">
        <qual:listOfInputs>
          <qual:input sboTerm="SBO:0000169" qual:id="tr_RSp1354_in_M_RSp0852_c" qual:qualitativeSpecies="M_RSp0852_c" qual:transitionEffect="none" qual:sign="negative"/>
        </qual:listOfInputs>
        <qual:listOfOutputs>
          <qual:output qual:id="tr_RSp1354_out" qual:qualitativeSpecies="RSp1354" qual:transitionEffect="assignmentLevel"/>
        </qual:listOfOutputs>
        <qual:listOfFunctionTerms>
          <qual:defaultTerm qual:resultLevel="0"/>
          <qual:functionTerm qual:resultLevel="1">
            <math xmlns="http://www.w3.org/1998/Math/MathML">
              <apply>
                <eq/>
                <ci> M_RSp0852_c </ci>
                <cn> 0 </cn>
              </apply>
            </math>
          </qual:functionTerm>
        </qual:listOfFunctionTerms>
      </qual:transition>
      <qual:transition qual:id="tr_M_RSp0876_c">
        <qual:listOfInputs>
          <qual:input sboTerm="SBO:0000589" qual:id="tr_M_RSp0876_c_in_RSp0876" qual:qualitativeSpecies="RSp0876" qual:transitionEffect="none" qual:sign="positive"/>
        </qual:listOfInputs>
        <qual:listOfOutputs>
          <qual:output qual:id="tr_M_RSp0876_c_out" qual:qualitativeSpecies="M_RSp0876_c" qual:transitionEffect="assignmentLevel"/>
        </qual:listOfOutputs>
        <qual:listOfFunctionTerms>
          <qual:defaultTerm qual:resultLevel="0"/>
          <qual:functionTerm qual:resultLevel="1">
            <math xmlns="http://www.w3.org/1998/Math/MathML">
              <apply>
                <eq/>
                <ci> RSp0876 </ci>
                <cn> 1 </cn>
              </apply>
            </math>
          </qual:functionTerm>
        </qual:listOfFunctionTerms>
      </qual:transition>
      <qual:transition qual:id="tr_RSp0630">
        <qual:listOfInputs>
          <qual:input sboTerm="SBO:0000169" qual:id="tr_RSp0630_in_M_RSp0852_c" qual:qualitativeSpecies="M_RSp0852_c" qual:transitionEffect="none" qual:sign="negative"/>
        </qual:listOfInputs>
        <qual:listOfOutputs>
          <qual:output qual:id="tr_RSp0630_out" qual:qualitativeSpecies="RSp0630" qual:transitionEffect="assignmentLevel"/>
        </qual:listOfOutputs>
        <qual:listOfFunctionTerms>
          <qual:defaultTerm qual:resultLevel="0"/>
          <qual:functionTerm qual:resultLevel="1">
            <math xmlns="http://www.w3.org/1998/Math/MathML">
              <apply>
                <eq/>
                <ci> M_RSp0852_c </ci>
                <cn> 0 </cn>
              </apply>
            </math>
          </qual:functionTerm>
        </qual:listOfFunctionTerms>
      </qual:transition>
      <qual:transition qual:id="tr_RSp0822">
        <qual:listOfInputs>
          <qual:input sboTerm="SBO:0000170" qual:id="tr_RSp0822_in_M_RSp0873_c" qual:qualitativeSpecies="M_RSp0873_c" qual:transitionEffect="none" qual:sign="positive"/>
        </qual:listOfInputs>
        <qual:listOfOutputs>
          <qual:output qual:id="tr_RSp0822_out" qual:qualitativeSpecies="RSp0822" qual:transitionEffect="assignmentLevel"/>
        </qual:listOfOutputs>
        <qual:listOfFunctionTerms>
          <qual:defaultTerm qual:resultLevel="0"/>
          <qual:functionTerm qual:resultLevel="1">
            <math xmlns="http://www.w3.org/1998/Math/MathML">
              <apply>
                <eq/>
                <ci> M_RSp0873_c </ci>
                <cn> 1 </cn>
              </apply>
            </math>
          </qual:functionTerm>
        </qual:listOfFunctionTerms>
      </qual:transition>
      <qual:transition qual:id="tr_RSp1353">
        <qual:listOfInputs>
          <qual:input sboTerm="SBO:0000169" qual:id="tr_RSp1353_in_M_RSp0852_c" qual:qualitativeSpecies="M_RSp0852_c" qual:transitionEffect="none" qual:sign="negative"/>
        </qual:listOfInputs>
        <qual:listOfOutputs>
          <qual:output qual:id="tr_RSp1353_out" qual:qualitativeSpecies="RSp1353" qual:transitionEffect="assignmentLevel"/>
        </qual:listOfOutputs>
        <qual:listOfFunctionTerms>
          <qual:defaultTerm qual:resultLevel="0"/>
          <qual:functionTerm qual:resultLevel="1">
            <math xmlns="http://www.w3.org/1998/Math/MathML">
              <apply>
                <eq/>
                <ci> M_RSp0852_c </ci>
                <cn> 0 </cn>
              </apply>
            </math>
          </qual:functionTerm>
        </qual:listOfFunctionTerms>
      </qual:transition>
      <qual:transition qual:id="tr_M_RSc3385_c">
        <qual:listOfInputs>
          <qual:input sboTerm="SBO:0000589" qual:id="tr_M_RSc3385_c_in_RSc3385" qual:qualitativeSpecies="RSc3385" qual:transitionEffect="none" qual:sign="positive"/>
          <qual:input sboTerm="SBO:0000170" qual:id="tr_M_RSc3385_c_in_M_k_b" qual:qualitativeSpecies="M_k_b" qual:transitionEffect="none" qual:sign="positive"/>
        </qual:listOfInputs>
        <qual:listOfOutputs>
          <qual:output qual:id="tr_M_RSc3385_c_out" qual:qualitativeSpecies="M_RSc3385_c" qual:transitionEffect="assignmentLevel"/>
        </qual:listOfOutputs>
        <qual:listOfFunctionTerms>
          <qual:defaultTerm qual:resultLevel="0"/>
          <qual:functionTerm qual:resultLevel="1">
            <math xmlns="http://www.w3.org/1998/Math/MathML">
              <apply>
                <and/>
                <apply>
                  <lt/>
                  <ci> M_k_b </ci>
                  <cn type="integer"> 4 </cn>
                </apply>
                <apply>
                  <eq/>
                  <ci> RSc3385 </ci>
                  <cn> 1 </cn>
                </apply>
              </apply>
            </math>
          </qual:functionTerm>
        </qual:listOfFunctionTerms>
      </qual:transition>
      <qual:transition qual:id="tr_RSp0732">
        <qual:listOfInputs>
          <qual:input sboTerm="SBO:0000170" qual:id="tr_RSp0732_in_M_RSp0873_c" qual:qualitativeSpecies="M_RSp0873_c" qual:transitionEffect="none" qual:sign="positive"/>
        </qual:listOfInputs>
        <qual:listOfOutputs>
          <qual:output qual:id="tr_RSp0732_out" qual:qualitativeSpecies="RSp0732" qual:transitionEffect="assignmentLevel"/>
        </qual:listOfOutputs>
        <qual:listOfFunctionTerms>
          <qual:defaultTerm qual:resultLevel="0"/>
          <qual:functionTerm qual:resultLevel="1">
            <math xmlns="http://www.w3.org/1998/Math/MathML">
              <apply>
                <eq/>
                <ci> M_RSp0873_c </ci>
                <cn> 1 </cn>
              </apply>
            </math>
          </qual:functionTerm>
        </qual:listOfFunctionTerms>
      </qual:transition>
      <qual:transition qual:id="tr_RSp0733">
        <qual:listOfInputs>
          <qual:input sboTerm="SBO:0000170" qual:id="tr_RSp0733_in_M_RSp1023_c" qual:qualitativeSpecies="M_RSp1023_c" qual:transitionEffect="none" qual:sign="positive"/>
        </qual:listOfInputs>
        <qual:listOfOutputs>
          <qual:output qual:id="tr_RSp0733_out" qual:qualitativeSpecies="RSp0733" qual:transitionEffect="assignmentLevel"/>
        </qual:listOfOutputs>
        <qual:listOfFunctionTerms>
          <qual:defaultTerm qual:resultLevel="0"/>
          <qual:functionTerm qual:resultLevel="1">
            <math xmlns="http://www.w3.org/1998/Math/MathML">
              <apply>
                <eq/>
                <ci> M_RSp1023_c </ci>
                <cn> 1 </cn>
              </apply>
            </math>
          </qual:functionTerm>
        </qual:listOfFunctionTerms>
      </qual:transition>
      <qual:transition qual:id="tr_RSp0824">
        <qual:listOfInputs>
          <qual:input sboTerm="SBO:0000170" qual:id="tr_RSp0824_in_M_TAT_c" qual:qualitativeSpecies="M_TAT_c" qual:transitionEffect="none" qual:sign="positive"/>
        </qual:listOfInputs>
        <qual:listOfOutputs>
          <qual:output qual:id="tr_RSp0824_out" qual:qualitativeSpecies="RSp0824" qual:transitionEffect="assignmentLevel"/>
        </qual:listOfOutputs>
        <qual:listOfFunctionTerms>
          <qual:defaultTerm qual:resultLevel="0"/>
          <qual:functionTerm qual:resultLevel="1">
            <math xmlns="http://www.w3.org/1998/Math/MathML">
              <apply>
                <eq/>
                <ci> M_TAT_c </ci>
                <cn> 1 </cn>
              </apply>
            </math>
          </qual:functionTerm>
        </qual:listOfFunctionTerms>
      </qual:transition>
      <qual:transition qual:id="tr_RSp0825">
        <qual:listOfInputs>
          <qual:input sboTerm="SBO:0000170" qual:id="tr_RSp0825_in_M_RSp0873_c" qual:qualitativeSpecies="M_RSp0873_c" qual:transitionEffect="none" qual:sign="positive"/>
        </qual:listOfInputs>
        <qual:listOfOutputs>
          <qual:output qual:id="tr_RSp0825_out" qual:qualitativeSpecies="RSp0825" qual:transitionEffect="assignmentLevel"/>
        </qual:listOfOutputs>
        <qual:listOfFunctionTerms>
          <qual:defaultTerm qual:resultLevel="0"/>
          <qual:functionTerm qual:resultLevel="1">
            <math xmlns="http://www.w3.org/1998/Math/MathML">
              <apply>
                <eq/>
                <ci> M_RSp0873_c </ci>
                <cn> 1 </cn>
              </apply>
            </math>
          </qual:functionTerm>
        </qual:listOfFunctionTerms>
      </qual:transition>
      <qual:transition qual:id="tr_M_RSp0914_c">
        <qual:listOfInputs>
          <qual:input sboTerm="SBO:0000589" qual:id="tr_M_RSp0914_c_in_RSp0914" qual:qualitativeSpecies="RSp0914" qual:transitionEffect="none" qual:sign="positive"/>
        </qual:listOfInputs>
        <qual:listOfOutputs>
          <qual:output qual:id="tr_M_RSp0914_c_out" qual:qualitativeSpecies="M_RSp0914_c" qual:transitionEffect="assignmentLevel"/>
        </qual:listOfOutputs>
        <qual:listOfFunctionTerms>
          <qual:defaultTerm qual:resultLevel="0"/>
          <qual:functionTerm qual:resultLevel="1">
            <math xmlns="http://www.w3.org/1998/Math/MathML">
              <apply>
                <eq/>
                <ci> RSp0914 </ci>
                <cn> 1 </cn>
              </apply>
            </math>
          </qual:functionTerm>
        </qual:listOfFunctionTerms>
      </qual:transition>
      <qual:transition qual:id="tr_RSc1171">
        <qual:listOfInputs>
          <qual:input sboTerm="SBO:0000169" qual:id="tr_RSc1171_in_M_RSp0852_c" qual:qualitativeSpecies="M_RSp0852_c" qual:transitionEffect="none" qual:sign="negative"/>
          <qual:input sboTerm="SBO:0000169" qual:id="tr_RSc1171_in_RSc1171" qual:qualitativeSpecies="RSc1171" qual:transitionEffect="none" qual:sign="positive"/>
        </qual:listOfInputs>
        <qual:listOfOutputs>
          <qual:output qual:id="tr_RSc1171_out" qual:qualitativeSpecies="RSc1171" qual:transitionEffect="assignmentLevel"/>
        </qual:listOfOutputs>
        <qual:listOfFunctionTerms>
          <qual:defaultTerm qual:resultLevel="0"/>
          <qual:functionTerm qual:resultLevel="1">
            <math xmlns="http://www.w3.org/1998/Math/MathML">
              <apply>
                <or/>
                <apply>
                  <eq/>
                  <ci> M_RSp0852_c </ci>
                  <cn> 0 </cn>
                </apply>
                <apply>
                  <eq/>
                  <ci> RSc1171 </ci>
                  <cn> 0 </cn>
                </apply>
              </apply>
            </math>
          </qual:functionTerm>
        </qual:listOfFunctionTerms>
      </qual:transition>
      <qual:transition qual:id="tr_R_T3SS_E_RipG5_S">
        <qual:listOfInputs>
          <qual:input sboTerm="SBO:0000172" qual:id="tr_R_T3SS_E_RipG5_S_in_M_TIIISS_p" qual:qualitativeSpecies="M_TIIISS_p" qual:transitionEffect="none" qual:sign="positive"/>
          <qual:input sboTerm="SBO:0000015" qual:id="tr_R_T3SS_E_RipG5_S_in_M_RSc1801_c" qual:qualitativeSpecies="M_RSc1801_c" qual:transitionEffect="none" qual:sign="positive"/>
        </qual:listOfInputs>
        <qual:listOfOutputs>
          <qual:output qual:id="tr_R_T3SS_E_RipG5_S_out" qual:qualitativeSpecies="R_T3SS_E_RipG5_S" qual:transitionEffect="assignmentLevel"/>
        </qual:listOfOutputs>
        <qual:listOfFunctionTerms>
          <qual:defaultTerm qual:resultLevel="1"/>
          <qual:functionTerm qual:resultLevel="3">
            <math xmlns="http://www.w3.org/1998/Math/MathML">
              <apply>
                <and/>
                <apply>
                  <eq/>
                  <ci> M_TIIISS_p </ci>
                  <cn> 1 </cn>
                </apply>
                <apply>
                  <eq/>
                  <ci> M_RSc1801_c </ci>
                  <cn> 1 </cn>
                </apply>
              </apply>
            </math>
          </qual:functionTerm>
        </qual:listOfFunctionTerms>
      </qual:transition>
      <qual:transition qual:id="tr_RSc2359">
        <qual:listOfInputs>
          <qual:input sboTerm="SBO:0000170" qual:id="tr_RSc2359_in_M_RSp0873_c" qual:qualitativeSpecies="M_RSp0873_c" qual:transitionEffect="none" qual:sign="positive"/>
        </qual:listOfInputs>
        <qual:listOfOutputs>
          <qual:output qual:id="tr_RSc2359_out" qual:qualitativeSpecies="RSc2359" qual:transitionEffect="assignmentLevel"/>
        </qual:listOfOutputs>
        <qual:listOfFunctionTerms>
          <qual:defaultTerm qual:resultLevel="0"/>
          <qual:functionTerm qual:resultLevel="1">
            <math xmlns="http://www.w3.org/1998/Math/MathML">
              <apply>
                <eq/>
                <ci> M_RSp0873_c </ci>
                <cn> 1 </cn>
              </apply>
            </math>
          </qual:functionTerm>
        </qual:listOfFunctionTerms>
      </qual:transition>
      <qual:transition qual:id="tr_RSc2050">
        <qual:listOfInputs>
          <qual:input sboTerm="SBO:0000169" qual:id="tr_RSc2050_in_M_RSp0852_c" qual:qualitativeSpecies="M_RSp0852_c" qual:transitionEffect="none" qual:sign="negative"/>
        </qual:listOfInputs>
        <qual:listOfOutputs>
          <qual:output qual:id="tr_RSc2050_out" qual:qualitativeSpecies="RSc2050" qual:transitionEffect="assignmentLevel"/>
        </qual:listOfOutputs>
        <qual:listOfFunctionTerms>
          <qual:defaultTerm qual:resultLevel="0"/>
          <qual:functionTerm qual:resultLevel="1">
            <math xmlns="http://www.w3.org/1998/Math/MathML">
              <apply>
                <eq/>
                <ci> M_RSp0852_c </ci>
                <cn> 0 </cn>
              </apply>
            </math>
          </qual:functionTerm>
        </qual:listOfFunctionTerms>
      </qual:transition>
      <qual:transition qual:id="tr_Rsc2934">
        <qual:listOfInputs>
          <qual:input sboTerm="SBO:0000170" qual:id="tr_Rsc2934_in_M_TAT_c" qual:qualitativeSpecies="M_TAT_c" qual:transitionEffect="none" qual:sign="positive"/>
        </qual:listOfInputs>
        <qual:listOfOutputs>
          <qual:output qual:id="tr_Rsc2934_out" qual:qualitativeSpecies="Rsc2934" qual:transitionEffect="assignmentLevel"/>
        </qual:listOfOutputs>
        <qual:listOfFunctionTerms>
          <qual:defaultTerm qual:resultLevel="0"/>
          <qual:functionTerm qual:resultLevel="1">
            <math xmlns="http://www.w3.org/1998/Math/MathML">
              <apply>
                <eq/>
                <ci> M_TAT_c </ci>
                <cn> 1 </cn>
              </apply>
            </math>
          </qual:functionTerm>
        </qual:listOfFunctionTerms>
      </qual:transition>
      <qual:transition qual:id="tr_M_RSp0381_c">
        <qual:listOfInputs>
          <qual:input sboTerm="SBO:0000589" qual:id="tr_M_RSp0381_c_in_RSp0381" qual:qualitativeSpecies="RSp0381" qual:transitionEffect="none" qual:sign="positive"/>
        </qual:listOfInputs>
        <qual:listOfOutputs>
          <qual:output qual:id="tr_M_RSp0381_c_out" qual:qualitativeSpecies="M_RSp0381_c" qual:transitionEffect="assignmentLevel"/>
        </qual:listOfOutputs>
        <qual:listOfFunctionTerms>
          <qual:defaultTerm qual:resultLevel="0"/>
          <qual:functionTerm qual:resultLevel="1">
            <math xmlns="http://www.w3.org/1998/Math/MathML">
              <apply>
                <eq/>
                <ci> RSp0381 </ci>
                <cn> 1 </cn>
              </apply>
            </math>
          </qual:functionTerm>
        </qual:listOfFunctionTerms>
      </qual:transition>
      <qual:transition qual:id="tr_M_RSc1533_c">
        <qual:listOfInputs>
          <qual:input sboTerm="SBO:0000170" qual:id="tr_M_RSc1533_c_in_M_pi_b" qual:qualitativeSpecies="M_pi_b" qual:transitionEffect="none" qual:sign="positive"/>
          <qual:input sboTerm="SBO:0000589" qual:id="tr_M_RSc1533_c_in_RSc1533" qual:qualitativeSpecies="RSc1533" qual:transitionEffect="none" qual:sign="positive"/>
        </qual:listOfInputs>
        <qual:listOfOutputs>
          <qual:output qual:id="tr_M_RSc1533_c_out" qual:qualitativeSpecies="M_RSc1533_c" qual:transitionEffect="assignmentLevel"/>
        </qual:listOfOutputs>
        <qual:listOfFunctionTerms>
          <qual:defaultTerm qual:resultLevel="0"/>
          <qual:functionTerm qual:resultLevel="1">
            <math xmlns="http://www.w3.org/1998/Math/MathML">
              <apply>
                <and/>
                <apply>
                  <gt/>
                  <ci> M_pi_b </ci>
                  <cn type="integer"> 6 </cn>
                </apply>
                <apply>
                  <eq/>
                  <ci> RSc1533 </ci>
                  <cn> 1 </cn>
                </apply>
              </apply>
            </math>
          </qual:functionTerm>
        </qual:listOfFunctionTerms>
      </qual:transition>
      <qual:transition qual:id="tr_M_RSp0979_c">
        <qual:listOfInputs>
          <qual:input sboTerm="SBO:0000589" qual:id="tr_M_RSp0979_c_in_RSp0979" qual:qualitativeSpecies="RSp0979" qual:transitionEffect="none" qual:sign="positive"/>
          <qual:input sboTerm="SBO:0000170" qual:id="tr_M_RSp0979_c_in_M_no3_b" qual:qualitativeSpecies="M_no3_b" qual:transitionEffect="none" qual:sign="positive"/>
        </qual:listOfInputs>
        <qual:listOfOutputs>
          <qual:output qual:id="tr_M_RSp0979_c_out" qual:qualitativeSpecies="M_RSp0979_c" qual:transitionEffect="assignmentLevel"/>
        </qual:listOfOutputs>
        <qual:listOfFunctionTerms>
          <qual:defaultTerm qual:resultLevel="0"/>
          <qual:functionTerm qual:resultLevel="1">
            <math xmlns="http://www.w3.org/1998/Math/MathML">
              <apply>
                <and/>
                <apply>
                  <gt/>
                  <ci> M_no3_b </ci>
                  <cn type="integer"> 2 </cn>
                </apply>
                <apply>
                  <eq/>
                  <ci> RSp0979 </ci>
                  <cn> 1 </cn>
                </apply>
              </apply>
            </math>
          </qual:functionTerm>
        </qual:listOfFunctionTerms>
      </qual:transition>
      <qual:transition qual:id="tr_RSp1322">
        <qual:listOfInputs>
          <qual:input sboTerm="SBO:0000169" qual:id="tr_RSp1322_in_M_RSp0852_c" qual:qualitativeSpecies="M_RSp0852_c" qual:transitionEffect="none" qual:sign="negative"/>
        </qual:listOfInputs>
        <qual:listOfOutputs>
          <qual:output qual:id="tr_RSp1322_out" qual:qualitativeSpecies="RSp1322" qual:transitionEffect="assignmentLevel"/>
        </qual:listOfOutputs>
        <qual:listOfFunctionTerms>
          <qual:defaultTerm qual:resultLevel="0"/>
          <qual:functionTerm qual:resultLevel="1">
            <math xmlns="http://www.w3.org/1998/Math/MathML">
              <apply>
                <eq/>
                <ci> M_RSp0852_c </ci>
                <cn> 0 </cn>
              </apply>
            </math>
          </qual:functionTerm>
        </qual:listOfFunctionTerms>
      </qual:transition>
      <qual:transition qual:id="tr_RSp1323">
        <qual:listOfInputs>
          <qual:input sboTerm="SBO:0000169" qual:id="tr_RSp1323_in_M_RSp0852_c" qual:qualitativeSpecies="M_RSp0852_c" qual:transitionEffect="none" qual:sign="negative"/>
        </qual:listOfInputs>
        <qual:listOfOutputs>
          <qual:output qual:id="tr_RSp1323_out" qual:qualitativeSpecies="RSp1323" qual:transitionEffect="assignmentLevel"/>
        </qual:listOfOutputs>
        <qual:listOfFunctionTerms>
          <qual:defaultTerm qual:resultLevel="0"/>
          <qual:functionTerm qual:resultLevel="1">
            <math xmlns="http://www.w3.org/1998/Math/MathML">
              <apply>
                <eq/>
                <ci> M_RSp0852_c </ci>
                <cn> 0 </cn>
              </apply>
            </math>
          </qual:functionTerm>
        </qual:listOfFunctionTerms>
      </qual:transition>
      <qual:transition qual:id="tr_M_RSp1582_c">
        <qual:listOfInputs>
          <qual:input sboTerm="SBO:0000589" qual:id="tr_M_RSp1582_c_in_RSp1582" qual:qualitativeSpecies="RSp1582" qual:transitionEffect="none" qual:sign="positive"/>
        </qual:listOfInputs>
        <qual:listOfOutputs>
          <qual:output qual:id="tr_M_RSp1582_c_out" qual:qualitativeSpecies="M_RSp1582_c" qual:transitionEffect="assignmentLevel"/>
        </qual:listOfOutputs>
        <qual:listOfFunctionTerms>
          <qual:defaultTerm qual:resultLevel="0"/>
          <qual:functionTerm qual:resultLevel="1">
            <math xmlns="http://www.w3.org/1998/Math/MathML">
              <apply>
                <eq/>
                <ci> RSp1582 </ci>
                <cn> 1 </cn>
              </apply>
            </math>
          </qual:functionTerm>
        </qual:listOfFunctionTerms>
      </qual:transition>
      <qual:transition qual:id="tr_R_T3SS_E_RipZ_S">
        <qual:listOfInputs>
          <qual:input sboTerm="SBO:0000172" qual:id="tr_R_T3SS_E_RipZ_S_in_M_TIIISS_p" qual:qualitativeSpecies="M_TIIISS_p" qual:transitionEffect="none" qual:sign="positive"/>
          <qual:input sboTerm="SBO:0000015" qual:id="tr_R_T3SS_E_RipZ_S_in_M_RSp1031_c" qual:qualitativeSpecies="M_RSp1031_c" qual:transitionEffect="none" qual:sign="positive"/>
        </qual:listOfInputs>
        <qual:listOfOutputs>
          <qual:output qual:id="tr_R_T3SS_E_RipZ_S_out" qual:qualitativeSpecies="R_T3SS_E_RipZ_S" qual:transitionEffect="assignmentLevel"/>
        </qual:listOfOutputs>
        <qual:listOfFunctionTerms>
          <qual:defaultTerm qual:resultLevel="1"/>
          <qual:functionTerm qual:resultLevel="3">
            <math xmlns="http://www.w3.org/1998/Math/MathML">
              <apply>
                <and/>
                <apply>
                  <eq/>
                  <ci> M_TIIISS_p </ci>
                  <cn> 1 </cn>
                </apply>
                <apply>
                  <eq/>
                  <ci> M_RSp1031_c </ci>
                  <cn> 1 </cn>
                </apply>
              </apply>
            </math>
          </qual:functionTerm>
        </qual:listOfFunctionTerms>
      </qual:transition>
      <qual:transition qual:id="tr_RSc0011">
        <qual:listOfInputs>
          <qual:input sboTerm="SBO:0000170" qual:id="tr_RSc0011_in_E_in_planta_b" qual:qualitativeSpecies="E_in_planta_b" qual:transitionEffect="none" qual:sign="positive"/>
          <qual:input sboTerm="SBO:0000169" qual:id="tr_RSc0011_in_M_RSc2748_c" qual:qualitativeSpecies="M_RSc2748_c" qual:transitionEffect="none" qual:sign="negative"/>
          <qual:input sboTerm="SBO:0000170" qual:id="tr_RSc0011_in_M_RSc1207_c" qual:qualitativeSpecies="M_RSc1207_c" qual:transitionEffect="none" qual:sign="positive"/>
        </qual:listOfInputs>
        <qual:listOfOutputs>
          <qual:output qual:id="tr_RSc0011_out" qual:qualitativeSpecies="RSc0011" qual:transitionEffect="assignmentLevel"/>
        </qual:listOfOutputs>
        <qual:listOfFunctionTerms>
          <qual:defaultTerm qual:resultLevel="0"/>
          <qual:functionTerm qual:resultLevel="1">
            <math xmlns="http://www.w3.org/1998/Math/MathML">
              <apply>
                <or/>
                <apply>
                  <eq/>
                  <ci> E_in_planta_b </ci>
                  <cn> 1 </cn>
                </apply>
                <apply>
                  <eq/>
                  <ci> M_RSc2748_c </ci>
                  <cn> 0 </cn>
                </apply>
                <apply>
                  <eq/>
                  <ci> M_RSc1207_c </ci>
                  <cn> 1 </cn>
                </apply>
              </apply>
            </math>
          </qual:functionTerm>
        </qual:listOfFunctionTerms>
      </qual:transition>
      <qual:transition qual:id="tr_R_PROT_pe_Egl_S">
        <qual:listOfInputs>
          <qual:input sboTerm="SBO:0000589" qual:id="tr_R_PROT_pe_Egl_S_in_RSp0162" qual:qualitativeSpecies="RSp0162" qual:transitionEffect="none" qual:sign="positive"/>
          <qual:input sboTerm="SBO:0000172" qual:id="tr_R_PROT_pe_Egl_S_in_M_TIISS_p" qual:qualitativeSpecies="M_TIISS_p" qual:transitionEffect="none" qual:sign="positive"/>
        </qual:listOfInputs>
        <qual:listOfOutputs>
          <qual:output qual:id="tr_R_PROT_pe_Egl_S_out" qual:qualitativeSpecies="R_PROT_pe_Egl_S" qual:transitionEffect="assignmentLevel"/>
        </qual:listOfOutputs>
        <qual:listOfFunctionTerms>
          <qual:defaultTerm qual:resultLevel="1"/>
          <qual:functionTerm qual:resultLevel="3">
            <math xmlns="http://www.w3.org/1998/Math/MathML">
              <apply>
                <and/>
                <apply>
                  <eq/>
                  <ci> RSp0162 </ci>
                  <cn> 1 </cn>
                </apply>
                <apply>
                  <eq/>
                  <ci> M_TIISS_p </ci>
                  <cn> 1 </cn>
                </apply>
              </apply>
            </math>
          </qual:functionTerm>
        </qual:listOfFunctionTerms>
      </qual:transition>
      <qual:transition qual:id="tr_RSp1280">
        <qual:listOfInputs>
          <qual:input sboTerm="SBO:0000170" qual:id="tr_RSp1280_in_M_RSp0873_c" qual:qualitativeSpecies="M_RSp0873_c" qual:transitionEffect="none" qual:sign="positive"/>
        </qual:listOfInputs>
        <qual:listOfOutputs>
          <qual:output qual:id="tr_RSp1280_out" qual:qualitativeSpecies="RSp1280" qual:transitionEffect="assignmentLevel"/>
        </qual:listOfOutputs>
        <qual:listOfFunctionTerms>
          <qual:defaultTerm qual:resultLevel="0"/>
          <qual:functionTerm qual:resultLevel="1">
            <math xmlns="http://www.w3.org/1998/Math/MathML">
              <apply>
                <eq/>
                <ci> M_RSp0873_c </ci>
                <cn> 1 </cn>
              </apply>
            </math>
          </qual:functionTerm>
        </qual:listOfFunctionTerms>
      </qual:transition>
      <qual:transition qual:id="tr_RSp1283">
        <qual:listOfInputs>
          <qual:input sboTerm="SBO:0000170" qual:id="tr_RSp1283_in_M_RSp1286_c" qual:qualitativeSpecies="M_RSp1286_c" qual:transitionEffect="none" qual:sign="negative"/>
        </qual:listOfInputs>
        <qual:listOfOutputs>
          <qual:output qual:id="tr_RSp1283_out" qual:qualitativeSpecies="RSp1283" qual:transitionEffect="assignmentLevel"/>
        </qual:listOfOutputs>
        <qual:listOfFunctionTerms>
          <qual:defaultTerm qual:resultLevel="0"/>
          <qual:functionTerm qual:resultLevel="1">
            <math xmlns="http://www.w3.org/1998/Math/MathML">
              <apply>
                <eq/>
                <ci> M_RSp1286_c </ci>
                <cn> 0 </cn>
              </apply>
            </math>
          </qual:functionTerm>
        </qual:listOfFunctionTerms>
      </qual:transition>
      <qual:transition qual:id="tr_M_RSp0391_c">
        <qual:listOfInputs>
          <qual:input sboTerm="SBO:0000170" qual:id="tr_M_RSp0391_c_in_M_RSc0741_c" qual:qualitativeSpecies="M_RSc0741_c" qual:transitionEffect="none" qual:sign="positive"/>
          <qual:input sboTerm="SBO:0000170" qual:id="tr_M_RSp0391_c_in_M_RSp1409_c" qual:qualitativeSpecies="M_RSp1409_c" qual:transitionEffect="none" qual:sign="positive"/>
          <qual:input sboTerm="SBO:0000170" qual:id="tr_M_RSp0391_c_in_M_RSp1402_c" qual:qualitativeSpecies="M_RSp1402_c" qual:transitionEffect="none" qual:sign="positive"/>
          <qual:input sboTerm="SBO:0000589" qual:id="tr_M_RSp0391_c_in_RSp0391" qual:qualitativeSpecies="RSp0391" qual:transitionEffect="none" qual:sign="positive"/>
        </qual:listOfInputs>
        <qual:listOfOutputs>
          <qual:output qual:id="tr_M_RSp0391_c_out" qual:qualitativeSpecies="M_RSp0391_c" qual:transitionEffect="assignmentLevel"/>
        </qual:listOfOutputs>
        <qual:listOfFunctionTerms>
          <qual:defaultTerm qual:resultLevel="0"/>
          <qual:functionTerm qual:resultLevel="1">
            <math xmlns="http://www.w3.org/1998/Math/MathML">
              <apply>
                <or/>
                <apply>
                  <and/>
                  <apply>
                    <eq/>
                    <ci> M_RSc0741_c </ci>
                    <cn> 1 </cn>
                  </apply>
                  <apply>
                    <eq/>
                    <ci> RSp0391 </ci>
                    <cn> 1 </cn>
                  </apply>
                </apply>
                <apply>
                  <and/>
                  <apply>
                    <eq/>
                    <ci> M_RSp1409_c </ci>
                    <cn> 1 </cn>
                  </apply>
                  <apply>
                    <eq/>
                    <ci> RSp0391 </ci>
                    <cn> 1 </cn>
                  </apply>
                </apply>
                <apply>
                  <and/>
                  <apply>
                    <eq/>
                    <ci> M_RSp1402_c </ci>
                    <cn> 1 </cn>
                  </apply>
                  <apply>
                    <eq/>
                    <ci> RSp0391 </ci>
                    <cn> 1 </cn>
                  </apply>
                </apply>
              </apply>
            </math>
          </qual:functionTerm>
        </qual:listOfFunctionTerms>
      </qual:transition>
      <qual:transition qual:id="tr_RSp1285">
        <qual:listOfInputs>
          <qual:input sboTerm="SBO:0000170" qual:id="tr_RSp1285_in_M_RSp1286_c" qual:qualitativeSpecies="M_RSp1286_c" qual:transitionEffect="none" qual:sign="negative"/>
        </qual:listOfInputs>
        <qual:listOfOutputs>
          <qual:output qual:id="tr_RSp1285_out" qual:qualitativeSpecies="RSp1285" qual:transitionEffect="assignmentLevel"/>
        </qual:listOfOutputs>
        <qual:listOfFunctionTerms>
          <qual:defaultTerm qual:resultLevel="0"/>
          <qual:functionTerm qual:resultLevel="1">
            <math xmlns="http://www.w3.org/1998/Math/MathML">
              <apply>
                <eq/>
                <ci> M_RSp1286_c </ci>
                <cn> 0 </cn>
              </apply>
            </math>
          </qual:functionTerm>
        </qual:listOfFunctionTerms>
      </qual:transition>
      <qual:transition qual:id="tr_RSp1284">
        <qual:listOfInputs>
          <qual:input sboTerm="SBO:0000170" qual:id="tr_RSp1284_in_M_RSp1286_c" qual:qualitativeSpecies="M_RSp1286_c" qual:transitionEffect="none" qual:sign="negative"/>
        </qual:listOfInputs>
        <qual:listOfOutputs>
          <qual:output qual:id="tr_RSp1284_out" qual:qualitativeSpecies="RSp1284" qual:transitionEffect="assignmentLevel"/>
        </qual:listOfOutputs>
        <qual:listOfFunctionTerms>
          <qual:defaultTerm qual:resultLevel="0"/>
          <qual:functionTerm qual:resultLevel="1">
            <math xmlns="http://www.w3.org/1998/Math/MathML">
              <apply>
                <eq/>
                <ci> M_RSp1286_c </ci>
                <cn> 0 </cn>
              </apply>
            </math>
          </qual:functionTerm>
        </qual:listOfFunctionTerms>
      </qual:transition>
      <qual:transition qual:id="tr_RSc2519">
        <qual:listOfInputs>
          <qual:input sboTerm="SBO:0000170" qual:id="tr_RSc2519_in_M_TAT_c" qual:qualitativeSpecies="M_TAT_c" qual:transitionEffect="none" qual:sign="positive"/>
        </qual:listOfInputs>
        <qual:listOfOutputs>
          <qual:output qual:id="tr_RSc2519_out" qual:qualitativeSpecies="RSc2519" qual:transitionEffect="assignmentLevel"/>
        </qual:listOfOutputs>
        <qual:listOfFunctionTerms>
          <qual:defaultTerm qual:resultLevel="0"/>
          <qual:functionTerm qual:resultLevel="1">
            <math xmlns="http://www.w3.org/1998/Math/MathML">
              <apply>
                <eq/>
                <ci> M_TAT_c </ci>
                <cn> 1 </cn>
              </apply>
            </math>
          </qual:functionTerm>
        </qual:listOfFunctionTerms>
      </qual:transition>
      <qual:transition qual:id="tr_RSc0381">
        <qual:listOfInputs>
          <qual:input sboTerm="SBO:0000170" qual:id="tr_RSc0381_in_M_TAT_c" qual:qualitativeSpecies="M_TAT_c" qual:transitionEffect="none" qual:sign="positive"/>
        </qual:listOfInputs>
        <qual:listOfOutputs>
          <qual:output qual:id="tr_RSc0381_out" qual:qualitativeSpecies="RSc0381" qual:transitionEffect="assignmentLevel"/>
        </qual:listOfOutputs>
        <qual:listOfFunctionTerms>
          <qual:defaultTerm qual:resultLevel="0"/>
          <qual:functionTerm qual:resultLevel="1">
            <math xmlns="http://www.w3.org/1998/Math/MathML">
              <apply>
                <eq/>
                <ci> M_TAT_c </ci>
                <cn> 1 </cn>
              </apply>
            </math>
          </qual:functionTerm>
        </qual:listOfFunctionTerms>
      </qual:transition>
      <qual:transition qual:id="tr_RSc2510">
        <qual:listOfInputs>
          <qual:input sboTerm="SBO:0000170" qual:id="tr_RSc2510_in_M_RSp1023_c" qual:qualitativeSpecies="M_RSp1023_c" qual:transitionEffect="none" qual:sign="positive"/>
        </qual:listOfInputs>
        <qual:listOfOutputs>
          <qual:output qual:id="tr_RSc2510_out" qual:qualitativeSpecies="RSc2510" qual:transitionEffect="assignmentLevel"/>
        </qual:listOfOutputs>
        <qual:listOfFunctionTerms>
          <qual:defaultTerm qual:resultLevel="0"/>
          <qual:functionTerm qual:resultLevel="1">
            <math xmlns="http://www.w3.org/1998/Math/MathML">
              <apply>
                <eq/>
                <ci> M_RSp1023_c </ci>
                <cn> 1 </cn>
              </apply>
            </math>
          </qual:functionTerm>
        </qual:listOfFunctionTerms>
      </qual:transition>
      <qual:transition qual:id="tr_R_T3SS_E_RipAF1_S">
        <qual:listOfInputs>
          <qual:input sboTerm="SBO:0000172" qual:id="tr_R_T3SS_E_RipAF1_S_in_M_TIIISS_p" qual:qualitativeSpecies="M_TIIISS_p" qual:transitionEffect="none" qual:sign="positive"/>
          <qual:input sboTerm="SBO:0000015" qual:id="tr_R_T3SS_E_RipAF1_S_in_M_RSp0822_c" qual:qualitativeSpecies="M_RSp0822_c" qual:transitionEffect="none" qual:sign="positive"/>
        </qual:listOfInputs>
        <qual:listOfOutputs>
          <qual:output qual:id="tr_R_T3SS_E_RipAF1_S_out" qual:qualitativeSpecies="R_T3SS_E_RipAF1_S" qual:transitionEffect="assignmentLevel"/>
        </qual:listOfOutputs>
        <qual:listOfFunctionTerms>
          <qual:defaultTerm qual:resultLevel="1"/>
          <qual:functionTerm qual:resultLevel="3">
            <math xmlns="http://www.w3.org/1998/Math/MathML">
              <apply>
                <and/>
                <apply>
                  <eq/>
                  <ci> M_TIIISS_p </ci>
                  <cn> 1 </cn>
                </apply>
                <apply>
                  <eq/>
                  <ci> M_RSp0822_c </ci>
                  <cn> 1 </cn>
                </apply>
              </apply>
            </math>
          </qual:functionTerm>
        </qual:listOfFunctionTerms>
      </qual:transition>
      <qual:transition qual:id="tr_RSc1317">
        <qual:listOfInputs>
          <qual:input sboTerm="SBO:0000169" qual:id="tr_RSc1317_in_M_h2o2_b" qual:qualitativeSpecies="M_h2o2_b" qual:transitionEffect="none" qual:sign="negative"/>
        </qual:listOfInputs>
        <qual:listOfOutputs>
          <qual:output qual:id="tr_RSc1317_out" qual:qualitativeSpecies="RSc1317" qual:transitionEffect="assignmentLevel"/>
        </qual:listOfOutputs>
        <qual:listOfFunctionTerms>
          <qual:defaultTerm qual:resultLevel="0"/>
          <qual:functionTerm qual:resultLevel="1">
            <math xmlns="http://www.w3.org/1998/Math/MathML">
              <apply>
                <leq/>
                <ci> M_h2o2_b </ci>
                <cn type="integer"> 4 </cn>
              </apply>
            </math>
          </qual:functionTerm>
        </qual:listOfFunctionTerms>
      </qual:transition>
      <qual:transition qual:id="tr_M_RSc3369_c">
        <qual:listOfInputs>
          <qual:input sboTerm="SBO:0000589" qual:id="tr_M_RSc3369_c_in_RSc3369" qual:qualitativeSpecies="RSc3369" qual:transitionEffect="none" qual:sign="positive"/>
        </qual:listOfInputs>
        <qual:listOfOutputs>
          <qual:output qual:id="tr_M_RSc3369_c_out" qual:qualitativeSpecies="M_RSc3369_c" qual:transitionEffect="assignmentLevel"/>
        </qual:listOfOutputs>
        <qual:listOfFunctionTerms>
          <qual:defaultTerm qual:resultLevel="0"/>
          <qual:functionTerm qual:resultLevel="1">
            <math xmlns="http://www.w3.org/1998/Math/MathML">
              <apply>
                <eq/>
                <ci> RSc3369 </ci>
                <cn> 1 </cn>
              </apply>
            </math>
          </qual:functionTerm>
        </qual:listOfFunctionTerms>
      </qual:transition>
      <qual:transition qual:id="tr_RSc2689">
        <qual:listOfInputs>
          <qual:input sboTerm="SBO:0000169" qual:id="tr_RSc2689_in_M_RSp0873_c" qual:qualitativeSpecies="M_RSp0873_c" qual:transitionEffect="none" qual:sign="negative"/>
        </qual:listOfInputs>
        <qual:listOfOutputs>
          <qual:output qual:id="tr_RSc2689_out" qual:qualitativeSpecies="RSc2689" qual:transitionEffect="assignmentLevel"/>
        </qual:listOfOutputs>
        <qual:listOfFunctionTerms>
          <qual:defaultTerm qual:resultLevel="0"/>
          <qual:functionTerm qual:resultLevel="1">
            <math xmlns="http://www.w3.org/1998/Math/MathML">
              <apply>
                <eq/>
                <ci> M_RSp0873_c </ci>
                <cn> 0 </cn>
              </apply>
            </math>
          </qual:functionTerm>
        </qual:listOfFunctionTerms>
      </qual:transition>
      <qual:transition qual:id="tr_R_T3SS_E_RipB_S">
        <qual:listOfInputs>
          <qual:input sboTerm="SBO:0000172" qual:id="tr_R_T3SS_E_RipB_S_in_M_TIIISS_p" qual:qualitativeSpecies="M_TIIISS_p" qual:transitionEffect="none" qual:sign="positive"/>
          <qual:input sboTerm="SBO:0000015" qual:id="tr_R_T3SS_E_RipB_S_in_M_RSc0245_c" qual:qualitativeSpecies="M_RSc0245_c" qual:transitionEffect="none" qual:sign="positive"/>
        </qual:listOfInputs>
        <qual:listOfOutputs>
          <qual:output qual:id="tr_R_T3SS_E_RipB_S_out" qual:qualitativeSpecies="R_T3SS_E_RipB_S" qual:transitionEffect="assignmentLevel"/>
        </qual:listOfOutputs>
        <qual:listOfFunctionTerms>
          <qual:defaultTerm qual:resultLevel="1"/>
          <qual:functionTerm qual:resultLevel="3">
            <math xmlns="http://www.w3.org/1998/Math/MathML">
              <apply>
                <and/>
                <apply>
                  <eq/>
                  <ci> M_TIIISS_p </ci>
                  <cn> 1 </cn>
                </apply>
                <apply>
                  <eq/>
                  <ci> M_RSc0245_c </ci>
                  <cn> 1 </cn>
                </apply>
              </apply>
            </math>
          </qual:functionTerm>
        </qual:listOfFunctionTerms>
      </qual:transition>
      <qual:transition qual:id="tr_RSc2680">
        <qual:listOfInputs>
          <qual:input sboTerm="SBO:0000169" qual:id="tr_RSc2680_in_M_RSp0852_c" qual:qualitativeSpecies="M_RSp0852_c" qual:transitionEffect="none" qual:sign="negative"/>
        </qual:listOfInputs>
        <qual:listOfOutputs>
          <qual:output qual:id="tr_RSc2680_out" qual:qualitativeSpecies="RSc2680" qual:transitionEffect="assignmentLevel"/>
        </qual:listOfOutputs>
        <qual:listOfFunctionTerms>
          <qual:defaultTerm qual:resultLevel="0"/>
          <qual:functionTerm qual:resultLevel="1">
            <math xmlns="http://www.w3.org/1998/Math/MathML">
              <apply>
                <eq/>
                <ci> M_RSp0852_c </ci>
                <cn> 0 </cn>
              </apply>
            </math>
          </qual:functionTerm>
        </qual:listOfFunctionTerms>
      </qual:transition>
      <qual:transition qual:id="tr_RSc2687">
        <qual:listOfInputs>
          <qual:input sboTerm="SBO:0000170" qual:id="tr_RSc2687_in_M_RSc2690_c" qual:qualitativeSpecies="M_RSc2690_c" qual:transitionEffect="none" qual:sign="positive"/>
          <qual:input sboTerm="SBO:0000170" qual:id="tr_RSc2687_in_M_root_exudate_b" qual:qualitativeSpecies="M_root_exudate_b" qual:transitionEffect="none" qual:sign="positive"/>
          <qual:input sboTerm="SBO:0000170" qual:id="tr_RSc2687_in_M_RSc1207_c" qual:qualitativeSpecies="M_RSc1207_c" qual:transitionEffect="none" qual:sign="positive"/>
        </qual:listOfInputs>
        <qual:listOfOutputs>
          <qual:output qual:id="tr_RSc2687_out" qual:qualitativeSpecies="RSc2687" qual:transitionEffect="assignmentLevel"/>
        </qual:listOfOutputs>
        <qual:listOfFunctionTerms>
          <qual:defaultTerm qual:resultLevel="0"/>
          <qual:functionTerm qual:resultLevel="1">
            <math xmlns="http://www.w3.org/1998/Math/MathML">
              <apply>
                <or/>
                <apply>
                  <eq/>
                  <ci> M_RSc2690_c </ci>
                  <cn> 1 </cn>
                </apply>
                <apply>
                  <eq/>
                  <ci> M_root_exudate_b </ci>
                  <cn type="integer"> 2 </cn>
                </apply>
                <apply>
                  <eq/>
                  <ci> M_RSc1207_c </ci>
                  <cn> 1 </cn>
                </apply>
              </apply>
            </math>
          </qual:functionTerm>
        </qual:listOfFunctionTerms>
      </qual:transition>
      <qual:transition qual:id="tr_RSc1386">
        <qual:listOfInputs>
          <qual:input sboTerm="SBO:0000170" qual:id="tr_RSc1386_in_M_RSp0873_c" qual:qualitativeSpecies="M_RSp0873_c" qual:transitionEffect="none" qual:sign="positive"/>
        </qual:listOfInputs>
        <qual:listOfOutputs>
          <qual:output qual:id="tr_RSc1386_out" qual:qualitativeSpecies="RSc1386" qual:transitionEffect="assignmentLevel"/>
        </qual:listOfOutputs>
        <qual:listOfFunctionTerms>
          <qual:defaultTerm qual:resultLevel="0"/>
          <qual:functionTerm qual:resultLevel="1">
            <math xmlns="http://www.w3.org/1998/Math/MathML">
              <apply>
                <eq/>
                <ci> M_RSp0873_c </ci>
                <cn> 1 </cn>
              </apply>
            </math>
          </qual:functionTerm>
        </qual:listOfFunctionTerms>
      </qual:transition>
      <qual:transition qual:id="tr_RSp0859">
        <qual:listOfInputs>
          <qual:input sboTerm="SBO:0000170" qual:id="tr_RSp0859_in_M_RSp0873_c" qual:qualitativeSpecies="M_RSp0873_c" qual:transitionEffect="none" qual:sign="positive"/>
        </qual:listOfInputs>
        <qual:listOfOutputs>
          <qual:output qual:id="tr_RSp0859_out" qual:qualitativeSpecies="RSp0859" qual:transitionEffect="assignmentLevel"/>
        </qual:listOfOutputs>
        <qual:listOfFunctionTerms>
          <qual:defaultTerm qual:resultLevel="0"/>
          <qual:functionTerm qual:resultLevel="1">
            <math xmlns="http://www.w3.org/1998/Math/MathML">
              <apply>
                <eq/>
                <ci> M_RSp0873_c </ci>
                <cn> 1 </cn>
              </apply>
            </math>
          </qual:functionTerm>
        </qual:listOfFunctionTerms>
      </qual:transition>
      <qual:transition qual:id="tr_RSp0858">
        <qual:listOfInputs>
          <qual:input sboTerm="SBO:0000170" qual:id="tr_RSp0858_in_M_RSp0873_c" qual:qualitativeSpecies="M_RSp0873_c" qual:transitionEffect="none" qual:sign="positive"/>
        </qual:listOfInputs>
        <qual:listOfOutputs>
          <qual:output qual:id="tr_RSp0858_out" qual:qualitativeSpecies="RSp0858" qual:transitionEffect="assignmentLevel"/>
        </qual:listOfOutputs>
        <qual:listOfFunctionTerms>
          <qual:defaultTerm qual:resultLevel="0"/>
          <qual:functionTerm qual:resultLevel="1">
            <math xmlns="http://www.w3.org/1998/Math/MathML">
              <apply>
                <eq/>
                <ci> M_RSp0873_c </ci>
                <cn> 1 </cn>
              </apply>
            </math>
          </qual:functionTerm>
        </qual:listOfFunctionTerms>
      </qual:transition>
      <qual:transition qual:id="tr_RSp0857">
        <qual:listOfInputs>
          <qual:input sboTerm="SBO:0000170" qual:id="tr_RSp0857_in_M_RSp0873_c" qual:qualitativeSpecies="M_RSp0873_c" qual:transitionEffect="none" qual:sign="positive"/>
        </qual:listOfInputs>
        <qual:listOfOutputs>
          <qual:output qual:id="tr_RSp0857_out" qual:qualitativeSpecies="RSp0857" qual:transitionEffect="assignmentLevel"/>
        </qual:listOfOutputs>
        <qual:listOfFunctionTerms>
          <qual:defaultTerm qual:resultLevel="0"/>
          <qual:functionTerm qual:resultLevel="1">
            <math xmlns="http://www.w3.org/1998/Math/MathML">
              <apply>
                <eq/>
                <ci> M_RSp0873_c </ci>
                <cn> 1 </cn>
              </apply>
            </math>
          </qual:functionTerm>
        </qual:listOfFunctionTerms>
      </qual:transition>
      <qual:transition qual:id="tr_RSp0856">
        <qual:listOfInputs>
          <qual:input sboTerm="SBO:0000170" qual:id="tr_RSp0856_in_M_RSp0873_c" qual:qualitativeSpecies="M_RSp0873_c" qual:transitionEffect="none" qual:sign="positive"/>
        </qual:listOfInputs>
        <qual:listOfOutputs>
          <qual:output qual:id="tr_RSp0856_out" qual:qualitativeSpecies="RSp0856" qual:transitionEffect="assignmentLevel"/>
        </qual:listOfOutputs>
        <qual:listOfFunctionTerms>
          <qual:defaultTerm qual:resultLevel="0"/>
          <qual:functionTerm qual:resultLevel="1">
            <math xmlns="http://www.w3.org/1998/Math/MathML">
              <apply>
                <eq/>
                <ci> M_RSp0873_c </ci>
                <cn> 1 </cn>
              </apply>
            </math>
          </qual:functionTerm>
        </qual:listOfFunctionTerms>
      </qual:transition>
      <qual:transition qual:id="tr_RSp0855">
        <qual:listOfInputs>
          <qual:input sboTerm="SBO:0000170" qual:id="tr_RSp0855_in_M_RSp0873_c" qual:qualitativeSpecies="M_RSp0873_c" qual:transitionEffect="none" qual:sign="positive"/>
        </qual:listOfInputs>
        <qual:listOfOutputs>
          <qual:output qual:id="tr_RSp0855_out" qual:qualitativeSpecies="RSp0855" qual:transitionEffect="assignmentLevel"/>
        </qual:listOfOutputs>
        <qual:listOfFunctionTerms>
          <qual:defaultTerm qual:resultLevel="0"/>
          <qual:functionTerm qual:resultLevel="1">
            <math xmlns="http://www.w3.org/1998/Math/MathML">
              <apply>
                <eq/>
                <ci> M_RSp0873_c </ci>
                <cn> 1 </cn>
              </apply>
            </math>
          </qual:functionTerm>
        </qual:listOfFunctionTerms>
      </qual:transition>
      <qual:transition qual:id="tr_RSp0854">
        <qual:listOfInputs>
          <qual:input sboTerm="SBO:0000170" qual:id="tr_RSp0854_in_M_RSp0873_c" qual:qualitativeSpecies="M_RSp0873_c" qual:transitionEffect="none" qual:sign="positive"/>
        </qual:listOfInputs>
        <qual:listOfOutputs>
          <qual:output qual:id="tr_RSp0854_out" qual:qualitativeSpecies="RSp0854" qual:transitionEffect="assignmentLevel"/>
        </qual:listOfOutputs>
        <qual:listOfFunctionTerms>
          <qual:defaultTerm qual:resultLevel="0"/>
          <qual:functionTerm qual:resultLevel="1">
            <math xmlns="http://www.w3.org/1998/Math/MathML">
              <apply>
                <eq/>
                <ci> M_RSp0873_c </ci>
                <cn> 1 </cn>
              </apply>
            </math>
          </qual:functionTerm>
        </qual:listOfFunctionTerms>
      </qual:transition>
      <qual:transition qual:id="tr_RSp0853">
        <qual:listOfInputs>
          <qual:input sboTerm="SBO:0000170" qual:id="tr_RSp0853_in_M_RSp0873_c" qual:qualitativeSpecies="M_RSp0873_c" qual:transitionEffect="none" qual:sign="positive"/>
        </qual:listOfInputs>
        <qual:listOfOutputs>
          <qual:output qual:id="tr_RSp0853_out" qual:qualitativeSpecies="RSp0853" qual:transitionEffect="assignmentLevel"/>
        </qual:listOfOutputs>
        <qual:listOfFunctionTerms>
          <qual:defaultTerm qual:resultLevel="0"/>
          <qual:functionTerm qual:resultLevel="1">
            <math xmlns="http://www.w3.org/1998/Math/MathML">
              <apply>
                <eq/>
                <ci> M_RSp0873_c </ci>
                <cn> 1 </cn>
              </apply>
            </math>
          </qual:functionTerm>
        </qual:listOfFunctionTerms>
      </qual:transition>
      <qual:transition qual:id="tr_RSc0257">
        <qual:listOfInputs>
          <qual:input sboTerm="SBO:0000170" qual:id="tr_RSc0257_in_M_RSp0873_c" qual:qualitativeSpecies="M_RSp0873_c" qual:transitionEffect="none" qual:sign="positive"/>
        </qual:listOfInputs>
        <qual:listOfOutputs>
          <qual:output qual:id="tr_RSc0257_out" qual:qualitativeSpecies="RSc0257" qual:transitionEffect="assignmentLevel"/>
        </qual:listOfOutputs>
        <qual:listOfFunctionTerms>
          <qual:defaultTerm qual:resultLevel="0"/>
          <qual:functionTerm qual:resultLevel="1">
            <math xmlns="http://www.w3.org/1998/Math/MathML">
              <apply>
                <eq/>
                <ci> M_RSp0873_c </ci>
                <cn> 1 </cn>
              </apply>
            </math>
          </qual:functionTerm>
        </qual:listOfFunctionTerms>
      </qual:transition>
      <qual:transition qual:id="tr_RSp0851">
        <qual:listOfInputs>
          <qual:input sboTerm="SBO:0000170" qual:id="tr_RSp0851_in_M_RSp0849_c" qual:qualitativeSpecies="M_RSp0849_c" qual:transitionEffect="none" qual:sign="positive"/>
        </qual:listOfInputs>
        <qual:listOfOutputs>
          <qual:output qual:id="tr_RSp0851_out" qual:qualitativeSpecies="RSp0851" qual:transitionEffect="assignmentLevel"/>
        </qual:listOfOutputs>
        <qual:listOfFunctionTerms>
          <qual:defaultTerm qual:resultLevel="0"/>
          <qual:functionTerm qual:resultLevel="1">
            <math xmlns="http://www.w3.org/1998/Math/MathML">
              <apply>
                <eq/>
                <ci> M_RSp0849_c </ci>
                <cn> 1 </cn>
              </apply>
            </math>
          </qual:functionTerm>
        </qual:listOfFunctionTerms>
      </qual:transition>
      <qual:transition qual:id="tr_RSp0850">
        <qual:listOfInputs>
          <qual:input sboTerm="SBO:0000169" qual:id="tr_RSp0850_in_M_RSc2748_c" qual:qualitativeSpecies="M_RSc2748_c" qual:transitionEffect="none" qual:sign="negative"/>
          <qual:input sboTerm="SBO:0000169" qual:id="tr_RSp0850_in_M_PCW_b" qual:qualitativeSpecies="M_PCW_b" qual:transitionEffect="none" qual:sign="positive"/>
          <qual:input sboTerm="SBO:0000170" qual:id="tr_RSp0850_in_M_RSp0849_c" qual:qualitativeSpecies="M_RSp0849_c" qual:transitionEffect="none" qual:sign="positive"/>
          <qual:input sboTerm="SBO:0000169" qual:id="tr_RSp0850_in_RSp0850" qual:qualitativeSpecies="RSp0850" qual:transitionEffect="none" qual:sign="positive"/>
        </qual:listOfInputs>
        <qual:listOfOutputs>
          <qual:output qual:id="tr_RSp0850_out" qual:qualitativeSpecies="RSp0850" qual:transitionEffect="assignmentLevel"/>
        </qual:listOfOutputs>
        <qual:listOfFunctionTerms>
          <qual:defaultTerm qual:resultLevel="0"/>
          <qual:functionTerm qual:resultLevel="1">
            <math xmlns="http://www.w3.org/1998/Math/MathML">
              <apply>
                <or/>
                <apply>
                  <eq/>
                  <ci> M_RSc2748_c </ci>
                  <cn> 0 </cn>
                </apply>
                <apply>
                  <gt/>
                  <ci> M_PCW_b </ci>
                  <cn type="integer"> 2 </cn>
                </apply>
                <apply>
                  <eq/>
                  <ci> M_RSp0849_c </ci>
                  <cn> 1 </cn>
                </apply>
                <apply>
                  <eq/>
                  <ci> RSp0850 </ci>
                  <cn> 0 </cn>
                </apply>
              </apply>
            </math>
          </qual:functionTerm>
        </qual:listOfFunctionTerms>
      </qual:transition>
      <qual:transition qual:id="tr_RSc1673">
        <qual:listOfInputs>
          <qual:input sboTerm="SBO:0000169" qual:id="tr_RSc1673_in_M_RSp0852_c" qual:qualitativeSpecies="M_RSp0852_c" qual:transitionEffect="none" qual:sign="negative"/>
        </qual:listOfInputs>
        <qual:listOfOutputs>
          <qual:output qual:id="tr_RSc1673_out" qual:qualitativeSpecies="RSc1673" qual:transitionEffect="assignmentLevel"/>
        </qual:listOfOutputs>
        <qual:listOfFunctionTerms>
          <qual:defaultTerm qual:resultLevel="0"/>
          <qual:functionTerm qual:resultLevel="1">
            <math xmlns="http://www.w3.org/1998/Math/MathML">
              <apply>
                <eq/>
                <ci> M_RSp0852_c </ci>
                <cn> 0 </cn>
              </apply>
            </math>
          </qual:functionTerm>
        </qual:listOfFunctionTerms>
      </qual:transition>
      <qual:transition qual:id="tr_RSc1676">
        <qual:listOfInputs>
          <qual:input sboTerm="SBO:0000170" qual:id="tr_RSc1676_in_M_RSp0852_c" qual:qualitativeSpecies="M_RSp0852_c" qual:transitionEffect="none" qual:sign="positive"/>
        </qual:listOfInputs>
        <qual:listOfOutputs>
          <qual:output qual:id="tr_RSc1676_out" qual:qualitativeSpecies="RSc1676" qual:transitionEffect="assignmentLevel"/>
        </qual:listOfOutputs>
        <qual:listOfFunctionTerms>
          <qual:defaultTerm qual:resultLevel="0"/>
          <qual:functionTerm qual:resultLevel="1">
            <math xmlns="http://www.w3.org/1998/Math/MathML">
              <apply>
                <eq/>
                <ci> M_RSp0852_c </ci>
                <cn> 1 </cn>
              </apply>
            </math>
          </qual:functionTerm>
        </qual:listOfFunctionTerms>
      </qual:transition>
      <qual:transition qual:id="tr_M_RSp0213_c">
        <qual:listOfInputs>
          <qual:input sboTerm="SBO:0000589" qual:id="tr_M_RSp0213_c_in_RSp0213" qual:qualitativeSpecies="RSp0213" qual:transitionEffect="none" qual:sign="positive"/>
        </qual:listOfInputs>
        <qual:listOfOutputs>
          <qual:output qual:id="tr_M_RSp0213_c_out" qual:qualitativeSpecies="M_RSp0213_c" qual:transitionEffect="assignmentLevel"/>
        </qual:listOfOutputs>
        <qual:listOfFunctionTerms>
          <qual:defaultTerm qual:resultLevel="0"/>
          <qual:functionTerm qual:resultLevel="1">
            <math xmlns="http://www.w3.org/1998/Math/MathML">
              <apply>
                <eq/>
                <ci> RSp0213 </ci>
                <cn> 1 </cn>
              </apply>
            </math>
          </qual:functionTerm>
        </qual:listOfFunctionTerms>
      </qual:transition>
      <qual:transition qual:id="tr_R_T3SS_E_RipK_S">
        <qual:listOfInputs>
          <qual:input sboTerm="SBO:0000172" qual:id="tr_R_T3SS_E_RipK_S_in_M_TIIISS_p" qual:qualitativeSpecies="M_TIIISS_p" qual:transitionEffect="none" qual:sign="positive"/>
          <qual:input sboTerm="SBO:0000015" qual:id="tr_R_T3SS_E_RipK_S_in_M_RSp0216_c" qual:qualitativeSpecies="M_RSp0216_c" qual:transitionEffect="none" qual:sign="positive"/>
        </qual:listOfInputs>
        <qual:listOfOutputs>
          <qual:output qual:id="tr_R_T3SS_E_RipK_S_out" qual:qualitativeSpecies="R_T3SS_E_RipK_S" qual:transitionEffect="assignmentLevel"/>
        </qual:listOfOutputs>
        <qual:listOfFunctionTerms>
          <qual:defaultTerm qual:resultLevel="1"/>
          <qual:functionTerm qual:resultLevel="3">
            <math xmlns="http://www.w3.org/1998/Math/MathML">
              <apply>
                <and/>
                <apply>
                  <eq/>
                  <ci> M_TIIISS_p </ci>
                  <cn> 1 </cn>
                </apply>
                <apply>
                  <eq/>
                  <ci> M_RSp0216_c </ci>
                  <cn> 1 </cn>
                </apply>
              </apply>
            </math>
          </qual:functionTerm>
        </qual:listOfFunctionTerms>
      </qual:transition>
      <qual:transition qual:id="tr_RSc2678">
        <qual:listOfInputs>
          <qual:input sboTerm="SBO:0000169" qual:id="tr_RSc2678_in_M_RSp0852_c" qual:qualitativeSpecies="M_RSp0852_c" qual:transitionEffect="none" qual:sign="negative"/>
        </qual:listOfInputs>
        <qual:listOfOutputs>
          <qual:output qual:id="tr_RSc2678_out" qual:qualitativeSpecies="RSc2678" qual:transitionEffect="assignmentLevel"/>
        </qual:listOfOutputs>
        <qual:listOfFunctionTerms>
          <qual:defaultTerm qual:resultLevel="0"/>
          <qual:functionTerm qual:resultLevel="1">
            <math xmlns="http://www.w3.org/1998/Math/MathML">
              <apply>
                <eq/>
                <ci> M_RSp0852_c </ci>
                <cn> 0 </cn>
              </apply>
            </math>
          </qual:functionTerm>
        </qual:listOfFunctionTerms>
      </qual:transition>
      <qual:transition qual:id="tr_RSp0294">
        <qual:listOfInputs>
          <qual:input sboTerm="SBO:0000170" qual:id="tr_RSp0294_in_M_RSp0852_c" qual:qualitativeSpecies="M_RSp0852_c" qual:transitionEffect="none" qual:sign="positive"/>
        </qual:listOfInputs>
        <qual:listOfOutputs>
          <qual:output qual:id="tr_RSp0294_out" qual:qualitativeSpecies="RSp0294" qual:transitionEffect="assignmentLevel"/>
        </qual:listOfOutputs>
        <qual:listOfFunctionTerms>
          <qual:defaultTerm qual:resultLevel="0"/>
          <qual:functionTerm qual:resultLevel="1">
            <math xmlns="http://www.w3.org/1998/Math/MathML">
              <apply>
                <eq/>
                <ci> M_RSp0852_c </ci>
                <cn> 1 </cn>
              </apply>
            </math>
          </qual:functionTerm>
        </qual:listOfFunctionTerms>
      </qual:transition>
      <qual:transition qual:id="tr_RSc0812">
        <qual:listOfInputs>
          <qual:input sboTerm="SBO:0000170" qual:id="tr_RSc0812_in_M_RSp0852_c" qual:qualitativeSpecies="M_RSp0852_c" qual:transitionEffect="none" qual:sign="positive"/>
        </qual:listOfInputs>
        <qual:listOfOutputs>
          <qual:output qual:id="tr_RSc0812_out" qual:qualitativeSpecies="RSc0812" qual:transitionEffect="assignmentLevel"/>
        </qual:listOfOutputs>
        <qual:listOfFunctionTerms>
          <qual:defaultTerm qual:resultLevel="0"/>
          <qual:functionTerm qual:resultLevel="1">
            <math xmlns="http://www.w3.org/1998/Math/MathML">
              <apply>
                <eq/>
                <ci> M_RSp0852_c </ci>
                <cn> 1 </cn>
              </apply>
            </math>
          </qual:functionTerm>
        </qual:listOfFunctionTerms>
      </qual:transition>
      <qual:transition qual:id="tr_RSp0296">
        <qual:listOfInputs>
          <qual:input sboTerm="SBO:0000170" qual:id="tr_RSp0296_in_M_RSp0873_c" qual:qualitativeSpecies="M_RSp0873_c" qual:transitionEffect="none" qual:sign="positive"/>
        </qual:listOfInputs>
        <qual:listOfOutputs>
          <qual:output qual:id="tr_RSp0296_out" qual:qualitativeSpecies="RSp0296" qual:transitionEffect="assignmentLevel"/>
        </qual:listOfOutputs>
        <qual:listOfFunctionTerms>
          <qual:defaultTerm qual:resultLevel="0"/>
          <qual:functionTerm qual:resultLevel="1">
            <math xmlns="http://www.w3.org/1998/Math/MathML">
              <apply>
                <eq/>
                <ci> M_RSp0873_c </ci>
                <cn> 1 </cn>
              </apply>
            </math>
          </qual:functionTerm>
        </qual:listOfFunctionTerms>
      </qual:transition>
      <qual:transition qual:id="tr_RSp0283">
        <qual:listOfInputs>
          <qual:input sboTerm="SBO:0000170" qual:id="tr_RSp0283_in_E_in_planta_b" qual:qualitativeSpecies="E_in_planta_b" qual:transitionEffect="none" qual:sign="positive"/>
        </qual:listOfInputs>
        <qual:listOfOutputs>
          <qual:output qual:id="tr_RSp0283_out" qual:qualitativeSpecies="RSp0283" qual:transitionEffect="assignmentLevel"/>
        </qual:listOfOutputs>
        <qual:listOfFunctionTerms>
          <qual:defaultTerm qual:resultLevel="0"/>
          <qual:functionTerm qual:resultLevel="1">
            <math xmlns="http://www.w3.org/1998/Math/MathML">
              <apply>
                <eq/>
                <ci> E_in_planta_b </ci>
                <cn> 1 </cn>
              </apply>
            </math>
          </qual:functionTerm>
        </qual:listOfFunctionTerms>
      </qual:transition>
      <qual:transition qual:id="tr_M_RSp0930_c">
        <qual:listOfInputs>
          <qual:input sboTerm="SBO:0000589" qual:id="tr_M_RSp0930_c_in_RSp0930" qual:qualitativeSpecies="RSp0930" qual:transitionEffect="none" qual:sign="positive"/>
        </qual:listOfInputs>
        <qual:listOfOutputs>
          <qual:output qual:id="tr_M_RSp0930_c_out" qual:qualitativeSpecies="M_RSp0930_c" qual:transitionEffect="assignmentLevel"/>
        </qual:listOfOutputs>
        <qual:listOfFunctionTerms>
          <qual:defaultTerm qual:resultLevel="0"/>
          <qual:functionTerm qual:resultLevel="1">
            <math xmlns="http://www.w3.org/1998/Math/MathML">
              <apply>
                <eq/>
                <ci> RSp0930 </ci>
                <cn> 1 </cn>
              </apply>
            </math>
          </qual:functionTerm>
        </qual:listOfFunctionTerms>
      </qual:transition>
      <qual:transition qual:id="tr_RSp0350">
        <qual:listOfInputs>
          <qual:input sboTerm="SBO:0000170" qual:id="tr_RSp0350_in_M_RSp1412_c" qual:qualitativeSpecies="M_RSp1412_c" qual:transitionEffect="none" qual:sign="positive"/>
          <qual:input sboTerm="SBO:0000170" qual:id="tr_RSp0350_in_M_RSp1413_c" qual:qualitativeSpecies="M_RSp1413_c" qual:transitionEffect="none" qual:sign="positive"/>
          <qual:input sboTerm="SBO:0000170" qual:id="tr_RSp0350_in_M_RSp1390_c" qual:qualitativeSpecies="M_RSp1390_c" qual:transitionEffect="none" qual:sign="positive"/>
        </qual:listOfInputs>
        <qual:listOfOutputs>
          <qual:output qual:id="tr_RSp0350_out" qual:qualitativeSpecies="RSp0350" qual:transitionEffect="assignmentLevel"/>
        </qual:listOfOutputs>
        <qual:listOfFunctionTerms>
          <qual:defaultTerm qual:resultLevel="0"/>
          <qual:functionTerm qual:resultLevel="1">
            <math xmlns="http://www.w3.org/1998/Math/MathML">
              <apply>
                <or/>
                <apply>
                  <eq/>
                  <ci> M_RSp1412_c </ci>
                  <cn> 1 </cn>
                </apply>
                <apply>
                  <eq/>
                  <ci> M_RSp1413_c </ci>
                  <cn> 1 </cn>
                </apply>
                <apply>
                  <eq/>
                  <ci> M_RSp1390_c </ci>
                  <cn> 1 </cn>
                </apply>
              </apply>
            </math>
          </qual:functionTerm>
        </qual:listOfFunctionTerms>
      </qual:transition>
      <qual:transition qual:id="tr_RSc2291">
        <qual:listOfInputs>
          <qual:input sboTerm="SBO:0000170" qual:id="tr_RSc2291_in_M_RSp0873_c" qual:qualitativeSpecies="M_RSp0873_c" qual:transitionEffect="none" qual:sign="positive"/>
        </qual:listOfInputs>
        <qual:listOfOutputs>
          <qual:output qual:id="tr_RSc2291_out" qual:qualitativeSpecies="RSc2291" qual:transitionEffect="assignmentLevel"/>
        </qual:listOfOutputs>
        <qual:listOfFunctionTerms>
          <qual:defaultTerm qual:resultLevel="0"/>
          <qual:functionTerm qual:resultLevel="1">
            <math xmlns="http://www.w3.org/1998/Math/MathML">
              <apply>
                <eq/>
                <ci> M_RSp0873_c </ci>
                <cn> 1 </cn>
              </apply>
            </math>
          </qual:functionTerm>
        </qual:listOfFunctionTerms>
      </qual:transition>
      <qual:transition qual:id="tr_RSp0352">
        <qual:listOfInputs>
          <qual:input sboTerm="SBO:0000170" qual:id="tr_RSp0352_in_M_RSp1412_c" qual:qualitativeSpecies="M_RSp1412_c" qual:transitionEffect="none" qual:sign="positive"/>
          <qual:input sboTerm="SBO:0000170" qual:id="tr_RSp0352_in_M_RSp1413_c" qual:qualitativeSpecies="M_RSp1413_c" qual:transitionEffect="none" qual:sign="positive"/>
          <qual:input sboTerm="SBO:0000170" qual:id="tr_RSp0352_in_M_RSp1390_c" qual:qualitativeSpecies="M_RSp1390_c" qual:transitionEffect="none" qual:sign="positive"/>
        </qual:listOfInputs>
        <qual:listOfOutputs>
          <qual:output qual:id="tr_RSp0352_out" qual:qualitativeSpecies="RSp0352" qual:transitionEffect="assignmentLevel"/>
        </qual:listOfOutputs>
        <qual:listOfFunctionTerms>
          <qual:defaultTerm qual:resultLevel="0"/>
          <qual:functionTerm qual:resultLevel="1">
            <math xmlns="http://www.w3.org/1998/Math/MathML">
              <apply>
                <or/>
                <apply>
                  <eq/>
                  <ci> M_RSp1412_c </ci>
                  <cn> 1 </cn>
                </apply>
                <apply>
                  <eq/>
                  <ci> M_RSp1413_c </ci>
                  <cn> 1 </cn>
                </apply>
                <apply>
                  <eq/>
                  <ci> M_RSp1390_c </ci>
                  <cn> 1 </cn>
                </apply>
              </apply>
            </math>
          </qual:functionTerm>
        </qual:listOfFunctionTerms>
      </qual:transition>
      <qual:transition qual:id="tr_M_RSc2919_p">
        <qual:listOfInputs>
          <qual:input sboTerm="SBO:0000589" qual:id="tr_M_RSc2919_p_in_RSc2919" qual:qualitativeSpecies="RSc2919" qual:transitionEffect="none" qual:sign="positive"/>
        </qual:listOfInputs>
        <qual:listOfOutputs>
          <qual:output qual:id="tr_M_RSc2919_p_out" qual:qualitativeSpecies="M_RSc2919_p" qual:transitionEffect="assignmentLevel"/>
        </qual:listOfOutputs>
        <qual:listOfFunctionTerms>
          <qual:defaultTerm qual:resultLevel="0"/>
          <qual:functionTerm qual:resultLevel="1">
            <math xmlns="http://www.w3.org/1998/Math/MathML">
              <apply>
                <eq/>
                <ci> RSc2919 </ci>
                <cn> 1 </cn>
              </apply>
            </math>
          </qual:functionTerm>
        </qual:listOfFunctionTerms>
      </qual:transition>
      <qual:transition qual:id="tr_RSp0736">
        <qual:listOfInputs>
          <qual:input sboTerm="SBO:0000169" qual:id="tr_RSp0736_in_M_RSp0852_c" qual:qualitativeSpecies="M_RSp0852_c" qual:transitionEffect="none" qual:sign="negative"/>
        </qual:listOfInputs>
        <qual:listOfOutputs>
          <qual:output qual:id="tr_RSp0736_out" qual:qualitativeSpecies="RSp0736" qual:transitionEffect="assignmentLevel"/>
        </qual:listOfOutputs>
        <qual:listOfFunctionTerms>
          <qual:defaultTerm qual:resultLevel="0"/>
          <qual:functionTerm qual:resultLevel="1">
            <math xmlns="http://www.w3.org/1998/Math/MathML">
              <apply>
                <eq/>
                <ci> M_RSp0852_c </ci>
                <cn> 0 </cn>
              </apply>
            </math>
          </qual:functionTerm>
        </qual:listOfFunctionTerms>
      </qual:transition>
      <qual:transition qual:id="tr_RSc1813">
        <qual:listOfInputs>
          <qual:input sboTerm="SBO:0000169" qual:id="tr_RSc1813_in_M_RSp0873_c" qual:qualitativeSpecies="M_RSp0873_c" qual:transitionEffect="none" qual:sign="negative"/>
        </qual:listOfInputs>
        <qual:listOfOutputs>
          <qual:output qual:id="tr_RSc1813_out" qual:qualitativeSpecies="RSc1813" qual:transitionEffect="assignmentLevel"/>
        </qual:listOfOutputs>
        <qual:listOfFunctionTerms>
          <qual:defaultTerm qual:resultLevel="0"/>
          <qual:functionTerm qual:resultLevel="1">
            <math xmlns="http://www.w3.org/1998/Math/MathML">
              <apply>
                <eq/>
                <ci> M_RSp0873_c </ci>
                <cn> 0 </cn>
              </apply>
            </math>
          </qual:functionTerm>
        </qual:listOfFunctionTerms>
      </qual:transition>
      <qual:transition qual:id="tr_RSc1811">
        <qual:listOfInputs>
          <qual:input sboTerm="SBO:0000169" qual:id="tr_RSc1811_in_M_RSp0873_c" qual:qualitativeSpecies="M_RSp0873_c" qual:transitionEffect="none" qual:sign="negative"/>
        </qual:listOfInputs>
        <qual:listOfOutputs>
          <qual:output qual:id="tr_RSc1811_out" qual:qualitativeSpecies="RSc1811" qual:transitionEffect="assignmentLevel"/>
        </qual:listOfOutputs>
        <qual:listOfFunctionTerms>
          <qual:defaultTerm qual:resultLevel="0"/>
          <qual:functionTerm qual:resultLevel="1">
            <math xmlns="http://www.w3.org/1998/Math/MathML">
              <apply>
                <eq/>
                <ci> M_RSp0873_c </ci>
                <cn> 0 </cn>
              </apply>
            </math>
          </qual:functionTerm>
        </qual:listOfFunctionTerms>
      </qual:transition>
      <qual:transition qual:id="tr_RSc1810">
        <qual:listOfInputs>
          <qual:input sboTerm="SBO:0000169" qual:id="tr_RSc1810_in_M_RSp0873_c" qual:qualitativeSpecies="M_RSp0873_c" qual:transitionEffect="none" qual:sign="negative"/>
        </qual:listOfInputs>
        <qual:listOfOutputs>
          <qual:output qual:id="tr_RSc1810_out" qual:qualitativeSpecies="RSc1810" qual:transitionEffect="assignmentLevel"/>
        </qual:listOfOutputs>
        <qual:listOfFunctionTerms>
          <qual:defaultTerm qual:resultLevel="0"/>
          <qual:functionTerm qual:resultLevel="1">
            <math xmlns="http://www.w3.org/1998/Math/MathML">
              <apply>
                <eq/>
                <ci> M_RSp0873_c </ci>
                <cn> 0 </cn>
              </apply>
            </math>
          </qual:functionTerm>
        </qual:listOfFunctionTerms>
      </qual:transition>
      <qual:transition qual:id="tr_RSc1815">
        <qual:listOfInputs>
          <qual:input sboTerm="SBO:0000170" qual:id="tr_RSc1815_in_M_RSp0873_c" qual:qualitativeSpecies="M_RSp0873_c" qual:transitionEffect="none" qual:sign="positive"/>
        </qual:listOfInputs>
        <qual:listOfOutputs>
          <qual:output qual:id="tr_RSc1815_out" qual:qualitativeSpecies="RSc1815" qual:transitionEffect="assignmentLevel"/>
        </qual:listOfOutputs>
        <qual:listOfFunctionTerms>
          <qual:defaultTerm qual:resultLevel="0"/>
          <qual:functionTerm qual:resultLevel="1">
            <math xmlns="http://www.w3.org/1998/Math/MathML">
              <apply>
                <eq/>
                <ci> M_RSp0873_c </ci>
                <cn> 1 </cn>
              </apply>
            </math>
          </qual:functionTerm>
        </qual:listOfFunctionTerms>
      </qual:transition>
      <qual:transition qual:id="tr_RSc2733">
        <qual:listOfInputs>
          <qual:input sboTerm="SBO:0000170" qual:id="tr_RSc2733_in_M_TAT_c" qual:qualitativeSpecies="M_TAT_c" qual:transitionEffect="none" qual:sign="positive"/>
        </qual:listOfInputs>
        <qual:listOfOutputs>
          <qual:output qual:id="tr_RSc2733_out" qual:qualitativeSpecies="RSc2733" qual:transitionEffect="assignmentLevel"/>
        </qual:listOfOutputs>
        <qual:listOfFunctionTerms>
          <qual:defaultTerm qual:resultLevel="0"/>
          <qual:functionTerm qual:resultLevel="1">
            <math xmlns="http://www.w3.org/1998/Math/MathML">
              <apply>
                <eq/>
                <ci> M_TAT_c </ci>
                <cn> 1 </cn>
              </apply>
            </math>
          </qual:functionTerm>
        </qual:listOfFunctionTerms>
      </qual:transition>
      <qual:transition qual:id="tr_R_T3SS_E_RipA3_S">
        <qual:listOfInputs>
          <qual:input sboTerm="SBO:0000172" qual:id="tr_R_T3SS_E_RipA3_S_in_M_TIIISS_p" qual:qualitativeSpecies="M_TIIISS_p" qual:transitionEffect="none" qual:sign="positive"/>
          <qual:input sboTerm="SBO:0000015" qual:id="tr_R_T3SS_E_RipA3_S_in_M_RSp0846_c" qual:qualitativeSpecies="M_RSp0846_c" qual:transitionEffect="none" qual:sign="positive"/>
        </qual:listOfInputs>
        <qual:listOfOutputs>
          <qual:output qual:id="tr_R_T3SS_E_RipA3_S_out" qual:qualitativeSpecies="R_T3SS_E_RipA3_S" qual:transitionEffect="assignmentLevel"/>
        </qual:listOfOutputs>
        <qual:listOfFunctionTerms>
          <qual:defaultTerm qual:resultLevel="1"/>
          <qual:functionTerm qual:resultLevel="3">
            <math xmlns="http://www.w3.org/1998/Math/MathML">
              <apply>
                <and/>
                <apply>
                  <eq/>
                  <ci> M_TIIISS_p </ci>
                  <cn> 1 </cn>
                </apply>
                <apply>
                  <eq/>
                  <ci> M_RSp0846_c </ci>
                  <cn> 1 </cn>
                </apply>
              </apply>
            </math>
          </qual:functionTerm>
        </qual:listOfFunctionTerms>
      </qual:transition>
      <qual:transition qual:id="tr_RSp1550">
        <qual:listOfInputs>
          <qual:input sboTerm="SBO:0000169" qual:id="tr_RSp1550_in_M_RSp0852_c" qual:qualitativeSpecies="M_RSp0852_c" qual:transitionEffect="none" qual:sign="negative"/>
        </qual:listOfInputs>
        <qual:listOfOutputs>
          <qual:output qual:id="tr_RSp1550_out" qual:qualitativeSpecies="RSp1550" qual:transitionEffect="assignmentLevel"/>
        </qual:listOfOutputs>
        <qual:listOfFunctionTerms>
          <qual:defaultTerm qual:resultLevel="0"/>
          <qual:functionTerm qual:resultLevel="1">
            <math xmlns="http://www.w3.org/1998/Math/MathML">
              <apply>
                <eq/>
                <ci> M_RSp0852_c </ci>
                <cn> 0 </cn>
              </apply>
            </math>
          </qual:functionTerm>
        </qual:listOfFunctionTerms>
      </qual:transition>
      <qual:transition qual:id="tr_RSc0117">
        <qual:listOfInputs>
          <qual:input sboTerm="SBO:0000170" qual:id="tr_RSc0117_in_M_RSp0852_c" qual:qualitativeSpecies="M_RSp0852_c" qual:transitionEffect="none" qual:sign="positive"/>
        </qual:listOfInputs>
        <qual:listOfOutputs>
          <qual:output qual:id="tr_RSc0117_out" qual:qualitativeSpecies="RSc0117" qual:transitionEffect="assignmentLevel"/>
        </qual:listOfOutputs>
        <qual:listOfFunctionTerms>
          <qual:defaultTerm qual:resultLevel="0"/>
          <qual:functionTerm qual:resultLevel="1">
            <math xmlns="http://www.w3.org/1998/Math/MathML">
              <apply>
                <eq/>
                <ci> M_RSp0852_c </ci>
                <cn> 1 </cn>
              </apply>
            </math>
          </qual:functionTerm>
        </qual:listOfFunctionTerms>
      </qual:transition>
      <qual:transition qual:id="tr_R_T3SS_E_RipA5_S">
        <qual:listOfInputs>
          <qual:input sboTerm="SBO:0000172" qual:id="tr_R_T3SS_E_RipA5_S_in_M_TIIISS_p" qual:qualitativeSpecies="M_TIIISS_p" qual:transitionEffect="none" qual:sign="positive"/>
          <qual:input sboTerm="SBO:0000015" qual:id="tr_R_T3SS_E_RipA5_S_in_M_RSp1024_c" qual:qualitativeSpecies="M_RSp1024_c" qual:transitionEffect="none" qual:sign="positive"/>
        </qual:listOfInputs>
        <qual:listOfOutputs>
          <qual:output qual:id="tr_R_T3SS_E_RipA5_S_out" qual:qualitativeSpecies="R_T3SS_E_RipA5_S" qual:transitionEffect="assignmentLevel"/>
        </qual:listOfOutputs>
        <qual:listOfFunctionTerms>
          <qual:defaultTerm qual:resultLevel="1"/>
          <qual:functionTerm qual:resultLevel="3">
            <math xmlns="http://www.w3.org/1998/Math/MathML">
              <apply>
                <and/>
                <apply>
                  <eq/>
                  <ci> M_TIIISS_p </ci>
                  <cn> 1 </cn>
                </apply>
                <apply>
                  <eq/>
                  <ci> M_RSp1024_c </ci>
                  <cn> 1 </cn>
                </apply>
              </apply>
            </math>
          </qual:functionTerm>
        </qual:listOfFunctionTerms>
      </qual:transition>
      <qual:transition qual:id="tr_RSc2906">
        <qual:listOfInputs>
          <qual:input sboTerm="SBO:0000170" qual:id="tr_RSc2906_in_M_RSp0852_c" qual:qualitativeSpecies="M_RSp0852_c" qual:transitionEffect="none" qual:sign="positive"/>
        </qual:listOfInputs>
        <qual:listOfOutputs>
          <qual:output qual:id="tr_RSc2906_out" qual:qualitativeSpecies="RSc2906" qual:transitionEffect="assignmentLevel"/>
        </qual:listOfOutputs>
        <qual:listOfFunctionTerms>
          <qual:defaultTerm qual:resultLevel="0"/>
          <qual:functionTerm qual:resultLevel="1">
            <math xmlns="http://www.w3.org/1998/Math/MathML">
              <apply>
                <eq/>
                <ci> M_RSp0852_c </ci>
                <cn> 1 </cn>
              </apply>
            </math>
          </qual:functionTerm>
        </qual:listOfFunctionTerms>
      </qual:transition>
      <qual:transition qual:id="tr_RSc0558">
        <qual:listOfInputs>
          <qual:input sboTerm="SBO:0000170" qual:id="tr_RSc0558_in_M_RSc2807_c" qual:qualitativeSpecies="M_RSc2807_c" qual:transitionEffect="none" qual:sign="positive"/>
        </qual:listOfInputs>
        <qual:listOfOutputs>
          <qual:output qual:id="tr_RSc0558_out" qual:qualitativeSpecies="RSc0558" qual:transitionEffect="assignmentLevel"/>
        </qual:listOfOutputs>
        <qual:listOfFunctionTerms>
          <qual:defaultTerm qual:resultLevel="0"/>
          <qual:functionTerm qual:resultLevel="1">
            <math xmlns="http://www.w3.org/1998/Math/MathML">
              <apply>
                <eq/>
                <ci> M_RSc2807_c </ci>
                <cn> 1 </cn>
              </apply>
            </math>
          </qual:functionTerm>
        </qual:listOfFunctionTerms>
      </qual:transition>
      <qual:transition qual:id="tr_R_T3SS_E_RipE1_S">
        <qual:listOfInputs>
          <qual:input sboTerm="SBO:0000172" qual:id="tr_R_T3SS_E_RipE1_S_in_M_TIIISS_p" qual:qualitativeSpecies="M_TIIISS_p" qual:transitionEffect="none" qual:sign="positive"/>
          <qual:input sboTerm="SBO:0000015" qual:id="tr_R_T3SS_E_RipE1_S_in_M_RSc3369_c" qual:qualitativeSpecies="M_RSc3369_c" qual:transitionEffect="none" qual:sign="positive"/>
        </qual:listOfInputs>
        <qual:listOfOutputs>
          <qual:output qual:id="tr_R_T3SS_E_RipE1_S_out" qual:qualitativeSpecies="R_T3SS_E_RipE1_S" qual:transitionEffect="assignmentLevel"/>
        </qual:listOfOutputs>
        <qual:listOfFunctionTerms>
          <qual:defaultTerm qual:resultLevel="1"/>
          <qual:functionTerm qual:resultLevel="3">
            <math xmlns="http://www.w3.org/1998/Math/MathML">
              <apply>
                <and/>
                <apply>
                  <eq/>
                  <ci> M_TIIISS_p </ci>
                  <cn> 1 </cn>
                </apply>
                <apply>
                  <eq/>
                  <ci> M_RSc3369_c </ci>
                  <cn> 1 </cn>
                </apply>
              </apply>
            </math>
          </qual:functionTerm>
        </qual:listOfFunctionTerms>
      </qual:transition>
      <qual:transition qual:id="tr_RSc1496">
        <qual:listOfInputs>
          <qual:input sboTerm="SBO:0000170" qual:id="tr_RSc1496_in_M_RSp0852_c" qual:qualitativeSpecies="M_RSp0852_c" qual:transitionEffect="none" qual:sign="positive"/>
        </qual:listOfInputs>
        <qual:listOfOutputs>
          <qual:output qual:id="tr_RSc1496_out" qual:qualitativeSpecies="RSc1496" qual:transitionEffect="assignmentLevel"/>
        </qual:listOfOutputs>
        <qual:listOfFunctionTerms>
          <qual:defaultTerm qual:resultLevel="0"/>
          <qual:functionTerm qual:resultLevel="1">
            <math xmlns="http://www.w3.org/1998/Math/MathML">
              <apply>
                <eq/>
                <ci> M_RSp0852_c </ci>
                <cn> 1 </cn>
              </apply>
            </math>
          </qual:functionTerm>
        </qual:listOfFunctionTerms>
      </qual:transition>
      <qual:transition qual:id="tr_RSc0225">
        <qual:listOfInputs>
          <qual:input sboTerm="SBO:0000169" qual:id="tr_RSc0225_in_M_RSp1023_c" qual:qualitativeSpecies="M_RSp1023_c" qual:transitionEffect="none" qual:sign="negative"/>
        </qual:listOfInputs>
        <qual:listOfOutputs>
          <qual:output qual:id="tr_RSc0225_out" qual:qualitativeSpecies="RSc0225" qual:transitionEffect="assignmentLevel"/>
        </qual:listOfOutputs>
        <qual:listOfFunctionTerms>
          <qual:defaultTerm qual:resultLevel="0"/>
          <qual:functionTerm qual:resultLevel="1">
            <math xmlns="http://www.w3.org/1998/Math/MathML">
              <apply>
                <eq/>
                <ci> M_RSp1023_c </ci>
                <cn> 0 </cn>
              </apply>
            </math>
          </qual:functionTerm>
        </qual:listOfFunctionTerms>
      </qual:transition>
      <qual:transition qual:id="tr_RSp0731">
        <qual:listOfInputs>
          <qual:input sboTerm="SBO:0000170" qual:id="tr_RSp0731_in_M_RSp0873_c" qual:qualitativeSpecies="M_RSp0873_c" qual:transitionEffect="none" qual:sign="positive"/>
        </qual:listOfInputs>
        <qual:listOfOutputs>
          <qual:output qual:id="tr_RSp0731_out" qual:qualitativeSpecies="RSp0731" qual:transitionEffect="assignmentLevel"/>
        </qual:listOfOutputs>
        <qual:listOfFunctionTerms>
          <qual:defaultTerm qual:resultLevel="0"/>
          <qual:functionTerm qual:resultLevel="1">
            <math xmlns="http://www.w3.org/1998/Math/MathML">
              <apply>
                <eq/>
                <ci> M_RSp0873_c </ci>
                <cn> 1 </cn>
              </apply>
            </math>
          </qual:functionTerm>
        </qual:listOfFunctionTerms>
      </qual:transition>
      <qual:transition qual:id="tr_RSc0220">
        <qual:listOfInputs>
          <qual:input sboTerm="SBO:0000170" qual:id="tr_RSc0220_in_M_RSp1023_c" qual:qualitativeSpecies="M_RSp1023_c" qual:transitionEffect="none" qual:sign="positive"/>
        </qual:listOfInputs>
        <qual:listOfOutputs>
          <qual:output qual:id="tr_RSc0220_out" qual:qualitativeSpecies="RSc0220" qual:transitionEffect="assignmentLevel"/>
        </qual:listOfOutputs>
        <qual:listOfFunctionTerms>
          <qual:defaultTerm qual:resultLevel="0"/>
          <qual:functionTerm qual:resultLevel="1">
            <math xmlns="http://www.w3.org/1998/Math/MathML">
              <apply>
                <eq/>
                <ci> M_RSp1023_c </ci>
                <cn> 1 </cn>
              </apply>
            </math>
          </qual:functionTerm>
        </qual:listOfFunctionTerms>
      </qual:transition>
      <qual:transition qual:id="tr_RSp0071">
        <qual:listOfInputs>
          <qual:input sboTerm="SBO:0000170" qual:id="tr_RSp0071_in_M_RSp0852_c" qual:qualitativeSpecies="M_RSp0852_c" qual:transitionEffect="none" qual:sign="positive"/>
        </qual:listOfInputs>
        <qual:listOfOutputs>
          <qual:output qual:id="tr_RSp0071_out" qual:qualitativeSpecies="RSp0071" qual:transitionEffect="assignmentLevel"/>
        </qual:listOfOutputs>
        <qual:listOfFunctionTerms>
          <qual:defaultTerm qual:resultLevel="0"/>
          <qual:functionTerm qual:resultLevel="1">
            <math xmlns="http://www.w3.org/1998/Math/MathML">
              <apply>
                <eq/>
                <ci> M_RSp0852_c </ci>
                <cn> 1 </cn>
              </apply>
            </math>
          </qual:functionTerm>
        </qual:listOfFunctionTerms>
      </qual:transition>
      <qual:transition qual:id="tr_RSp0072">
        <qual:listOfInputs>
          <qual:input sboTerm="SBO:0000170" qual:id="tr_RSp0072_in_M_RSp0852_c" qual:qualitativeSpecies="M_RSp0852_c" qual:transitionEffect="none" qual:sign="positive"/>
        </qual:listOfInputs>
        <qual:listOfOutputs>
          <qual:output qual:id="tr_RSp0072_out" qual:qualitativeSpecies="RSp0072" qual:transitionEffect="assignmentLevel"/>
        </qual:listOfOutputs>
        <qual:listOfFunctionTerms>
          <qual:defaultTerm qual:resultLevel="0"/>
          <qual:functionTerm qual:resultLevel="1">
            <math xmlns="http://www.w3.org/1998/Math/MathML">
              <apply>
                <eq/>
                <ci> M_RSp0852_c </ci>
                <cn> 1 </cn>
              </apply>
            </math>
          </qual:functionTerm>
        </qual:listOfFunctionTerms>
      </qual:transition>
      <qual:transition qual:id="tr_RSp0075">
        <qual:listOfInputs>
          <qual:input sboTerm="SBO:0000170" qual:id="tr_RSp0075_in_M_TAT_c" qual:qualitativeSpecies="M_TAT_c" qual:transitionEffect="none" qual:sign="positive"/>
        </qual:listOfInputs>
        <qual:listOfOutputs>
          <qual:output qual:id="tr_RSp0075_out" qual:qualitativeSpecies="RSp0075" qual:transitionEffect="assignmentLevel"/>
        </qual:listOfOutputs>
        <qual:listOfFunctionTerms>
          <qual:defaultTerm qual:resultLevel="0"/>
          <qual:functionTerm qual:resultLevel="1">
            <math xmlns="http://www.w3.org/1998/Math/MathML">
              <apply>
                <eq/>
                <ci> M_TAT_c </ci>
                <cn> 1 </cn>
              </apply>
            </math>
          </qual:functionTerm>
        </qual:listOfFunctionTerms>
      </qual:transition>
      <qual:transition qual:id="tr_RSc0041">
        <qual:listOfInputs>
          <qual:input sboTerm="SBO:0000170" qual:id="tr_RSc0041_in_M_RSp0873_c" qual:qualitativeSpecies="M_RSp0873_c" qual:transitionEffect="none" qual:sign="positive"/>
        </qual:listOfInputs>
        <qual:listOfOutputs>
          <qual:output qual:id="tr_RSc0041_out" qual:qualitativeSpecies="RSc0041" qual:transitionEffect="assignmentLevel"/>
        </qual:listOfOutputs>
        <qual:listOfFunctionTerms>
          <qual:defaultTerm qual:resultLevel="0"/>
          <qual:functionTerm qual:resultLevel="1">
            <math xmlns="http://www.w3.org/1998/Math/MathML">
              <apply>
                <eq/>
                <ci> M_RSp0873_c </ci>
                <cn> 1 </cn>
              </apply>
            </math>
          </qual:functionTerm>
        </qual:listOfFunctionTerms>
      </qual:transition>
      <qual:transition qual:id="tr_M_RSp0160_c">
        <qual:listOfInputs>
          <qual:input sboTerm="SBO:0000589" qual:id="tr_M_RSp0160_c_in_RSp0160" qual:qualitativeSpecies="RSp0160" qual:transitionEffect="none" qual:sign="positive"/>
        </qual:listOfInputs>
        <qual:listOfOutputs>
          <qual:output qual:id="tr_M_RSp0160_c_out" qual:qualitativeSpecies="M_RSp0160_c" qual:transitionEffect="assignmentLevel"/>
        </qual:listOfOutputs>
        <qual:listOfFunctionTerms>
          <qual:defaultTerm qual:resultLevel="0"/>
          <qual:functionTerm qual:resultLevel="1">
            <math xmlns="http://www.w3.org/1998/Math/MathML">
              <apply>
                <eq/>
                <ci> RSp0160 </ci>
                <cn> 1 </cn>
              </apply>
            </math>
          </qual:functionTerm>
        </qual:listOfFunctionTerms>
      </qual:transition>
      <qual:transition qual:id="tr_RSc3051">
        <qual:listOfInputs>
          <qual:input sboTerm="SBO:0000169" qual:id="tr_RSc3051_in_M_RSc3044_c" qual:qualitativeSpecies="M_RSc3044_c" qual:transitionEffect="none" qual:sign="negative"/>
        </qual:listOfInputs>
        <qual:listOfOutputs>
          <qual:output qual:id="tr_RSc3051_out" qual:qualitativeSpecies="RSc3051" qual:transitionEffect="assignmentLevel"/>
        </qual:listOfOutputs>
        <qual:listOfFunctionTerms>
          <qual:defaultTerm qual:resultLevel="0"/>
          <qual:functionTerm qual:resultLevel="1">
            <math xmlns="http://www.w3.org/1998/Math/MathML">
              <apply>
                <eq/>
                <ci> M_RSc3044_c </ci>
                <cn> 0 </cn>
              </apply>
            </math>
          </qual:functionTerm>
        </qual:listOfFunctionTerms>
      </qual:transition>
      <qual:transition qual:id="tr_RSc3050">
        <qual:listOfInputs>
          <qual:input sboTerm="SBO:0000169" qual:id="tr_RSc3050_in_M_RSc3044_c" qual:qualitativeSpecies="M_RSc3044_c" qual:transitionEffect="none" qual:sign="negative"/>
        </qual:listOfInputs>
        <qual:listOfOutputs>
          <qual:output qual:id="tr_RSc3050_out" qual:qualitativeSpecies="RSc3050" qual:transitionEffect="assignmentLevel"/>
        </qual:listOfOutputs>
        <qual:listOfFunctionTerms>
          <qual:defaultTerm qual:resultLevel="0"/>
          <qual:functionTerm qual:resultLevel="1">
            <math xmlns="http://www.w3.org/1998/Math/MathML">
              <apply>
                <eq/>
                <ci> M_RSc3044_c </ci>
                <cn> 0 </cn>
              </apply>
            </math>
          </qual:functionTerm>
        </qual:listOfFunctionTerms>
      </qual:transition>
      <qual:transition qual:id="tr_RSc3052">
        <qual:listOfInputs>
          <qual:input sboTerm="SBO:0000169" qual:id="tr_RSc3052_in_M_RSc3044_c" qual:qualitativeSpecies="M_RSc3044_c" qual:transitionEffect="none" qual:sign="negative"/>
        </qual:listOfInputs>
        <qual:listOfOutputs>
          <qual:output qual:id="tr_RSc3052_out" qual:qualitativeSpecies="RSc3052" qual:transitionEffect="assignmentLevel"/>
        </qual:listOfOutputs>
        <qual:listOfFunctionTerms>
          <qual:defaultTerm qual:resultLevel="0"/>
          <qual:functionTerm qual:resultLevel="1">
            <math xmlns="http://www.w3.org/1998/Math/MathML">
              <apply>
                <eq/>
                <ci> M_RSc3044_c </ci>
                <cn> 0 </cn>
              </apply>
            </math>
          </qual:functionTerm>
        </qual:listOfFunctionTerms>
      </qual:transition>
      <qual:transition qual:id="tr_M_RSc0672_c">
        <qual:listOfInputs>
          <qual:input sboTerm="SBO:0000170" qual:id="tr_M_RSc0672_c_in_M_RSc0670_c" qual:qualitativeSpecies="M_RSc0670_c" qual:transitionEffect="none" qual:sign="positive"/>
          <qual:input sboTerm="SBO:0000589" qual:id="tr_M_RSc0672_c_in_RSc0672" qual:qualitativeSpecies="RSc0672" qual:transitionEffect="none" qual:sign="positive"/>
        </qual:listOfInputs>
        <qual:listOfOutputs>
          <qual:output qual:id="tr_M_RSc0672_c_out" qual:qualitativeSpecies="M_RSc0672_c" qual:transitionEffect="assignmentLevel"/>
        </qual:listOfOutputs>
        <qual:listOfFunctionTerms>
          <qual:defaultTerm qual:resultLevel="0"/>
          <qual:functionTerm qual:resultLevel="1">
            <math xmlns="http://www.w3.org/1998/Math/MathML">
              <apply>
                <and/>
                <apply>
                  <eq/>
                  <ci> M_RSc0670_c </ci>
                  <cn> 1 </cn>
                </apply>
                <apply>
                  <eq/>
                  <ci> RSc0672 </ci>
                  <cn> 1 </cn>
                </apply>
              </apply>
            </math>
          </qual:functionTerm>
        </qual:listOfFunctionTerms>
      </qual:transition>
      <qual:transition qual:id="tr_RSp0175">
        <qual:listOfInputs>
          <qual:input sboTerm="SBO:0000169" qual:id="tr_RSp0175_in_M_RSp0852_c" qual:qualitativeSpecies="M_RSp0852_c" qual:transitionEffect="none" qual:sign="negative"/>
        </qual:listOfInputs>
        <qual:listOfOutputs>
          <qual:output qual:id="tr_RSp0175_out" qual:qualitativeSpecies="RSp0175" qual:transitionEffect="assignmentLevel"/>
        </qual:listOfOutputs>
        <qual:listOfFunctionTerms>
          <qual:defaultTerm qual:resultLevel="0"/>
          <qual:functionTerm qual:resultLevel="1">
            <math xmlns="http://www.w3.org/1998/Math/MathML">
              <apply>
                <eq/>
                <ci> M_RSp0852_c </ci>
                <cn> 0 </cn>
              </apply>
            </math>
          </qual:functionTerm>
        </qual:listOfFunctionTerms>
      </qual:transition>
      <qual:transition qual:id="tr_RSc0720">
        <qual:listOfInputs>
          <qual:input sboTerm="SBO:0000170" qual:id="tr_RSc0720_in_M_RSp0852_c" qual:qualitativeSpecies="M_RSp0852_c" qual:transitionEffect="none" qual:sign="positive"/>
        </qual:listOfInputs>
        <qual:listOfOutputs>
          <qual:output qual:id="tr_RSc0720_out" qual:qualitativeSpecies="RSc0720" qual:transitionEffect="assignmentLevel"/>
        </qual:listOfOutputs>
        <qual:listOfFunctionTerms>
          <qual:defaultTerm qual:resultLevel="0"/>
          <qual:functionTerm qual:resultLevel="1">
            <math xmlns="http://www.w3.org/1998/Math/MathML">
              <apply>
                <eq/>
                <ci> M_RSp0852_c </ci>
                <cn> 1 </cn>
              </apply>
            </math>
          </qual:functionTerm>
        </qual:listOfFunctionTerms>
      </qual:transition>
      <qual:transition qual:id="tr_RSc1927">
        <qual:listOfInputs>
          <qual:input sboTerm="SBO:0000170" qual:id="tr_RSc1927_in_M_RSp0852_c" qual:qualitativeSpecies="M_RSp0852_c" qual:transitionEffect="none" qual:sign="positive"/>
        </qual:listOfInputs>
        <qual:listOfOutputs>
          <qual:output qual:id="tr_RSc1927_out" qual:qualitativeSpecies="RSc1927" qual:transitionEffect="assignmentLevel"/>
        </qual:listOfOutputs>
        <qual:listOfFunctionTerms>
          <qual:defaultTerm qual:resultLevel="0"/>
          <qual:functionTerm qual:resultLevel="1">
            <math xmlns="http://www.w3.org/1998/Math/MathML">
              <apply>
                <eq/>
                <ci> M_RSp0852_c </ci>
                <cn> 1 </cn>
              </apply>
            </math>
          </qual:functionTerm>
        </qual:listOfFunctionTerms>
      </qual:transition>
      <qual:transition qual:id="tr_RSc1926">
        <qual:listOfInputs>
          <qual:input sboTerm="SBO:0000170" qual:id="tr_RSc1926_in_M_RSp0852_c" qual:qualitativeSpecies="M_RSp0852_c" qual:transitionEffect="none" qual:sign="positive"/>
        </qual:listOfInputs>
        <qual:listOfOutputs>
          <qual:output qual:id="tr_RSc1926_out" qual:qualitativeSpecies="RSc1926" qual:transitionEffect="assignmentLevel"/>
        </qual:listOfOutputs>
        <qual:listOfFunctionTerms>
          <qual:defaultTerm qual:resultLevel="0"/>
          <qual:functionTerm qual:resultLevel="1">
            <math xmlns="http://www.w3.org/1998/Math/MathML">
              <apply>
                <eq/>
                <ci> M_RSp0852_c </ci>
                <cn> 1 </cn>
              </apply>
            </math>
          </qual:functionTerm>
        </qual:listOfFunctionTerms>
      </qual:transition>
      <qual:transition qual:id="tr_R_PME">
        <qual:listOfInputs>
          <qual:input sboTerm="SBO:0000015" qual:id="tr_R_PME_in_M_pect_b" qual:qualitativeSpecies="M_pect_b" qual:transitionEffect="none" qual:sign="positive"/>
          <qual:input sboTerm="SBO:0000172" qual:id="tr_R_PME_in_M_Pme_b" qual:qualitativeSpecies="M_Pme_b" qual:transitionEffect="none" qual:sign="positive"/>
        </qual:listOfInputs>
        <qual:listOfOutputs>
          <qual:output qual:id="tr_R_PME_out" qual:qualitativeSpecies="R_PME" qual:transitionEffect="assignmentLevel"/>
        </qual:listOfOutputs>
        <qual:listOfFunctionTerms>
          <qual:defaultTerm qual:resultLevel="1"/>
          <qual:functionTerm qual:resultLevel="3">
            <math xmlns="http://www.w3.org/1998/Math/MathML">
              <apply>
                <and/>
                <apply>
                  <gt/>
                  <ci> M_pect_b </ci>
                  <cn type="integer"> 0 </cn>
                </apply>
                <apply>
                  <gt/>
                  <ci> M_Pme_b </ci>
                  <cn type="integer"> 2 </cn>
                </apply>
              </apply>
            </math>
          </qual:functionTerm>
        </qual:listOfFunctionTerms>
      </qual:transition>
      <qual:transition qual:id="tr_M_RSp0193_c">
        <qual:listOfInputs>
          <qual:input sboTerm="SBO:0000589" qual:id="tr_M_RSp0193_c_in_RSp0193" qual:qualitativeSpecies="RSp0193" qual:transitionEffect="none" qual:sign="positive"/>
        </qual:listOfInputs>
        <qual:listOfOutputs>
          <qual:output qual:id="tr_M_RSp0193_c_out" qual:qualitativeSpecies="M_RSp0193_c" qual:transitionEffect="assignmentLevel"/>
        </qual:listOfOutputs>
        <qual:listOfFunctionTerms>
          <qual:defaultTerm qual:resultLevel="0"/>
          <qual:functionTerm qual:resultLevel="1">
            <math xmlns="http://www.w3.org/1998/Math/MathML">
              <apply>
                <eq/>
                <ci> RSp0193 </ci>
                <cn> 1 </cn>
              </apply>
            </math>
          </qual:functionTerm>
        </qual:listOfFunctionTerms>
      </qual:transition>
      <qual:transition qual:id="tr_M_RSp0879_c">
        <qual:listOfInputs>
          <qual:input sboTerm="SBO:0000589" qual:id="tr_M_RSp0879_c_in_RSp0879" qual:qualitativeSpecies="RSp0879" qual:transitionEffect="none" qual:sign="positive"/>
        </qual:listOfInputs>
        <qual:listOfOutputs>
          <qual:output qual:id="tr_M_RSp0879_c_out" qual:qualitativeSpecies="M_RSp0879_c" qual:transitionEffect="assignmentLevel"/>
        </qual:listOfOutputs>
        <qual:listOfFunctionTerms>
          <qual:defaultTerm qual:resultLevel="0"/>
          <qual:functionTerm qual:resultLevel="1">
            <math xmlns="http://www.w3.org/1998/Math/MathML">
              <apply>
                <eq/>
                <ci> RSp0879 </ci>
                <cn> 1 </cn>
              </apply>
            </math>
          </qual:functionTerm>
        </qual:listOfFunctionTerms>
      </qual:transition>
      <qual:transition qual:id="tr_M_RSp1286_c">
        <qual:listOfInputs>
          <qual:input sboTerm="SBO:0000589" qual:id="tr_M_RSp1286_c_in_RSp1286" qual:qualitativeSpecies="RSp1286" qual:transitionEffect="none" qual:sign="positive"/>
          <qual:input sboTerm="SBO:0000169" qual:id="tr_M_RSp1286_c_in_M_sucr_b" qual:qualitativeSpecies="M_sucr_b" qual:transitionEffect="none" qual:sign="negative"/>
        </qual:listOfInputs>
        <qual:listOfOutputs>
          <qual:output qual:id="tr_M_RSp1286_c_out" qual:qualitativeSpecies="M_RSp1286_c" qual:transitionEffect="assignmentLevel"/>
        </qual:listOfOutputs>
        <qual:listOfFunctionTerms>
          <qual:defaultTerm qual:resultLevel="0"/>
          <qual:functionTerm qual:resultLevel="1">
            <math xmlns="http://www.w3.org/1998/Math/MathML">
              <apply>
                <and/>
                <apply>
                  <eq/>
                  <ci> RSp1286 </ci>
                  <cn> 1 </cn>
                </apply>
                <apply>
                  <leq/>
                  <ci> M_sucr_b </ci>
                  <cn type="integer"> 2 </cn>
                </apply>
              </apply>
            </math>
          </qual:functionTerm>
        </qual:listOfFunctionTerms>
      </qual:transition>
      <qual:transition qual:id="tr_R_T3SS_E_RipP2_S">
        <qual:listOfInputs>
          <qual:input sboTerm="SBO:0000172" qual:id="tr_R_T3SS_E_RipP2_S_in_M_TIIISS_p" qual:qualitativeSpecies="M_TIIISS_p" qual:transitionEffect="none" qual:sign="positive"/>
          <qual:input sboTerm="SBO:0000015" qual:id="tr_R_T3SS_E_RipP2_S_in_M_RSc0868_c" qual:qualitativeSpecies="M_RSc0868_c" qual:transitionEffect="none" qual:sign="positive"/>
        </qual:listOfInputs>
        <qual:listOfOutputs>
          <qual:output qual:id="tr_R_T3SS_E_RipP2_S_out" qual:qualitativeSpecies="R_T3SS_E_RipP2_S" qual:transitionEffect="assignmentLevel"/>
        </qual:listOfOutputs>
        <qual:listOfFunctionTerms>
          <qual:defaultTerm qual:resultLevel="1"/>
          <qual:functionTerm qual:resultLevel="3">
            <math xmlns="http://www.w3.org/1998/Math/MathML">
              <apply>
                <and/>
                <apply>
                  <eq/>
                  <ci> M_TIIISS_p </ci>
                  <cn> 1 </cn>
                </apply>
                <apply>
                  <eq/>
                  <ci> M_RSc0868_c </ci>
                  <cn> 1 </cn>
                </apply>
              </apply>
            </math>
          </qual:functionTerm>
        </qual:listOfFunctionTerms>
      </qual:transition>
      <qual:transition qual:id="tr_M_RSc3387_c">
        <qual:listOfInputs>
          <qual:input sboTerm="SBO:0000170" qual:id="tr_M_RSc3387_c_in_M_RSc3385_c" qual:qualitativeSpecies="M_RSc3385_c" qual:transitionEffect="none" qual:sign="positive"/>
          <qual:input sboTerm="SBO:0000589" qual:id="tr_M_RSc3387_c_in_RSc3387" qual:qualitativeSpecies="RSc3387" qual:transitionEffect="none" qual:sign="positive"/>
        </qual:listOfInputs>
        <qual:listOfOutputs>
          <qual:output qual:id="tr_M_RSc3387_c_out" qual:qualitativeSpecies="M_RSc3387_c" qual:transitionEffect="assignmentLevel"/>
        </qual:listOfOutputs>
        <qual:listOfFunctionTerms>
          <qual:defaultTerm qual:resultLevel="0"/>
          <qual:functionTerm qual:resultLevel="1">
            <math xmlns="http://www.w3.org/1998/Math/MathML">
              <apply>
                <and/>
                <apply>
                  <eq/>
                  <ci> M_RSc3385_c </ci>
                  <cn> 1 </cn>
                </apply>
                <apply>
                  <eq/>
                  <ci> RSc3387 </ci>
                  <cn> 1 </cn>
                </apply>
              </apply>
            </math>
          </qual:functionTerm>
        </qual:listOfFunctionTerms>
      </qual:transition>
      <qual:transition qual:id="tr_R_T3SS_E_RipS6_S">
        <qual:listOfInputs>
          <qual:input sboTerm="SBO:0000172" qual:id="tr_R_T3SS_E_RipS6_S_in_M_TIIISS_p" qual:qualitativeSpecies="M_TIIISS_p" qual:transitionEffect="none" qual:sign="positive"/>
          <qual:input sboTerm="SBO:0000015" qual:id="tr_R_T3SS_E_RipS6_S_in_M_RSc2130_c" qual:qualitativeSpecies="M_RSc2130_c" qual:transitionEffect="none" qual:sign="positive"/>
        </qual:listOfInputs>
        <qual:listOfOutputs>
          <qual:output qual:id="tr_R_T3SS_E_RipS6_S_out" qual:qualitativeSpecies="R_T3SS_E_RipS6_S" qual:transitionEffect="assignmentLevel"/>
        </qual:listOfOutputs>
        <qual:listOfFunctionTerms>
          <qual:defaultTerm qual:resultLevel="1"/>
          <qual:functionTerm qual:resultLevel="3">
            <math xmlns="http://www.w3.org/1998/Math/MathML">
              <apply>
                <and/>
                <apply>
                  <eq/>
                  <ci> M_TIIISS_p </ci>
                  <cn> 1 </cn>
                </apply>
                <apply>
                  <eq/>
                  <ci> M_RSc2130_c </ci>
                  <cn> 1 </cn>
                </apply>
              </apply>
            </math>
          </qual:functionTerm>
        </qual:listOfFunctionTerms>
      </qual:transition>
      <qual:transition qual:id="tr_RSp1108">
        <qual:listOfInputs>
          <qual:input sboTerm="SBO:0000169" qual:id="tr_RSp1108_in_M_RSp0852_c" qual:qualitativeSpecies="M_RSp0852_c" qual:transitionEffect="none" qual:sign="negative"/>
        </qual:listOfInputs>
        <qual:listOfOutputs>
          <qual:output qual:id="tr_RSp1108_out" qual:qualitativeSpecies="RSp1108" qual:transitionEffect="assignmentLevel"/>
        </qual:listOfOutputs>
        <qual:listOfFunctionTerms>
          <qual:defaultTerm qual:resultLevel="0"/>
          <qual:functionTerm qual:resultLevel="1">
            <math xmlns="http://www.w3.org/1998/Math/MathML">
              <apply>
                <eq/>
                <ci> M_RSp0852_c </ci>
                <cn> 0 </cn>
              </apply>
            </math>
          </qual:functionTerm>
        </qual:listOfFunctionTerms>
      </qual:transition>
      <qual:transition qual:id="tr_RSp0473">
        <qual:listOfInputs>
          <qual:input sboTerm="SBO:0000170" qual:id="tr_RSp0473_in_M_RSp0852_c" qual:qualitativeSpecies="M_RSp0852_c" qual:transitionEffect="none" qual:sign="positive"/>
        </qual:listOfInputs>
        <qual:listOfOutputs>
          <qual:output qual:id="tr_RSp0473_out" qual:qualitativeSpecies="RSp0473" qual:transitionEffect="assignmentLevel"/>
        </qual:listOfOutputs>
        <qual:listOfFunctionTerms>
          <qual:defaultTerm qual:resultLevel="0"/>
          <qual:functionTerm qual:resultLevel="1">
            <math xmlns="http://www.w3.org/1998/Math/MathML">
              <apply>
                <eq/>
                <ci> M_RSp0852_c </ci>
                <cn> 1 </cn>
              </apply>
            </math>
          </qual:functionTerm>
        </qual:listOfFunctionTerms>
      </qual:transition>
      <qual:transition qual:id="tr_M_RSc0670_c">
        <qual:listOfInputs>
          <qual:input sboTerm="SBO:0000589" qual:id="tr_M_RSc0670_c_in_RSc0670" qual:qualitativeSpecies="RSc0670" qual:transitionEffect="none" qual:sign="positive"/>
          <qual:input sboTerm="SBO:0000170" qual:id="tr_M_RSc0670_c_in_M_RSc0671_c" qual:qualitativeSpecies="M_RSc0671_c" qual:transitionEffect="none" qual:sign="positive"/>
        </qual:listOfInputs>
        <qual:listOfOutputs>
          <qual:output qual:id="tr_M_RSc0670_c_out" qual:qualitativeSpecies="M_RSc0670_c" qual:transitionEffect="assignmentLevel"/>
        </qual:listOfOutputs>
        <qual:listOfFunctionTerms>
          <qual:defaultTerm qual:resultLevel="0"/>
          <qual:functionTerm qual:resultLevel="1">
            <math xmlns="http://www.w3.org/1998/Math/MathML">
              <apply>
                <and/>
                <apply>
                  <eq/>
                  <ci> M_RSc0671_c </ci>
                  <cn> 1 </cn>
                </apply>
                <apply>
                  <eq/>
                  <ci> RSc0670 </ci>
                  <cn> 1 </cn>
                </apply>
              </apply>
            </math>
          </qual:functionTerm>
        </qual:listOfFunctionTerms>
      </qual:transition>
      <qual:transition qual:id="tr_RSp0596">
        <qual:listOfInputs>
          <qual:input sboTerm="SBO:0000170" qual:id="tr_RSp0596_in_M_RSp0852_c" qual:qualitativeSpecies="M_RSp0852_c" qual:transitionEffect="none" qual:sign="positive"/>
        </qual:listOfInputs>
        <qual:listOfOutputs>
          <qual:output qual:id="tr_RSp0596_out" qual:qualitativeSpecies="RSp0596" qual:transitionEffect="assignmentLevel"/>
        </qual:listOfOutputs>
        <qual:listOfFunctionTerms>
          <qual:defaultTerm qual:resultLevel="0"/>
          <qual:functionTerm qual:resultLevel="1">
            <math xmlns="http://www.w3.org/1998/Math/MathML">
              <apply>
                <eq/>
                <ci> M_RSp0852_c </ci>
                <cn> 1 </cn>
              </apply>
            </math>
          </qual:functionTerm>
        </qual:listOfFunctionTerms>
      </qual:transition>
      <qual:transition qual:id="tr_RSp0773">
        <qual:listOfInputs>
          <qual:input sboTerm="SBO:0000169" qual:id="tr_RSp0773_in_M_RSp0852_c" qual:qualitativeSpecies="M_RSp0852_c" qual:transitionEffect="none" qual:sign="negative"/>
        </qual:listOfInputs>
        <qual:listOfOutputs>
          <qual:output qual:id="tr_RSp0773_out" qual:qualitativeSpecies="RSp0773" qual:transitionEffect="assignmentLevel"/>
        </qual:listOfOutputs>
        <qual:listOfFunctionTerms>
          <qual:defaultTerm qual:resultLevel="0"/>
          <qual:functionTerm qual:resultLevel="1">
            <math xmlns="http://www.w3.org/1998/Math/MathML">
              <apply>
                <eq/>
                <ci> M_RSp0852_c </ci>
                <cn> 0 </cn>
              </apply>
            </math>
          </qual:functionTerm>
        </qual:listOfFunctionTerms>
      </qual:transition>
      <qual:transition qual:id="tr_M_RSp1403_c">
        <qual:listOfInputs>
          <qual:input sboTerm="SBO:0000170" qual:id="tr_M_RSp1403_c_in_M_RSp1408_c" qual:qualitativeSpecies="M_RSp1408_c" qual:transitionEffect="none" qual:sign="positive"/>
          <qual:input sboTerm="SBO:0000589" qual:id="tr_M_RSp1403_c_in_RSp1403" qual:qualitativeSpecies="RSp1403" qual:transitionEffect="none" qual:sign="positive"/>
        </qual:listOfInputs>
        <qual:listOfOutputs>
          <qual:output qual:id="tr_M_RSp1403_c_out" qual:qualitativeSpecies="M_RSp1403_c" qual:transitionEffect="assignmentLevel"/>
        </qual:listOfOutputs>
        <qual:listOfFunctionTerms>
          <qual:defaultTerm qual:resultLevel="0"/>
          <qual:functionTerm qual:resultLevel="1">
            <math xmlns="http://www.w3.org/1998/Math/MathML">
              <apply>
                <and/>
                <apply>
                  <eq/>
                  <ci> M_RSp1408_c </ci>
                  <cn> 1 </cn>
                </apply>
                <apply>
                  <eq/>
                  <ci> RSp1403 </ci>
                  <cn> 1 </cn>
                </apply>
              </apply>
            </math>
          </qual:functionTerm>
        </qual:listOfFunctionTerms>
      </qual:transition>
      <qual:transition qual:id="tr_RSp1311">
        <qual:listOfInputs>
          <qual:input sboTerm="SBO:0000170" qual:id="tr_RSp1311_in_M_RSp1023_c" qual:qualitativeSpecies="M_RSp1023_c" qual:transitionEffect="none" qual:sign="positive"/>
        </qual:listOfInputs>
        <qual:listOfOutputs>
          <qual:output qual:id="tr_RSp1311_out" qual:qualitativeSpecies="RSp1311" qual:transitionEffect="assignmentLevel"/>
        </qual:listOfOutputs>
        <qual:listOfFunctionTerms>
          <qual:defaultTerm qual:resultLevel="0"/>
          <qual:functionTerm qual:resultLevel="1">
            <math xmlns="http://www.w3.org/1998/Math/MathML">
              <apply>
                <eq/>
                <ci> M_RSp1023_c </ci>
                <cn> 1 </cn>
              </apply>
            </math>
          </qual:functionTerm>
        </qual:listOfFunctionTerms>
      </qual:transition>
      <qual:transition qual:id="tr_RSp0779">
        <qual:listOfInputs>
          <qual:input sboTerm="SBO:0000169" qual:id="tr_RSp0779_in_M_RSp0873_c" qual:qualitativeSpecies="M_RSp0873_c" qual:transitionEffect="none" qual:sign="negative"/>
        </qual:listOfInputs>
        <qual:listOfOutputs>
          <qual:output qual:id="tr_RSp0779_out" qual:qualitativeSpecies="RSp0779" qual:transitionEffect="assignmentLevel"/>
        </qual:listOfOutputs>
        <qual:listOfFunctionTerms>
          <qual:defaultTerm qual:resultLevel="0"/>
          <qual:functionTerm qual:resultLevel="1">
            <math xmlns="http://www.w3.org/1998/Math/MathML">
              <apply>
                <eq/>
                <ci> M_RSp0873_c </ci>
                <cn> 0 </cn>
              </apply>
            </math>
          </qual:functionTerm>
        </qual:listOfFunctionTerms>
      </qual:transition>
      <qual:transition qual:id="tr_M_TIISS_p">
        <qual:listOfInputs>
          <qual:input sboTerm="SBO:0000589" qual:id="tr_M_TIISS_p_in_RSc3105" qual:qualitativeSpecies="RSc3105" qual:transitionEffect="none" qual:sign="positive"/>
          <qual:input sboTerm="SBO:0000589" qual:id="tr_M_TIISS_p_in_RSc3114" qual:qualitativeSpecies="RSc3114" qual:transitionEffect="none" qual:sign="positive"/>
          <qual:input sboTerm="SBO:0000589" qual:id="tr_M_TIISS_p_in_RSc3115" qual:qualitativeSpecies="RSc3115" qual:transitionEffect="none" qual:sign="positive"/>
          <qual:input sboTerm="SBO:0000589" qual:id="tr_M_TIISS_p_in_RSc3116" qual:qualitativeSpecies="RSc3116" qual:transitionEffect="none" qual:sign="positive"/>
          <qual:input sboTerm="SBO:0000589" qual:id="tr_M_TIISS_p_in_RSc3106" qual:qualitativeSpecies="RSc3106" qual:transitionEffect="none" qual:sign="positive"/>
          <qual:input sboTerm="SBO:0000589" qual:id="tr_M_TIISS_p_in_RSc3107" qual:qualitativeSpecies="RSc3107" qual:transitionEffect="none" qual:sign="positive"/>
          <qual:input sboTerm="SBO:0000589" qual:id="tr_M_TIISS_p_in_RSc3108" qual:qualitativeSpecies="RSc3108" qual:transitionEffect="none" qual:sign="positive"/>
          <qual:input sboTerm="SBO:0000589" qual:id="tr_M_TIISS_p_in_RSc3109" qual:qualitativeSpecies="RSc3109" qual:transitionEffect="none" qual:sign="positive"/>
          <qual:input sboTerm="SBO:0000589" qual:id="tr_M_TIISS_p_in_RSc3110" qual:qualitativeSpecies="RSc3110" qual:transitionEffect="none" qual:sign="positive"/>
          <qual:input sboTerm="SBO:0000589" qual:id="tr_M_TIISS_p_in_RSc3111" qual:qualitativeSpecies="RSc3111" qual:transitionEffect="none" qual:sign="positive"/>
          <qual:input sboTerm="SBO:0000589" qual:id="tr_M_TIISS_p_in_RSc3112" qual:qualitativeSpecies="RSc3112" qual:transitionEffect="none" qual:sign="positive"/>
          <qual:input sboTerm="SBO:0000589" qual:id="tr_M_TIISS_p_in_RSc3113" qual:qualitativeSpecies="RSc3113" qual:transitionEffect="none" qual:sign="positive"/>
        </qual:listOfInputs>
        <qual:listOfOutputs>
          <qual:output qual:id="tr_M_TIISS_p_out" qual:qualitativeSpecies="M_TIISS_p" qual:transitionEffect="assignmentLevel"/>
        </qual:listOfOutputs>
        <qual:listOfFunctionTerms>
          <qual:defaultTerm qual:resultLevel="0"/>
          <qual:functionTerm qual:resultLevel="1">
            <math xmlns="http://www.w3.org/1998/Math/MathML">
              <apply>
                <and/>
                <apply>
                  <eq/>
                  <ci> RSc3105 </ci>
                  <cn> 1 </cn>
                </apply>
                <apply>
                  <eq/>
                  <ci> RSc3114 </ci>
                  <cn> 1 </cn>
                </apply>
                <apply>
                  <eq/>
                  <ci> RSc3115 </ci>
                  <cn> 1 </cn>
                </apply>
                <apply>
                  <eq/>
                  <ci> RSc3116 </ci>
                  <cn> 1 </cn>
                </apply>
                <apply>
                  <eq/>
                  <ci> RSc3106 </ci>
                  <cn> 1 </cn>
                </apply>
                <apply>
                  <eq/>
                  <ci> RSc3107 </ci>
                  <cn> 1 </cn>
                </apply>
                <apply>
                  <eq/>
                  <ci> RSc3108 </ci>
                  <cn> 1 </cn>
                </apply>
                <apply>
                  <eq/>
                  <ci> RSc3109 </ci>
                  <cn> 1 </cn>
                </apply>
                <apply>
                  <eq/>
                  <ci> RSc3110 </ci>
                  <cn> 1 </cn>
                </apply>
                <apply>
                  <eq/>
                  <ci> RSc3111 </ci>
                  <cn> 1 </cn>
                </apply>
                <apply>
                  <eq/>
                  <ci> RSc3112 </ci>
                  <cn> 1 </cn>
                </apply>
                <apply>
                  <eq/>
                  <ci> RSc3113 </ci>
                  <cn> 1 </cn>
                </apply>
              </apply>
            </math>
          </qual:functionTerm>
        </qual:listOfFunctionTerms>
      </qual:transition>
      <qual:transition qual:id="tr_RSp0679">
        <qual:listOfInputs>
          <qual:input sboTerm="SBO:0000170" qual:id="tr_RSp0679_in_M_RSp0852_c" qual:qualitativeSpecies="M_RSp0852_c" qual:transitionEffect="none" qual:sign="positive"/>
        </qual:listOfInputs>
        <qual:listOfOutputs>
          <qual:output qual:id="tr_RSp0679_out" qual:qualitativeSpecies="RSp0679" qual:transitionEffect="assignmentLevel"/>
        </qual:listOfOutputs>
        <qual:listOfFunctionTerms>
          <qual:defaultTerm qual:resultLevel="0"/>
          <qual:functionTerm qual:resultLevel="1">
            <math xmlns="http://www.w3.org/1998/Math/MathML">
              <apply>
                <eq/>
                <ci> M_RSp0852_c </ci>
                <cn> 1 </cn>
              </apply>
            </math>
          </qual:functionTerm>
        </qual:listOfFunctionTerms>
      </qual:transition>
      <qual:transition qual:id="tr_RSp0678">
        <qual:listOfInputs>
          <qual:input sboTerm="SBO:0000170" qual:id="tr_RSp0678_in_M_RSp0852_c" qual:qualitativeSpecies="M_RSp0852_c" qual:transitionEffect="none" qual:sign="positive"/>
        </qual:listOfInputs>
        <qual:listOfOutputs>
          <qual:output qual:id="tr_RSp0678_out" qual:qualitativeSpecies="RSp0678" qual:transitionEffect="assignmentLevel"/>
        </qual:listOfOutputs>
        <qual:listOfFunctionTerms>
          <qual:defaultTerm qual:resultLevel="0"/>
          <qual:functionTerm qual:resultLevel="1">
            <math xmlns="http://www.w3.org/1998/Math/MathML">
              <apply>
                <eq/>
                <ci> M_RSp0852_c </ci>
                <cn> 1 </cn>
              </apply>
            </math>
          </qual:functionTerm>
        </qual:listOfFunctionTerms>
      </qual:transition>
      <qual:transition qual:id="tr_M_RSp1401_c">
        <qual:listOfInputs>
          <qual:input sboTerm="SBO:0000589" qual:id="tr_M_RSp1401_c_in_RSp1401" qual:qualitativeSpecies="RSp1401" qual:transitionEffect="none" qual:sign="positive"/>
        </qual:listOfInputs>
        <qual:listOfOutputs>
          <qual:output qual:id="tr_M_RSp1401_c_out" qual:qualitativeSpecies="M_RSp1401_c" qual:transitionEffect="assignmentLevel"/>
        </qual:listOfOutputs>
        <qual:listOfFunctionTerms>
          <qual:defaultTerm qual:resultLevel="0"/>
          <qual:functionTerm qual:resultLevel="1">
            <math xmlns="http://www.w3.org/1998/Math/MathML">
              <apply>
                <eq/>
                <ci> RSp1401 </ci>
                <cn> 1 </cn>
              </apply>
            </math>
          </qual:functionTerm>
        </qual:listOfFunctionTerms>
      </qual:transition>
      <qual:transition qual:id="tr_RSp0572">
        <qual:listOfInputs>
          <qual:input sboTerm="SBO:0000170" qual:id="tr_RSp0572_in_M_RSp0873_c" qual:qualitativeSpecies="M_RSp0873_c" qual:transitionEffect="none" qual:sign="positive"/>
        </qual:listOfInputs>
        <qual:listOfOutputs>
          <qual:output qual:id="tr_RSp0572_out" qual:qualitativeSpecies="RSp0572" qual:transitionEffect="assignmentLevel"/>
        </qual:listOfOutputs>
        <qual:listOfFunctionTerms>
          <qual:defaultTerm qual:resultLevel="0"/>
          <qual:functionTerm qual:resultLevel="1">
            <math xmlns="http://www.w3.org/1998/Math/MathML">
              <apply>
                <eq/>
                <ci> M_RSp0873_c </ci>
                <cn> 1 </cn>
              </apply>
            </math>
          </qual:functionTerm>
        </qual:listOfFunctionTerms>
      </qual:transition>
      <qual:transition qual:id="tr_RSp0672">
        <qual:listOfInputs>
          <qual:input sboTerm="SBO:0000170" qual:id="tr_RSp0672_in_M_RSp0873_c" qual:qualitativeSpecies="M_RSp0873_c" qual:transitionEffect="none" qual:sign="positive"/>
        </qual:listOfInputs>
        <qual:listOfOutputs>
          <qual:output qual:id="tr_RSp0672_out" qual:qualitativeSpecies="RSp0672" qual:transitionEffect="assignmentLevel"/>
        </qual:listOfOutputs>
        <qual:listOfFunctionTerms>
          <qual:defaultTerm qual:resultLevel="0"/>
          <qual:functionTerm qual:resultLevel="1">
            <math xmlns="http://www.w3.org/1998/Math/MathML">
              <apply>
                <eq/>
                <ci> M_RSp0873_c </ci>
                <cn> 1 </cn>
              </apply>
            </math>
          </qual:functionTerm>
        </qual:listOfFunctionTerms>
      </qual:transition>
      <qual:transition qual:id="tr_R_artifact_BIOMASS">
        <qual:listOfInputs>
          <qual:input sboTerm="SBO:0000170" qual:id="tr_R_artifact_BIOMASS_in_R_BIOMASS" qual:qualitativeSpecies="R_BIOMASS" qual:transitionEffect="none" qual:sign="positive"/>
        </qual:listOfInputs>
        <qual:listOfOutputs>
          <qual:output qual:id="tr_R_artifact_BIOMASS_out" qual:qualitativeSpecies="R_artifact_BIOMASS" qual:transitionEffect="assignmentLevel"/>
        </qual:listOfOutputs>
        <qual:listOfFunctionTerms>
          <qual:defaultTerm qual:resultLevel="0"/>
          <qual:functionTerm qual:resultLevel="1">
            <math xmlns="http://www.w3.org/1998/Math/MathML">
              <apply>
                <lt/>
                <ci> R_BIOMASS </ci>
                <cn type="integer"> 2 </cn>
              </apply>
            </math>
          </qual:functionTerm>
        </qual:listOfFunctionTerms>
      </qual:transition>
      <qual:transition qual:id="tr_RSp0677">
        <qual:listOfInputs>
          <qual:input sboTerm="SBO:0000170" qual:id="tr_RSp0677_in_M_RSp0852_c" qual:qualitativeSpecies="M_RSp0852_c" qual:transitionEffect="none" qual:sign="positive"/>
        </qual:listOfInputs>
        <qual:listOfOutputs>
          <qual:output qual:id="tr_RSp0677_out" qual:qualitativeSpecies="RSp0677" qual:transitionEffect="assignmentLevel"/>
        </qual:listOfOutputs>
        <qual:listOfFunctionTerms>
          <qual:defaultTerm qual:resultLevel="0"/>
          <qual:functionTerm qual:resultLevel="1">
            <math xmlns="http://www.w3.org/1998/Math/MathML">
              <apply>
                <eq/>
                <ci> M_RSp0852_c </ci>
                <cn> 1 </cn>
              </apply>
            </math>
          </qual:functionTerm>
        </qual:listOfFunctionTerms>
      </qual:transition>
      <qual:transition qual:id="tr_RSp0676">
        <qual:listOfInputs>
          <qual:input sboTerm="SBO:0000170" qual:id="tr_RSp0676_in_M_RSp0677_c" qual:qualitativeSpecies="M_RSp0677_c" qual:transitionEffect="none" qual:sign="positive"/>
        </qual:listOfInputs>
        <qual:listOfOutputs>
          <qual:output qual:id="tr_RSp0676_out" qual:qualitativeSpecies="RSp0676" qual:transitionEffect="assignmentLevel"/>
        </qual:listOfOutputs>
        <qual:listOfFunctionTerms>
          <qual:defaultTerm qual:resultLevel="0"/>
          <qual:functionTerm qual:resultLevel="1">
            <math xmlns="http://www.w3.org/1998/Math/MathML">
              <apply>
                <eq/>
                <ci> M_RSp0677_c </ci>
                <cn> 1 </cn>
              </apply>
            </math>
          </qual:functionTerm>
        </qual:listOfFunctionTerms>
      </qual:transition>
      <qual:transition qual:id="tr_RSc0918">
        <qual:listOfInputs>
          <qual:input sboTerm="SBO:0000170" qual:id="tr_RSc0918_in_M_TAT_c" qual:qualitativeSpecies="M_TAT_c" qual:transitionEffect="none" qual:sign="positive"/>
        </qual:listOfInputs>
        <qual:listOfOutputs>
          <qual:output qual:id="tr_RSc0918_out" qual:qualitativeSpecies="RSc0918" qual:transitionEffect="assignmentLevel"/>
        </qual:listOfOutputs>
        <qual:listOfFunctionTerms>
          <qual:defaultTerm qual:resultLevel="0"/>
          <qual:functionTerm qual:resultLevel="1">
            <math xmlns="http://www.w3.org/1998/Math/MathML">
              <apply>
                <eq/>
                <ci> M_TAT_c </ci>
                <cn> 1 </cn>
              </apply>
            </math>
          </qual:functionTerm>
        </qual:listOfFunctionTerms>
      </qual:transition>
      <qual:transition qual:id="tr_R_T3SS_E_RipG3_S">
        <qual:listOfInputs>
[truncated: 914,046 more chars]
