# Supplementary material for: Control of primary metabolism by a virulence regulatory network promotes robustness in a plant pathogen
Source: Nat Commun. 2018 Jan 29;9:418. doi: 10.1038/s41467-017-02660-4 (PMC5788922; doi:10.1038/s41467-017-02660-4)
Supplement: Supplementary file 5 — Supplementary Data 1 [file 41467_2017_2660_MOESM5_ESM.xlsx]

## Sheet: Table of Contents
Supplementary Data 1
List of interactions included in the model iRP1443REG
Peyraud et al.
Content
	Regulator ID	Regulator Identifiers
	Regulator Name	Regulator names
	Rules	Condition in which the regulator influence the target
	Threshold	Threshold at which the regulator influence the target
	Unit	Unit of the Threshold value
	Target ID	Target Identifier
	Interaction type	Type of the interaction
	Interaction mecanism	Mecanism of the interaction
	Sign	Sign of the interaction
	SBO	System Biology Ontology
	Dependency	dependency of the target to the regulator : Optional, the rules can be true for the target to be activated state; Exclusive, the rules has to be true for the interaction to be active.
	Interaction strength	Strength of the interaction deduced from experimental data
	Confidence score	confidence score of the reaction ranking from 0 to 4 (see below)
	References	refenreces
	PUBMED ID	PUBMED Identifers
	Organism	Organism in wich information are available
	Comments	Comments
Evidence of the reaction		Confidence score	Number of interaction
	Biochemical data	4	254
	Genetic data	3	526
	Sequence data (p>45%)	2.5	63
	Sequence data (25%<p<45%)	2	568
	Modelling data	1	32
	Not Evaluated	0	0
		TOTAL	1443
		AVERAGE SCORE	2.71622

## Sheet: interaction list
Regulator Identifier	Rules	Threshold	Unit	Target Identifier	Interaction type	Interaction mecanism	Sign	SBO	Dependency	interaction strength	Confidence score	References	PubMed ID	Organism	Comments
E_casamino_b	=	1	mM	E_Mmedium_b	environment combination	entities combination	-	SBO:0000237	EXCLUSIVE		2
E_casamino_b	=	1		RSp1023	expression repression	Undefined mecanism	-	SBO:0000169	EXCLUSIVE		1	Plener et al (2010) Jbact; Monteiro et al (2012) Microbiol; Arlat et al. (1992) MPMI	20008073; 22609750; 1617200	Ralstonia solanacearum GMI1000
E_Cmedium_b	=	1		E_Mmedium_b	environment combination	entities combination	-	SBO:0000237	EXCLUSIVE		2				regulatory cascade based on genomic data
E_Cmedium_b	=	1		RSp1023	expression repression	Undefined mecanism	-	SBO:0000169	EXCLUSIVE	5.3	2	Plener et al (2010) Jbact	20008073	Ralstonia solanacearum GMI1000
E_in_planta_b	=	1		RSc0011	expression activation	Undefined mecanism	+	SBO:0000170	OPTIONAL	100	2	Brown et al (2007) ApplEnvironMicrobiol	17337552	Ralstonia solanacearum K60
E_in_planta_b	=	1		RSp0283	expression activation	Undefined mecanism	+	SBO:0000170	OPTIONAL	100	2	Brown et al (2007) ApplEnvironMicrobiol	17337552	Ralstonia solanacearum K60
E_Mmedium_b	=	1		M_RSc0289_c	molecular activation	Chemical-protein binding	+	SBO:0000170	OPTIONAL	8	1	Meng et al. (2011) Jbact.; Huang et al. (1995) Jbact; Schell et al. (1994) MolMic	21421761; 7868600; 8152373	Ralstonia solanacearum K60
E_solid_surface_b	=	1		M_RSc0671_c	molecular activation	Mecanical work	+	SBO:0000170	OPTIONAL		2			Ralstonia solanacearum GMI1000	specific receptors unknown
E_temperature_b	<	297.15	K	RSc2971	expression repression	Physical parameters	-	SBO:0000169	EXCLUSIVE	20	3	Bocsanczy et al. (2012) Phytopath	21936660	Ralstonia solanacearum	lumped receptors list in a MCP component for Methyl-accepting Chemotaxis transducer transmembrane Protein
M_14bglucan_b	>	0	mM	R_EXOGLAS	reaction activation	reaction catalysis	+	SBO:0000015	EXCLUSIVE		4	Lui et al (2005) MPMI	16478049	Ralstonia solanacearum GMI1000	arbitrary flux value
M_34dhphe_b	>	0	mM	R_TYRDOPO3ex	reaction activation	reaction catalysis	+	SBO:0000015	EXCLUSIVE		4	Hernandez-romero et al (2006) FEBSJ; Hernandez-romero et al (2005) ApplEnvironMicrobiol	16403014; 16269713	Ralstonia solanacearum GMI1000
M_3ohpame_b	>	0.00003	mM	M_RSc2736_c	molecular activation	Chemical-protein binding	+	SBO:0000170	EXCLUSIVE		4	Flavier et al. (1997) MolMic; Clough et al. (1997) Jbact; Schell (2000) AnnuRevPhyto	9383151; 9171411; 11701844	Ralstonia solanacearum AW
M_ac_b	>	0.1	mM	RSp1023	expression activation	Undefined mecanism	+	SBO:0000170	OPTIONAL		1	Arlat et al. (1992) MPMI; Plener et al (2010) Jbact	1617200; 20008073	Ralstonia solanacearum GMI1000	RSc3151 need to be activated proteolytically; threshold value corresponds to 1/10 of the Km value of the reaction for this substrate
M_ala_L_b	>	0.001	mM	E_casamino_b	environment combination	entities combination	+	SBO:0000237	EXCLUSIVE		2
M_ala_L_b	>	0.001	mM	E_Cmedium_b	environment combination	entities combination	+	SBO:0000237	EXCLUSIVE		2
M_ala_L_b	>=	0.1	mM	M_CheD_c	molecular inactivation	Chemical-protein binding	-	SBO:0000169	EXCLUSIVE		1	Yao and Allen (2006) Jbact	16672623	Ralstonia solanacearum K60
M_ampi_b	>	0	mM	R_BLACT_ampi_ext	reaction activation	reaction catalysis	+	SBO:0000015	EXCLUSIVE		2			Ralstonia solanacearum GMI1000
M_arg_L_b	>	0.001	mM	E_casamino_b	environment combination	entities combination	+	SBO:0000237	EXCLUSIVE		2
M_arg_L_b	>	0.001	mM	E_Cmedium_b	environment combination	entities combination	+	SBO:0000237	EXCLUSIVE		2				expression measurment; maybe indirect repression
M_asn_L_b	>	0.001	mM	E_Cmedium_b	environment combination	entities combination	+	SBO:0000237	EXCLUSIVE		2				Genomic data; operon with nasA
M_asn_L_b	>=	0.1	mM	M_CheD_c	molecular inactivation	Chemical-protein binding	-	SBO:0000169	EXCLUSIVE		1	Yao and Allen (2006) Jbact	16672623	Ralstonia solanacearum K60	Genomic data; operon with nasA
M_asp_L_b	>	0.001	mM	E_casamino_b	environment combination	entities combination	+	SBO:0000237	EXCLUSIVE		2				Genomic data; operon with nasA
M_asp_L_b	>	0.001	mM	E_Cmedium_b	environment combination	entities combination	+	SBO:0000237	EXCLUSIVE		2				Genomic data; operon with nasA
M_asp_L_b	>=	0.1	mM	M_CheD_c	molecular inactivation	Chemical-protein binding	-	SBO:0000169	EXCLUSIVE		1	Yao and Allen (2006) Jbact	16672623	Ralstonia solanacearum K60	Genomic data: two component system
M_asp_L_b	>	0.1	mM	RSp1023	expression activation	Undefined mecanism	+	SBO:0000170	OPTIONAL		1	Arlat et al. (1992) MPMI; Plener et al (2010) Jbact	1617200; 20008073	Ralstonia solanacearum GMI1000	hypoxic/microaerobic; Concentration of O2 assumed to be around 240 µM at 28°C in H2O corresponding to 21% oxygen, thus a concentration of 60 to 6 µM is assumed between 5 and 0,5% oxygen respectively
M_btn_b	>	0.00001	mM	E_Cmedium_b	environment combination	entities combination	+	SBO:0000237	EXCLUSIVE		2				down stream regulatory cascade not deciphered (genetic data); strength of activation is based on motility measurment : complete response of the motility-chemotaxis system
M_CbhA_b	>	0	mM	R_EXOGLAS	reaction activation	reaction catalysis	+	SBO:0000172	EXCLUSIVE		4	Lui et al (2005) MPMI	16478049	Ralstonia solanacearum GMI1000	down stream regulatory cascade not deciphered (genetic data); strength of activation is based on motility measurment : complete response of the motility-chemotaxis system
M_cd2_p	>	0.001	mM	M_RSp0488_c	molecular activation	Chemical-protein binding	+	SBO:0000170	OPTIONAL		2			Ralstonia solanacearum GMI1000	Genomic data; interaction assigned to the gene for simulation purpose; this terminal oxidase is predicted to have a low affinity and thus to be inactive in microaerobic condition assumed to be at O2 availability lower than 5% (around 60 µM)
M_cellos_b	>	0	mM	R_ENDOGLAS	reaction activation	reaction catalysis	+	SBO:0000015	EXCLUSIVE		4	Lui et al (2005) MPMI; Flavier et al. (1997) MolMic; Clough et al. (1997) Jbact; Huang et al. (1992) Jbact; Huang and Schell (1990) JBC; Huang et al. (1989) Jbact; Roberts et al. (1988) Jbact; ; Schell (1987) AppEnvironMicrobiol	16478049; 9383151; 9171411; 1735723; 2195024; 2738021; 2832363; 16347443	Ralstonia solanacearum GMI1000; Ralstonia solanacearum AW	Genomic data; interaction assigned to the gene for simulation purpose; this terminal oxidase is predicted to have a low affinity and thus to be inactive in microaerobic condition assumed to be at O2 availability lower than 5% (around 60 µM)
M_CheD_c	=	1		M_RSp1407_c	molecular activation	Protein-protein binding	+	SBO:0000170	OPTIONAL		2			Ralstonia solanacearum GMI1000
M_chemmeth_c	=	1		M_CheD_c	molecular activation	Protein methylation	+	SBO:0000214	OPTIONAL		2			Ralstonia solanacearum GMI1000	RSc3151 need to be activated proteolytically; threshold value corresponds to 1/10 of the Km value of the reaction for this substrate
M_chemmeth_c	=	1		M_MCP_c	molecular activation	Protein methylation	+	SBO:0000214	OPTIONAL		2			Ralstonia solanacearum GMI1000	RSc3151 need to be activated proteolytically; threshold value corresponds to 1/10 of the Km value of the reaction for this substrate
M_cit_b	>=	0.1	mM	M_MCP_c	molecular inactivation	Chemical-protein binding	-	SBO:0000169	EXCLUSIVE		2	Yao and Allen (2006) Jbact	16672623	Ralstonia solanacearum GMI1000	RSc3151 need to be activated proteolytically. the oxidation reaction represent only 2.5%; threshold value corresponds to 1/10 of the Km value of the reaction for this substrate
M_cit_b	>	0.1	mM	RSp1023	expression activation	Undefined mecanism	+	SBO:0000170	OPTIONAL		1	Arlat et al. (1992) MPMI; Plener et al (2010) Jbact	1617200; 20008073	Ralstonia solanacearum GMI1000	RSc3151 need to be activated proteolytically. the oxidation reaction represent around 39%; threshold value corresponds to 1/10 of the Km value of the reaction for this substrate
M_cl_b	>	0.005	mM	E_Cmedium_b	environment combination	entities combination	+	SBO:0000237	EXCLUSIVE		2				arbitrary flux value
M_cobalt2_b	>	0.00001	mM	E_Cmedium_b	environment combination	entities combination	+	SBO:0000237	EXCLUSIVE		2				arbitrary flux value
M_cobalt2_p	>	0.001	mM	M_RSp0488_c	molecular activation	Chemical-protein binding	+	SBO:0000170	OPTIONAL		2			Ralstonia solanacearum GMI1000	RSc3151 need to be activated proteolytically. the oxidation reaction represent only 7.7%; threshold value corresponds to 1/10 of the Km value of the reaction for this substrate
M_cu2_b	>	0.1	mM	M_RSp0654_c	molecular activation	Chemical-protein binding	+	SBO:0000170	OPTIONAL		2			Ralstonia solanacearum GMI1000	Genomic data; interaction assigned to the gene for simulation purpose; anaerobic condition assumed to be at O2 availability lower than 0,5% (around 6 µM)
M_cys_L_b	>	0.001	mM	E_Cmedium_b	environment combination	entities combination	+	SBO:0000237	EXCLUSIVE		2				Genomic data; interaction assigned to the gene for simulation purpose; anaerobic condition assumed to be at O2 availability lower than 0,5% (around 6 µM)
M_Egl_b	>	0	mM	R_ENDOGLAS	reaction activation	reaction catalysis	+	SBO:0000172	OPTIONAL		4	Lui et al (2005) MPMI; Flavier et al. (1997) MolMic; Clough et al. (1997) Jbact; Huang et al. (1992) Jbact; Huang and Schell (1990) JBC; Huang et al. (1989) Jbact; Roberts et al. (1988) Jbact; ; Schell (1987) AppEnvironMicrobiol	16478049; 9383151; 9171411; 1735723; 2195024; 2738021; 2832363; 16347443	Ralstonia solanacearum GMI1000; Ralstonia solanacearum AW	Genomic data; interaction assigned to the gene for simulation purpose; anaerobic condition assumed to be at O2 availability lower than 0,5% (around 6 µM)
M_fe2_b	>	0.001	mM	E_Cmedium_b	environment combination	entities combination	+	SBO:0000237	EXCLUSIVE		2				Genomic data; interaction assigned to the gene for simulation purpose; anaerobic condition assumed to be at O2 availability lower than 0,5% (around 6 µM)
M_flagellar_system_p	=	1		R_swimming	reaction activation	mecanical work	+	SBO:0000172	EXCLUSIVE		2			Ralstonia solanacearum GMI1000
M_flagellar_system_p	=	1		R_tumble	reaction activation	mecanical work	+	SBO:0000172	EXCLUSIVE		2			Ralstonia solanacearum GMI1000	arbitrary flux value
M_fol_b	>	0.00001	mM	E_Cmedium_b	environment combination	entities combination	+	SBO:0000237	EXCLUSIVE		2				arbitrary flux value
M_fru_b	>	0.1	mM	RSc1524	expression activation	Undefined mecanism	+	SBO:0000170	OPTIONAL	9	2	Franks et al (2008) MolPlantPathol	18705885	Ralstonia solanacearum GMI1000	arbitrary flux value
M_gal_b	>=	0.1	mM	M_MCP_c	molecular inactivation	Chemical-protein binding	-	SBO:0000169	EXCLUSIVE		2	Yao and Allen (2006) Jbact	16672623	Ralstonia solanacearum GMI1000	arbitrary flux value
M_gal_b	>	0.1	mM	RSp1023	expression activation	Undefined mecanism	+	SBO:0000170	OPTIONAL		1	Arlat et al. (1992) MPMI; Plener et al (2010) Jbact	1617200; 20008073	Ralstonia solanacearum GMI1000	arbitrary flux value
M_glc_D_b	>=	0.1	mM	M_MCP_c	molecular inactivation	Chemical-protein binding	-	SBO:0000169	EXCLUSIVE		2	Yao and Allen (2006) Jbact	16672623	Ralstonia solanacearum GMI1000	arbitrary flux value
M_glc_D_b	>	0.1	mM	RSp1023	expression activation	Undefined mecanism	+	SBO:0000170	OPTIONAL		1	Arlat et al. (1992) MPMI; Plener et al (2010) Jbact	1617200; 20008073	Ralstonia solanacearum GMI1000	arbitrary flux value
M_gln_L_b	>	0.001	mM	E_Cmedium_b	environment combination	entities combination	+	SBO:0000237	EXCLUSIVE		2				arbitrary flux value
M_gln_L_b	>=	0.1	mM	M_CheD_c	molecular inactivation	Chemical-protein binding	-	SBO:0000169	EXCLUSIVE		1	Yao and Allen (2006) Jbact	16672623	Ralstonia solanacearum K60
M_glu_L_b	>	0.001	mM	E_casamino_b	environment combination	entities combination	+	SBO:0000237	EXCLUSIVE		2				arbitrary flux value
M_glu_L_b	>	0.001	mM	E_Cmedium_b	environment combination	entities combination	+	SBO:0000237	EXCLUSIVE		2
M_glu_L_b	>=	0.1	mM	M_CheD_c	molecular inactivation	Chemical-protein binding	-	SBO:0000169	EXCLUSIVE		1	Yao and Allen (2006) Jbact	16672623	Ralstonia solanacearum K60
M_glu_L_b	>	0.1	mM	RSc1524	expression activation	Undefined mecanism	+	SBO:0000170	OPTIONAL	4	2	Franks et al (2008) MolPlantPathol	18705885	Ralstonia solanacearum GMI1000	type IISS-dependent secretion; 6.2*10^-7 mmol.cell-1.h-1; 4.4 mmol.h-1.g-1(cell protein); 2.4 mmol.h-1.g-1(cell protein); 60% of pectine are considered to be methylesterified : unbalanced equation
M_glu_L_b	>	0.1	mM	RSp1023	expression activation	Undefined mecanism	+	SBO:0000170	OPTIONAL		1	Arlat et al. (1992) MPMI; Plener et al (2010) Jbact	1617200; 20008073	Ralstonia solanacearum GMI1000	type IISS-dependent secretion; arbitrary flux value
M_gly_b	>	0.001	mM	E_casamino_b	environment combination	entities combination	+	SBO:0000237	EXCLUSIVE		2				type IISS-dependent secretion; arbitrary flux value
M_gly_b	>	0.001	mM	E_Cmedium_b	environment combination	entities combination	+	SBO:0000237	EXCLUSIVE		2				arbitrary flux value
M_glyc_b	>=	0.1	mM	M_MCP_c	molecular inactivation	Chemical-protein binding	-	SBO:0000169	EXCLUSIVE		2	Yao and Allen (2006) Jbact	16672623	Ralstonia solanacearum GMI1000	type IISS-dependent secretion; arbitrary flux value
M_glyc_b	>	0.1	mM	M_RSc3044_c	molecular inactivation	Chemical-protein binding	-	SBO:0000169	EXCLUSIVE		2			Ralstonia solanacearum GMI1000
M_glyc2p_b	>	0.1	mM	M_RSc3044_c	molecular inactivation	Chemical-protein binding	-	SBO:0000169	EXCLUSIVE		2			Ralstonia solanacearum GMI1000
M_glyc3p_b	>	0.1	mM	M_RSc3044_c	molecular inactivation	Chemical-protein binding	-	SBO:0000169	EXCLUSIVE		2			Ralstonia solanacearum GMI1000	RSc3151 need to be activated proteolytically. the oxidation reaction represent only 2.5%; threshold value corresponds to 1/10 of the Km value of the reaction for this substrate
M_h2o2_b	>	0.1	mM	RSc0015	expression activation	Undefined mecanism	+	SBO:0000170	OPTIONAL		2	Flores-Cruz and Allen (2009) MPMI	19522559	Ralstonia solanacearum K60
M_h2o2_b	>	0.1	mM	RSc0076	expression activation	Undefined mecanism	+	SBO:0000170	OPTIONAL		2	Flores-Cruz and Allen (2009) MPMI	19522559	Ralstonia solanacearum K60	regulatory cascade based on genomic data
M_h2o2_b	>	0.1	mM	RSc0086	expression activation	Undefined mecanism	+	SBO:0000170	OPTIONAL		2	Flores-Cruz and Allen (2009) MPMI	19522559	Ralstonia solanacearum K60	regulatory cascade based on genomic data
M_h2o2_b	>	0.1	mM	RSc0280	expression activation	Undefined mecanism	+	SBO:0000170	OPTIONAL		2	Flores-Cruz and Allen (2009) MPMI	19522559	Ralstonia solanacearum K60	type IISS-dependent secretion; 6.2*10^-7 mmol.cell-1.h-1; 4.4 mmol.h-1.g-1(cell protein); 2.4 mmol.h-1.g-1(cell protein); 60% of pectine are considered to be methylesterified : unbalanced equation
M_h2o2_b	>	0.15	mM	RSc0355	expression activation	Undefined mecanism	+	SBO:0000170	OPTIONAL	4.12	3	Flores-Cruz and Allen (2011) App.Environ_Microbiol	21803891	Ralstonia solanacearum K60
M_h2o2_b	>	0.1	mM	RSc0378	expression activation	Undefined mecanism	+	SBO:0000170	OPTIONAL		2	Flores-Cruz and Allen (2009) MPMI	19522559	Ralstonia solanacearum K60	arbitrary flux value
M_h2o2_b	>	0.1	mM	RSc1126	expression activation	Undefined mecanism	+	SBO:0000170	OPTIONAL		2	Flores-Cruz and Allen (2009) MPMI	19522559	Ralstonia solanacearum K60	arbitrary flux value
M_h2o2_b	>	0.1	mM	RSc1189	expression activation	Undefined mecanism	+	SBO:0000170	OPTIONAL		2	Flores-Cruz and Allen (2009) MPMI	19522559	Ralstonia solanacearum K60	arbitrary flux value
M_h2o2_b	>	0.15	mM	RSc1317	expression repression	Undefined mecanism	-	SBO:0000169	EXCLUSIVE	3.14	3	Flores-Cruz and Allen (2011) App.Environ_Microbiol; Flores-Cruz and Allen (2009) MPMI	21803891; 19522559	Ralstonia solanacearum K60
M_h2o2_b	>	0.1	mM	RSc2095	expression activation	Undefined mecanism	+	SBO:0000170	OPTIONAL		2	Flores-Cruz and Allen (2009) MPMI	19522559	Ralstonia solanacearum K60
M_h2o2_b	>	0.15	mM	RSc2368	expression repression	Undefined mecanism	-	SBO:0000169	EXCLUSIVE	2.19	3	Flores-Cruz and Allen (2011) App.Environ_Microbiol	21803891	Ralstonia solanacearum K60	specific receptors unknown; chemotaxis is strain specific then low confidence level was assigned even K60 has strong response
M_h2o2_b	>	0.15	mM	RSc2526	expression repression	Undefined mecanism	-	SBO:0000169	EXCLUSIVE	6.14	3	Flores-Cruz and Allen (2011) App.Environ_Microbiol	21803891	Ralstonia solanacearum K60	substrate unknown but seems involved in virulence; arbitrary flux value
M_h2o2_b	>	0.15	mM	RSc2690	expression activation	Undefined mecanism	+	SBO:0000170	OPTIONAL	5.79	3	Flores-Cruz and Allen (2011) App.Environ_Microbiol	21803891	Ralstonia solanacearum K60
M_h2o2_b	>	0.1	mM	RSc3030	expression activation	Undefined mecanism	+	SBO:0000170	OPTIONAL		2	Flores-Cruz and Allen (2009) MPMI	19522559	Ralstonia solanacearum K60	indirect activation and intermediar not known; in Arlat et al. Pyruvate activate hrp regulon, since Plener et al. prhG is hypothethise in the model as the intermediary component, this as to be demonstrated
M_h2o2_b	>	0.1	mM	RSc3367	expression activation	Undefined mecanism	+	SBO:0000170	OPTIONAL		2	Flores-Cruz and Allen (2009) MPMI	19522559	Ralstonia solanacearum K60
M_h2o2_b	>	0.1	mM	RSc3389	expression activation	Undefined mecanism	+	SBO:0000170	OPTIONAL		2	Flores-Cruz and Allen (2009) MPMI	19522559	Ralstonia solanacearum K60	indirect activation and coumpound not known; likely VsrA is sensing compound present in root exudate
M_h2o2_b	>	0.1	mM	RSp0536	expression activation	Undefined mecanism	+	SBO:0000170	OPTIONAL		2	Flores-Cruz and Allen (2009) MPMI	19522559	Ralstonia solanacearum K60	formally activation of pehR (RSc2807) but likely mediated by pehS; coumpound not known
M_h2o2_b	>	0.1	mM	RSp1530	expression activation	Undefined mecanism	+	SBO:0000170	OPTIONAL		2	Flores-Cruz and Allen (2009) MPMI	19522559	Ralstonia solanacearum K60	indirect activation and coumpound not known
M_hcys_L_b	>	0.1	mM	M_RSp0677_c	molecular activation	Chemical-protein binding	+	SBO:0000170	OPTIONAL	20	3	Plener et al (2012) PloSOne	22615832	Ralstonia solanacearum GMI1000	indirect activation and specific root exudates composition not known; note that several exudates were tested, see Franks et al
M_hexhslac_b	>	0.0001	mM	M_RSc3287_c	molecular activation	Chemical-protein binding	+	SBO:0000170	OPTIONAL		3	Flavier et al. (1997) Jbact	9371457	Ralstonia solanacearum AW	indirect activation and coumpound not known
M_his_L_b	>	0.001	mM	E_casamino_b	environment combination	entities combination	+	SBO:0000237	EXCLUSIVE		2				indirect activation and coumpound not known
M_his_L_b	>	0.001	mM	E_Cmedium_b	environment combination	entities combination	+	SBO:0000237	EXCLUSIVE		2				indirect activation and coumpound not known
M_his_L_b	>=	0.1	mM	M_RSc2648_c	molecular activation	Chemical-protein binding	+	SBO:0000170	EXCLUSIVE		2			Ralstonia solanacearum GMI1000	indirect activation and coumpound not known
M_ile_L_b	>	0.001	mM	E_casamino_b	environment combination	entities combination	+	SBO:0000237	EXCLUSIVE		2				regulatory cascade based on genomic data
M_ile_L_b	>	0.001	mM	E_Cmedium_b	environment combination	entities combination	+	SBO:0000237	EXCLUSIVE		2				regulatory cascade based on genomic data
M_k_b	>	0.05	mM	E_Cmedium_b	environment combination	entities combination	+	SBO:0000237	EXCLUSIVE		2				regulatory cascade based on genomic data
M_k_b	<	20	mM	M_RSc3385_c	molecular activation	Undefined mecanism	+	SBO:0000170	OPTIONAL		2			Ralstonia solanacearum GMI1000	regulatory cascade based on genomic data
M_leu_L_b	>	0.001	mM	E_casamino_b	environment combination	entities combination	+	SBO:0000237	EXCLUSIVE		2				regulatory cascade based on genomic data
M_leu_L_b	>	0.001	mM	E_Cmedium_b	environment combination	entities combination	+	SBO:0000237	EXCLUSIVE		2
M_lys_L_b	>	0.001	mM	E_casamino_b	environment combination	entities combination	+	SBO:0000237	EXCLUSIVE		2
M_lys_L_b	>	0.001	mM	E_Cmedium_b	environment combination	entities combination	+	SBO:0000237	EXCLUSIVE		2
M_mal_L_b	>=	0.1	mM	M_MCP_c	molecular inactivation	Chemical-protein binding	-	SBO:0000169	EXCLUSIVE		2	Yao and Allen (2006) Jbact	16672623	Ralstonia solanacearum GMI1000	staionnary phase
M_MCP_c	=	1		M_RSp1407_c	molecular activation	Protein-protein binding	+	SBO:0000170	OPTIONAL		2			Ralstonia solanacearum GMI1000	staionnary phase/minimal medium
M_Mel_b	>	0	mM	R_TYRDOPO3ex	reaction activation	reaction catalysis	+	SBO:0000172	EXCLUSIVE		4	Hernandez-romero et al (2006) FEBSJ; Hernandez-romero et al (2005) ApplEnvironMicrobiol	16403014; 16269713	Ralstonia solanacearum GMI1000	same operon with xpsR
M_met_L_b	>	0.0001	mM	E_casamino_b	environment combination	entities combination	+	SBO:0000237	EXCLUSIVE		2				same operon with tek
M_met_L_b	>	0.001	mM	E_Cmedium_b	environment combination	entities combination	+	SBO:0000237	EXCLUSIVE		2				Genomic data: colocalised with flhC and flhD
M_met_L_b	>	0.0112	mM	R_LAAO2ex	reaction activation	reaction catalysis	+	SBO:0000015	EXCLUSIVE		4	Kurosawa et al. (2009) JBiochem	19304791	Ralstonia solanacearum UW551	Genomic data: colocalised with flhC and flhD
M_mg2_b	>	0.00001	mM	E_Cmedium_b	environment combination	entities combination	+	SBO:0000237	EXCLUSIVE		2				motN independent; minimal medium; operon with flhD
M_mn2_b	>	0.00001	mM	E_Cmedium_b	environment combination	entities combination	+	SBO:0000237	EXCLUSIVE		2				motN independent; minimal medium; operon with flhC
M_mobd_b	>	0.00001	mM	E_Cmedium_b	environment combination	entities combination	+	SBO:0000237	EXCLUSIVE		2				interaction based on physiological data: production of ralfurone but the direct interaction is hypothetised
M_na1_b	>	0.005	mM	E_Cmedium_b	environment combination	entities combination	+	SBO:0000237	EXCLUSIVE		2
M_nh4_b	>	0.05	mM	E_Cmedium_b	environment combination	entities combination	+	SBO:0000237	EXCLUSIVE		2				arbitrary flux value
M_nh4_b	>	0.1	mM	RSp1219	expression repression	Undefined mecanism	-	SBO:0000169	EXCLUSIVE		4	Dalsing et al. (2013) J.Bacteriol	24363343	Ralstonia solanacearum K60
M_nh4_b	>	0.1	mM	RSp1220	expression repression	Undefined mecanism	-	SBO:0000169	EXCLUSIVE		2	Dalsing et al. (2013) J.Bacteriol	24363343	Ralstonia solanacearum K60	regulatory cascade based on genomic data
M_nh4_b	>	0.1	mM	RSp1221	expression repression	Undefined mecanism	-	SBO:0000169	EXCLUSIVE		2	Dalsing et al. (2013) J.Bacteriol	24363343	Ralstonia solanacearum K60	regulatory cascade based on genomic data
M_nh4_b	>	0.1	mM	RSp1222	expression repression	Undefined mecanism	-	SBO:0000169	EXCLUSIVE		2	Dalsing et al. (2013) J.Bacteriol	24363343	Ralstonia solanacearum K60	regulatory cascade based on genomic data
M_nh4_b	>	0.1	mM	RSp1223	expression repression	Undefined mecanism	-	SBO:0000169	EXCLUSIVE		2	Dalsing et al. (2013) J.Bacteriol	24363343	Ralstonia solanacearum K60	regulatory cascade based on genomic data
M_no3_b	>	0.1	mM	M_RSp0979_c	molecular activation	Chemical-protein binding	+	SBO:0000170	OPTIONAL		2	Nohno et al. (1989) NAR	2657652	Escherichia coli	regulatory cascade based on genomic data
M_o2_b	<	0.06	mM	M_RSc1283_c	molecular activation	Chemical-protein binding	+	SBO:0000170	OPTIONAL	7/30	3	Colburn-Clifford (2010) MPMI, Cosseau and Batut (2004) Arch Microbiol	20615115; 14714109	Ralstonia solanacearum UW551	regulatory cascade based on genomic data
M_o2_b	>	0.06	mM	M_RSp0255_c	molecular inactivation	Chemical-protein binding	-	SBO:0000169	OPTIONAL	6.7	3	Yao and Allen (2007) JBact	17601784	Ralstonia solanacearum K60	regulatory cascade based on genomic data
M_o2_b	>	0.06	mM	M_RSp1224_c	molecular inactivation	Chemical-protein binding	-	SBO:0000169	OPTIONAL	2.4	3	Yao and Allen (2007) JBact	17601784	Ralstonia solanacearum K60	regulatory cascade based on genomic data
M_o2_b	<	0.06	mM	R_CYTBO3_4pp	molecular inactivation	Chemical-protein binding	-	SBO:0000169	EXCLUSIVE		2			Ralstonia solanacearum GMI1000	regulatory cascade based on genomic data
M_o2_b	<	0.06	mM	R_CYTCO_4pp	molecular inactivation	Chemical-protein binding	-	SBO:0000169	EXCLUSIVE		2			Ralstonia solanacearum GMI1000	regulatory cascade based on genomic data
M_o2_b	<	0.006	mM	R_EX_o2_e_	molecular inactivation	Chemical-protein binding	-	SBO:0000169	EXCLUSIVE		2			Ralstonia solanacearum GMI1000
M_o2_b	>	0.0081	mM	R_LAAO2ex	reaction activation	reaction catalysis	+	SBO:0000015	EXCLUSIVE		4	Kurosawa et al. (2009) JBiochem	19304791	Ralstonia solanacearum UW551
M_o2_b	>	0.0039	mM	R_LAAO6ex	reaction activation	reaction catalysis	+	SBO:0000015	EXCLUSIVE		4	Kurosawa et al. (2009) JBiochem	19304791	Ralstonia solanacearum UW551
M_o2_b	>	0.3817	mM	R_PHEODC	reaction activation	reaction catalysis	+	SBO:0000015	EXCLUSIVE		4	Kurosawa et al. (2009) JBiochem	19304791	Ralstonia solanacearum UW551
M_o2_b	>	0.0039	mM	R_TRPODC	reaction activation	reaction catalysis	+	SBO:0000015	EXCLUSIVE		4	Kurosawa et al. (2009) JBiochem	19304791	Ralstonia solanacearum UW551	high cell density and stationnary phase
M_o2_b	>	0.001	mM	R_TYRDOPO3ex	reaction activation	reaction catalysis	+	SBO:0000015	EXCLUSIVE		4	Hernandez-romero et al (2006) FEBSJ; Hernandez-romero et al (2005) ApplEnvironMicrobiol	16403014; 16269713	Ralstonia solanacearum GMI1000	stationnary phase only
M_o2_b	>	0.001	mM	R_TYRDOPOex	reaction activation	reaction catalysis	+	SBO:0000015	EXCLUSIVE		4	Hernandez-romero et al (2006) FEBSJ; Hernandez-romero et al (2005) ApplEnvironMicrobiol; Molloy et al (2013) BiotechnolBioeng.	16403014; 16269713; 23381872	Ralstonia solanacearum GMI1000
M_o2_b	>	0.174	mM	R_TYRODC	reaction activation	reaction catalysis	+	SBO:0000015	EXCLUSIVE		4	Kurosawa et al. (2009) JBiochem	19304791	Ralstonia solanacearum UW551
M_o2_b	>	0.006	mM	RSp0974	molecular inactivation	Chemical-protein binding	-	SBO:0000169	EXCLUSIVE		2			Ralstonia solanacearum GMI1000
M_o2_b	>	0.006	mM	RSp0975	molecular inactivation	Chemical-protein binding	-	SBO:0000169	EXCLUSIVE		2			Ralstonia solanacearum GMI1000
M_o2_b	>	0.006	mM	RSp0976	molecular inactivation	Chemical-protein binding	-	SBO:0000169	EXCLUSIVE		2			Ralstonia solanacearum GMI1000
M_o2_b	>	0.006	mM	RSp0977	molecular inactivation	Chemical-protein binding	-	SBO:0000169	EXCLUSIVE		2			Ralstonia solanacearum GMI1000
M_ochslac_b	>	0.0001	mM	M_RSc3287_c	molecular activation	Chemical-protein binding	+	SBO:0000170	OPTIONAL		3	Flavier et al. (1997) Jbact	9371457	Ralstonia solanacearum AW
M_pbhb_b	>	0	mM	R_PHBD_Ext	reaction activation	reaction catalysis	+	SBO:0000015	EXCLUSIVE		2			Ralstonia solanacearum GMI1000
M_pc120_b	>	0	mM	R_PPLDc120	reaction activation	reaction catalysis	+	SBO:0000015	EXCLUSIVE		2			Ralstonia solanacearum GMI1000
M_pc140_b	>	0	mM	R_PPLDc140	reaction activation	reaction catalysis	+	SBO:0000015	EXCLUSIVE		2			Ralstonia solanacearum GMI1000
M_pc141_b	>	0	mM	R_PPLDc141	reaction activation	reaction catalysis	+	SBO:0000015	EXCLUSIVE		2			Ralstonia solanacearum GMI1000
M_pc160_b	>	0	mM	R_PPLDc160	reaction activation	reaction catalysis	+	SBO:0000015	EXCLUSIVE		2			Ralstonia solanacearum GMI1000
M_pc161_b	>	0	mM	R_PPLDc161	reaction activation	reaction catalysis	+	SBO:0000015	EXCLUSIVE		2			Ralstonia solanacearum GMI1000
M_pc180_b	>	0	mM	R_PPLDc180	reaction activation	reaction catalysis	+	SBO:0000015	EXCLUSIVE		2			Ralstonia solanacearum GMI1000	regulatory cascade based on genomic data
M_pc181_b	>	0	mM	R_PPLDc181	reaction activation	reaction catalysis	+	SBO:0000015	EXCLUSIVE		2			Ralstonia solanacearum GMI1000	regulatory cascade based on genomic data
M_PCW_b	>	0.1	mM	M_RSp0878_c	molecular activation	Chemical-protein binding	+	SBO:0000170	OPTIONAL		3	Brito et al. (2002) MPMI; Aldon et al. (2000) EMBOJ; Brito et al. (1999) MolMic; Marenda et al. (1998) MolMic	11876423; 10811621; 9987125; 9484898	Ralstonia solanacearum GMI1000	regulatory cascade based on genomic data
M_PCW_b	>	0.1	mM	R_PCW_bd_RSp0294_act	reaction activation	reaction catalysis	+	SBO:0000015	EXCLUSIVE		2			Ralstonia solanacearum GMI1000	regulatory cascade based on genomic data
M_PCW_b	>	0.1	mM	RSp0849	expression activation	Undefined mecanism	+	SBO:0000169	OPTIONAL		3	Brito et al. (2002) MPMI;	11876423	Ralstonia solanacearum GMI1000	regulatory cascade based on genomic data
M_PCW_b	>	0.1	mM	RSp0850	expression activation	Undefined mecanism	+	SBO:0000169	OPTIONAL		3	Brito et al. (2002) MPMI;	11876423	Ralstonia solanacearum GMI1000	regulatory cascade based on genomic data
M_pect_b	>	0	mM	R_PME	reaction activation	reaction catalysis	+	SBO:0000015	EXCLUSIVE		4	Lui et al (2005) MPMI; Tans-Kersten et al. (1998) ApplEnvironMicrobiol; Flavier et al. (1997) MolMic; Clough et al. (1997) Jbact; Spok et al. (1991) JGenMicrobiol	16478049; 9835583; 9383151; 9171411; 2045776	Ralstonia solanacearum GMI1000; Ralstonia solanacearum K60	regulatory cascade based on genomic data
M_PehB_b	>	0	mM	R_EXOPGALUR_2u	reaction activation	reaction catalysis	+	SBO:0000172	EXCLUSIVE		4	Schacht et al. (2011) Plant Physiol.Biochem; Lui et al (2005) MPMI; González and Allen (2003) MPMI; Tans-Kersten et al. (1998) ApplEnvironMicrobiol; Huang and Allen (1997) Jbact	21367611; 16478049; 12795379; 9835583; 9393701	Ralstonia solanacearum ToUdk2; Ralstonia solanacearum GMI1000; Ralstonia solanacearum K60	regulatory cascade based on genomic data
M_PehC_b	>	0	mM	R_EXOPGALUR_1u	reaction activation	reaction catalysis	+	SBO:0000172	EXCLUSIVE		4	Schacht et al. (2011) Plant Physiol.Biochem; Lui et al (2005) MPMI; González and Allen (2003) MPMI; Tans-Kersten et al. (1998) ApplEnvironMicrobiol; Huang and Allen (1997) Jbact	21367611; 16478049; 12795379; 9835583; 9393701	Ralstonia solanacearum ToUdk2; Ralstonia solanacearum GMI1000; Ralstonia solanacearum K60	regulatory cascade based on genomic data
M_pencil_b	>	0	mM	R_BLACT_ext	reaction activation	reaction catalysis	+	SBO:0000015	EXCLUSIVE		2			Ralstonia solanacearum GMI1000	regulatory cascade based on genomic data
M_PglA_b	>	0	mM	R_ENDOPGALUR_3u	reaction activation	reaction catalysis	+	SBO:0000172	EXCLUSIVE		4	Schacht et al. (2011) Plant Physiol.Biochem; Lui et al (2005) MPMI; González and Allen (2003) MPMI; Tans-Kersten et al. (1998) ApplEnvironMicrobiol; Allen et al. (1997) MPMI; Huang and Schell (1990) Jbact; Schell et al. (1988) Jbact	21367611; 16478049; 12795379; 9835583; 9390420; 2193922; 3049534	Ralstonia solanacearum ToUdk2; Ralstonia solanacearum GMI1000; Ralstonia solanacearum K60; Ralstonia solanacearum AW
M_phe_L_b	>	0.001	mM	E_casamino_b	environment combination	entities combination	+	SBO:0000237	EXCLUSIVE		2
M_phe_L_b	>	0.001	mM	E_Cmedium_b	environment combination	entities combination	+	SBO:0000237	EXCLUSIVE		2
M_phe_L_b	>	0.0188	mM	R_PHEODC	reaction activation	reaction catalysis	+	SBO:0000015	EXCLUSIVE		4	Kurosawa et al. (2009) JBiochem	19304791	Ralstonia solanacearum UW551
M_pi_b	>	0.05	mM	E_Cmedium_b	environment combination	entities combination	+	SBO:0000237	EXCLUSIVE		2
M_pi_b	>	20	mM	M_RSc1533_c	molecular activation	Undefined mecanism	+	SBO:0000170	OPTIONAL		2			Ralstonia solanacearum GMI1000
M_pi_b	>	0.1	mM	M_RSc1535_c	molecular activation	Chemical-protein binding	+	SBO:0000170	OPTIONAL		2			Ralstonia solanacearum GMI1000
M_Pme_b	>	0.00001	mM	R_PME	reaction activation	reaction catalysis	+	SBO:0000172	EXCLUSIVE		4	Lui et al (2005) MPMI; Tans-Kersten et al. (1998) ApplEnvironMicrobiol; Flavier et al. (1997) MolMic; Clough et al. (1997) Jbact; Spok et al. (1991) JGenMicrobiol	16478049; 9835583; 9383151; 9171411; 2045776	Ralstonia solanacearum GMI1000; Ralstonia solanacearum K60
M_pnto_R_b	>	0.00001	mM	E_Cmedium_b	environment combination	entities combination	+	SBO:0000237	EXCLUSIVE		2				arbitrary flux value
M_polygalurnxu_b	>	0	mM	R_ENDOPGALUR_3u	reaction activation	reaction catalysis	+	SBO:0000015	EXCLUSIVE		4	Schacht et al. (2011) Plant Physiol.Biochem; Lui et al (2005) MPMI; González and Allen (2003) MPMI; Tans-Kersten et al. (1998) ApplEnvironMicrobiol; Allen et al. (1997) MPMI; Huang and Schell (1990) Jbact; Schell et al. (1988) Jbact	21367611; 16478049; 12795379; 9835583; 9390420; 2193922; 3049534	Ralstonia solanacearum ToUdk2; Ralstonia solanacearum GMI1000; Ralstonia solanacearum K60; Ralstonia solanacearum AW	high level of induction because the hrp-inducing sucrose media were used; suspicious mecanism
M_polygalurnxu_b	>	0	mM	R_EXOPGALUR_1u	reaction activation	reaction catalysis	+	SBO:0000015	EXCLUSIVE		4	Schacht et al. (2011) Plant Physiol.Biochem; Lui et al (2005) MPMI; González and Allen (2003) MPMI; Tans-Kersten et al. (1998) ApplEnvironMicrobiol; Huang and Allen (1997) Jbact	21367611; 16478049; 12795379; 9835583; 9393701	Ralstonia solanacearum ToUdk2; Ralstonia solanacearum GMI1000; Ralstonia solanacearum K60	high level of induction because the hrp-inducing sucrose media were used; suspicious mecanism
M_polygalurnxu_b	>	0	mM	R_EXOPGALUR_2u	reaction activation	reaction catalysis	+	SBO:0000015	EXCLUSIVE		4	Schacht et al. (2011) Plant Physiol.Biochem; Lui et al (2005) MPMI; González and Allen (2003) MPMI; Tans-Kersten et al. (1998) ApplEnvironMicrobiol; Huang and Allen (1997) Jbact	21367611; 16478049; 12795379; 9835583; 9393701	Ralstonia solanacearum ToUdk2; Ralstonia solanacearum GMI1000; Ralstonia solanacearum K60	high level of induction because the hrp-inducing sucrose media were used; suspicious mecanism
M_pro_L_b	>	0.001	mM	E_casamino_b	environment combination	entities combination	+	SBO:0000237	EXCLUSIVE		2
M_pro_L_b	>	0.001	mM	E_Cmedium_b	environment combination	entities combination	+	SBO:0000237	EXCLUSIVE		2
M_pro_L_b	>=	0.1	mM	M_CheD_c	molecular inactivation	Chemical-protein binding	-	SBO:0000169	EXCLUSIVE		1	Yao and Allen (2006) Jbact	16672623	Ralstonia solanacearum K60	eps cluster; xpsR required for activation
M_Prot_b	>	0	mM	R_ASPPROAS	reaction activation	reaction catalysis	+	SBO:0000015	EXCLUSIVE		4	Jeong et al. (2011) MolPlantPatho	21453432	Ralstonia solanacearum SL2029	eps cluster; xpsR required for activation
M_pydx_b	>	0.00001	mM	E_Cmedium_b	environment combination	entities combination	+	SBO:0000237	EXCLUSIVE		2				nature of the regulation in operon manner not defined in the model; xpsR required for activation
M_pyr_b	>	0.1	mM	RSp1023	expression activation	Undefined mecanism	+	SBO:0000170	OPTIONAL		1	Arlat et al. (1992) MPMI; Plener et al (2010) Jbact	1617200; 20008073	Ralstonia solanacearum GMI1000	eps cluster; xpsR required for activation
M_ribflv_b	>	0.00001	mM	E_Cmedium_b	environment combination	entities combination	+	SBO:0000237	EXCLUSIVE		2				eps cluster; xpsR required for activation
M_root_exudate_b	=	1		M_RSc0289_c	molecular activation	Chemical-protein binding	+	SBO:0000170	OPTIONAL	4 ± 1.1	2	Colburn-Clifford (2010) MPMI	20615115	Ralstonia solanacearum UW551	eps cluster; xpsR required for activation
M_root_exudate_b	=	1		M_RSc2808_c	molecular activation	Chemical-protein binding	+	SBO:0000170	OPTIONAL	5 ± 1.2	2	Colburn-Clifford (2010) MPMI	20615115	Ralstonia solanacearum UW551	Genomic data: colocalised with flhC and flhD
M_root_exudate_b	=	1		RSc1280	expression activation	Undefined mecanism	+	SBO:0000170	OPTIONAL	4 ± 1.1	2	Colburn-Clifford (2010) MPMI	20615115	Ralstonia solanacearum UW551	Genomic data: colocalised with flhC and flhD
M_root_exudate_b	=	1		RSc1524	expression repression	Undefined mecanism	-	SBO:0000169	EXCLUSIVE		2	Franks et al (2008) MolPlantPathol	18705885	Ralstonia solanacearum GMI1000	minimal medium; vsrC/vsrB couple studied in Meng et al.: exact role of each not deciphered; operon with flhD
M_root_exudate_b	=	1		RSc2429	expression activation	Undefined mecanism	+	SBO:0000170	OPTIONAL	4 ± 1.1	2	Colburn-Clifford (2010) MPMI	20615115	Ralstonia solanacearum UW551	minimal medium; vsrC/vsrB couple studied in Meng et al.: exact role of each not deciphered; operon with flhD
M_root_exudate_b	=	1		RSc2687	expression activation	Undefined mecanism	+	SBO:0000170	OPTIONAL	4 ± 1.1	2	Colburn-Clifford (2010) MPMI	20615115	Ralstonia solanacearum UW551	minimal medium;
M_root_exudate_b	=	1		RSc2972	expression activation	Undefined mecanism	+	SBO:0000170	OPTIONAL	2 ± 0.2	2	Colburn-Clifford (2010) MPMI	20615115	Ralstonia solanacearum UW551
M_root_exudate_b	=	1		RSp0852	expression activation	Undefined mecanism	+	SBO:0000170	OPTIONAL	5 ± 0.9	2	Colburn-Clifford (2010) MPMI	20615115	Ralstonia solanacearum UW551
M_RSc0018_c	=	1		RSc1529	expression activation	DNA-binding	+	SBO:0000170	OPTIONAL		2			Ralstonia solanacearum GMI1000
M_RSc0018_c	=	1		RSc1530	expression activation	DNA-binding	+	SBO:0000170	OPTIONAL		2			Ralstonia solanacearum GMI1000
M_RSc0018_c	=	1		RSc1531	expression activation	DNA-binding	+	SBO:0000170	OPTIONAL		2			Ralstonia solanacearum GMI1000
M_RSc0018_c	=	1		RSc1532	expression activation	DNA-binding	+	SBO:0000170	OPTIONAL		2			Ralstonia solanacearum GMI1000	activated in presence of high concentration H2O2 (fragment of RRSL01521)
M_RSc0018_c	=	1		RSc1533	expression activation	DNA-binding	+	SBO:0000170	OPTIONAL		2			Ralstonia solanacearum GMI1000	activated in presence of high concentration H2O2 (fragment of RRSL01521)
M_RSc0041_c	=	1		R_T3SS_E_RipI_S	reaction activation	reaction catalysis	+	SBO:0000015	EXCLUSIVE		4	Mukaihara et al. (2010) MPMI	20121447	Ralstonia solanacearum RS1000	oxyR dependence not clear beacause ahpC2 is more expressed in K2690 without H2O2
M_RSc0245_c	=	1		R_T3SS_E_RipB_S	reaction activation	reaction catalysis	+	SBO:0000015	EXCLUSIVE		4	Mukaihara et al. (2010) MPMI	20121447	Ralstonia solanacearum RS1000	exponential phase only
M_RSc0257_c	=	1		R_T3SS_E_RipY_S	reaction activation	reaction catalysis	+	SBO:0000015	EXCLUSIVE		4	Mukaihara et al. (2010) MPMI	20121447	Ralstonia solanacearum RS1000
M_RSc0289_c	=	1		M_RSc0292_c	molecular activation	Protein phosphorylation	+	SBO:0000170	OPTIONAL		3	Meng et al. (2011) Jbact.; Huang et al. (1995) Jbact; Schell et al. (1994) MolMic	21421761; 7868600; 8152373	Ralstonia solanacearum K60	constitutively activated
M_RSc0292_c	=	1		RSp0381	expression activation	DNA-binding	+	SBO:0000170	OPTIONAL	2.63/1.96	3	Meng et al. (2011) Jbact.	21421761	Ralstonia solanacearum K60
M_RSc0292_c	=	1		RSp1002	expression activation	DNA-binding	+	SBO:0000170	OPTIONAL	7.6	3	denny et al. (1996) MPMI	8634478	Ralstonia solanacearum AW	mecanism of repression not solved; phcA expression level is repported to be stable during in vitro culture in Clough et al. (1997) AppEnvironMicrobiol
M_RSc0292_c	=	1		RSp1003	expression activation	DNA-binding	+	SBO:0000170	OPTIONAL	12.2 - 4.7 - 3.0	3	Huang et al. (1998) Jbact; Huang et al. (1995) Jbact; denny et al. (1996) MPMI	9573161; 7868600; 8634478	Ralstonia solanacearum AW	hrpB-phcA interaction seems mediated via hrpG and may be mediated via the phosphorylation state of HrpG; Zuluaga et al. suggests transcription repression of hrpG in co-culture with plant cell but it could be mediated by the repression of prhI and prhR. The mecanism is hypothetical
M_RSc0292_c	=	1		RSp1410	expression repression	DNA-binding	-	SBO:0000169	EXCLUSIVE		2			Ralstonia solanacearum GMI1000
M_RSc0292_c	=	1		RSp1411	expression repression	DNA-binding	-	SBO:0000169	EXCLUSIVE		2			Ralstonia solanacearum GMI1000
M_RSc0292_c	=	1		RSp1412	expression repression	DNA-binding	-	SBO:0000169	EXCLUSIVE	73.19	3	Meng et al. (2011) Jbact.	21421761	Ralstonia solanacearum K60
M_RSc0292_c	=	1		RSp1413	expression repression	DNA-binding	-	SBO:0000169	EXCLUSIVE	73.19	3	Meng et al. (2011) Jbact.	21421761	Ralstonia solanacearum K60
M_RSc0292_c	=	1		RSp1419	expression activation	Undefined mecanism	+	SBO:0000170	EXCLUSIVE	>50	2	Schneider et al. (2009) ChemBioChem	19830761	Ralstonia solanacearum GMI1000
M_RSc0321_c	=	1		R_T3SS_E_RipAE_S	reaction activation	reaction catalysis	+	SBO:0000015	EXCLUSIVE		4	Mukaihara et al. (2010) MPMI	20121447	Ralstonia solanacearum RS1000
M_RSc0337_b	>	0	mM	R_TYRDOPOex	reaction activation	reaction catalysis	+	SBO:0000172	EXCLUSIVE		4	Hernandez-romero et al (2006) FEBSJ; Hernandez-romero et al (2005) ApplEnvironMicrobiol; Molloy et al (2013) BiotechnolBioeng.	16403014; 16269713; 23381872	Ralstonia solanacearum GMI1000
M_RSc0608_c	=	1		R_T3SS_E_RipAA_S	reaction activation	reaction catalysis	+	SBO:0000015	EXCLUSIVE		4	Mukaihara et al. (2010) MPMI; Turner (2009) PlantPhysiol; Poueymiro et al. (2009) MPMI; Macho 2010 MPMI; Vailleau et al (2007) MPMI; Meyer et al. (2006) Jbact; Carney and Denny (1990) Jbact	20121447; 19493968; 19348572; 20687809; 17313167; 16788199; 2203731	Ralstonia solanacearum GMI1000; Ralstonia solanacearum RS1000	activation in exponential phase/ repression in stationnary phase
M_RSc0668_c	=	1		R_twitching	reaction activation	mecanical work	+	SBO:0000172	OPTIONAL		2			Ralstonia solanacearum GMI1000	Zuluaga et al. suggests transcription repression of hrpG in co-culture with plant cell but it could be mediated by the repression of prhI and prhR
M_RSc0669_c	=	1		R_twitching	reaction activation	mecanical work	+	SBO:0000172	OPTIONAL		2			Ralstonia solanacearum GMI1000	Zuluaga et al. suggests transcription repression of hrpG in co-culture with plant cell but it could be mediated by the repression of prhI and prhR
M_RSc0670_c	=	1		M_RSc0672_c	molecular activation	Chemical-protein binding	+	SBO:0000170	OPTIONAL		2			Ralstonia solanacearum GMI1000	same operon with xpsR
M_RSc0671_c	=	1		M_RSc0670_c	molecular activation	Chemical-protein binding	+	SBO:0000170	OPTIONAL		2			Ralstonia solanacearum GMI1000	same operon with tek
M_RSc0672_c	=	1		M_RSc0668_c	molecular activation	Protein phosphorylation	+	SBO:0000170	OPTIONAL		2			Ralstonia solanacearum GMI1000	from Zhang et al, prhG is expressed in a quorum sensing regulated fashion.
M_RSc0672_c	=	1		M_RSc0669_c	molecular activation	Protein phosphorylation	+	SBO:0000170	OPTIONAL		2			Ralstonia solanacearum GMI1000	interaction based on physiological data: production of ralfurone but the direct interaction is hypothetised
M_RSc0741_c	=	1		M_RSp0377_c	molecular activation	Protein-protein binding	+	SBO:0000170	OPTIONAL		2			Ralstonia solanacearum GMI1000
M_RSc0741_c	=	1		M_RSp0378_c	molecular activation	Protein-protein binding	+	SBO:0000170	OPTIONAL		2			Ralstonia solanacearum GMI1000	reduced twitching motility; phcA repression via pehR
M_RSc0741_c	=	1		M_RSp0391_c	molecular activation	Protein-protein binding	+	SBO:0000170	OPTIONAL		2			Ralstonia solanacearum GMI1000	repression of phcA on pglA production
M_RSc0742_c	=	1		M_RSc0741_c	molecular inactivation	Protein phosphorylation	-	SBO:0000169	EXCLUSIVE		2			Ralstonia solanacearum GMI1000	Genomic data: colocalised with flhC and flhD
M_RSc0824_c	=	1		R_T3SS_E_RipAG_S	reaction activation	reaction catalysis	+	SBO:0000015	EXCLUSIVE		4	Mukaihara et al. (2010) MPMI	20121447	Ralstonia solanacearum RS1000	Genomic data: colocalised with flhC and flhD
M_RSc0826_c	=	1		R_T3SS_E_RipP1_S	reaction activation	reaction catalysis	+	SBO:0000015	EXCLUSIVE		4	Mukaihara et al. (2010) MPMI; Poueymiro et al. (2009) MPMI; Lavie et al (2002) MPMI	20121447; 19348572; 12437304	Ralstonia solanacearum GMI1000; Ralstonia solanacearum RS1000	no direct evidence because the results suggest that other regulator operates
M_RSc0868_c	=	1		R_T3SS_E_RipP2_S	reaction activation	reaction catalysis	+	SBO:0000015	EXCLUSIVE		4	Tasset et al. (2010) PloSPathog; Mukaihara et al. (2010) MPMI; Bernoux et al. (2008) ThePlantCell; Deslandes et al. (2003) PNAS; Deslandes et al. (2002) PNAS	21124938; 20121447; 18708476; 12788974	Ralstonia solanacearum GMI1000; Ralstonia solanacearum RS1000	no direct evidence because the results suggest that other regulator operates
M_RSc0895_c	=	1		R_T3SS_E_RipAH_S	reaction activation	reaction catalysis	+	SBO:0000015	EXCLUSIVE		4	Mukaihara et al. (2010) MPMI	20121447	Ralstonia solanacearum RS1000
M_RSc1207_c	=	1		RSc0011	expression activation	DNA-binding	+	SBO:0000170	OPTIONAL	9.1	3	Brown et al (2007) ApplEnvironMicrobiol		Ralstonia solanacearum K60	regulatory cascade based on genomic data
M_RSc1207_c	=	1		RSc2687	expression activation	DNA-binding	+	SBO:0000170	OPTIONAL	~7	3	Colburn-Clifford et al (2010) App.Environ_Microbiol; Calhoun (2010) JApplMicrobiol		Ralstonia solanacearum UW551	regulatory cascade based on genomic data
M_RSc1207_c	=	1		RSc3287	expression activation	DNA-binding	+	SBO:0000170	OPTIONAL	159.9 ± 5	3	Flavier et al. (1998) MolMic	9632252	Ralstonia solanacearum AW	regulatory cascade based on genomic data
M_RSc1283_c	=	1		RSc1274	expression activation	DNA-binding	+	SBO:0000170	OPTIONAL		3	Colburn-Clifford (2010) MPMI, Cosseau and Batut (2004) Arch Microbiol	20615115; 14714103	Ralstonia solanacearum UW551	regulatory cascade based on genomic data
M_RSc1283_c	=	1		RSc1275	expression activation	DNA-binding	+	SBO:0000170	OPTIONAL		3	Colburn-Clifford (2010) MPMI, Cosseau and Batut (2004) Arch Microbiol	20615115; 14714104	Ralstonia solanacearum UW551	regulatory cascade based on genomic data
M_RSc1283_c	=	1		RSc1276	expression activation	DNA-binding	+	SBO:0000170	OPTIONAL		3	Colburn-Clifford (2010) MPMI, Cosseau and Batut (2004) Arch Microbiol	20615115; 14714105	Ralstonia solanacearum UW551	regulatory cascade based on genomic data
M_RSc1283_c	=	1		RSc1277	expression activation	DNA-binding	+	SBO:0000170	OPTIONAL		3	Colburn-Clifford (2010) MPMI, Cosseau and Batut (2004) Arch Microbiol	20615115; 14714106	Ralstonia solanacearum UW551	regulatory cascade based on genomic data
M_RSc1283_c	=	1		RSc1278	expression activation	DNA-binding	+	SBO:0000170	OPTIONAL		3	Colburn-Clifford (2010) MPMI, Cosseau and Batut (2004) Arch Microbiol	20615115; 14714107	Ralstonia solanacearum UW551	regulatory cascade based on genomic data
M_RSc1283_c	=	1		RSc1279	expression activation	DNA-binding	+	SBO:0000170	OPTIONAL		3	Colburn-Clifford (2010) MPMI, Cosseau and Batut (2004) Arch Microbiol	20615115; 14714108	Ralstonia solanacearum UW551	RSc3151 need to be activated proteolytically
M_RSc1283_c	=	1		RSc1280	expression activation	DNA-binding	+	SBO:0000170	OPTIONAL		3	Colburn-Clifford (2010) MPMI, Cosseau and Batut (2004) Arch Microbiol	20615115; 14714109	Ralstonia solanacearum UW551	RSc3151 need to be activated proteolytically. the oxigenation reaction represent around 61%
M_RSc1349_c	=	1		R_T3SS_E_RipV1_S	reaction activation	reaction catalysis	+	SBO:0000015	EXCLUSIVE		4	Mukaihara et al. (2010) MPMI	20121447	Ralstonia solanacearum RS1000	RSc3151 need to be activated proteolytically. the oxidation reaction represent only 2.5%
M_RSc1356_c	=	1		R_T3SS_E_RipG6_S	reaction activation	reaction catalysis	+	SBO:0000015	EXCLUSIVE		4	Remigi et al. (2011) NewPhytologist; Mukaihara et al. (2010) MPMI; Kajava et al. (2008) PloSOne; Angot et al. (2006) PNAS	21902695; 20121447; 18301771; 16983093	Ralstonia solanacearum GMI1000; Ralstonia solanacearum RS1000	RSc3151 need to be activated proteolytically. the oxidation reaction represent around 39%
M_RSc1357_c	=	1		R_T3SS_E_RipG7_S	reaction activation	reaction catalysis	+	SBO:0000015	EXCLUSIVE		4	Remigi et al. (2011) NewPhytologist; Mukaihara et al. (2010) MPMI; Turner (2009) PlantPhysiol; Kajava et al. (2008) PloSOne; Angot et al. (2006) PNAS	21902695; 20121447; 19493968; 18301771; 16983093	Ralstonia solanacearum GMI1000; Ralstonia solanacearum RS1000	RSc3151 need to be activated proteolytically. the oxidation reaction represent only 7.7%
M_RSc1386_c	=	1		R_T3SS_E_RipH1_S	reaction activation	reaction catalysis	+	SBO:0000015	EXCLUSIVE		2.5			Ralstonia solanacearum GMI1000
M_RSc1475_c	=	1		R_T3SS_E_RipM_S	reaction activation	reaction catalysis	+	SBO:0000015	EXCLUSIVE		4	Mukaihara et al. (2010) MPMI	20121447	Ralstonia solanacearum RS1000
M_RSc1533_c	=	1		M_RSc0018_c	molecular inactivation	Protein phosphorylation	-	SBO:0000169	EXCLUSIVE		2			Ralstonia solanacearum GMI1000
M_RSc1533_c	=	1		M_RSc1534_c	molecular inactivation	Protein phosphorylation	-	SBO:0000169	EXCLUSIVE		2			Ralstonia solanacearum GMI1000
M_RSc1533_c	=	1		M_RSc1535_c	molecular inactivation	Protein-protein binding	-	SBO:0000169	EXCLUSIVE		2			Ralstonia solanacearum GMI1000
M_RSc1534_c	=	1		RSc1529	expression activation	DNA-binding	+	SBO:0000170	OPTIONAL		2			Ralstonia solanacearum GMI1000
M_RSc1534_c	=	1		RSc1530	expression activation	DNA-binding	+	SBO:0000170	OPTIONAL		2			Ralstonia solanacearum GMI1000	regulatory cascade based on genomic data
M_RSc1534_c	=	1		RSc1531	expression activation	DNA-binding	+	SBO:0000170	OPTIONAL		2			Ralstonia solanacearum GMI1000	regulatory cascade based on genomic data
M_RSc1534_c	=	1		RSc1532	expression activation	DNA-binding	+	SBO:0000170	OPTIONAL		2			Ralstonia solanacearum GMI1000	regulatory cascade based on genomic data
M_RSc1534_c	=	1		RSc1533	expression activation	DNA-binding	+	SBO:0000170	OPTIONAL		2			Ralstonia solanacearum GMI1000	regulatory cascade based on genomic data
M_RSc1535_c	=	1		M_RSc0018_c	molecular activation	Protein phosphorylation	+	SBO:0000170	OPTIONAL		2			Ralstonia solanacearum GMI1000	regulatory cascade based on genomic data
M_RSc1535_c	=	1		M_RSc1534_c	molecular activation	Protein phosphorylation	+	SBO:0000170	OPTIONAL		2			Ralstonia solanacearum GMI1000
M_RSc1800_c	=	1		R_T3SS_E_RipG4_S	reaction activation	reaction catalysis	+	SBO:0000015	EXCLUSIVE		4	Remigi et al. (2011) NewPhytologist; Mukaihara et al. (2010) MPMI; Kajava et al. (2008) PloSOne; Angot et al. (2006) PNAS	21902695; 20121447; 18301771; 16983093	Ralstonia solanacearum GMI1000; Ralstonia solanacearum RS1000
M_RSc1801_c	=	1		R_T3SS_E_RipG5_S	reaction activation	reaction catalysis	+	SBO:0000015	EXCLUSIVE		4	Remigi et al. (2011) NewPhytologist; Mukaihara et al. (2010) MPMI; Kajava et al. (2008) PloSOne; Angot et al. (2006) PNAS	21902695; 20121447; 18301771; 16983093	Ralstonia solanacearum GMI1000; Ralstonia solanacearum RS1000	arbitrary flux value
M_RSc1815_c	=	1		R_T3SS_E_RipTAL_S	reaction activation	reaction catalysis	+	SBO:0000015	EXCLUSIVE		4	Mukaihara et al. (2010) MPMI	20121447	Ralstonia solanacearum RS1000	arbitrary flux value
M_RSc1839_c	=	1		R_T3SS_E_RipS4_S	reaction activation	reaction catalysis	+	SBO:0000015	EXCLUSIVE		4	Mukaihara et al. (2010) MPMI	20121447	Ralstonia solanacearum RS1000
M_RSc2101_c	=	1		R_T3SS_E_RipAJ_S	reaction activation	reaction catalysis	+	SBO:0000015	EXCLUSIVE		4	Mukaihara et al. (2010) MPMI	20121447	Ralstonia solanacearum RS1000
M_RSc2130_c	=	1		R_T3SS_E_RipS6_S	reaction activation	reaction catalysis	+	SBO:0000015	EXCLUSIVE		2.5			Ralstonia solanacearum GMI1000
M_RSc2132_c	=	1		R_T3SS_E_RipJ_S	reaction activation	reaction catalysis	+	SBO:0000015	EXCLUSIVE		4	Mukaihara et al. (2010) MPMI	20121447	Ralstonia solanacearum RS1000
M_RSc2139_c	=	1		R_T3SS_E_RipA1_S	reaction activation	reaction catalysis	+	SBO:0000015	EXCLUSIVE		2.5			Ralstonia solanacearum GMI1000
M_RSc2149_b	>	0	mM	R_PHBD_Ext	reaction activation	reaction catalysis	+	SBO:0000172	EXCLUSIVE		2			Ralstonia solanacearum GMI1000
M_RSc2169_c	=	1		RSp1023	expression activation	Undefined mecanism	+	SBO:0000170	EXCLUSIVE	14.7	3	Zhang et al. (2011) FEMS Micriobiol.Letters	21241356	Ralstonia solanacearum OE1-1	regulatory cascade based on genomic data
M_RSc2170_c	=	1		RSp1023	expression activation	Undefined mecanism	+	SBO:0000170	EXCLUSIVE	14.0	3	Zhang et al. (2011) FEMS Micriobiol.Letters	21241356	Ralstonia solanacearum OE1-1	arbitrary flux value
M_RSc2171_c	=	1		RSp1023	expression activation	Undefined mecanism	+	SBO:0000170	EXCLUSIVE	11.6	3	Zhang et al. (2011) FEMS Micriobiol.Letters	21241356	Ralstonia solanacearum OE1-1
M_RSc2359_c	=	1		R_T3SS_E_RipAK_S	reaction activation	reaction catalysis	+	SBO:0000015	EXCLUSIVE		4	Mukaihara et al. (2010) MPMI	20121447	Ralstonia solanacearum RS1000
M_RSc2455_c	=	1		RSp0880	expression repression	DNA-binding	-	SBO:0000169	EXCLUSIVE	7 - 16	3	Garg et al. (2000) Jbact; Huang et al. (1993) Jbact	11073909; 8407789	Ralstonia solanacearum AW22
M_RSc2455_c	=	1		RSp1014	expression activation	DNA-binding	+	SBO:0000170	OPTIONAL	8.9 - 39.3	3	Garg et al. (2000) Jbact; Huang et al. (1995) Jbact	11073909; 7868600	Ralstonia solanacearum AW22	eps cluster; repression or activation is concentration dependent of epsR : repression at high concentration; mecanism of epsR phosphorylation suggest that the repression is at high concentration
M_RSc2455_c	=	1		RSp1015	expression activation	DNA-binding	+	SBO:0000170	OPTIONAL	8.9 - 39.3	3	Garg et al. (2000) Jbact; Huang et al. (1995) Jbact	11073909; 7868600	Ralstonia solanacearum AW22	eps cluster; repression or activation is concentration dependent of epsR : repression at high concentration; mecanism of epsR phosphorylation suggest that the repression is at high concentration
M_RSc2455_c	=	1		RSp1017	expression activation	DNA-binding	+	SBO:0000170	OPTIONAL	8.9 - 39.3	3	Garg et al. (2000) Jbact; Huang et al. (1995) Jbact	11073909; 7868600	Ralstonia solanacearum AW22	eps operon; repression or activation is concentration dependent of epsR : repression at high concentration
M_RSc2455_c	=	1		RSp1018	expression activation	DNA-binding	+	SBO:0000170	OPTIONAL	8.9 - 39.3	3	Garg et al. (2000) Jbact; Huang et al. (1995) Jbact	11073909; 7868600	Ralstonia solanacearum AW22	eps cluster; repression or activation is concentration dependent of epsR : repression at high concentration; mecanism of epsR phosphorylation suggest that the repression is at high concentration
M_RSc2455_c	=	1		RSp1019	expression activation	DNA-binding	+	SBO:0000170	OPTIONAL	8.9 - 39.3	3	Garg et al. (2000) Jbact; Huang et al. (1995) Jbact	11073909; 7868600	Ralstonia solanacearum AW22	eps cluster; repression or activation is concentration dependent of epsR : repression at high concentration; mecanism of epsR phosphorylation suggest that the repression is at high concentration
M_RSc2455_c	=	1		RSp1020	expression activation	DNA-binding	+	SBO:0000170	OPTIONAL	8.9 - 39.3	3	Garg et al. (2000) Jbact; Huang et al. (1995) Jbact	11073909; 7868600	Ralstonia solanacearum AW22	eps cluster; repression or activation is concentration dependent of epsR : repression at high concentration; mecanism of epsR phosphorylation suggest that the repression is at high concentration
M_RSc2455_c	=	1		RSp1410	expression activation	DNA-binding	+	SBO:0000170	EXCLUSIVE		2			Ralstonia solanacearum GMI1000	regulatory cascade based on genomic data
M_RSc2455_c	=	1		RSp1411	expression activation	DNA-binding	+	SBO:0000170	EXCLUSIVE		2			Ralstonia solanacearum GMI1000	regulatory cascade based on genomic data
M_RSc2455_c	=	1		RSp1412	expression activation	DNA-binding	+	SBO:0000170	EXCLUSIVE	2.0	3	Meng et al. (2011) Jbact.	21421761	Ralstonia solanacearum K60	regulatory cascade based on genomic data
M_RSc2455_c	=	1		RSp1413	expression activation	DNA-binding	+	SBO:0000170	EXCLUSIVE	2.0	3	Meng et al. (2011) Jbact.	21421761	Ralstonia solanacearum K60	regulatory cascade based on genomic data
M_RSc2456_c	=	1		M_RSc2455_c	molecular activation	Protein phosphorylation	+	SBO:0000170	OPTIONAL	2.0	4	Meng et al. (2011) Jbact.; Garg et al. (2000) Jbact; Huang et al. (1995) Jbact; Huang et al. (1993) JBact	21421761; 11073909; 7868600; 8407789	Ralstonia solanacearum K60	Genomic data: colocalised with flhC and flhD
M_RSc2648_c	=	1		RSc2644	expression repression	DNA-binding	-	SBO:0000169	EXCLUSIVE		2			Ralstonia solanacearum GMI1000	Genomic data: colocalised with flhC and flhD
M_RSc2648_c	=	1		RSc2645	expression repression	DNA-binding	-	SBO:0000169	EXCLUSIVE		2			Ralstonia solanacearum GMI1000	minimal medium; motN deletion mutant is more mobile and hyperflagelated
M_RSc2648_c	=	1		RSc2646	expression repression	DNA-binding	-	SBO:0000169	EXCLUSIVE		2			Ralstonia solanacearum GMI1000	minimal medium; operon with flhC; motN deletion mutant is more mobile and hyperflagelated
M_RSc2648_c	=	1		RSc2647	expression repression	DNA-binding	-	SBO:0000169	EXCLUSIVE		2			Ralstonia solanacearum GMI1000	regulatory cascade based on genomic data
M_RSc2690_c	=	1		RSc0355	expression repression	DNA-binding	-	SBO:0000169	EXCLUSIVE	3.82	3	Flores-Cruz and Allen (2011) App.Environ_Microbiol	21803891	Ralstonia solanacearum K60	regulatory cascade based on genomic data
M_RSc2690_c	=	1		RSc0775	expression activation	DNA-binding	+	SBO:0000170	OPTIONAL	27.92	3	Flores-Cruz and Allen (2011) App.Environ_Microbiol	21803891	Ralstonia solanacearum K60	Genomic data: two component system
M_RSc2690_c	=	1		RSc0776	expression activation	DNA-binding	+	SBO:0000170	OPTIONAL	27.92	3	Flores-Cruz and Allen (2011) App.Environ_Microbiol	21803891	Ralstonia solanacearum K60	Genomic data: two component system
M_RSc2690_c	=	1		RSc1646	expression activation	DNA-binding	+	SBO:0000170	OPTIONAL	3.26	3	Flores-Cruz and Allen (2011) App.Environ_Microbiol	21803891	Ralstonia solanacearum K60	Genomic data: two component system
M_RSc2690_c	=	1		RSc2687	expression activation	DNA-binding	+	SBO:0000170	OPTIONAL	2.6	3	Colburn-Clifford et al (2010) App.Environ_Microbiol; Calhoun (2010) JApplMicrobiol	20870795; 21143355	Ralstonia solanacearum UW551	Genomic data: two component system
M_RSc2690_c	=	1		RSc2690	expression repression	DNA-binding	-	SBO:0000169	OPTIONAL	15.49	3	Flores-Cruz and Allen (2011) App.Environ_Microbiol	21803891	Ralstonia solanacearum K60
M_RSc2690_c	=	1		RSp1581	expression activation	DNA-binding	+	SBO:0000170	OPTIONAL	60	3	Flores-Cruz and Allen (2011) App.Environ_Microbiol	21803891	Ralstonia solanacearum K60	arbitrary flux value
M_RSc2736_c	=	1		M_RSc2737_c	molecular inactivation	Protein phosphorylation	-	SBO:0000169	EXCLUSIVE		3	Clough et al. (1997) Jbact; Schell (2000) AnnuRevPhyto	9171411; 11701844	Ralstonia solanacearum AW1	arbitrary flux value
M_RSc2737_c	=	1		M_RSc2748_c	molecular inactivation	Protein-protein binding	-	SBO:0000169	EXCLUSIVE	5.1	3	Clough et al. (1997) Jbact; Clough et al. (1997) AppEnvironMicrobiol; Schell (2000) AnnuRevPhyto	9171411; 16535550; 11701844	Ralstonia solanacearum AW1	arbitrary flux value
M_RSc2748_c	=	1		M_RSp0852_c	molecular inactivation	Protein phosphorylation	-	SBO:0000169	EXCLUSIVE	70.7	2	Genin et al (2005) FEBS Letters; Zuluaga et al (2013) fmicb	15811321; 24312090	Ralstonia solanacearum GMI1000	arbitrary flux value
M_RSc2748_c	=	1		RSc0011	expression repression	DNA-binding	-	SBO:0000169	OPTIONAL	8	3	Brown et al (2007) ApplEnvironMicrobiol	17337552	Ralstonia solanacearum K60	arbitrary flux value
M_RSc2748_c	=	1		RSc2748	expression activation	DNA-binding	+	SBO:0000169	OPTIONAL	4.9 - 7.2 - 2.2	3	Clough et al. (1997) Jbact; Brumbley et al. (1993) Jbact; McWilliams et al. (1995) MPMI	9171411; 8366033; 8664493	Ralstonia solanacearum AW1; Ralstonia solanacearum K60	arbitrary flux value
M_RSc2748_c	=	1		RSc2807	expression repression	DNA-binding	-	SBO:0000169	EXCLUSIVE	1.8	3	Allen et al. (1997) MPMI	9390420	Ralstonia solanacearum K60	arbitrary flux value
M_RSc2748_c	=	1		RSc2808	expression repression	DNA-binding	-	SBO:0000169	EXCLUSIVE	1.8	3	Allen et al. (1997) MPMI	9390420	Ralstonia solanacearum K60	Genomic data: two component system
M_RSc2748_c	=	1		RSc3287	expression activation	DNA-binding	+	SBO:0000170	OPTIONAL	7.5	3	Flavier et al. (1997) Jbact	9371457	Ralstonia solanacearum AW	Genomic data: two component system
M_RSc2748_c	=	1		RSp0138	expression activation	DNA-binding	+	SBO:0000170	OPTIONAL		3	Tans-Kersten et al. (1998) ApplEnvironMicrobiol	9835583	Ralstonia solanacearum K60	Genomic data: two component system
M_RSc2748_c	=	1		RSp0162	expression activation	DNA-binding	+	SBO:0000170	OPTIONAL	25.1	3	Clough et al. (1997) AppEnvironMicrobiol	16535550	Ralstonia solanacearum AW1	Genomic data: two component system
M_RSc2748_c	=	1		RSp0381	expression activation	DNA-binding	+	SBO:0000170	OPTIONAL	2.2/1.80	3	Meng et al. (2011) Jbact.	21421761	Ralstonia solanacearum K60	Genomic data: two component system
M_RSc2748_c	=	1		RSp0849	expression repression	DNA-binding	-	SBO:0000169	OPTIONAL	2.6	4	Yoshimochi et al (2009) JBact; Zuluaga et al (2013) fmicb	19060134; 24312090	Ralstonia solanacearum GMI1000
M_RSc2748_c	=	1		RSp0850	expression repression	DNA-binding	-	SBO:0000169	OPTIONAL	2.6	4	Yoshimochi et al (2009) JBact; Zuluaga et al (2013) fmicb	19060134; 24312090	Ralstonia solanacearum GMI1000
M_RSc2748_c	=	1		RSp1002	expression activation	DNA-binding	+	SBO:0000170	EXCLUSIVE	68.6	4	denny et al. (1996) MPMI	8634478	Ralstonia solanacearum AW
M_RSc2748_c	=	1		RSp1003	expression activation	DNA-binding	+	SBO:0000170	EXCLUSIVE	66.7 - 26.0 - 43.1 - 20.9	4	Huang et al. (1998) Jbact; Clough et al. (1997) AppEnvironMicrobiol; Huang et al. (1995) Jbact; Brumbley et al. (1993) Jbact; denny et al. (1996) MPMI	9573161; 16535550; 7868600; 8366033; 8634478	Ralstonia solanacearum AW
M_RSc2748_c	=	1		RSp1023	expression activation	DNA-binding	+	SBO:0000170	EXCLUSIVE	28.9	3	Zhang et al (2013) Microbiol	23704782	Ralstonia solanacearum OE1-1
M_RSc2748_c	=	1		RSp1419	expression activation	Undefined mecanism	+	SBO:0000170	OPTIONAL	9	2	Schneider et al. (2009) ChemBioChem	19830761	Ralstonia solanacearum GMI1000
M_RSc2775_c	=	1		R_T3SS_E_RipW_S	reaction activation	reaction catalysis	+	SBO:0000015	EXCLUSIVE		4	Li et al. (2010) MolPlantPatho	20447285	Ralstonia solanacearum ZJ3721
M_RSc2807_c	=	1		RSc0558	expression activation	DNA-binding	+	SBO:0000170	OPTIONAL	10	3	Kang et al. (2002) MolMic; Liu et al. (2001) Microbiol	12406219; 11739754	Ralstonia solanacearum AW1
M_RSc2807_c	=	1		RSp0880	expression activation	DNA-binding	+	SBO:0000170	OPTIONAL	20	3	Allen et al. (1997) MPMI; Huang et al. (1993) Jbact	9390420; 8407789	Ralstonia solanacearum K60; Ralstonia solanacearum AW
M_RSc2807_c	=	1		RSp1410	expression activation	DNA-binding	+	SBO:0000170	OPTIONAL		2			Ralstonia solanacearum GMI1000
M_RSc2807_c	=	1		RSp1411	expression activation	DNA-binding	+	SBO:0000170	OPTIONAL		2			Ralstonia solanacearum GMI1000
M_RSc2807_c	=	1		RSp1412	expression activation	DNA-binding	+	SBO:0000170	OPTIONAL		2	Tans-Kersten et al. (2004) MPMI	15195951	Ralstonia solanacearum K60	evidence that PrhA-PrhR-PhrI module is equivalent to FecA-FecR-FecI and act upstream prhJ
M_RSc2807_c	=	1		RSp1413	expression activation	DNA-binding	+	SBO:0000170	OPTIONAL		2	Tans-Kersten et al. (2004) MPMI	15195951	Ralstonia solanacearum K60	evidence that PrhA-PrhR-PhrI module is equivalent to FecA-FecR-FecI
M_RSc2808_c	=	1		M_RSc2807_c	molecular activation	Protein phosphorylation	+	SBO:0000170	OPTIONAL		3	Allen et al. (1997) MPMI	9390420	Ralstonia solanacearum K60
M_RSc3044_c	=	1		RSc3045	expression repression	DNA-binding	-	SBO:0000169	EXCLUSIVE		2			Ralstonia solanacearum GMI1000
M_RSc3044_c	=	1		RSc3046	expression repression	DNA-binding	-	SBO:0000169	EXCLUSIVE		2			Ralstonia solanacearum GMI1000
M_RSc3044_c	=	1		RSc3047	expression repression	DNA-binding	-	SBO:0000169	EXCLUSIVE		2			Ralstonia solanacearum GMI1000
M_RSc3044_c	=	1		RSc3048	expression repression	DNA-binding	-	SBO:0000169	EXCLUSIVE		2			Ralstonia solanacearum GMI1000
M_RSc3044_c	=	1		RSc3049	expression repression	DNA-binding	-	SBO:0000169	EXCLUSIVE		2			Ralstonia solanacearum GMI1000
M_RSc3044_c	=	1		RSc3050	expression repression	DNA-binding	-	SBO:0000169	EXCLUSIVE		2			Ralstonia solanacearum GMI1000
M_RSc3044_c	=	1		RSc3051	expression repression	DNA-binding	-	SBO:0000169	EXCLUSIVE		2			Ralstonia solanacearum GMI1000
M_RSc3044_c	=	1		RSc3052	expression repression	DNA-binding	-	SBO:0000169	EXCLUSIVE		2			Ralstonia solanacearum GMI1000
M_RSc3151_b	>	0	mM	R_LAAO2ex	reaction activation	reaction catalysis	+	SBO:0000172	EXCLUSIVE		4	Kurosawa et al. (2009) JBiochem	19304791	Ralstonia solanacearum UW551
M_RSc3151_b	>	0	mM	R_LAAO6ex	reaction activation	reaction catalysis	+	SBO:0000172	EXCLUSIVE		4	Kurosawa et al. (2009) JBiochem	19304791	Ralstonia solanacearum UW551
M_RSc3151_b	>	0	mM	R_PHEODC	reaction activation	reaction catalysis	+	SBO:0000172	EXCLUSIVE		4	Kurosawa et al. (2009) JBiochem	19304791	Ralstonia solanacearum UW551
M_RSc3151_b	>	0	mM	R_TRPODC	reaction activation	reaction catalysis	+	SBO:0000172	EXCLUSIVE		4	Kurosawa et al. (2009) JBiochem	19304791	Ralstonia solanacearum UW551
M_RSc3151_b	>	0	mM	R_TYRODC	reaction activation	reaction catalysis	+	SBO:0000172	EXCLUSIVE		4	Kurosawa et al. (2009) JBiochem	19304791	Ralstonia solanacearum UW551
M_RSc3174_c	=	1		R_T3SS_E_RipAL_S	reaction activation	reaction catalysis	+	SBO:0000015	EXCLUSIVE		2.5			Ralstonia solanacearum GMI1000
M_RSc3212_c	=	1		R_T3SS_E_RipT_S	reaction activation	reaction catalysis	+	SBO:0000015	EXCLUSIVE		4	Mukaihara et al. (2010) MPMI	20121447	Ralstonia solanacearum RS1000
M_RSc3272_c	=	1		R_T3SS_E_RipAM_S	reaction activation	reaction catalysis	+	SBO:0000015	EXCLUSIVE		2.5			Ralstonia solanacearum GMI1000
M_RSc3287_c	=	1		RSc3286	expression activation	DNA-binding	+	SBO:0000170	OPTIONAL	218.0	3	Flavier et al. (1997) Jbact	9371457	Ralstonia solanacearum AW
M_RSc3290_c	=	1		R_T3SS_E_RipAX1_S	reaction activation	reaction catalysis	+	SBO:0000015	EXCLUSIVE		2.5			Ralstonia solanacearum GMI1000
M_RSc3369_c	=	1		R_T3SS_E_RipE1_S	reaction activation	reaction catalysis	+	SBO:0000015	EXCLUSIVE		4	Mukaihara et al. (2010) MPMI	20121447	Ralstonia solanacearum RS1000
M_RSc3385_c	=	1		M_RSc3387_c	molecular activation	Protein phosphorylation	+	SBO:0000170	OPTIONAL		2			Ralstonia solanacearum GMI1000
M_RSc3387_c	=	1		RSc3381	expression activation	DNA-binding	+	SBO:0000170	OPTIONAL		2			Ralstonia solanacearum GMI1000
M_RSc3387_c	=	1		RSc3382	expression activation	DNA-binding	+	SBO:0000170	OPTIONAL		2			Ralstonia solanacearum GMI1000
M_RSc3387_c	=	1		RSc3383	expression activation	DNA-binding	+	SBO:0000170	OPTIONAL		2			Ralstonia solanacearum GMI1000
M_RSc3387_c	=	1		RSc3384	expression activation	DNA-binding	+	SBO:0000170	OPTIONAL		2			Ralstonia solanacearum GMI1000
M_RSc3401_c	=	1		R_T3SS_E_RipS1_S	reaction activation	reaction catalysis	+	SBO:0000015	EXCLUSIVE		4	Mukaihara et al. (2010) MPMI	20121447	Ralstonia solanacearum RS1000
M_RSp0028_c	=	1		R_T3SS_E_RipG3_S	reaction activation	reaction catalysis	+	SBO:0000015	EXCLUSIVE		4	Remigi et al. (2011) NewPhytologist; Mukaihara et al. (2010) MPMI; Kajava et al. (2008) PloSOne; Angot et al. (2006) PNAS	21902695; 20121447; 18301771; 16983093	Ralstonia solanacearum GMI1000; Ralstonia solanacearum RS1000
M_RSp0030_b	>	0	mM	R_BLACT_ampi_ext	reaction activation	reaction catalysis	+	SBO:0000172	EXCLUSIVE		2			Ralstonia solanacearum GMI1000
M_RSp0030_b	>	0	mM	R_BLACT_ext	reaction activation	reaction catalysis	+	SBO:0000172	EXCLUSIVE		2			Ralstonia solanacearum GMI1000
M_RSp0099_c	=	1		R_T3SS_E_RipA2_S	reaction activation	reaction catalysis	+	SBO:0000015	EXCLUSIVE		4	Mukaihara et al. (2010) MPMI	20121447	Ralstonia solanacearum RS1000
M_RSp0160_c	=	1		R_T3SS_E_RipH3_S	reaction activation	reaction catalysis	+	SBO:0000015	EXCLUSIVE		2.5			Ralstonia solanacearum GMI1000
M_RSp0193_c	=	1		R_T3SS_E_RipL_S	reaction activation	reaction catalysis	+	SBO:0000015	EXCLUSIVE		4	Mukaihara et al. (2010) MPMI	20121447	Ralstonia solanacearum RS1000
M_RSp0213_c	=	1		R_T3SS_E_RipAI_S	reaction activation	reaction catalysis	+	SBO:0000015	EXCLUSIVE		2.5			Ralstonia solanacearum GMI1000
M_RSp0215_c	=	1		R_T3SS_E_RipH2_S	reaction activation	reaction catalysis	+	SBO:0000015	EXCLUSIVE		2.5			Ralstonia solanacearum GMI1000
M_RSp0216_c	=	1		R_T3SS_E_RipK_S	reaction activation	reaction catalysis	+	SBO:0000015	EXCLUSIVE		2.5			Ralstonia solanacearum GMI1000
M_RSp0255_c	=	1		M_RSp1407_c	molecular activation	Protein-protein binding	+	SBO:0000170	OPTIONAL		2			Ralstonia solanacearum GMI1000
M_RSp0294_act_b	>	0		R_PCW_bd_RSp0294_act	reaction activation	reaction catalysis	+	SBO:0000015	EXCLUSIVE		2			Ralstonia solanacearum GMI1000
M_RSp0296_c	=	1		R_T3SS_E_RipS5_S	reaction activation	reaction catalysis	+	SBO:0000015	EXCLUSIVE		4	Mukaihara et al. (2010) MPMI	20121447	Ralstonia solanacearum RS1000
M_RSp0304_c	=	1		R_T3SS_E_RipD_S	reaction activation	reaction catalysis	+	SBO:0000015	EXCLUSIVE		4	Mukaihara et al. (2010) MPMI; Tamura et al. (2005) Microbiology	20121447; 16151200	Ralstonia solanacearum RS1000
M_RSp0323_c	=	1		R_T3SS_E_RipO1_S	reaction activation	reaction catalysis	+	SBO:0000015	EXCLUSIVE		4	Mukaihara et al. (2010) MPMI	20121447	Ralstonia solanacearum RS1000
M_RSp0338_c	=	1		RSp1014	expression repression	DNA-binding	-	SBO:0000169	EXCLUSIVE	7.8/	3	Garg et al. (2000) Jbact; Chapman and Kao (1998) Jbact; McWilliams et al. (1995) MPMI; McWilliams et al. (1995) MPMI	11073909; 9422588; 8664493; 8664493	Ralstonia solanacearum AW22; Ralstonia solanacearum K60
M_RSp0338_c	=	1		RSp1015	expression repression	DNA-binding	-	SBO:0000169	EXCLUSIVE	7.8/	3	Garg et al. (2000) Jbact; Chapman and Kao (1998) Jbact; McWilliams et al. (1995) MPMI; McWilliams et al. (1995) MPMI	11073909; 9422588; 8664493; 8664493	Ralstonia solanacearum AW22; Ralstonia solanacearum K60
M_RSp0338_c	=	1		RSp1017	expression repression	DNA-binding	-	SBO:0000169	EXCLUSIVE	7.8/	3	Garg et al. (2000) Jbact; Chapman and Kao (1998) Jbact; McWilliams et al. (1995) MPMI; McWilliams et al. (1995) MPMI	11073909; 9422588; 8664493; 8664493	Ralstonia solanacearum AW22; Ralstonia solanacearum K60
M_RSp0338_c	=	1		RSp1018	expression repression	DNA-binding	-	SBO:0000169	EXCLUSIVE	7.8/	3	Garg et al. (2000) Jbact; Chapman and Kao (1998) Jbact; McWilliams et al. (1995) MPMI; McWilliams et al. (1995) MPMI	11073909; 9422588; 8664493; 8664493	Ralstonia solanacearum AW22; Ralstonia solanacearum K60
M_RSp0338_c	=	1		RSp1019	expression repression	DNA-binding	-	SBO:0000169	EXCLUSIVE	7.8/	3	Garg et al. (2000) Jbact; Chapman and Kao (1998) Jbact; McWilliams et al. (1995) MPMI; McWilliams et al. (1995) MPMI	11073909; 9422588; 8664493; 8664493	Ralstonia solanacearum AW22; Ralstonia solanacearum K60
M_RSp0338_c	=	1		RSp1020	expression repression	DNA-binding	-	SBO:0000169	EXCLUSIVE	7.8/	3	Garg et al. (2000) Jbact; Chapman and Kao (1998) Jbact; McWilliams et al. (1995) MPMI; McWilliams et al. (1995) MPMI	11073909; 9422588; 8664493; 8664493	Ralstonia solanacearum AW22; Ralstonia solanacearum K60
M_RSp0377_c	=	1		R_swimming	reaction repression	mecanical work	-	SBO:0000172	OPTIONAL		2			Ralstonia solanacearum GMI1000
M_RSp0377_c	=	1		R_tumble	reaction activation	mecanical work	+	SBO:0000172	OPTIONAL		2			Ralstonia solanacearum GMI1000
M_RSp0378_c	=	1		R_swimming	reaction repression	mecanical work	-	SBO:0000172	OPTIONAL		2			Ralstonia solanacearum GMI1000
M_RSp0378_c	=	1		R_tumble	reaction activation	mecanical work	+	SBO:0000172	OPTIONAL		2			Ralstonia solanacearum GMI1000
M_RSp0381_c	=	1		RSp1410	expression repression	DNA-binding	-	SBO:0000169	EXCLUSIVE		2			Ralstonia solanacearum GMI1000
M_RSp0381_c	=	1		RSp1411	expression repression	DNA-binding	-	SBO:0000169	EXCLUSIVE		2			Ralstonia solanacearum GMI1000
M_RSp0381_c	=	1		RSp1412	expression repression	DNA-binding	-	SBO:0000169	EXCLUSIVE	16.71	3	Meng et al. (2011) Jbact.	21421761	Ralstonia solanacearum K60
M_RSp0381_c	=	1		RSp1413	expression repression	DNA-binding	-	SBO:0000169	EXCLUSIVE	16.71	3	Meng et al. (2011) Jbact.	21421761	Ralstonia solanacearum K60
M_RSp0391_c	=	1		R_swimming	reaction repression	mecanical work	-	SBO:0000172	OPTIONAL		2			Ralstonia solanacearum GMI1000
M_RSp0391_c	=	1		R_tumble	reaction activation	mecanical work	+	SBO:0000172	OPTIONAL		2			Ralstonia solanacearum GMI1000
M_RSp0488_c	=	1		M_RSp0489_c	molecular activation	Protein phosphorylation	+	SBO:0000170	OPTIONAL		2			Ralstonia solanacearum GMI1000
M_RSp0489_c	=	1		RSp0491	expression activation	DNA-binding	+	SBO:0000170	OPTIONAL		2			Ralstonia solanacearum GMI1000
M_RSp0489_c	=	1		RSp0492	expression activation	DNA-binding	+	SBO:0000170	OPTIONAL		2			Ralstonia solanacearum GMI1000
M_RSp0489_c	=	1		RSp0493	expression activation	DNA-binding	+	SBO:0000170	OPTIONAL		2			Ralstonia solanacearum GMI1000
M_RSp0572_c	=	1		R_T3SS_E_RipAX2_S	reaction activation	reaction catalysis	+	SBO:0000015	EXCLUSIVE		4	Mukaihara et al. (2010) MPMI	20121447	Ralstonia solanacearum RS1000
M_RSp0630_b	>	0	mM	R_PPLDc120	reaction activation	reaction catalysis	+	SBO:0000172	EXCLUSIVE		2			Ralstonia solanacearum GMI1000
M_RSp0630_b	>	0	mM	R_PPLDc140	reaction activation	reaction catalysis	+	SBO:0000172	EXCLUSIVE		2			Ralstonia solanacearum GMI1000
M_RSp0630_b	>	0	mM	R_PPLDc141	reaction activation	reaction catalysis	+	SBO:0000172	EXCLUSIVE		2			Ralstonia solanacearum GMI1000
M_RSp0630_b	>	0	mM	R_PPLDc160	reaction activation	reaction catalysis	+	SBO:0000172	EXCLUSIVE		2			Ralstonia solanacearum GMI1000
M_RSp0630_b	>	0	mM	R_PPLDc161	reaction activation	reaction catalysis	+	SBO:0000172	EXCLUSIVE		2			Ralstonia solanacearum GMI1000
M_RSp0630_b	>	0	mM	R_PPLDc180	reaction activation	reaction catalysis	+	SBO:0000172	EXCLUSIVE		2			Ralstonia solanacearum GMI1000
M_RSp0630_b	>	0	mM	R_PPLDc181	reaction activation	reaction catalysis	+	SBO:0000172	EXCLUSIVE		2			Ralstonia solanacearum GMI1000
M_RSp0654_c	=	1		M_RSp0655_c	molecular activation	Protein phosphorylation	+	SBO:0000170	OPTIONAL		2			Ralstonia solanacearum GMI1000
M_RSp0655_c	=	1		RSp0656	expression activation	DNA-binding	+	SBO:0000170	OPTIONAL		2			Ralstonia solanacearum GMI1000
M_RSp0655_c	=	1		RSp0657	expression activation	DNA-binding	+	SBO:0000170	OPTIONAL		2			Ralstonia solanacearum GMI1000
M_RSp0655_c	=	1		RSp0658	expression activation	DNA-binding	+	SBO:0000170	OPTIONAL		2			Ralstonia solanacearum GMI1000
M_RSp0655_c	=	1		RSp0659	expression activation	DNA-binding	+	SBO:0000170	OPTIONAL		2			Ralstonia solanacearum GMI1000
M_RSp0672_c	=	1		R_T3SS_E_RipG2_S	reaction activation	reaction catalysis	+	SBO:0000015	EXCLUSIVE		4	Remigi et al. (2011) NewPhytologist; Mukaihara et al. (2010) MPMI; Kajava et al. (2008) PloSOne; Angot et al. (2006) PNAS	21902695; 20121447; 18301771; 16983093	Ralstonia solanacearum GMI1000; Ralstonia solanacearum RS1000
M_RSp0677_c	=	1		RSp0676	expression activation	DNA-binding	+	SBO:0000170	OPTIONAL		3	González et al. (2011) Envir.Microbiol.; Plener et al (2012) PloSOne	22050636; 22615832	Ralstonia solanacearum GMI1000
M_RSp0731_c	=	1		R_T3SS_E_RipTPS_S	reaction activation	reaction catalysis	+	SBO:0000015	EXCLUSIVE		2.5			Ralstonia solanacearum GMI1000
M_RSp0732_c	=	1		R_T3SS_E_RipAV_S	reaction activation	reaction catalysis	+	SBO:0000015	EXCLUSIVE		4	Mukaihara et al. (2010) MPMI	20121447	Ralstonia solanacearum RS1000
M_RSp0822_c	=	1		R_T3SS_E_RipAF1_S	reaction activation	reaction catalysis	+	SBO:0000015	EXCLUSIVE		4	Mukaihara et al. (2010) MPMI	20121447	Ralstonia solanacearum RS1000
M_RSp0838_c	=	1		R_T3SS_E_RipBB_S	reaction activation	reaction catalysis	+	SBO:0000015	EXCLUSIVE		4	Mukaihara et al. (2010) MPMI	20121447	Ralstonia solanacearum RS1000
M_RSp0842_c	=	1		R_T3SS_E_RipAD_S	reaction activation	reaction catalysis	+	SBO:0000015	EXCLUSIVE		2.5			Ralstonia solanacearum GMI1000
M_RSp0845_c	=	1		R_T3SS_E_RipAN_S	reaction activation	reaction catalysis	+	SBO:0000015	EXCLUSIVE		4	Mukaihara et al. (2010) MPMI	20121447	Ralstonia solanacearum RS1000
M_RSp0846_c	=	1		R_T3SS_E_RipA3_S	reaction activation	reaction catalysis	+	SBO:0000015	EXCLUSIVE		4	Mukaihara et al. (2010) MPMI	20121447	Ralstonia solanacearum RS1000
M_RSp0847_c	=	1		R_T3SS_E_RipA4_S	reaction activation	reaction catalysis	+	SBO:0000015	EXCLUSIVE		4	Mukaihara et al. (2010) MPMI	20121447	Ralstonia solanacearum RS1000
M_RSp0849_c	=	1		RSp0850	expression activation	DNA-binding	+	SBO:0000170	OPTIONAL	5	3	Brito et al. (2002) MPMI	11876423	Ralstonia solanacearum GMI1000
M_RSp0849_c	=	1		RSp0851	expression activation	DNA-binding	+	SBO:0000170	OPTIONAL		2	Brito et al. (2002) MPMI; Brito et al. (1999) MolMic	11876423; 9987125	Ralstonia solanacearum GMI1000
M_RSp0850_c	=	1		M_RSp0849_c	molecular activation	Protein phosphorylation	+	SBO:0000170	OPTIONAL		2	Brito et al. (2002) MPMI	11876423	Ralstonia solanacearum GMI1000
M_RSp0851_c	=	1		RSp0852	expression activation	DNA-binding	+	SBO:0000170	OPTIONAL		3	Brito et al. (1999) MolMic	9987125	Ralstonia solanacearum GMI1000
M_RSp0852_c	=	1		RSc0018	expression repression	DNA-binding	-	SBO:0000169	OPTIONAL	4.17767786875295	3	Valls et al (2006) PloSPathogens	16933989	Ralstonia solanacearum GMI1000
M_RSp0852_c	=	1		RSc0107	expression activation	DNA-binding	+	SBO:0000170	OPTIONAL	4.23666797210973	3	Valls et al (2006) PloSPathogens	16933989	Ralstonia solanacearum GMI1000
M_RSp0852_c	=	1		RSc0117	expression activation	DNA-binding	+	SBO:0000170	OPTIONAL	4.45651407136912	3	Valls et al (2006) PloSPathogens	16933989	Ralstonia solanacearum GMI1000
M_RSp0852_c	=	1		RSc0118	expression activation	DNA-binding	+	SBO:0000170	OPTIONAL	5.35395176696458	3	Valls et al (2006) PloSPathogens	16933989	Ralstonia solanacearum GMI1000
M_RSp0852_c	=	1		RSc0158	expression activation	DNA-binding	+	SBO:0000170	OPTIONAL	4.5	3	Valls et al (2006) PloSPathogens	16933989	Ralstonia solanacearum GMI1000
M_RSp0852_c	=	1		RSc0215	expression activation	DNA-binding	+	SBO:0000170	OPTIONAL	4.57244667689484	3	Valls et al (2006) PloSPathogens	16933989	Ralstonia solanacearum GMI1000
M_RSp0852_c	=	1		RSc0217	expression activation	DNA-binding	+	SBO:0000170	OPTIONAL	7.03971815760469	3	Valls et al (2006) PloSPathogens	16933989	Ralstonia solanacearum GMI1000
M_RSp0852_c	=	1		RSc0232	expression activation	DNA-binding	+	SBO:0000170	OPTIONAL	23.121585522479	3	Valls et al (2006) PloSPathogens	16933989	Ralstonia solanacearum GMI1000
M_RSp0852_c	=	1		RSc0293	expression activation	DNA-binding	+	SBO:0000170	OPTIONAL	6.4768394566859	3	Valls et al (2006) PloSPathogens	16933989	Ralstonia solanacearum GMI1000
M_RSp0852_c	=	1		RSc0416	expression repression	DNA-binding	-	SBO:0000169	OPTIONAL	8.37950515553518	3	Valls et al (2006) PloSPathogens	16933989	Ralstonia solanacearum GMI1000
M_RSp0852_c	=	1		RSc0581	expression activation	DNA-binding	+	SBO:0000170	OPTIONAL	3.68475619476694	3	Valls et al (2006) PloSPathogens	16933989	Ralstonia solanacearum GMI1000
M_RSp0852_c	=	1		RSc0582	expression activation	DNA-binding	+	SBO:0000170	OPTIONAL	3.3	3	Valls et al (2006) PloSPathogens	16933989	Ralstonia solanacearum GMI1000
M_RSp0852_c	=	1		RSc0720	expression activation	DNA-binding	+	SBO:0000170	OPTIONAL	8.39361714808656	3	Valls et al (2006) PloSPathogens	16933989	Ralstonia solanacearum GMI1000
M_RSp0852_c	=	1		RSc0766	expression activation	DNA-binding	+	SBO:0000170	OPTIONAL	19.9	3	Valls et al (2006) PloSPathogens	16933989	Ralstonia solanacearum GMI1000
M_RSp0852_c	=	1		RSc0812	expression activation	DNA-binding	+	SBO:0000170	OPTIONAL	5.46192773096439	3	Valls et al (2006) PloSPathogens	16933989	Ralstonia solanacearum GMI1000
M_RSp0852_c	=	1		RSc0921	expression repression	DNA-binding	-	SBO:0000169	OPTIONAL	4.1630853014033	3	Valls et al (2006) PloSPathogens	16933989	Ralstonia solanacearum GMI1000
M_RSp0852_c	=	1		RSc0922	expression repression	DNA-binding	-	SBO:0000169	OPTIONAL	11.6537928243442	3	Valls et al (2006) PloSPathogens	16933989	Ralstonia solanacearum GMI1000
M_RSp0852_c	=	1		RSc0931	expression activation	DNA-binding	+	SBO:0000170	OPTIONAL	4.81987660066736	3	Valls et al (2006) PloSPathogens	16933989	Ralstonia solanacearum GMI1000
M_RSp0852_c	=	1		RSc0957	expression activation	DNA-binding	+	SBO:0000170	OPTIONAL	5.17705805779762	3	Valls et al (2006) PloSPathogens	16933989	Ralstonia solanacearum GMI1000
M_RSp0852_c	=	1		RSc0962	expression repression	DNA-binding	-	SBO:0000169	OPTIONAL	8.96837762908218	3	Valls et al (2006) PloSPathogens	16933989	Ralstonia solanacearum GMI1000
M_RSp0852_c	=	1		RSc1023	expression repression	DNA-binding	-	SBO:0000169	OPTIONAL	4.19824877425508	3	Valls et al (2006) PloSPathogens	16933989	Ralstonia solanacearum GMI1000	regulation of metE via metR
M_RSp0852_c	=	1		RSc1024	expression repression	DNA-binding	-	SBO:0000169	OPTIONAL	4.65534970055215	3	Valls et al (2006) PloSPathogens	16933989	Ralstonia solanacearum GMI1000
M_RSp0852_c	=	1		RSc1025	expression repression	DNA-binding	-	SBO:0000169	OPTIONAL	4.10584239630138	3	Valls et al (2006) PloSPathogens	16933989	Ralstonia solanacearum GMI1000
M_RSp0852_c	=	1		RSc1026	expression repression	DNA-binding	-	SBO:0000169	OPTIONAL	4.25002014302895	3	Valls et al (2006) PloSPathogens	16933989	Ralstonia solanacearum GMI1000
M_RSp0852_c	=	1		RSc1027	expression activation	DNA-binding	+	SBO:0000170	OPTIONAL	6.05596402281115	3	Valls et al (2006) PloSPathogens	16933989	Ralstonia solanacearum GMI1000
M_RSp0852_c	=	1		RSc1171	expression repression	DNA-binding	-	SBO:0000169	OPTIONAL	5.68642203308626	3	Valls et al (2006) PloSPathogens	16933989	Ralstonia solanacearum GMI1000
M_RSp0852_c	=	1		RSc1197	expression activation	DNA-binding	+	SBO:0000170	OPTIONAL	8.31111694315859	3	Valls et al (2006) PloSPathogens	16933989	Ralstonia solanacearum GMI1000
M_RSp0852_c	=	1		RSc1287	expression repression	DNA-binding	-	SBO:0000169	OPTIONAL	4.00859606741432	3	Valls et al (2006) PloSPathogens	16933989	Ralstonia solanacearum GMI1000
M_RSp0852_c	=	1		RSc1341	expression repression	DNA-binding	-	SBO:0000169	OPTIONAL	4.61210068380492	3	Valls et al (2006) PloSPathogens	16933989	Ralstonia solanacearum GMI1000
M_RSp0852_c	=	1		RSc1496	expression activation	DNA-binding	+	SBO:0000170	OPTIONAL	16.14745727522	3	Valls et al (2006) PloSPathogens	16933989	Ralstonia solanacearum GMI1000
M_RSp0852_c	=	1		RSc1622	expression activation	DNA-binding	+	SBO:0000170	OPTIONAL	5.0162094585297	3	Valls et al (2006) PloSPathogens	16933989	Ralstonia solanacearum GMI1000
M_RSp0852_c	=	1		RSc1650	expression activation	DNA-binding	+	SBO:0000170	OPTIONAL	4.38067121752765	3	Valls et al (2006) PloSPathogens	16933989	Ralstonia solanacearum GMI1000
M_RSp0852_c	=	1		RSc1651	expression activation	DNA-binding	+	SBO:0000170	OPTIONAL	4.4	3	Valls et al (2006) PloSPathogens	16933989	Ralstonia solanacearum GMI1000
M_RSp0852_c	=	1		RSc1673	expression repression	DNA-binding	-	SBO:0000169	OPTIONAL	7.61940297868275	3	Valls et al (2006) PloSPathogens	16933989	Ralstonia solanacearum GMI1000
M_RSp0852_c	=	1		RSc1676	expression activation	DNA-binding	+	SBO:0000170	OPTIONAL	6.99364420314838	3	Valls et al (2006) PloSPathogens	16933989	Ralstonia solanacearum GMI1000
M_RSp0852_c	=	1		RSc1725	expression activation	DNA-binding	+	SBO:0000170	OPTIONAL	15.9657732579873	3	Valls et al (2006) PloSPathogens	16933989	Ralstonia solanacearum GMI1000
M_RSp0852_c	=	1		RSc1726	expression activation	DNA-binding	+	SBO:0000170	OPTIONAL	15.5700618316956	3	Valls et al (2006) PloSPathogens	16933989	Ralstonia solanacearum GMI1000	hrpG dependent activation of hrp genes under plant cell contact condition as well as minimal medium
M_RSp0852_c	=	1		RSc1727	expression activation	DNA-binding	+	SBO:0000170	OPTIONAL	14.0552584929042	3	Valls et al (2006) PloSPathogens	16933989	Ralstonia solanacearum GMI1000
M_RSp0852_c	=	1		RSc1733	expression activation	DNA-binding	+	SBO:0000170	OPTIONAL	10.8	3	Valls et al (2006) PloSPathogens	16933989	Ralstonia solanacearum GMI1000
M_RSp0852_c	=	1		RSc1756	expression activation	DNA-binding	+	SBO:0000170	OPTIONAL	8.6	3	Valls et al (2006) PloSPathogens	16933989	Ralstonia solanacearum GMI1000
M_RSp0852_c	=	1		RSc1863	expression repression	DNA-binding	-	SBO:0000169	OPTIONAL	35.0346976508122	3	Valls et al (2006) PloSPathogens	16933989	Ralstonia solanacearum GMI1000
M_RSp0852_c	=	1		RSc1910	expression activation	DNA-binding	+	SBO:0000170	OPTIONAL	4.03115480018509	3	Valls et al (2006) PloSPathogens	16933989	Ralstonia solanacearum GMI1000
M_RSp0852_c	=	1		RSc1926	expression activation	DNA-binding	+	SBO:0000170	OPTIONAL	4.36343885563175	3	Valls et al (2006) PloSPathogens	16933989	Ralstonia solanacearum GMI1000
M_RSp0852_c	=	1		RSc1927	expression activation	DNA-binding	+	SBO:0000170	OPTIONAL	3.60582597151282	3	Valls et al (2006) PloSPathogens	16933989	Ralstonia solanacearum GMI1000
M_RSp0852_c	=	1		RSc1969	expression activation	DNA-binding	+	SBO:0000170	OPTIONAL	4.22655123055859	3	Valls et al (2006) PloSPathogens	16933989	Ralstonia solanacearum GMI1000
M_RSp0852_c	=	1		RSc2024	expression activation	DNA-binding	+	SBO:0000170	OPTIONAL	4.29306842330192	3	Valls et al (2006) PloSPathogens	16933989	Ralstonia solanacearum GMI1000
M_RSp0852_c	=	1		RSc2050	expression repression	DNA-binding	-	SBO:0000169	OPTIONAL	7.9125864125171	3	Valls et al (2006) PloSPathogens	16933989	Ralstonia solanacearum GMI1000
M_RSp0852_c	=	1		RSc2068	expression repression	DNA-binding	-	SBO:0000169	OPTIONAL	5.58151102637013	3	Valls et al (2006) PloSPathogens	16933989	Ralstonia solanacearum GMI1000
M_RSp0852_c	=	1		RSc2107	expression activation	DNA-binding	+	SBO:0000170	OPTIONAL	8.1	3	Valls et al (2006) PloSPathogens	16933989	Ralstonia solanacearum GMI1000
M_RSp0852_c	=	1		RSc2138	expression activation	DNA-binding	+	SBO:0000170	OPTIONAL	9.6	3	Valls et al (2006) PloSPathogens	16933989	Ralstonia solanacearum GMI1000
M_RSp0852_c	=	1		RSc2281	expression activation	DNA-binding	+	SBO:0000170	OPTIONAL	3.98706029046674	3	Valls et al (2006) PloSPathogens	16933989	Ralstonia solanacearum GMI1000
M_RSp0852_c	=	1		RSc2282	expression activation	DNA-binding	+	SBO:0000170	OPTIONAL	4.46508449479927	3	Valls et al (2006) PloSPathogens	16933989	Ralstonia solanacearum GMI1000
M_RSp0852_c	=	1		RSc2283	expression activation	DNA-binding	+	SBO:0000170	OPTIONAL	3.95165062315416	3	Valls et al (2006) PloSPathogens	16933989	Ralstonia solanacearum GMI1000
M_RSp0852_c	=	1		RSc2284	expression activation	DNA-binding	+	SBO:0000170	OPTIONAL	6.11297516719111	3	Valls et al (2006) PloSPathogens	16933989	Ralstonia solanacearum GMI1000
M_RSp0852_c	=	1		RSc2285	expression activation	DNA-binding	+	SBO:0000170	OPTIONAL	9.3	3	Valls et al (2006) PloSPathogens	16933989	Ralstonia solanacearum GMI1000
M_RSp0852_c	=	1		RSc2286	expression activation	DNA-binding	+	SBO:0000170	OPTIONAL	11.9	3	Valls et al (2006) PloSPathogens	16933989	Ralstonia solanacearum GMI1000
M_RSp0852_c	=	1		RSc2328	expression activation	DNA-binding	+	SBO:0000170	OPTIONAL	6.88398676867313	3	Valls et al (2006) PloSPathogens	16933989	Ralstonia solanacearum GMI1000
M_RSp0852_c	=	1		RSc2566	expression activation	DNA-binding	+	SBO:0000170	OPTIONAL	4.8232328154631	3	Valls et al (2006) PloSPathogens	16933989	Ralstonia solanacearum GMI1000
M_RSp0852_c	=	1		RSc2678	expression repression	DNA-binding	-	SBO:0000169	OPTIONAL	6.71207370330396	3	Valls et al (2006) PloSPathogens	16933989	Ralstonia solanacearum GMI1000
M_RSp0852_c	=	1		RSc2680	expression repression	DNA-binding	-	SBO:0000169	OPTIONAL	4.67506862037015	3	Valls et al (2006) PloSPathogens	16933989	Ralstonia solanacearum GMI1000
M_RSp0852_c	=	1		RSc2731	expression repression	DNA-binding	-	SBO:0000169	OPTIONAL	5.00044217861596	3	Valls et al (2006) PloSPathogens	16933989	Ralstonia solanacearum GMI1000
M_RSp0852_c	=	1		RSc2858	expression activation	DNA-binding	+	SBO:0000170	OPTIONAL	6.94540446131768	3	Valls et al (2006) PloSPathogens	16933989	Ralstonia solanacearum GMI1000
M_RSp0852_c	=	1		RSc2906	expression activation	DNA-binding	+	SBO:0000170	OPTIONAL	4.2911880053532	3	Valls et al (2006) PloSPathogens	16933989	Ralstonia solanacearum GMI1000
M_RSp0852_c	=	1		RSc2910	expression activation	DNA-binding	+	SBO:0000170	OPTIONAL	5.65651817232241	3	Valls et al (2006) PloSPathogens	16933989	Ralstonia solanacearum GMI1000
M_RSp0852_c	=	1		RSc2919	expression repression	DNA-binding	-	SBO:0000169	OPTIONAL	8.91621751451067	3	Valls et al (2006) PloSPathogens	16933989	Ralstonia solanacearum GMI1000
M_RSp0852_c	=	1		RSc2955	expression repression	DNA-binding	-	SBO:0000169	OPTIONAL	5.12318261448657	3	Valls et al (2006) PloSPathogens	16933989	Ralstonia solanacearum GMI1000
M_RSp0852_c	=	1		RSc3027	expression repression	DNA-binding	-	SBO:0000169	OPTIONAL	5.11086575633814	3	Valls et al (2006) PloSPathogens	16933989	Ralstonia solanacearum GMI1000
M_RSp0852_c	=	1		RSc3067	expression repression	DNA-binding	-	SBO:0000169	OPTIONAL	4.14008352328734	3	Valls et al (2006) PloSPathogens	16933989	Ralstonia solanacearum GMI1000
M_RSp0852_c	=	1		RSc3072	expression activation	DNA-binding	+	SBO:0000170	OPTIONAL	5.0991677455217	3	Valls et al (2006) PloSPathogens	16933989	Ralstonia solanacearum GMI1000
M_RSp0852_c	=	1		RSc3101	expression activation	DNA-binding	+	SBO:0000170	OPTIONAL	10.8	3	Valls et al (2006) PloSPathogens	16933989	Ralstonia solanacearum GMI1000
M_RSp0852_c	=	1		RSc3168	expression repression	DNA-binding	-	SBO:0000169	OPTIONAL	8.94890073322697	3	Valls et al (2006) PloSPathogens	16933989	Ralstonia solanacearum GMI1000
M_RSp0852_c	=	1		RSc3179	expression repression	DNA-binding	-	SBO:0000169	OPTIONAL	4.66751282595909	3	Valls et al (2006) PloSPathogens	16933989	Ralstonia solanacearum GMI1000	measurment of protein expression and translocation by Cya fusion as well as transcriptome (pam5/1525 ratio : over-expressing strain)
M_RSp0852_c	=	1		RSc3288	expression activation	DNA-binding	+	SBO:0000170	OPTIONAL	19.8	3	Valls et al (2006) PloSPathogens	16933989	Ralstonia solanacearum GMI1000	Transcriptome data; no hrpII box
M_RSp0852_c	=	1		RSc3315	expression activation	DNA-binding	+	SBO:0000170	OPTIONAL	6.66182979796169	3	Valls et al (2006) PloSPathogens	16933989	Ralstonia solanacearum GMI1000	Transcriptome data; b-galactosidase essay
M_RSp0852_c	=	1		RSc3386	expression repression	DNA-binding	-	SBO:0000169	OPTIONAL	3.34437823066916	3	Valls et al (2006) PloSPathogens	16933989	Ralstonia solanacearum GMI1000	No evidence of hrpB regulation in Mukaihara et al. (2010) but low cAMP levels (cya fusion sreen) was reported in both hrpB as well as DhrpB; Transcriptome data; no hrpII box
M_RSp0852_c	=	1		RSp0002	expression activation	DNA-binding	+	SBO:0000170	OPTIONAL	10.7	3	Valls et al (2006) PloSPathogens	16933989	Ralstonia solanacearum GMI1000	measurment of protein expression and translocation by Cya fusion as well as transcriptome; no hrpII box
M_RSp0852_c	=	1		RSp0005	expression repression	DNA-binding	-	SBO:0000169	OPTIONAL	4.3103701009912	3	Valls et al (2006) PloSPathogens	16933989	Ralstonia solanacearum GMI1000	transcriptome (pam5/1525 ratio : over-expressing strain); no hrpII box
M_RSp0852_c	=	1		RSp0025	expression repression	DNA-binding	-	SBO:0000169	OPTIONAL	2.64384041989172	3	Valls et al (2006) PloSPathogens	16933989	Ralstonia solanacearum GMI1000	transcriptome (pam5/1525 ratio : over-expressing strain); no hrpII box
M_RSp0852_c	=	1		RSp0071	expression activation	DNA-binding	+	SBO:0000170	OPTIONAL	4.74237610348663	3	Valls et al (2006) PloSPathogens	16933989	Ralstonia solanacearum GMI1000	transcriptome (pam5/1525 ratio : over-expressing strain); no hrpII box
M_RSp0852_c	=	1		RSp0072	expression activation	DNA-binding	+	SBO:0000170	OPTIONAL	6.12544439301357	3	Valls et al (2006) PloSPathogens	16933989	Ralstonia solanacearum GMI1000	measurment of protein expression and translocation by Cya fusion as well as transcriptome; b-galactosidase essay (pam5/WT ratio : over-expressing strain)
M_RSp0852_c	=	1		RSp0101	expression activation	DNA-binding	+	SBO:0000170	OPTIONAL	8.78632558719348	3	Valls et al (2006) PloSPathogens	16933989	Ralstonia solanacearum GMI1000	Transcriptome data
M_RSp0852_c	=	1		RSp0161	expression activation	DNA-binding	+	SBO:0000170	OPTIONAL	17.9928186575238	3	Valls et al (2006) PloSPathogens	16933989	Ralstonia solanacearum GMI1000
M_RSp0852_c	=	1		RSp0162	expression activation	DNA-binding	+	SBO:0000170	OPTIONAL	18.4	3	Valls et al (2006) PloSPathogens	16933989	Ralstonia solanacearum GMI1000
M_RSp0852_c	=	1		RSp0175	expression repression	DNA-binding	-	SBO:0000169	OPTIONAL	4.34419101757904	3	Valls et al (2006) PloSPathogens	16933989	Ralstonia solanacearum GMI1000
M_RSp0852_c	=	1		RSp0178	expression repression	DNA-binding	-	SBO:0000169	OPTIONAL	6.6682554464775	3	Valls et al (2006) PloSPathogens	16933989	Ralstonia solanacearum GMI1000	Transcriptome data
M_RSp0852_c	=	1		RSp0198	expression activation	DNA-binding	+	SBO:0000170	OPTIONAL	5.31042538504716	3	Valls et al (2006) PloSPathogens	16933989	Ralstonia solanacearum GMI1000	Transcriptome data
M_RSp0852_c	=	1		RSp0200	expression activation	DNA-binding	+	SBO:0000170	OPTIONAL	9.4	3	Valls et al (2006) PloSPathogens	16933989	Ralstonia solanacearum GMI1000	measurment of protein expression and translocation by Cya fusion as well as transcriptome (pam5/1525 ratio : over-expressing strain)
M_RSp0852_c	=	1		RSp0201	expression activation	DNA-binding	+	SBO:0000170	OPTIONAL	35.9954393401175	3	Valls et al (2006) PloSPathogens	16933989	Ralstonia solanacearum GMI1000	Transcriptome data
M_RSp0852_c	=	1		RSp0244	expression repression	DNA-binding	-	SBO:0000169	OPTIONAL	8.81369901156057	3	Valls et al (2006) PloSPathogens	16933989	Ralstonia solanacearum GMI1000	No evidence of hrpB regulation in Mukaihara et al. (2010) but low cAMP levels (cya fusion sreen) was reported in both hrpB as well as DhrpB; transcriptome (pam5/1525 ratio : over-expressing strain)
M_RSp0852_c	=	1		RSp0275	expression activation	DNA-binding	+	SBO:0000170	OPTIONAL	27	3	Valls et al (2006) PloSPathogens	16933989	Ralstonia solanacearum GMI1000	measurment of protein expression and translocation by Cya fusion as well as transcriptome; b-galactosidase essay
M_RSp0852_c	=	1		RSp0294	expression activation	DNA-binding	+	SBO:0000170	OPTIONAL	6.1	3	Valls et al (2006) PloSPathogens	16933989	Ralstonia solanacearum GMI1000	transcriptome (pam5/1525 ratio : over-expressing strain); no hrpII box
M_RSp0852_c	=	1		RSp0332	expression repression	DNA-binding	-	SBO:0000169	OPTIONAL	5.0956799865842	3	Valls et al (2006) PloSPathogens	16933989	Ralstonia solanacearum GMI1000	Transcriptome data
M_RSp0852_c	=	1		RSp0338	expression activation	DNA-binding	+	SBO:0000170	OPTIONAL	5.2	3	Valls et al (2006) PloSPathogens	16933989	Ralstonia solanacearum GMI1000	measurment of protein expression and translocation by Cya fusion; Transcriptome data
M_RSp0852_c	=	1		RSp0405	expression activation	DNA-binding	+	SBO:0000170	OPTIONAL	6.41745701886452	3	Valls et al (2006) PloSPathogens	16933989	Ralstonia solanacearum GMI1000	transcriptome data; no hrpII box
M_RSp0852_c	=	1		RSp0406	expression activation	DNA-binding	+	SBO:0000170	OPTIONAL	9.96365289605955	3	Valls et al (2006) PloSPathogens	16933989	Ralstonia solanacearum GMI1000	transcriptome (pam5/1525 ratio : over-expressing strain); no hrpII box
M_RSp0852_c	=	1		RSp0456	expression repression	DNA-binding	-	SBO:0000169	OPTIONAL	4.84762005065394	3	Valls et al (2006) PloSPathogens	16933989	Ralstonia solanacearum GMI1000	Transcriptome data; b-galactosidase essay
M_RSp0852_c	=	1		RSp0466	expression activation	DNA-binding	+	SBO:0000170	OPTIONAL	14.9718590806149	3	Valls et al (2006) PloSPathogens	16933989	Ralstonia solanacearum GMI1000	Transcriptome data; b-galactosidase essay
M_RSp0852_c	=	1		RSp0473	expression activation	DNA-binding	+	SBO:0000170	OPTIONAL	4.28799562150041	3	Valls et al (2006) PloSPathogens	16933989	Ralstonia solanacearum GMI1000	Transcriptome data; b-galactosidase essay
M_RSp0852_c	=	1		RSp0487	expression activation	DNA-binding	+	SBO:0000170	OPTIONAL	8.5	3	Valls et al (2006) PloSPathogens	16933989	Ralstonia solanacearum GMI1000	measurment of protein expression and translocation by Cya fusion as well as transcriptome; b-galactosidase essay
M_RSp0852_c	=	1		RSp0506	expression activation	DNA-binding	+	SBO:0000170	OPTIONAL	4.4060592588062	3	Valls et al (2006) PloSPathogens	16933989	Ralstonia solanacearum GMI1000	Transcriptome data
M_RSp0852_c	=	1		RSp0535	expression activation	DNA-binding	+	SBO:0000170	OPTIONAL	10.3	3	Valls et al (2006) PloSPathogens	16933989	Ralstonia solanacearum GMI1000	measurment of protein expression and translocation by Cya fusion as well as transcriptome; b-galactosidase essay
M_RSp0852_c	=	1		RSp0536	expression activation	DNA-binding	+	SBO:0000170	OPTIONAL	2.88407673463849	3	Valls et al (2006) PloSPathogens	16933989	Ralstonia solanacearum GMI1000	transcriptome (pam5/1525 ratio : over-expressing strain); no hrpII box
M_RSp0852_c	=	1		RSp0545	expression repression	DNA-binding	-	SBO:0000169	OPTIONAL	4.50931691821551	3	Valls et al (2006) PloSPathogens	16933989	Ralstonia solanacearum GMI1000	transcriptome data; no hrpII box
M_RSp0852_c	=	1		RSp0596	expression activation	DNA-binding	+	SBO:0000170	OPTIONAL	6.81598991364167	3	Valls et al (2006) PloSPathogens	16933989	Ralstonia solanacearum GMI1000	Transcriptome data; b-galactosidase essay
M_RSp0852_c	=	1		RSp0603	expression activation	DNA-binding	+	SBO:0000170	OPTIONAL	8.8	3	Valls et al (2006) PloSPathogens	16933989	Ralstonia solanacearum GMI1000	Transcriptome data (pam5/1525 ratio : over-expressing strain); b-galactosidase essay
M_RSp0852_c	=	1		RSp0630	expression repression	DNA-binding	-	SBO:0000169	OPTIONAL	9.61561962043225	3	Valls et al (2006) PloSPathogens	16933989	Ralstonia solanacearum GMI1000	transcriptome (pam5/1525 ratio : over-expressing strain); no hrpII box
M_RSp0852_c	=	1		RSp0677	expression activation	DNA-binding	+	SBO:0000170	OPTIONAL	15.2; 21	3	Valls et al (2006) PloSPathogens; Plener et al (2012) PloSOne	16933989; 22615832	Ralstonia solanacearum GMI1000	transcriptome (pam5/1525 ratio : over-expressing strain); no hrpII box
M_RSp0852_c	=	1		RSp0678	expression activation	DNA-binding	+	SBO:0000170	OPTIONAL	6.3	3	Valls et al (2006) PloSPathogens	16933989	Ralstonia solanacearum GMI1000	transcriptome (pam5/1525 ratio : over-expressing strain); no hrpII box
M_RSp0852_c	=	1		RSp0679	expression activation	DNA-binding	+	SBO:0000170	OPTIONAL	4.3	3	Valls et al (2006) PloSPathogens	16933989	Ralstonia solanacearum GMI1000	Transcriptome data; b-galactosidase essay
M_RSp0852_c	=	1		RSp0680	expression activation	DNA-binding	+	SBO:0000170	OPTIONAL	4.5	3	Valls et al (2006) PloSPathogens	16933989	Ralstonia solanacearum GMI1000	b-galactosidase essay
M_RSp0852_c	=	1		RSp0681	expression activation	DNA-binding	+	SBO:0000170	OPTIONAL	2.3	3	Valls et al (2006) PloSPathogens	16933989	Ralstonia solanacearum GMI1000	transcriptome (pam5/1525 ratio : over-expressing strain); no hrpII box
M_RSp0852_c	=	1		RSp0682	expression activation	DNA-binding	+	SBO:0000170	OPTIONAL	6.6	3	Valls et al (2006) PloSPathogens	16933989	Ralstonia solanacearum GMI1000	transcriptome (pam5/1525 ratio : over-expressing strain); no hrpII box
M_RSp0852_c	=	1		RSp0683	expression activation	DNA-binding	+	SBO:0000170	OPTIONAL	6.0	3	Valls et al (2006) PloSPathogens	16933989	Ralstonia solanacearum GMI1000	transcriptome data; no hrpII box
M_RSp0852_c	=	1		RSp0684	expression activation	DNA-binding	+	SBO:0000170	OPTIONAL	6.5	3	Valls et al (2006) PloSPathogens	16933989	Ralstonia solanacearum GMI1000	transcriptome data; no hrpII box
M_RSp0852_c	=	1		RSp0685	expression activation	DNA-binding	+	SBO:0000170	OPTIONAL	14.2	3	Valls et al (2006) PloSPathogens	16933989	Ralstonia solanacearum GMI1000	transcriptome (pam5/1525 ratio : over-expressing strain); no hrpII box
M_RSp0852_c	=	1		RSp0736	expression repression	DNA-binding	-	SBO:0000169	OPTIONAL	5.2376588012259	3	Valls et al (2006) PloSPathogens	16933989	Ralstonia solanacearum GMI1000	transcriptome (pam5/1525 ratio : over-expressing strain); no hrpII box
M_RSp0852_c	=	1		RSp0741	expression repression	DNA-binding	-	SBO:0000169	OPTIONAL	2.63125239336699	3	Valls et al (2006) PloSPathogens	16933989	Ralstonia solanacearum GMI1000	transcriptome (pam5/1525 ratio : over-expressing strain); no hrpII box
M_RSp0852_c	=	1		RSp0747	expression repression	DNA-binding	-	SBO:0000169	OPTIONAL	4.69887005532505	3	Valls et al (2006) PloSPathogens	16933989	Ralstonia solanacearum GMI1000	transcriptome (pam5/1525 ratio : over-expressing strain); no hrpII box
M_RSp0852_c	=	1		RSp0749	expression repression	DNA-binding	-	SBO:0000169	OPTIONAL	4.94928641546278	3	Valls et al (2006) PloSPathogens	16933989	Ralstonia solanacearum GMI1000	Transcriptome data (pam5/1525 ratio : over-expressing strain); b-galactosidase essay
M_RSp0852_c	=	1		RSp0753	expression repression	DNA-binding	-	SBO:0000169	OPTIONAL	4.94636809753563	3	Valls et al (2006) PloSPathogens	16933989	Ralstonia solanacearum GMI1000	transcriptome data; no hrpII box
M_RSp0852_c	=	1		RSp0756	expression repression	DNA-binding	-	SBO:0000169	OPTIONAL	7.96363508393927	3	Valls et al (2006) PloSPathogens	16933989	Ralstonia solanacearum GMI1000	transcriptome data; no hrpII box
M_RSp0852_c	=	1		RSp0773	expression repression	DNA-binding	-	SBO:0000169	OPTIONAL	5.94971209606153	3	Valls et al (2006) PloSPathogens	16933989	Ralstonia solanacearum GMI1000	No evidence of hrpB regulation in Mukaihara et al. (2010) but low cAMP levels (cya fusion sreen) were reported in both hrpB as well as DhrpB.
M_RSp0852_c	=	1		RSp0873	expression activation	DNA-binding	+	SBO:0000170	OPTIONAL	3	3	Plener et al (2010) Jbact; Brito et al. (1999) MolMic; Genin et al (2005) FEBS Letters	20008073; 9987125; 15811321	Ralstonia solanacearum GMI1000	Transcriptome data
M_RSp0852_c	=	1		RSp0881	expression activation	DNA-binding	+	SBO:0000170	OPTIONAL		3	Valls et al (2006) PloSPathogens	16933989	Ralstonia solanacearum GMI1000	Transcriptome data
M_RSp0852_c	=	1		RSp0883	expression activation	DNA-binding	+	SBO:0000170	OPTIONAL	8.6	3	Valls et al (2006) PloSPathogens	16933989	Ralstonia solanacearum GMI1000	transcriptome (pam5/1525 ratio : over-expressing strain); no hrpII box
M_RSp0852_c	=	1		RSp0898	expression activation	DNA-binding	+	SBO:0000170	OPTIONAL		3	Valls et al (2006) PloSPathogens	16933989	Ralstonia solanacearum GMI1000	transcriptome (pam5/1525 ratio : over-expressing strain); no hrpII box
M_RSp0852_c	=	1		RSp0906	expression activation	DNA-binding	+	SBO:0000170	OPTIONAL	5.83427668079686	3	Valls et al (2006) PloSPathogens	16933989	Ralstonia solanacearum GMI1000	transcriptome data; no hrpII box
M_RSp0852_c	=	1		RSp0957	expression activation	DNA-binding	+	SBO:0000170	OPTIONAL	2.30234847386856	3	Valls et al (2006) PloSPathogens	16933989	Ralstonia solanacearum GMI1000	Transcriptome data; b-galactosidase essay
M_RSp0852_c	=	1		RSp0983	expression activation	DNA-binding	+	SBO:0000170	OPTIONAL	5.2	3	Valls et al (2006) PloSPathogens	16933989	Ralstonia solanacearum GMI1000	transcriptome (pam5/1525 ratio : over-expressing strain); no hrpII box
M_RSp0852_c	=	1		RSp1098	expression repression	DNA-binding	-	SBO:0000169	OPTIONAL	4.37916812005069	3	Valls et al (2006) PloSPathogens	16933989	Ralstonia solanacearum GMI1000	transcriptome data; no hrpII box
M_RSp0852_c	=	1		RSp1108	expression repression	DNA-binding	-	SBO:0000169	OPTIONAL	8.55449666294178	3	Valls et al (2006) PloSPathogens	16933989	Ralstonia solanacearum GMI1000	hypothetical because hrpII box present and indentifided to be induced in transcriptome data but not validated by RT-PCR
M_RSp0852_c	=	1		RSp1112	expression activation	DNA-binding	+	SBO:0000170	OPTIONAL	5.53268321134795	3	Valls et al (2006) PloSPathogens	16933989	Ralstonia solanacearum GMI1000	transcriptome (pam5/1525 ratio : over-expressing strain); no hrpII box
M_RSp0852_c	=	1		RSp1124	expression activation	DNA-binding	+	SBO:0000170	OPTIONAL	6.34130424323934	3	Valls et al (2006) PloSPathogens	16933989	Ralstonia solanacearum GMI1000	Transcriptome data; b-galactosidase essay
M_RSp0852_c	=	1		RSp1125	expression activation	DNA-binding	+	SBO:0000170	OPTIONAL	9.59098245057728	3	Valls et al (2006) PloSPathogens	16933989	Ralstonia solanacearum GMI1000	Transcriptome data
M_RSp0852_c	=	1		RSp1147	expression repression	DNA-binding	-	SBO:0000169	OPTIONAL	4.98546776633532	3	Valls et al (2006) PloSPathogens	16933989	Ralstonia solanacearum GMI1000	transcriptome (pam5/1525 ratio : over-expressing strain); no hrpII box
M_RSp0852_c	=	1		RSp1260	expression activation	DNA-binding	+	SBO:0000170	OPTIONAL	34.3575086042639	3	Valls et al (2006) PloSPathogens	16933989	Ralstonia solanacearum GMI1000	Transcriptome data
M_RSp0852_c	=	1		RSp1322	expression repression	DNA-binding	-	SBO:0000169	OPTIONAL	4.42262132469632	3	Valls et al (2006) PloSPathogens	16933989	Ralstonia solanacearum GMI1000	hypothetical because hrpII box present and indentifided to be induced in transcriptome data but not validated by RT-PCR
M_RSp0852_c	=	1		RSp1323	expression repression	DNA-binding	-	SBO:0000169	OPTIONAL	7.55487364502959	3	Valls et al (2006) PloSPathogens	16933989	Ralstonia solanacearum GMI1000	transcriptome data; no hrpII box
M_RSp0852_c	=	1		RSp1329	expression repression	DNA-binding	-	SBO:0000169	OPTIONAL	5.07128681193955	3	Valls et al (2006) PloSPathogens	16933989	Ralstonia solanacearum GMI1000	Transcriptome data; b-galactosidase essay (pam5/WT ratio : over-expressing strain)
M_RSp0852_c	=	1		RSp1353	expression repression	DNA-binding	-	SBO:0000169	OPTIONAL	6.5788480372503	3	Valls et al (2006) PloSPathogens	16933989	Ralstonia solanacearum GMI1000	measurment of protein expression and translocation by Cya fusion as well as transcriptome; b-galactosidase essay
M_RSp0852_c	=	1		RSp1354	expression repression	DNA-binding	-	SBO:0000169	OPTIONAL	4.27131603023105	3	Valls et al (2006) PloSPathogens	16933989	Ralstonia solanacearum GMI1000	transcriptome (pam5/1525 ratio : over-expressing strain); no hrpII box
M_RSp0852_c	=	1		RSp1364	expression activation	DNA-binding	+	SBO:0000170	OPTIONAL		3	Valls et al (2006) PloSPathogens	16933989	Ralstonia solanacearum GMI1000	transcriptome (pam5/1525 ratio : over-expressing strain); no hrpII box
M_RSp0852_c	=	1		RSp1417	expression activation	DNA-binding	+	SBO:0000170	OPTIONAL	4.61192262618972	3	Valls et al (2006) PloSPathogens	16933989	Ralstonia solanacearum GMI1000	transcriptome (pam5/1525 ratio : over-expressing strain); no hrpII box
M_RSp0852_c	=	1		RSp1418	expression activation	DNA-binding	+	SBO:0000170	OPTIONAL	11.2558056455725	3	Valls et al (2006) PloSPathogens	16933989	Ralstonia solanacearum GMI1000	transcriptome (pam5/1525 ratio : over-expressing strain); no hrpII box
M_RSp0852_c	=	1		RSp1419	expression activation	DNA-binding	+	SBO:0000170	OPTIONAL	8.52394166868076	3	Valls et al (2006) PloSPathogens	16933989	Ralstonia solanacearum GMI1000	Transcriptome data; b-galactosidase essay
M_RSp0852_c	=	1		RSp1425	expression activation	DNA-binding	+	SBO:0000170	OPTIONAL	3.4	3	Valls et al (2006) PloSPathogens	16933989	Ralstonia solanacearum GMI1000	Transcriptome data; b-galactosidase essay
M_RSp0852_c	=	1		RSp1428	expression activation	DNA-binding	+	SBO:0000170	OPTIONAL	7.94291352044337	3	Valls et al (2006) PloSPathogens	16933989	Ralstonia solanacearum GMI1000	interaction assigned in the model is different from the one described in the paper; indeed analysis of the raw data (see sup data of Valls et al.) reveals an HrpB repressed gene rather than an hrpG induced gene.
M_RSp0852_c	=	1		RSp1447	expression activation	DNA-binding	+	SBO:0000170	OPTIONAL	30.4	3	Valls et al (2006) PloSPathogens	16933989	Ralstonia solanacearum GMI1000	measurment of protein expression and translocation by Cya fusion as well as transcriptome; b-galactosidase essay
M_RSp0852_c	=	1		RSp1463	expression activation	DNA-binding	+	SBO:0000170	OPTIONAL	14.7	3	Valls et al (2006) PloSPathogens	16933989	Ralstonia solanacearum GMI1000	transcriptome (pam5/1525 ratio : over-expressing strain); no hrpII box
M_RSp0852_c	=	1		RSp1464	expression activation	DNA-binding	+	SBO:0000170	OPTIONAL	9.4	3	Valls et al (2006) PloSPathogens	16933989	Ralstonia solanacearum GMI1000	measurment of protein expression and translocation by Cya fusion
M_RSp0852_c	=	1		RSp1529	expression activation	DNA-binding	+	SBO:0000170	OPTIONAL	15.9	3	Valls et al (2006) PloSPathogens	16933989	Ralstonia solanacearum GMI1000	measurment of protein expression and translocation by Cya fusion as well as transcriptome
M_RSp0852_c	=	1		RSp1550	expression repression	DNA-binding	-	SBO:0000169	OPTIONAL	4.9636015622878	3	Valls et al (2006) PloSPathogens	16933989	Ralstonia solanacearum GMI1000	transcriptome (pam5/1525 ratio : over-expressing strain); no hrpII box
M_RSp0852_c	=	1		RSp1581	expression activation	DNA-binding	+	SBO:0000170	OPTIONAL	6.4	3	Valls et al (2006) PloSPathogens	16933989	Ralstonia solanacearum GMI1000	transcriptome data; no hrpII box
M_RSp0852_c	=	1		RSp1604	expression activation	DNA-binding	+	SBO:0000170	OPTIONAL	2.807634608436	3	Valls et al (2006) PloSPathogens	16933989	Ralstonia solanacearum GMI1000	Transcriptome data
M_RSp0852_c	=	1		RSp1610	expression activation	DNA-binding	+	SBO:0000170	OPTIONAL	21.6039512987528	3	Valls et al (2006) PloSPathogens	16933989	Ralstonia solanacearum GMI1000	measurment of protein expression and translocation by Cya fusion as well as transcriptome; b-galactosidase essay
M_RSp0852_c	=	1		RSp1642	expression repression	DNA-binding	-	SBO:0000169	OPTIONAL	4.88989148644344	3	Valls et al (2006) PloSPathogens	16933989	Ralstonia solanacearum GMI1000	transcriptome (pam5/1525 ratio : over-expressing strain); no hrpII box
M_RSp0852_c	=	1		RSp1670	expression activation	DNA-binding	+	SBO:0000170	OPTIONAL	5.37594830093511	3	Valls et al (2006) PloSPathogens	16933989	Ralstonia solanacearum GMI1000	transcriptome data; no hrpII box
M_RSp0873_c	=	1		RSc0041	expression activation	DNA-binding	+	SBO:0000170	OPTIONAL	87.5 - 4.6	3	Mukaihara et al. (2010) MPMI; Occhialini et al. (2005) MPMI	20121453; 16167764	Ralstonia solanacearum RS1000; Ralstonia solanacearum GMI1000	measurment of protein expression and translocation by Cya fusion as well as transcriptome; b-galactosidase essay
M_RSp0873_c	=	1		RSc0096	expression activation	DNA-binding	+	SBO:0000170	OPTIONAL	5.4	3	Occhialini et al. (2005) MPMI; Cunnac et al. (2004) Jbact	16167764; 15060033	Ralstonia solanacearum GMI1000	measurment of protein expression and translocation by Cya fusion as well as transcriptome (pam5/1525 ratio : over-expressing strain); b-galactosidase essay
M_RSp0873_c	=	1		RSc0245	expression activation	DNA-binding	+	SBO:0000170	OPTIONAL	9.3 - 34.6 - 1.9	3	Occhialini et al. (2005) MPMI; Mukaihara et al (2004) MolMic; Cunnac et al. (2004) MolMic	16167764; 15522073; 15225308	Ralstonia solanacearum GMI1000; Ralstonia solanacearum RS1002	b-galactosidase essay
M_RSp0873_c	=	1		RSc0257	expression activation	DNA-binding	+	SBO:0000170	OPTIONAL	16.8 - 25	3	Mukaihara et al. (2010) MPMI; Occhialini et al. (2005) MPMI; Cunnac et al. (2004) MolMic; Cunnac et al. (2004) Jbact	20121453; 16167764; 15225308; 15060033	Ralstonia solanacearum RS1000; Ralstonia solanacearum GMI1000	b-galactosidase essay
M_RSp0873_c	=	1		RSc0321	expression activation	DNA-binding	+	SBO:0000170	OPTIONAL	23.8 - 4.5	3	Mukaihara et al. (2010) MPMI; Occhialini et al. (2005) MPMI; Cunnac et al. (2004) JBact	20121453; 16167764; 15060033	Ralstonia solanacearum RS1000; Ralstonia solanacearum GMI1000	measurment of protein expression and translocation by Cya fusion as well as transcriptome (pam5/1525 ratio : over-expressing strain)
M_RSp0873_c	=	1		RSc0447	expression repression	DNA-binding	-	SBO:0000169	EXCLUSIVE	6.5	3	Occhialini et al. (2005) MPMI; Cunnac et al. (2004) Jbact	16167764; 15060033	Ralstonia solanacearum GMI1000	transcriptome data; no hrpII box
M_RSp0873_c	=	1		RSc0594	expression repression	DNA-binding	-	SBO:0000169	EXCLUSIVE	9.1	3	Occhialini et al. (2005) MPMI; Cunnac et al. (2004) Jbact	16167764; 15060033	Ralstonia solanacearum GMI1000	Transcriptome data; b-galactosidase essay
M_RSp0873_c	=	1		RSc0595	expression repression	DNA-binding	-	SBO:0000169	EXCLUSIVE	4.3	3	Occhialini et al. (2005) MPMI; Cunnac et al. (2004) Jbact	16167764; 15060033	Ralstonia solanacearum GMI1000	transcriptome (pam5/1525 ratio : over-expressing strain); no hrpII box
M_RSp0873_c	=	1		RSc0608	expression activation	DNA-binding	+	SBO:0000170	OPTIONAL	296 - 166.6 - 3.4	3	Mukaihara et al. (2010) MPMI; Poueymiro et al. (2009) MPMI; Occhialini et al. (2005) MPMI; Cunnac et al. (2004) MolMic	20121453; 19348572; 16167764; 15225308	Ralstonia solanacearum RS1000; Ralstonia solanacearum GMI1000	transcriptome data; no hrpII box
M_RSp0873_c	=	1		RSc0609	expression activation	DNA-binding	+	SBO:0000170	OPTIONAL	25.1	3	Poueymiro et al. (2009) MPMI; Occhialini et al. (2005) MPMI	19348572; 16167764	Ralstonia solanacearum GMI1000	measurment of protein expression and translocation by Cya fusion
M_RSp0873_c	=	1		RSc0610	expression activation	DNA-binding	+	SBO:0000170	OPTIONAL		3	Poueymiro et al. (2009) MPMI	19348572	Ralstonia solanacearum GMI1000	Transcriptome data; in Tamura : ratio between MM and BG from the wildtype; b-galactosidase essay
M_RSp0873_c	=	1		RSc0611	expression activation	DNA-binding	+	SBO:0000170	OPTIONAL		3	Poueymiro et al. (2009) MPMI	19348572	Ralstonia solanacearum GMI1000	measurment of protein expression and translocation by Cya fusion as well as transcriptome; b-galactosidase essay
M_RSp0873_c	=	1		RSc0612	expression activation	DNA-binding	+	SBO:0000170	OPTIONAL		3	Poueymiro et al. (2009) MPMI	19348572	Ralstonia solanacearum GMI1000
M_RSp0873_c	=	1		RSc0616	expression activation	DNA-binding	+	SBO:0000170	OPTIONAL	123.6	3	Occhialini et al. (2005) MPMI	16167764	Ralstonia solanacearum GMI1000	transcriptome (pam5/1525 ratio : over-expressing strain); no hrpII box
M_RSp0873_c	=	1		RSc0617	expression activation	DNA-binding	+	SBO:0000170	OPTIONAL	103.2	3	Occhialini et al. (2005) MPMI	16167764	Ralstonia solanacearum GMI1000	transcriptome (pam5/1525 ratio : over-expressing strain); no hrpII box
M_RSp0873_c	=	1		RSc0824	expression activation	DNA-binding	+	SBO:0000170	OPTIONAL	5.3 - 5.2	3	Mukaihara et al. (2010) MPMI; Occhialini et al. (2005) MPMI	20121453; 16167764	Ralstonia solanacearum RS1000; Ralstonia solanacearum GMI1000	transcriptome (pam5/1525 ratio : over-expressing strain); no hrpII box
M_RSp0873_c	=	1		RSc0825	expression activation	DNA-binding	+	SBO:0000170	OPTIONAL	4.5	3	Occhialini et al. (2005) MPMI	16167764	Ralstonia solanacearum GMI1000	transcriptome (pam5/1525 ratio : over-expressing strain); no hrpII box
M_RSp0873_c	=	1		RSc0826	expression activation	DNA-binding	+	SBO:0000170	OPTIONAL	12.1	3	Mukaihara et al. (2010) MPMI; Occhialini et al. (2005) MPMI	20121453; 16167764	Ralstonia solanacearum RS1000; Ralstonia solanacearum GMI1000	transcriptome (pam5/1525 ratio : over-expressing strain); no hrpII box
M_RSp0873_c	=	1		RSc0868	expression activation	DNA-binding	+	SBO:0000170	OPTIONAL	138 - 10.5 - 4.3	3	Mukaihara et al. (2010) MPMI; Occhialini et al. (2005) MPMI; Cunnac et al. (2004) MolMic	20121453; 16167764; 15225308	Ralstonia solanacearum RS1000; Ralstonia solanacearum GMI1000	transcriptome (pam5/1525 ratio : over-expressing strain); no hrpII box
M_RSp0873_c	=	1		RSc0893	expression activation	DNA-binding	+	SBO:0000170	OPTIONAL	8	3	Occhialini et al. (2005) MPMI; Cunnac et al. (2004) Jbact	16167764; 15060033	Ralstonia solanacearum GMI1000	transcriptome (pam5/1525 ratio : over-expressing strain); no hrpII box
M_RSp0873_c	=	1		RSc0894	expression activation	DNA-binding	+	SBO:0000170	OPTIONAL	128.9	3	Occhialini et al. (2005) MPMI	16167764	Ralstonia solanacearum GMI1000	transcriptome (pam5/1525 ratio : over-expressing strain); no hrpII box
M_RSp0873_c	=	1		RSc0895	expression activation	DNA-binding	+	SBO:0000170	OPTIONAL	437; 18.1	3	Mukaihara et al. (2010) MPMI; Occhialini et al. (2005) MPMI	20121453; 16167764	Ralstonia solanacearum GMI1000	transcriptome (pam5/1525 ratio : over-expressing strain); no hrpII box
M_RSp0873_c	=	1		RSc1083	expression activation	DNA-binding	+	SBO:0000170	OPTIONAL	4.2	3	Occhialini et al. (2005) MPMI; Cunnac et al. (2004) Jbact	16167764; 15060033	Ralstonia solanacearum GMI1000	transcriptome (pam5/1525 ratio : over-expressing strain); no hrpII box
M_RSp0873_c	=	1		RSc1344	expression activation	DNA-binding	+	SBO:0000170	OPTIONAL	4.7	3	Occhialini et al. (2005) MPMI; Cunnac et al. (2004) Jbact	16167764; 15060033	Ralstonia solanacearum GMI1000	Transcriptome data; no hrpII box
M_RSp0873_c	=	1		RSc1349	expression activation	DNA-binding	+	SBO:0000170	OPTIONAL	6.1 - 10.4 - 2.4	3	Occhialini et al. (2005) MPMI; Mukaihara et al (2004) MolMic; Cunnac et al. (2004) MolMic	16167764; 15522073; 15225308	Ralstonia solanacearum GMI1000; Ralstonia solanacearum RS1002	measurment of protein expression and translocation by Cya fusion as well as transcriptome
M_RSp0873_c	=	1		RSc1356	expression activation	DNA-binding	+	SBO:0000170	OPTIONAL	18.6 - 37.1 - 1.5	3	Occhialini et al. (2005) MPMI; Mukaihara et al (2004) MolMic; Cunnac et al. (2004) MolMic	16167764; 15522073; 15225308	Ralstonia solanacearum GMI1000; Ralstonia solanacearum RS1002	transcriptome (pam5/1525 ratio : over-expressing strain); no hrpII box
M_RSp0873_c	=	1		RSc1357	expression activation	DNA-binding	+	SBO:0000170	OPTIONAL	66.7 - 158 - 2.5	3	Occhialini et al. (2005) MPMI; Mukaihara et al (2004) MolMic; Cunnac et al. (2004) MolMic	16167764; 15522073; 15225308	Ralstonia solanacearum GMI1000; Ralstonia solanacearum RS1002	Transcriptome data; b-galactosidase essay
M_RSp0873_c	=	1		RSc1386	expression activation	DNA-binding	+	SBO:0000170	OPTIONAL	12.0 - 8.4 - 3.9	3	Mukaihara et al. (2010) MPMI; Occhialini et al. (2005) MPMI; Cunnac et al. (2004) MolMic	20121453; 16167764; 15225308	Ralstonia solanacearum RS1000; Ralstonia solanacearum GMI1000	Transcriptome data; in Tamura : ratio between MM and BG from the wildtype; b-galactosidase essay
M_RSp0873_c	=	1		RSc1474	expression activation	DNA-binding	+	SBO:0000170	OPTIONAL	53.4	3	Occhialini et al. (2005) MPMI	16167764	Ralstonia solanacearum GMI1000	Transcriptome data
M_RSp0873_c	=	1		RSc1475	expression activation	DNA-binding	+	SBO:0000170	OPTIONAL	384 - 9.3 - 58.4	3	Mukaihara et al. (2010) MPMI; Occhialini et al. (2005) MPMI; Cunnac et al. (2004) MolMic	20121453; 16167764; 15225308	Ralstonia solanacearum RS1000; Ralstonia solanacearum GMI1000	Transcriptome data
M_RSp0873_c	=	1		RSc1517	expression activation	DNA-binding	+	SBO:0000170	OPTIONAL	6.2	3	Occhialini et al. (2005) MPMI; Cunnac et al. (2004) Jbact	16167764; 15060033	Ralstonia solanacearum GMI1000	Transcriptome data
M_RSp0873_c	=	1		RSc1723	expression activation	DNA-binding	+	SBO:0000170	OPTIONAL	25.8	3	Occhialini et al. (2005) MPMI; Cunnac et al. (2004) Jbact	16167764; 15060033	Ralstonia solanacearum GMI1000	Transcriptome data
M_RSp0873_c	=	1		RSc1800	expression activation	DNA-binding	+	SBO:0000170	OPTIONAL	45.3 - 10.2 - 7.5	3	Occhialini et al. (2005) MPMI; Mukaihara et al (2004) MolMic; Cunnac et al. (2004) MolMic	16167764; 15522073; 15225308	Ralstonia solanacearum GMI1000; Ralstonia solanacearum RS1002	Transcriptome data
M_RSp0873_c	=	1		RSc1801	expression activation	DNA-binding	+	SBO:0000170	OPTIONAL	4.7 - 10.2 - 4.2	3	Occhialini et al. (2005) MPMI; Mukaihara et al (2004) MolMic; Cunnac et al. (2004) MolMic	16167764; 15522073; 15225308	Ralstonia solanacearum GMI1000; Ralstonia solanacearum RS1002	Transcriptome data (pam5/1525 ratio : over-expressing strain)
M_RSp0873_c	=	1		RSc1810	expression repression	DNA-binding	-	SBO:0000169	EXCLUSIVE	5.5	3	Occhialini et al. (2005) MPMI; Cunnac et al. (2004) Jbact	16167764; 15060033	Ralstonia solanacearum GMI1000	Transcriptome data; b-galactosidase essay
M_RSp0873_c	=	1		RSc1811	expression repression	DNA-binding	-	SBO:0000169	EXCLUSIVE	5.7	3	Occhialini et al. (2005) MPMI; Cunnac et al. (2004) Jbact	16167764; 15060033	Ralstonia solanacearum GMI1000	transcriptome (pam5/1525 ratio : over-expressing strain); no hrpII box
M_RSp0873_c	=	1		RSc1813	expression repression	DNA-binding	-	SBO:0000169	EXCLUSIVE	4.1	3	Occhialini et al. (2005) MPMI; Cunnac et al. (2004) Jbact	16167764; 15060033	Ralstonia solanacearum GMI1000	transcriptome (pam5/1525 ratio : over-expressing strain); no hrpII box
M_RSp0873_c	=	1		RSc1815	expression activation	DNA-binding	+	SBO:0000170	OPTIONAL	15.2 - 7.1 - 2.9	3	Occhialini et al. (2005) MPMI; Mukaihara et al (2004) MolMic; Cunnac et al. (2004) MolMic	16167764; 15522073; 15225308	Ralstonia solanacearum GMI1000; Ralstonia solanacearum RS1002	Transcriptome data; no hrpII box
M_RSp0873_c	=	1		RSc1839	expression activation	DNA-binding	+	SBO:0000170	OPTIONAL	8.8	3	Mukaihara et al (2004) MolMic	15522073	Ralstonia solanacearum RS1002	Transcriptome data; no hrpII box
M_RSp0873_c	=	1		RSc1841	expression activation	DNA-binding	+	SBO:0000170	OPTIONAL	5	3	Occhialini et al. (2005) MPMI; Cunnac et al. (2004) Jbact	16167764; 15060033	Ralstonia solanacearum GMI1000	Transcriptome data; no hrpII box
M_RSp0873_c	=	1		RSc1892	expression repression	DNA-binding	-	SBO:0000169	EXCLUSIVE	7.4	3	Occhialini et al. (2005) MPMI; Cunnac et al. (2004) Jbact	16167764; 15060033	Ralstonia solanacearum GMI1000	Transcriptome data; no hrpII box
M_RSp0873_c	=	1		RSc1900	expression activation	DNA-binding	+	SBO:0000170	OPTIONAL	16.8	3	Occhialini et al. (2005) MPMI; Cunnac et al. (2004) Jbact	16167764; 15060033	Ralstonia solanacearum GMI1000	Transcriptome data; no hrpII box
M_RSp0873_c	=	1		RSc1901	expression activation	DNA-binding	+	SBO:0000170	OPTIONAL	4	3	Occhialini et al. (2005) MPMI; Cunnac et al. (2004) Jbact	16167764; 15060033	Ralstonia solanacearum GMI1000	Transcriptome data; no hrpII box
M_RSp0873_c	=	1		RSc1918	expression repression	DNA-binding	-	SBO:0000169	EXCLUSIVE	5.1	3	Occhialini et al. (2005) MPMI; Cunnac et al. (2004) Jbact	16167764; 15060033	Ralstonia solanacearum GMI1000	Transcriptome data; no hrpII box
M_RSp0873_c	=	1		RSc1938	expression repression	DNA-binding	-	SBO:0000169	EXCLUSIVE	5.9	3	Occhialini et al. (2005) MPMI; Cunnac et al. (2004) Jbact	16167764; 15060033	Ralstonia solanacearum GMI1000	Transcriptome data; no hrpII box
M_RSp0873_c	=	1		RSc1942	expression repression	DNA-binding	-	SBO:0000169	EXCLUSIVE	4.3	3	Occhialini et al. (2005) MPMI; Cunnac et al. (2004) Jbact	16167764; 15060033	Ralstonia solanacearum GMI1000	Transcriptome data; no hrpII box
M_RSp0873_c	=	1		RSc1943	expression repression	DNA-binding	-	SBO:0000169	EXCLUSIVE	4.8	3	Occhialini et al. (2005) MPMI; Cunnac et al. (2004) Jbact	16167764; 15060033	Ralstonia solanacearum GMI1000	Transcriptome data; no hrpII box
M_RSp0873_c	=	1		RSc2101	expression activation	DNA-binding	+	SBO:0000170	OPTIONAL	16 - 63.2	3	Occhialini et al. (2005) MPMI; Mukaihara et al (2004) MolMic	16167764; 15522073	Ralstonia solanacearum GMI1000; Ralstonia solanacearum RS1002	Transcriptome data; no hrpII box
M_RSp0873_c	=	1		RSc2109	expression activation	DNA-binding	+	SBO:0000170	OPTIONAL	4.9	3	Occhialini et al. (2005) MPMI; Cunnac et al. (2004) Jbact	16167764; 15060033	Ralstonia solanacearum GMI1000	measurment of protein expression and translocation by Cya fusion as well as transcriptome (pam5/1525 ratio : over-expressing strain)
M_RSp0873_c	=	1		RSc2113	expression activation	DNA-binding	+	SBO:0000170	OPTIONAL	4	3	Occhialini et al. (2005) MPMI; Cunnac et al. (2004) Jbact	16167764; 15060033	Ralstonia solanacearum GMI1000	transcriptome data; no hrpII box; b-galactosidase essay
M_RSp0873_c	=	1		RSc2132	expression activation	DNA-binding	+	SBO:0000170	OPTIONAL	0	2	Mukaihara et al. (2010) MPMI	20121453	Ralstonia solanacearum RS1000	transcriptome (pam5/1525 ratio : over-expressing strain); no hrpII box
M_RSp0873_c	=	1		RSc2133	expression activation	DNA-binding	+	SBO:0000170	OPTIONAL	6.6	3	Occhialini et al. (2005) MPMI	16167764	Ralstonia solanacearum GMI1000	Transcriptome data
M_RSp0873_c	=	1		RSc2147	expression activation	DNA-binding	+	SBO:0000170	OPTIONAL	8.2	3	Occhialini et al. (2005) MPMI	16167764	Ralstonia solanacearum GMI1000	measurment of protein expression and translocation by Cya fusion
M_RSp0873_c	=	1		RSc2200	expression activation	DNA-binding	+	SBO:0000170	OPTIONAL	4.6	3	Occhialini et al. (2005) MPMI; Cunnac et al. (2004) Jbact	16167764; 15060033	Ralstonia solanacearum GMI1000	measurment of protein expression and translocation by Cya fusion as well as transcriptome
M_RSp0873_c	=	1		RSc2208	expression repression	DNA-binding	-	SBO:0000169	EXCLUSIVE	4.5	3	Occhialini et al. (2005) MPMI; Cunnac et al. (2004) Jbact	16167764; 15060033	Ralstonia solanacearum GMI1000	Transcriptome data (pam5/1525 ratio : over-expressing strain)
M_RSp0873_c	=	1		RSc2291	expression activation	DNA-binding	+	SBO:0000170	OPTIONAL	4.9	3	Occhialini et al. (2005) MPMI; Cunnac et al. (2004) Jbact	16167764; 15060033	Ralstonia solanacearum GMI1000	Transcriptome data; b-galactosidase essay
M_RSp0873_c	=	1		RSc2359	expression activation	DNA-binding	+	SBO:0000170	OPTIONAL	16.1 - 23.0 - 5.0	3	Occhialini et al. (2005) MPMI; Mukaihara et al (2004) MolMic; Cunnac et al. (2004) MolMic	16167764; 15522073; 15225308	Ralstonia solanacearum GMI1000; Ralstonia solanacearum RS1002	Transcriptome data; b-galactosidase essay
M_RSp0873_c	=	1		RSc2374	expression repression	DNA-binding	-	SBO:0000169	EXCLUSIVE	6.5	3	Occhialini et al. (2005) MPMI; Cunnac et al. (2004) Jbact	16167764; 15060033	Ralstonia solanacearum GMI1000	measurment of protein expression and translocation by Cya fusion as well as transcriptome; b-galactosidase essay
M_RSp0873_c	=	1		RSc2376	expression activation	DNA-binding	+	SBO:0000170	OPTIONAL	7.7	3	Occhialini et al. (2005) MPMI; Cunnac et al. (2004) Jbact	16167764; 15060033	Ralstonia solanacearum GMI1000	measurment of protein expression and translocation by Cya fusion
M_RSp0873_c	=	1		RSc2661	expression activation	DNA-binding	+	SBO:0000170	OPTIONAL	10	1	Occhialini et al. (2005) MPMI; Cunnac et al. (2004) Jbact	16167764; 15060033	Ralstonia solanacearum GMI1000	b-galactosidase essay
M_RSp0873_c	=	1		RSc2689	expression repression	DNA-binding	-	SBO:0000169	EXCLUSIVE	5.5	3	Occhialini et al. (2005) MPMI; Cunnac et al. (2004) Jbact	16167764; 15060033	Ralstonia solanacearum GMI1000	Transcriptome data; b-galactosidase
M_RSp0873_c	=	1		RSc2775	expression activation	DNA-binding	+	SBO:0000170	OPTIONAL	130.7 - 8.7	3	Occhialini et al. (2005) MPMI; Cunnac et al. (2004) MolMic	16167764; 15225308	Ralstonia solanacearum GMI1000	transcriptome (pam5/1525 ratio : over-expressing strain); no hrpII box; involved in the positive feed-back loop between hrpB and hrpG
M_RSp0873_c	=	1		RSc2897	expression activation	DNA-binding	+	SBO:0000170	OPTIONAL	37.3	3	Occhialini et al. (2005) MPMI	16167764	Ralstonia solanacearum GMI1000	Transcriptome data
M_RSp0873_c	=	1		RSc3092	expression repression	DNA-binding	-	SBO:0000169	EXCLUSIVE	6.1	3	Occhialini et al. (2005) MPMI; Cunnac et al. (2004) Jbact	16167764; 15060033	Ralstonia solanacearum GMI1000	Transcriptome data
M_RSp0873_c	=	1		RSc3133	expression activation	DNA-binding	+	SBO:0000170	OPTIONAL	4	3	Occhialini et al. (2005) MPMI	16167764	Ralstonia solanacearum GMI1000	Transcriptome data
M_RSp0873_c	=	1		RSc3155	expression activation	DNA-binding	+	SBO:0000170	OPTIONAL	10.1	1	Occhialini et al. (2005) MPMI; Cunnac et al. (2004) Jbact	16167764; 15060033	Ralstonia solanacearum GMI1000	Transcriptome data
M_RSp0873_c	=	1		RSc3162	expression activation	DNA-binding	+	SBO:0000170	OPTIONAL	5.3	3	Occhialini et al. (2005) MPMI; Cunnac et al. (2004) Jbact	16167764; 15060033	Ralstonia solanacearum GMI1000	Transcriptome data
M_RSp0873_c	=	1		RSc3174	expression activation	DNA-binding	+	SBO:0000170	OPTIONAL	6.7 - 3.2	3	Occhialini et al. (2005) MPMI; Cunnac et al. (2004) MolMic	16167764; 15225308	Ralstonia solanacearum GMI1000	Transcriptome data
M_RSp0873_c	=	1		RSc3212	expression activation	DNA-binding	+	SBO:0000170	OPTIONAL	74.3 - 10.2 - 3.4	3	Mukaihara et al. (2010) MPMI; Occhialini et al. (2005) MPMI; Cunnac et al. (2004) MolMic	20121453; 16167764; 15225308	Ralstonia solanacearum RS1000; Ralstonia solanacearum GMI1000	Transcriptome data
M_RSp0873_c	=	1		RSc3219	expression repression	DNA-binding	-	SBO:0000169	EXCLUSIVE	4.2	3	Occhialini et al. (2005) MPMI; Cunnac et al. (2004) Jbact	16167764; 15060033	Ralstonia solanacearum GMI1000	Transcriptome data
M_RSp0873_c	=	1		RSc3220	expression repression	DNA-binding	-	SBO:0000169	EXCLUSIVE	4.9	3	Occhialini et al. (2005) MPMI; Cunnac et al. (2004) Jbact	16167764; 15060033	Ralstonia solanacearum GMI1000	ratio between MM and BG from the wildtype
M_RSp0873_c	=	1		RSc3222	expression repression	DNA-binding	-	SBO:0000169	EXCLUSIVE	5.1	3	Occhialini et al. (2005) MPMI; Cunnac et al. (2004) Jbact	16167764; 15060033	Ralstonia solanacearum GMI1000	Transcriptome data
M_RSp0873_c	=	1		RSc3248	expression repression	DNA-binding	-	SBO:0000169	EXCLUSIVE	4.1	3	Occhialini et al. (2005) MPMI; Cunnac et al. (2004) Jbact	16167764; 15060033	Ralstonia solanacearum GMI1000	Transcriptome data
M_RSp0873_c	=	1		RSc3272	expression activation	DNA-binding	+	SBO:0000170	OPTIONAL	6.5 - 6.6	3	Occhialini et al. (2005) MPMI; Cunnac et al. (2004) MolMic	16167764; 15225308	Ralstonia solanacearum GMI1000	need check for hrpB regulation
M_RSp0873_c	=	1		RSc3290	expression activation	DNA-binding	+	SBO:0000170	OPTIONAL	16.6 - 8.4	3	Occhialini et al. (2005) MPMI; Cunnac et al. (2004) MolMic	16167764; 15225308	Ralstonia solanacearum GMI1000	Transcriptome data; activation by plant cell contact
M_RSp0873_c	=	1		RSc3296	expression repression	DNA-binding	-	SBO:0000169	OPTIONAL	3.51	3	Valls et al (2006) PloSPathogens	16933989	Ralstonia solanacearum GMI1000	Transcriptome data
M_RSp0873_c	=	1		RSc3369	expression activation	DNA-binding	+	SBO:0000170	OPTIONAL	58.5 - 4.9 - 2.5	3	Mukaihara et al. (2010) MPMI; Occhialini et al. (2005) MPMI; Cunnac et al. (2004) MolMic	20121453; 16167764; 15225308	Ralstonia solanacearum RS1000; Ralstonia solanacearum GMI1000	Transcriptome data
M_RSp0873_c	=	1		RSc3378	expression repression	DNA-binding	-	SBO:0000169	EXCLUSIVE	4.1	3	Occhialini et al. (2005) MPMI; Cunnac et al. (2004) Jbact	16167764; 15060033	Ralstonia solanacearum GMI1000	Transcriptome data
M_RSp0873_c	=	1		RSc3401	expression activation	DNA-binding	+	SBO:0000170	OPTIONAL	11.1	3	Mukaihara (2009) Microbiology	19406897	Ralstonia solanacearum RS1000	Transcriptome data
M_RSp0873_c	=	1		RSp0028	expression activation	DNA-binding	+	SBO:0000170	OPTIONAL	8.2 - 6.6	3	Mukaihara et al. (2010) MPMI; Occhialini et al. (2005) MPMI	20121453; 16167764	Ralstonia solanacearum RS1000; Ralstonia solanacearum GMI1000	Transcriptome data
M_RSp0873_c	=	1		RSp0081	expression repression	DNA-binding	-	SBO:0000169	EXCLUSIVE	4.6	3	Occhialini et al. (2005) MPMI; Cunnac et al. (2004) Jbact	16167764; 15060033	Ralstonia solanacearum GMI1000	Transcriptome data
M_RSp0873_c	=	1		RSp0093	expression activation	DNA-binding	+	SBO:0000170	OPTIONAL	6.2	3	Occhialini et al. (2005) MPMI; Cunnac et al. (2004) Jbact	16167764; 15060033	Ralstonia solanacearum GMI1000	Transcriptome data; lacZ in various regulatory mutants (phcA, hrpG) Genin et al
M_RSp0873_c	=	1		RSp0098	expression activation	DNA-binding	+	SBO:0000170	OPTIONAL	32.2	3	Occhialini et al. (2005) MPMI	16167764	Ralstonia solanacearum GMI1000	Transcriptome data; in Tamura : ratio between MM and BG from the wildtype
M_RSp0873_c	=	1		RSp0099	expression activation	DNA-binding	+	SBO:0000170	OPTIONAL	71.2 - 23.1 - 14.0	3	Mukaihara et al. (2010) MPMI; Occhialini et al. (2005) MPMI; Cunnac et al. (2004) MolMic	20121453; 16167764; 15225308	Ralstonia solanacearum RS1000; Ralstonia solanacearum GMI1000	Transcriptome data
M_RSp0873_c	=	1		RSp0100	expression repression	DNA-binding	-	SBO:0000169	EXCLUSIVE	5.2	3	Occhialini et al. (2005) MPMI; Cunnac et al. (2004) Jbact	16167764; 15060033	Ralstonia solanacearum GMI1000	Transcriptome data; in Tamura : ratio between MM and BG from the wildtype
M_RSp0873_c	=	1		RSp0159	expression activation	DNA-binding	+	SBO:0000170	OPTIONAL	13	3	Occhialini et al. (2005) MPMI; Cunnac et al. (2004) Jbact	16167764; 15060033	Ralstonia solanacearum GMI1000	Transcriptome data; b-galactosidase
M_RSp0873_c	=	1		RSp0160	expression activation	DNA-binding	+	SBO:0000170	OPTIONAL	35.7 - 12.3 - 10.0	3	Mukaihara et al. (2010) MPMI; Occhialini et al. (2005) MPMI; Cunnac et al. (2004) MolMic	20121453; 16167764; 15225308	Ralstonia solanacearum RS1000; Ralstonia solanacearum GMI1000	Transcriptome data; b-galactosidase
M_RSp0873_c	=	1		RSp0193	expression activation	DNA-binding	+	SBO:0000170	OPTIONAL	12.0 - 4.8 - 4.3	3	Mukaihara et al. (2010) MPMI; Occhialini et al. (2005) MPMI; Cunnac et al. (2004) MolMic	20121453; 16167764; 15225308	Ralstonia solanacearum RS1000; Ralstonia solanacearum GMI1000	measurment of protein expression and translocation by Cya fusion as well as transcriptome (pam5/1525 ratio : over-expressing strain); b-galactosidase essay
M_RSp0873_c	=	1		RSp0206	expression activation	DNA-binding	+	SBO:0000170	OPTIONAL	10.3	3	Mukaihara et al (2004) MolMic	15522073	Ralstonia solanacearum RS1002	transcriptome data; no hrpII box
M_RSp0873_c	=	1		RSp0213	expression activation	DNA-binding	+	SBO:0000170	OPTIONAL	19.3	3	Cunnac et al. (2004) MolMic	15225308	Ralstonia solanacearum GMI1000	Transcriptome data
M_RSp0873_c	=	1		RSp0215	expression activation	DNA-binding	+	SBO:0000170	OPTIONAL	8.4 - 11.6	3	Mukaihara et al. (2010) MPMI; Occhialini et al. (2005) MPMI	20121453; 16167764	Ralstonia solanacearum RS1000; Ralstonia solanacearum GMI1000	measurment of protein expression and translocation by Cya fusion
M_RSp0873_c	=	1		RSp0216	expression activation	DNA-binding	+	SBO:0000170	OPTIONAL	16.3	3	Occhialini et al. (2005) MPMI; Cunnac et al. (2004) Jbact	16167764; 15060033	Ralstonia solanacearum GMI1000	measurment of protein expression and translocation by Cya fusion
M_RSp0873_c	=	1		RSp0218	expression activation	DNA-binding	+	SBO:0000170	OPTIONAL	6.6 - 7.0	3	Occhialini et al. (2005) MPMI; Cunnac et al. (2004) MolMic	16167764; 15225308	Ralstonia solanacearum GMI1000	transcriptome (pam5/1525 ratio : over-expressing strain); no hrpII box
M_RSp0873_c	=	1		RSp0258	expression repression	DNA-binding	-	SBO:0000169	EXCLUSIVE	8.9	3	Occhialini et al. (2005) MPMI; Cunnac et al. (2004) Jbact	16167764; 15060033	Ralstonia solanacearum GMI1000	Transcriptome data; b-galactosidase essay
M_RSp0873_c	=	1		RSp0286	expression activation	DNA-binding	+	SBO:0000170	OPTIONAL	7.1	3	Occhialini et al. (2005) MPMI; Cunnac et al. (2004) Jbact	16167764; 15060033	Ralstonia solanacearum GMI1000	b-galactosidase essay
M_RSp0873_c	=	1		RSp0296	expression activation	DNA-binding	+	SBO:0000170	OPTIONAL	112	3	Mukaihara (2009) Microbiology	19406897	Ralstonia solanacearum RS1000	measurment of protein expression and translocation by Cya fusion as well as transcriptome (pam5/1525 ratio : over-expressing strain)
M_RSp0873_c	=	1		RSp0304	expression activation	DNA-binding	+	SBO:0000170	OPTIONAL	157.6 - 23.5 - 103 - 16.8	3	Occhialini et al. (2005) MPMI; Tamura et al. (2005) Microbiology; Mukaihara et al (2004) MolMic; Cunnac et al. (2004) MolMic	16167764; 16151200; 15522073; 15225308	Ralstonia solanacearum GMI1000; Ralstonia solanacearum RS1002	Transcriptome data; in Tamura : ratio between MM and BG from the wildtype; b-galactosidase essay
M_RSp0873_c	=	1		RSp0323	expression activation	DNA-binding	+	SBO:0000170	OPTIONAL	78.5 - 5.5 - 3.4	3	Mukaihara et al. (2010) MPMI; Occhialini et al. (2005) MPMI; Cunnac et al. (2004) MolMic	20121453; 16167764; 15225308	Ralstonia solanacearum RS1000; Ralstonia solanacearum GMI1000	transcriptome (pam5/1525 ratio : over-expressing strain); no hrpII box
M_RSp0873_c	=	1		RSp0338	expression repression	DNA-binding	-	SBO:0000169	OPTIONAL	3.27	3	Valls et al (2006) PloSPathogens	16933989	Ralstonia solanacearum GMI1000	Transcriptome data
M_RSp0873_c	=	1		RSp0413	expression repression	DNA-binding	-	SBO:0000169	EXCLUSIVE	6.9	3	Occhialini et al. (2005) MPMI; Cunnac et al. (2004) Jbact	16167764; 15060033	Ralstonia solanacearum GMI1000	measurment of protein expression and translocation by Cya fusion as well as transcriptome
M_RSp0873_c	=	1		RSp0414	expression repression	DNA-binding	-	SBO:0000169	EXCLUSIVE	5.4	3	Occhialini et al. (2005) MPMI; Cunnac et al. (2004) Jbact	16167764; 15060033	Ralstonia solanacearum GMI1000	measurment of protein expression and translocation by Cya fusion as well as transcriptome
M_RSp0873_c	=	1		RSp0417	expression repression	DNA-binding	-	SBO:0000169	EXCLUSIVE	12.5	3	Occhialini et al. (2005) MPMI; Cunnac et al. (2004) Jbact	16167764; 15060033	Ralstonia solanacearum GMI1000	Transcriptome data
M_RSp0873_c	=	1		RSp0418	expression repression	DNA-binding	-	SBO:0000169	EXCLUSIVE	14.6	3	Occhialini et al. (2005) MPMI; Cunnac et al. (2004) Jbact	16167764; 15060033	Ralstonia solanacearum GMI1000	transcriptome data; no hrpII box
M_RSp0873_c	=	1		RSp0419	expression repression	DNA-binding	-	SBO:0000169	EXCLUSIVE	7.3	3	Occhialini et al. (2005) MPMI; Cunnac et al. (2004) Jbact	16167764; 15060033	Ralstonia solanacearum GMI1000	Transcriptome data; b-galactosidase essay
M_RSp0873_c	=	1		RSp0420	expression repression	DNA-binding	-	SBO:0000169	EXCLUSIVE	12.1	3	Occhialini et al. (2005) MPMI; Cunnac et al. (2004) Jbact	16167764; 15060033	Ralstonia solanacearum GMI1000	transcriptome (pam5/1525 ratio : over-expressing strain); no hrpII box
M_RSp0873_c	=	1		RSp0421	expression repression	DNA-binding	-	SBO:0000169	EXCLUSIVE	10.5	3	Occhialini et al. (2005) MPMI; Cunnac et al. (2004) Jbact	16167764; 15060033	Ralstonia solanacearum GMI1000	Transcriptome data (pam5/1525 ratio : over-expressing strain); in Tamura : ratio between MM and BG from the wildtype; b-galactosidase essay
M_RSp0873_c	=	1		RSp0422	expression repression	DNA-binding	-	SBO:0000169	EXCLUSIVE	15.6	3	Occhialini et al. (2005) MPMI; Cunnac et al. (2004) Jbact	16167764; 15060033	Ralstonia solanacearum GMI1000	measurment of protein expression and translocation by Cya fusion
M_RSp0873_c	=	1		RSp0423	expression repression	DNA-binding	-	SBO:0000169	EXCLUSIVE	12.4	3	Occhialini et al. (2005) MPMI; Cunnac et al. (2004) Jbact	16167764; 15060033	Ralstonia solanacearum GMI1000	transcriptome (pam5/1525 ratio : over-expressing strain); no hrpII box
M_RSp0873_c	=	1		RSp0424	expression repression	DNA-binding	-	SBO:0000169	EXCLUSIVE	14.6	3	Occhialini et al. (2005) MPMI; Cunnac et al. (2004) Jbact	16167764; 15060033	Ralstonia solanacearum GMI1000	transcriptome (pam5/1525 ratio : over-expressing strain); no hrpII box
M_RSp0873_c	=	1		RSp0532	expression repression	DNA-binding	-	SBO:0000169	EXCLUSIVE	4.8	3	Occhialini et al. (2005) MPMI; Cunnac et al. (2004) Jbact	16167764; 15060033	Ralstonia solanacearum GMI1000	b-galactosidase essay
M_RSp0873_c	=	1		RSp0572	expression activation	DNA-binding	+	SBO:0000170	OPTIONAL	180 - 17.1	3	Mukaihara et al. (2010) MPMI; Occhialini et al. (2005) MPMI	20121453; 16167764	Ralstonia solanacearum RS1000; Ralstonia solanacearum GMI1000	Transcriptome data; no hrpII box
M_RSp0873_c	=	1		RSp0587	expression activation	DNA-binding	+	SBO:0000170	OPTIONAL	15.5	3	Occhialini et al. (2005) MPMI; Cunnac et al. (2004) Jbact	16167764; 15060033	Ralstonia solanacearum GMI1000	measurment of protein expression and translocation by Cya fusion; b-galactosidase essay
M_RSp0873_c	=	1		RSp0672	expression activation	DNA-binding	+	SBO:0000170	OPTIONAL	11.3 - 22.7 - 2.9	3	Occhialini et al. (2005) MPMI; Mukaihara et al (2004) MolMic; Cunnac et al. (2004) MolMic	16167764; 15522073; 15225308	Ralstonia solanacearum GMI1000; Ralstonia solanacearum RS1002	transcriptome (pam5/1525 ratio : over-expressing strain); no hrpII box
M_RSp0873_c	=	1		RSp0693	expression activation	DNA-binding	+	SBO:0000170	OPTIONAL	249 - 8.9 - 119	3	Delaspre et al. (2007) PNAS; Occhialini et al. (2005) MPMI; Tamura et al. (2005) Microbiology; Mukaihara et al (2004) MolMic	17890323; 16167764; 16151200; 15522073	Ralstonia solanacearum GMI1000; Ralstonia solanacearum RS1002	transcriptome (pam5/1525 ratio : over-expressing strain); no hrpII box
M_RSp0873_c	=	1		RSp0694	expression activation	DNA-binding	+	SBO:0000170	OPTIONAL	112.2	3	Delaspre et al. (2007) PNAS; Occhialini et al. (2005) MPMI	17890323; 16167764	Ralstonia solanacearum GMI1000	transcriptome data; no hrpII box; b-galactosidase essay
M_RSp0873_c	=	1		RSp0695	expression activation	DNA-binding	+	SBO:0000170	OPTIONAL	82.7	3	Delaspre et al. (2007) PNAS; Occhialini et al. (2005) MPMI	17890323; 16167764	Ralstonia solanacearum GMI1000	Transcriptome data
M_RSp0873_c	=	1		RSp0696	expression activation	DNA-binding	+	SBO:0000170	OPTIONAL	159.8	3	Delaspre et al. (2007) PNAS; Occhialini et al. (2005) MPMI	17890323; 16167764	Ralstonia solanacearum GMI1000	Transcriptome data (pam5/1525 ratio : over-expressing strain)
M_RSp0873_c	=	1		RSp0697	expression activation	DNA-binding	+	SBO:0000170	OPTIONAL	125.4	3	Delaspre et al. (2007) PNAS; Occhialini et al. (2005) MPMI	17890323; 16167764	Ralstonia solanacearum GMI1000	Transcriptome data; no hrpII box
M_RSp0873_c	=	1		RSp0698	expression activation	DNA-binding	+	SBO:0000170	OPTIONAL	49.2	3	Delaspre et al. (2007) PNAS; Occhialini et al. (2005) MPMI	17890323; 16167764	Ralstonia solanacearum GMI1000	Transcriptome data; no hrpII box
M_RSp0873_c	=	1		RSp0731	expression activation	DNA-binding	+	SBO:0000170	OPTIONAL	5.1	3	Occhialini et al. (2005) MPMI	16167764	Ralstonia solanacearum GMI1000	Transcriptome data
M_RSp0873_c	=	1		RSp0732	expression activation	DNA-binding	+	SBO:0000170	OPTIONAL	59.7 - 19.5 - 21.0	3	Occhialini et al. (2005) MPMI; Mukaihara et al (2004) MolMic; Cunnac et al. (2004) MolMic	16167764; 15522073; 15225308	Ralstonia solanacearum GMI1000; Ralstonia solanacearum RS1002	Transcriptome data; No evidence of hrpB regulation in Mukaihara et al. (2010) but low cAMP levels (cya fusion sreen) was reported in both hrpB as well as DhrpB.
M_RSp0873_c	=	1		RSp0779	expression repression	DNA-binding	-	SBO:0000169	EXCLUSIVE	4.3	3	Occhialini et al. (2005) MPMI; Cunnac et al. (2004) Jbact	16167764; 15060033	Ralstonia solanacearum GMI1000	Transcriptome data; no hrpII box
M_RSp0873_c	=	1		RSp0780	expression repression	DNA-binding	-	SBO:0000169	EXCLUSIVE	4.9	3	Occhialini et al. (2005) MPMI; Cunnac et al. (2004) Jbact	16167764; 15060033	Ralstonia solanacearum GMI1000	Transcriptome data
M_RSp0873_c	=	1		RSp0781	expression repression	DNA-binding	-	SBO:0000169	EXCLUSIVE	5.4	3	Occhialini et al. (2005) MPMI; Cunnac et al. (2004) Jbact	16167764; 15060033	Ralstonia solanacearum GMI1000	transcriptome (pam5/1525 ratio : over-expressing strain); no hrpII box
M_RSp0873_c	=	1		RSp0782	expression repression	DNA-binding	-	SBO:0000169	EXCLUSIVE	6.3	3	Occhialini et al. (2005) MPMI; Cunnac et al. (2004) Jbact	16167764; 15060033	Ralstonia solanacearum GMI1000	measurment of protein expression and translocation by Cya fusion: low differences beteween hrpB vs DhrpB but identified in transcriptome data
M_RSp0873_c	=	1		RSp0783	expression repression	DNA-binding	-	SBO:0000169	EXCLUSIVE	4.3	3	Occhialini et al. (2005) MPMI; Cunnac et al. (2004) Jbact	16167764; 15060033	Ralstonia solanacearum GMI1000	measurment of protein expression and translocation by Cya fusion
M_RSp0873_c	=	1		RSp0784	expression repression	DNA-binding	-	SBO:0000169	EXCLUSIVE	6.0	3	Occhialini et al. (2005) MPMI; Cunnac et al. (2004) Jbact	16167764; 15060033	Ralstonia solanacearum GMI1000
M_RSp0873_c	=	1		RSp0785	expression repression	DNA-binding	-	SBO:0000169	EXCLUSIVE	4.3	3	Occhialini et al. (2005) MPMI; Cunnac et al. (2004) Jbact	16167764; 15060033	Ralstonia solanacearum GMI1000
M_RSp0873_c	=	1		RSp0786	expression repression	DNA-binding	-	SBO:0000169	EXCLUSIVE	4.8	3	Occhialini et al. (2005) MPMI; Cunnac et al. (2004) Jbact	16167764; 15060033	Ralstonia solanacearum GMI1000
M_RSp0873_c	=	1		RSp0787	expression repression	DNA-binding	-	SBO:0000169	EXCLUSIVE	5.7	3	Occhialini et al. (2005) MPMI; Cunnac et al. (2004) Jbact	16167764; 15060033	Ralstonia solanacearum GMI1000	evidence that PrhA-PrhR-PhrI module is equivalent to FecA-FecR-FecI
M_RSp0873_c	=	1		RSp0788	expression repression	DNA-binding	-	SBO:0000169	EXCLUSIVE	5.4	3	Occhialini et al. (2005) MPMI; Cunnac et al. (2004) Jbact	16167764; 15060033	Ralstonia solanacearum GMI1000
M_RSp0873_c	=	1		RSp0789	expression repression	DNA-binding	-	SBO:0000169	EXCLUSIVE	4.8	3	Occhialini et al. (2005) MPMI; Cunnac et al. (2004) Jbact	16167764; 15060033	Ralstonia solanacearum GMI1000	low evidence for RSp0881 activity
M_RSp0873_c	=	1		RSp0790	expression repression	DNA-binding	-	SBO:0000169	EXCLUSIVE	4	3	Occhialini et al. (2005) MPMI; Cunnac et al. (2004) Jbact	16167764; 15060033	Ralstonia solanacearum GMI1000
M_RSp0873_c	=	1		RSp0792	expression repression	DNA-binding	-	SBO:0000169	EXCLUSIVE	6.5	3	Occhialini et al. (2005) MPMI; Cunnac et al. (2004) Jbact	16167764; 15060033	Ralstonia solanacearum GMI1000
M_RSp0873_c	=	1		RSp0822	expression activation	DNA-binding	+	SBO:0000170	OPTIONAL	93.8 - 12.2	3	Mukaihara et al. (2010) MPMI; Occhialini et al. (2005) MPMI	20121453; 16167764	Ralstonia solanacearum RS1000; Ralstonia solanacearum GMI1000
M_RSp0873_c	=	1		RSp0825	expression activation	DNA-binding	+	SBO:0000170	OPTIONAL	34.1 - 765	3	Occhialini et al. (2005) MPMI; Mukaihara et al (2004) MolMic; Cunnac et al. (2004) Jbact	16167764; 15522073; 15060033	Ralstonia solanacearum GMI1000; Ralstonia solanacearum RS1002
M_RSp0873_c	=	1		RSp0834	expression activation	DNA-binding	+	SBO:0000170	OPTIONAL	4.1	3	Occhialini et al. (2005) MPMI; Cunnac et al. (2004) Jbact	16167764; 15060033	Ralstonia solanacearum GMI1000
M_RSp0873_c	=	1		RSp0837	expression activation	DNA-binding	+	SBO:0000170	OPTIONAL	6.5	3	Occhialini et al. (2005) MPMI	16167764	Ralstonia solanacearum GMI1000	Genomic data: two component system
M_RSp0873_c	=	1		RSp0838	expression activation	DNA-binding	+	SBO:0000170	OPTIONAL	7.8	3	Mukaihara et al. (2010) MPMI	20121453	Ralstonia solanacearum RS1000	Genomic data: two component system
M_RSp0873_c	=	1		RSp0839	expression activation	DNA-binding	+	SBO:0000170	OPTIONAL	303 - 29.2 - 4.7	3	Mukaihara et al. (2010) MPMI; Occhialini et al. (2005) MPMI; Cunnac et al. (2004) MolMic	20121453; 16167764; 15225308	Ralstonia solanacearum RS1000; Ralstonia solanacearum GMI1000	Genomic data: two component system
M_RSp0873_c	=	1		RSp0840	expression activation	DNA-binding	+	SBO:0000170	OPTIONAL	4.6	3	Occhialini et al. (2005) MPMI	16167764	Ralstonia solanacearum GMI1000	Genomic data: two component system
M_RSp0873_c	=	1		RSp0841	expression activation	DNA-binding	+	SBO:0000170	OPTIONAL	135.3 - 47.4 - 29.0	3	Occhialini et al. (2005) MPMI; Mukaihara et al (2004) MolMic; Cunnac et al. (2004) MolMic	16167764; 15522073; 15225308	Ralstonia solanacearum GMI1000; Ralstonia solanacearum RS1002	Genomic data: two component system
M_RSp0873_c	=	1		RSp0842	expression activation	DNA-binding	+	SBO:0000170	OPTIONAL	15.8 - 636 - 25.8	3	Occhialini et al. (2005) MPMI; Mukaihara et al (2004) MolMic; Cunnac et al. (2004) MolMic	16167764; 15522073; 15225308	Ralstonia solanacearum GMI1000; Ralstonia solanacearum RS1002	Genomic data: two component system
M_RSp0873_c	=	1		RSp0845	expression activation	DNA-binding	+	SBO:0000170	OPTIONAL	1217 - 8.4 - 4	3	Mukaihara et al. (2010) MPMI; Occhialini et al. (2005) MPMI; Cunnac et al. (2004) MolMic	20121453; 16167764; 15225308	Ralstonia solanacearum RS1000; Ralstonia solanacearum GMI1000	nature of the regulation in operon manner not defined in the model; vsrC required for activation; Kao et al. Suggests that xpsR is a negative regulator but since phosphorylation mecanism seems involved in ist activation the overexpression could appear as a repressor whereas it's not.
M_RSp0873_c	=	1		RSp0846	expression activation	DNA-binding	+	SBO:0000170	OPTIONAL	33.0	3	Mukaihara (2009) Microbiology	19406897	Ralstonia solanacearum RS1000	nature of the regulation in operon manner not defined in the model; vsrC required for activation; Kao et al. Suggests that xpsR is a negative regulator but since phosphorylation mecanism seems involved in ist activation the overexpression could appear as a repressor whereas it's not.
M_RSp0873_c	=	1		RSp0847	expression activation	DNA-binding	+	SBO:0000170	OPTIONAL	12.1 - 3.0	3	Mukaihara et al (2004) MolMic; Cunnac et al. (2004) MolMic	15522073; 15225308	Ralstonia solanacearum RS1002	nature of the regulation in operon manner not defined in the model; vsrC required for activation; Kao et al. Suggests that xpsR is a negative regulator but since phosphorylation mecanism seems involved in its activation the overexpression could appear as a repressor whereas it's not.
M_RSp0873_c	=	1		RSp0848	expression activation	DNA-binding	+	SBO:0000170	OPTIONAL	25.1 - 30.4 - 5.7	3	Occhialini et al. (2005) MPMI; Mukaihara et al (2004) MolMic; Cunnac et al. (2004) MolMic	16167764; 15522073; 15225308	Ralstonia solanacearum GMI1000; Ralstonia solanacearum RS1002	nature of the regulation in operon manner not defined in the model; vsrC required for activation; Kao et al. Suggests that xpsR is a negative regulator but since phosphorylation mecanism seems involved in ist activation the overexpression could appear as a repressor whereas it's not.
M_RSp0873_c	=	1		RSp0852	expression activation	DNA-binding	+	SBO:0000170	OPTIONAL	4.8	3	Occhialini et al. (2005) MPMI	16167764	Ralstonia solanacearum GMI1000	nature of the regulation in operon manner not defined in the model; vsrC required for activation; Kao et al. Suggests that xpsR is a negative regulator but since phosphorylation mecanism seems involved in ist activation the overexpression could appear as a repressor whereas it's not.
M_RSp0873_c	=	1		RSp0853	expression activation	DNA-binding	+	SBO:0000170	OPTIONAL	46.2	3	Occhialini et al. (2005) MPMI	16167764	Ralstonia solanacearum GMI1000	nature of the regulation in operon manner not defined in the model; vsrC required for activation; Kao et al. Suggests that xpsR is a negative regulator but since phosphorylation mecanism seems involved in ist activation the overexpression could appear as a repressor whereas it's not.
M_RSp0873_c	=	1		RSp0854	expression activation	DNA-binding	+	SBO:0000170	OPTIONAL	146	3	Occhialini et al. (2005) MPMI	16167764	Ralstonia solanacearum GMI1000
M_RSp0873_c	=	1		RSp0855	expression activation	DNA-binding	+	SBO:0000170	OPTIONAL	205.1	3	Occhialini et al. (2005) MPMI	16167764	Ralstonia solanacearum GMI1000
M_RSp0873_c	=	1		RSp0856	expression activation	DNA-binding	+	SBO:0000170	OPTIONAL	101.8	3	Occhialini et al. (2005) MPMI	16167764	Ralstonia solanacearum GMI1000
M_RSp0873_c	=	1		RSp0857	expression activation	DNA-binding	+	SBO:0000170	OPTIONAL	20.6	3	Occhialini et al. (2005) MPMI	16167764	Ralstonia solanacearum GMI1000
M_RSp0873_c	=	1		RSp0858	expression activation	DNA-binding	+	SBO:0000170	OPTIONAL	21.9	3	Occhialini et al. (2005) MPMI	16167764	Ralstonia solanacearum GMI1000	Added for simulation purpose: essential gene required to be active for biomass production even it is not actived by prhG; may be due to basal expression independently to prhG
M_RSp0873_c	=	1		RSp0859	expression activation	DNA-binding	+	SBO:0000170	OPTIONAL	134.4	3	Occhialini et al. (2005) MPMI	16167764	Ralstonia solanacearum GMI1000
M_RSp0873_c	=	1		RSp0860	expression activation	DNA-binding	+	SBO:0000170	OPTIONAL	70.5	3	Occhialini et al. (2005) MPMI	16167764	Ralstonia solanacearum GMI1000
M_RSp0873_c	=	1		RSp0861	expression activation	DNA-binding	+	SBO:0000170	OPTIONAL	3.5	3	Tamura et al. (2005) Microbiology; Gueneron et al. (2000) MolMic	16151200; 10792715	Ralstonia solanacearum RS1002
M_RSp0873_c	=	1		RSp0862	expression activation	DNA-binding	+	SBO:0000170	OPTIONAL	43.7	3	Occhialini et al. (2005) MPMI	16167764	Ralstonia solanacearum GMI1000
M_RSp0873_c	=	1		RSp0863	expression activation	DNA-binding	+	SBO:0000170	OPTIONAL	5.9	3	Occhialini et al. (2005) MPMI	16167764	Ralstonia solanacearum GMI1000
M_RSp0873_c	=	1		RSp0864	expression activation	DNA-binding	+	SBO:0000170	OPTIONAL		3	Gueneron et al. (2000) MolMic	10792715	Ralstonia solanacearum GMI1000
M_RSp0873_c	=	1		RSp0865	expression activation	DNA-binding	+	SBO:0000170	OPTIONAL	328.6	3	Occhialini et al. (2005) MPMI; Gueneron et al. (2000) MolMic	16167764; 10792715	Ralstonia solanacearum GMI1000
M_RSp0873_c	=	1		RSp0866	expression activation	DNA-binding	+	SBO:0000170	OPTIONAL	195.4	3	Occhialini et al. (2005) MPMI	16167764	Ralstonia solanacearum GMI1000
M_RSp0873_c	=	1		RSp0867	expression activation	DNA-binding	+	SBO:0000170	OPTIONAL	27.1	3	Occhialini et al. (2005) MPMI	16167764	Ralstonia solanacearum GMI1000
M_RSp0873_c	=	1		RSp0868	expression activation	DNA-binding	+	SBO:0000170	OPTIONAL	99.7	3	Occhialini et al. (2005) MPMI	16167764	Ralstonia solanacearum GMI1000
M_RSp0873_c	=	1		RSp0869	expression activation	DNA-binding	+	SBO:0000170	OPTIONAL	43.1	3	Occhialini et al. (2005) MPMI	16167764	Ralstonia solanacearum GMI1000
M_RSp0873_c	=	1		RSp0870	expression activation	DNA-binding	+	SBO:0000170	OPTIONAL	15.8	3	Occhialini et al. (2005) MPMI	16167764	Ralstonia solanacearum GMI1000
M_RSp0873_c	=	1		RSp0871	expression activation	DNA-binding	+	SBO:0000170	OPTIONAL	52.3	3	Occhialini et al. (2005) MPMI	16167764	Ralstonia solanacearum GMI1000
M_RSp0873_c	=	1		RSp0872	expression activation	DNA-binding	+	SBO:0000170	OPTIONAL	16.2	3	Occhialini et al. (2005) MPMI; Genin et al (2005) FEBS Letters	16167764; 15811321	Ralstonia solanacearum GMI1000
M_RSp0873_c	=	1		RSp0875	expression activation	DNA-binding	+	SBO:0000170	OPTIONAL	51.6 - 24.4 - 51.7	3	Occhialini et al. (2005) MPMI; Tamura et al. (2005) Microbiology; Gueneron et al. (2000) MolMic	16167764; 16151200; 10792715	Ralstonia solanacearum GMI1000; Ralstonia solanacearum RS1002
M_RSp0873_c	=	1		RSp0876	expression activation	DNA-binding	+	SBO:0000170	OPTIONAL	487.8	3	Occhialini et al. (2005) MPMI	16167764	Ralstonia solanacearum GMI1000
M_RSp0873_c	=	1		RSp0877	expression activation	DNA-binding	+	SBO:0000170	OPTIONAL	494.6 - 12.3 - 59.2	3	Occhialini et al. (2005) MPMI; Tamura et al. (2005) Microbiology; Gueneron et al. (2000) MolMic	16167764; 16151200; 10792715	Ralstonia solanacearum GMI1000; Ralstonia solanacearum RS1002
M_RSp0873_c	=	1		RSp0879	expression activation	DNA-binding	+	SBO:0000170	OPTIONAL	9.2 - 50.7 - 29.1	3	Occhialini et al. (2005) MPMI; Mukaihara et al (2004) MolMic; Cunnac et al. (2004) MolMic	16167764; 15522073; 15225308	Ralstonia solanacearum GMI1000; Ralstonia solanacearum RS1002
M_RSp0873_c	=	1		RSp0882	expression activation	DNA-binding	+	SBO:0000170	OPTIONAL	37.5 - 52.2	3	Occhialini et al. (2005) MPMI; Mukaihara et al (2004) MolMic	16167764; 15522073	Ralstonia solanacearum GMI1000; Ralstonia solanacearum RS1002
M_RSp0873_c	=	1		RSp0885	expression activation	DNA-binding	+	SBO:0000170	OPTIONAL	73.6 - 4.2 - 2.3	3	Mukaihara et al. (2010) MPMI; Occhialini et al. (2005) MPMI; Cunnac et al. (2004) MolMic	20121453; 16167764; 15225308	Ralstonia solanacearum RS1000; Ralstonia solanacearum GMI1000
M_RSp0873_c	=	1		RSp0888	expression activation	DNA-binding	+	SBO:0000170	OPTIONAL	4.7	3	Occhialini et al. (2005) MPMI; Cunnac et al. (2004) Jbact	16167764; 15060033	Ralstonia solanacearum GMI1000
M_RSp0873_c	=	1		RSp0900	expression activation	DNA-binding	+	SBO:0000170	OPTIONAL	102.5	3	Occhialini et al. (2005) MPMI	16167764	Ralstonia solanacearum GMI1000
M_RSp0873_c	=	1		RSp0914	expression activation	DNA-binding	+	SBO:0000170	OPTIONAL	1.1	3	Mukaihara (2009) Microbiology	19406897	Ralstonia solanacearum RS1000
M_RSp0873_c	=	1		RSp0930	expression activation	DNA-binding	+	SBO:0000170	OPTIONAL	32.0	3	Mukaihara (2009) Microbiology	19406897	Ralstonia solanacearum RS1000
M_RSp0873_c	=	1		RSp0943	expression activation	DNA-binding	+	SBO:0000170	OPTIONAL	8.5	3	Occhialini et al. (2005) MPMI; Cunnac et al. (2004) Jbact	16167764; 15060033	Ralstonia solanacearum GMI1000
M_RSp0873_c	=	1		RSp1022	expression activation	DNA-binding	+	SBO:0000170	OPTIONAL	34.8 - 44.6 - 4.6	3	Occhialini et al. (2005) MPMI; Mukaihara et al (2004) MolMic; Cunnac et al. (2004) MolMic	16167764; 15522073; 15225308	Ralstonia solanacearum GMI1000; Ralstonia solanacearum RS1002
M_RSp0873_c	=	1		RSp1024	expression activation	DNA-binding	+	SBO:0000170	OPTIONAL	11.0 - 3.2	3	Mukaihara et al (2004) MolMic; Cunnac et al. (2004) MolMic	15522073; 15225308	Ralstonia solanacearum RS1002
M_RSp0873_c	=	1		RSp1031	expression activation	DNA-binding	+	SBO:0000170	OPTIONAL	14.1 - 11.3 - 3.3	3	Mukaihara et al. (2010) MPMI; Occhialini et al. (2005) MPMI; Cunnac et al. (2004) MolMic	20121453; 16167764; 15225308	Ralstonia solanacearum RS1000; Ralstonia solanacearum GMI1000
M_RSp0873_c	=	1		RSp1130	expression activation	DNA-binding	+	SBO:0000170	OPTIONAL	5.2 - 4.6 - 246 - 6.8	3	Occhialini et al. (2005) MPMI; Tamura et al. (2005) Microbiology; Mukaihara et al (2004) MolMic; Cunnac et al. (2004) MolMic	16167764; 16151200; 15522073; 15225308	Ralstonia solanacearum GMI1000; Ralstonia solanacearum RS1002
M_RSp0873_c	=	1		RSp1150	expression activation	DNA-binding	+	SBO:0000170	OPTIONAL	5.31	3	Occhialini et al. (2005) MPMI; Cunnac et al. (2004) Jbact	16167764; 15060033	Ralstonia solanacearum GMI1000
M_RSp0873_c	=	1		RSp1212	expression activation	DNA-binding	+	SBO:0000170	OPTIONAL	84.4	3	Occhialini et al. (2005) MPMI	16167764	Ralstonia solanacearum GMI1000
M_RSp0873_c	=	1		RSp1236	expression activation	DNA-binding	+	SBO:0000170	OPTIONAL	13.6 - 6.8	3	Mukaihara et al. (2010) MPMI; Occhialini et al. (2005) MPMI	20121453; 16167764	Ralstonia solanacearum RS1000; Ralstonia solanacearum GMI1000
M_RSp0873_c	=	1		RSp1239	expression activation	DNA-binding	+	SBO:0000170	OPTIONAL	13.4 - 13	3	Mukaihara et al. (2010) MPMI; Occhialini et al. (2005) MPMI	20121453; 16167764	Ralstonia solanacearum RS1000; Ralstonia solanacearum GMI1000
M_RSp0873_c	=	1		RSp1240	expression activation	DNA-binding	+	SBO:0000170	OPTIONAL	4.0	3	Occhialini et al. (2005) MPMI	16167764	Ralstonia solanacearum GMI1000
M_RSp0873_c	=	1		RSp1270	expression activation	DNA-binding	+	SBO:0000170	OPTIONAL	8.3	3	Occhialini et al. (2005) MPMI; Cunnac et al. (2004) Jbact	16167764; 15060033	Ralstonia solanacearum GMI1000
M_RSp0873_c	=	1		RSp1277	expression activation	DNA-binding	+	SBO:0000170	OPTIONAL	5.9 - 19.3	3	Occhialini et al. (2005) MPMI; Mukaihara et al (2004) MolMic	16167764; 15522073	Ralstonia solanacearum GMI1000; Ralstonia solanacearum RS1002
M_RSp0873_c	=	1		RSp1280	expression activation	DNA-binding	+	SBO:0000170	OPTIONAL	14.12	3	Occhialini et al. (2005) MPMI; Cunnac et al. (2004) Jbact	16167764; 15060033	Ralstonia solanacearum GMI1000
M_RSp0873_c	=	1		RSp1281	expression activation	DNA-binding	+	SBO:0000170	OPTIONAL	19.3 - 10.1 - 825 - 6.3	3	Occhialini et al. (2005) MPMI; Tamura et al. (2005) Microbiology; Mukaihara et al (2004) MolMic; Cunnac et al. (2004) MolMic	16167764; 16151200; 15522073; 15225308	Ralstonia solanacearum GMI1000; Ralstonia solanacearum RS1002
M_RSp0873_c	=	1		RSp1374	expression activation	DNA-binding	+	SBO:0000170	OPTIONAL	67.0	3	Mukaihara (2009) Microbiology	19406897	Ralstonia solanacearum RS1000
M_RSp0873_c	=	1		RSp1377	expression repression	DNA-binding	-	SBO:0000169	EXCLUSIVE	4.7	3	Occhialini et al. (2005) MPMI; Cunnac et al. (2004) Jbact	16167764; 15060033	Ralstonia solanacearum GMI1000	regulatory cascade based on genomic data
M_RSp0873_c	=	1		RSp1378	expression repression	DNA-binding	-	SBO:0000169	EXCLUSIVE	5.0	3	Occhialini et al. (2005) MPMI; Cunnac et al. (2004) Jbact	16167764; 15060033	Ralstonia solanacearum GMI1000
M_RSp0873_c	=	1		RSp1384	expression activation	DNA-binding	+	SBO:0000170	OPTIONAL	6.8 - 14.5	3	Mukaihara et al (2004) MolMic; Cunnac et al. (2004) MolMic	15522073; 15225308	Ralstonia solanacearum RS1002
M_RSp0873_c	=	1		RSp1386	expression activation	DNA-binding	+	SBO:0000170	OPTIONAL	5.2	3	Occhialini et al. (2005) MPMI; Cunnac et al. (2004) Jbact	16167764; 15060033	Ralstonia solanacearum GMI1000
M_RSp0873_c	=	1		RSp1388	expression activation	DNA-binding	+	SBO:0000170	OPTIONAL	152 - 2.1	3	Mukaihara et al. (2010) MPMI; Cunnac et al. (2004) MolMic	20121453; 15225308	Ralstonia solanacearum RS1000; Ralstonia solanacearum GMI1000
M_RSp0873_c	=	1		RSp1391	expression activation	DNA-binding	+	SBO:0000170	OPTIONAL	6.1	3	Occhialini et al. (2005) MPMI; Cunnac et al. (2004) Jbact	16167764; 15060033	Ralstonia solanacearum GMI1000	induced in planta and in minimal medium with sucrose
M_RSp0873_c	=	1		RSp1440	expression activation	DNA-binding	+	SBO:0000170	OPTIONAL	7.7	3	Occhialini et al. (2005) MPMI; Cunnac et al. (2004) Jbact	16167764; 15060033	Ralstonia solanacearum GMI1000	induced in planta and in minimal medium with sucrose
M_RSp0873_c	=	1		RSp1460	expression activation	DNA-binding	+	SBO:0000170	OPTIONAL	6.5 - 9.6 - 3.4	3	Occhialini et al. (2005) MPMI; Mukaihara et al (2004) MolMic; Cunnac et al. (2004) MolMic; Cunnac et al. (2004) Jbact	16167764; 15522073; 15225308; 15060033	Ralstonia solanacearum GMI1000; Ralstonia solanacearum RS1002	induced in planta and in minimal medium with sucrose
M_RSp0873_c	=	1		RSp1461	expression activation	DNA-binding	+	SBO:0000170	OPTIONAL	13.4	3	Occhialini et al. (2005) MPMI	16167764	Ralstonia solanacearum GMI1000	induced in planta and in minimal medium with sucrose
M_RSp0873_c	=	1		RSp1462	expression activation	DNA-binding	+	SBO:0000170	OPTIONAL	4.92	3	Occhialini et al. (2005) MPMI	16167764	Ralstonia solanacearum GMI1000	induced in planta and in minimal medium with sucrose
M_RSp0873_c	=	1		RSp1466	expression activation	DNA-binding	+	SBO:0000170	OPTIONAL	30	3	Occhialini et al. (2005) MPMI; Cunnac et al. (2004) Jbact	16167764; 15060033	Ralstonia solanacearum GMI1000
M_RSp0873_c	=	1		RSp1467	expression activation	DNA-binding	+	SBO:0000170	OPTIONAL	20	3	Occhialini et al. (2005) MPMI; Cunnac et al. (2004) Jbact	16167764; 15060033	Ralstonia solanacearum GMI1000
M_RSp0873_c	=	1		RSp1474	expression activation	DNA-binding	+	SBO:0000170	OPTIONAL	22.3	3	Occhialini et al. (2005) MPMI	16167764	Ralstonia solanacearum GMI1000
M_RSp0873_c	=	1		RSp1475	expression activation	DNA-binding	+	SBO:0000170	OPTIONAL	14.2	3	Occhialini et al. (2005) MPMI; Mukaihara et al. (2010) MPMI	16167764; 20121453	Ralstonia solanacearum GMI1000	regulation based on genomic data
M_RSp0873_c	=	1		RSp1536	expression activation	DNA-binding	+	SBO:0000170	OPTIONAL	8.4	3	Occhialini et al. (2005) MPMI; Cunnac et al. (2004) Jbact	16167764; 15060033	Ralstonia solanacearum GMI1000	regulation based on genomic data
M_RSp0873_c	=	1		RSp1555	expression activation	DNA-binding	+	SBO:0000170	OPTIONAL	9.1 - 427.6	3	Meyer et al. (2006) Jbact; Occhialini et al. (2005) MPMI	16788199; 16167764	Ralstonia solanacearum GMI1000	regulation based on genomic data
M_RSp0873_c	=	1		RSp1581	expression activation	DNA-binding	+	SBO:0000170	OPTIONAL	6.4	3	Occhialini et al. (2005) MPMI; Cunnac et al. (2004) Jbact	16167764; 15060033	Ralstonia solanacearum GMI1000	regulation based on genomic data
M_RSp0873_c	=	1		RSp1582	expression activation	DNA-binding	+	SBO:0000170	OPTIONAL	3.9 - 17.9	3	Mukaihara et al. (2010) MPMI; Occhialini et al. (2005) MPMI	20121453; 16167764	Ralstonia solanacearum RS1000; Ralstonia solanacearum GMI1000	regulation based on genomic data
M_RSp0873_c	=	1		RSp1601	expression activation	DNA-binding	+	SBO:0000170	OPTIONAL	13.8	3	Mukaihara et al. (2010) MPMI	20121453	Ralstonia solanacearum RS1000	regulation based on genomic data
M_RSp0875_c	=	1		R_T3SS_E_RipAC_S	reaction activation	reaction catalysis	+	SBO:0000015	EXCLUSIVE		4	Mukaihara et al. (2010) MPMI; Tamura et al. (2005) Microbiology; Kanda et al. (2003) MPMI	20121447; 16151200; 12744516	Ralstonia solanacearum RS1000; Ralstonia solanacearum RS1002; Ralstonia solanacearum OE1-1	regulation based on genomic data
M_RSp0876_c	=	1		R_T3SS_E_RipAB_S	reaction activation	reaction catalysis	+	SBO:0000015	EXCLUSIVE		4	Mukaihara et al. (2010) MPMI; Kanda et al. (2003) MPMI	20121447; 12744516	Ralstonia solanacearum OE1-1; Ralstonia solanacearum RS1000	regulation based on genomic data
M_RSp0877_c	=	1		R_T3SS_E_RipX_S	reaction activation	reaction catalysis	+	SBO:0000015	EXCLUSIVE		4	Mukaihara et al. (2010) MPMI; Racape et al (2005) MolMicrobiol; Kanda et al. (2003) MPMI; Arlat et al. (1994) EMBOJ	20121447; 16313625; 12744516; 8313899	Ralstonia solanacearum GMI1000; Ralstonia solanacearum OE1-1; Ralstonia solanacearum RS1000	regulation based on genomic data
M_RSp0878_c	=	1		M_RSp0850_c	molecular activation	Protein phosphorylation	+	SBO:0000170	OPTIONAL		2	Brito et al. (2002) MPMI	11876423	Ralstonia solanacearum GMI1000	regulation based on genomic data
M_RSp0879_c	=	1		R_T3SS_E_RipAO_S	reaction activation	reaction catalysis	+	SBO:0000015	EXCLUSIVE		4	Mukaihara et al. (2010) MPMI	20121447	Ralstonia solanacearum RS1000	regulation based on genomic data
M_RSp0881_b	>	0	mM	R_ENDOGLAS	reaction activation	reaction catalysis	+	SBO:0000172	OPTIONAL		2			Ralstonia solanacearum GMI1000	regulation based on genomic data
M_RSp0882_c	=	1		R_T3SS_E_RipAP_S	reaction activation	reaction catalysis	+	SBO:0000015	EXCLUSIVE		2.5			Ralstonia solanacearum GMI1000	regulation based on genomic data
M_RSp0885_c	=	1		R_T3SS_E_RipAQ_S	reaction activation	reaction catalysis	+	SBO:0000015	EXCLUSIVE		4	Mukaihara et al. (2010) MPMI	20121447	Ralstonia solanacearum RS1000	regulation based on genomic data
M_RSp0900_c	=	1		R_T3SS_E_RipF1_S	reaction activation	reaction catalysis	+	SBO:0000015	EXCLUSIVE		2.5			Ralstonia solanacearum GMI1000	regulation based on genomic data
M_RSp0914_c	=	1		R_T3SS_E_RipG1_S	reaction activation	reaction catalysis	+	SBO:0000015	EXCLUSIVE		4	Remigi et al. (2011) NewPhytologist; Mukaihara et al. (2010) MPMI; Kajava et al. (2008) PloSOne; Angot et al. (2006) PNAS	21902695; 20121447; 18301771; 16983093	Ralstonia solanacearum GMI1000; Ralstonia solanacearum RS1000	regulation based on genomic data
M_RSp0930_c	=	1		R_T3SS_E_RipS3_S	reaction activation	reaction catalysis	+	SBO:0000015	EXCLUSIVE		4	Mukaihara et al. (2010) MPMI	20121447	Ralstonia solanacearum RS1000	regulation based on genomic data
M_RSp0979_c	=	1		M_RSp0980_c	molecular activation	Protein phosphorylation	+	SBO:0000170	OPTIONAL		2	Nohno et al. (1989) NAR	2657652	Escherichia coli	regulation based on genomic data
M_RSp0980_c	=	1		RSp0973	expression activation	DNA-binding	+	SBO:0000170	OPTIONAL		2	Nohno et al. (1989) NAR	2657652	Escherichia coli	regulatory cascade based on genomic data
M_RSp0980_c	=	1		RSp0974	expression activation	DNA-binding	+	SBO:0000170	OPTIONAL		2	Nohno et al. (1989) NAR	2657652	Escherichia coli	regulatory cascade based on genomic data
M_RSp0980_c	=	1		RSp0975	expression activation	DNA-binding	+	SBO:0000170	OPTIONAL		2	Nohno et al. (1989) NAR	2657652	Escherichia coli	regulatory cascade based on genomic data
M_RSp0980_c	=	1		RSp0976	expression activation	DNA-binding	+	SBO:0000170	OPTIONAL		2	Nohno et al. (1989) NAR	2657652	Escherichia coli	regulatory cascade based on genomic data
M_RSp0980_c	=	1		RSp0977	expression activation	DNA-binding	+	SBO:0000170	OPTIONAL		2	Nohno et al. (1989) NAR	2657652	Escherichia coli	regulatory cascade based on genomic data
M_RSp1003_c	=	1		RSp1014	expression activation	DNA-binding	+	SBO:0000170	EXCLUSIVE	14.7 - 39.3	3	Garg et al. (2000) Jbact; Huang et al. (1995) Jbact; Kao et al. (1994) MPMI	11073909; 7868600; 8167363	Ralstonia solanacearum AW22	regulatory cascade based on genomic data; phosphorylated CheB removes methylation on receptors and thus inactivates them
M_RSp1003_c	=	1		RSp1015	expression activation	DNA-binding	+	SBO:0000170	EXCLUSIVE	14.7 - 39.3	3	Garg et al. (2000) Jbact; Huang et al. (1995) Jbact; Kao et al. (1994) MPMI	11073909; 7868600; 8167363	Ralstonia solanacearum AW22	regulatory cascade based on genomic data; CheR methylates the receptors and thus activates them
M_RSp1003_c	=	1		RSp1017	expression activation	DNA-binding	+	SBO:0000170	EXCLUSIVE	14.7 - 39.3	3	Garg et al. (2000) Jbact; Huang et al. (1995) Jbact; Kao et al. (1994) MPMI	11073909; 7868600; 8167363	Ralstonia solanacearum AW22	regulatory cascade based on genomic data
M_RSp1003_c	=	1		RSp1018	expression activation	DNA-binding	+	SBO:0000170	EXCLUSIVE	14.7 - 39.3	3	Garg et al. (2000) Jbact; Huang et al. (1995) Jbact; Kao et al. (1994) MPMI	11073909; 7868600; 8167363	Ralstonia solanacearum AW22	regulatory cascade based on genomic data
M_RSp1003_c	=	1		RSp1019	expression activation	DNA-binding	+	SBO:0000170	EXCLUSIVE	14.7 - 39.3	3	Garg et al. (2000) Jbact; Huang et al. (1995) Jbact; Kao et al. (1994) MPMI	11073909; 7868600; 8167363	Ralstonia solanacearum AW22	regulatory cascade based on genomic data
M_RSp1003_c	=	1		RSp1020	expression activation	DNA-binding	+	SBO:0000170	EXCLUSIVE	14.7 - 39.3	3	Garg et al. (2000) Jbact; Huang et al. (1995) Jbact; Kao et al. (1994) MPMI	11073909; 7868600; 8167363	Ralstonia solanacearum AW22	regulatory cascade based on genomic data
M_RSp1022_c	=	1		R_T3SS_E_RipAY_S	reaction activation	reaction catalysis	+	SBO:0000015	EXCLUSIVE		4	Mukaihara et al. (2010) MPMI	20121447	Ralstonia solanacearum RS1000	regulatory cascade based on genomic data
M_RSp1023_c	=	1		RSc0086	expression activation	DNA-binding	+	SBO:0000170	OPTIONAL	4.80987699559271	3	Plener et al (2010) Jbact	20008073	Ralstonia solanacearum GMI1000	regulatory cascade based on genomic data
M_RSp1023_c	=	1		RSc0220	expression activation	DNA-binding	+	SBO:0000170	OPTIONAL	2.60647495954223	3	Plener et al (2010) Jbact	20008073	Ralstonia solanacearum GMI1000	regulatory cascade based on genomic data
M_RSp1023_c	=	1		RSc0225	expression repression	DNA-binding	-	SBO:0000169	EXCLUSIVE	2.80247207988053	3	Plener et al (2010) Jbact	20008073	Ralstonia solanacearum GMI1000	regulatory cascade based on genomic data
M_RSp1023_c	=	1		RSc0390	expression activation	DNA-binding	+	SBO:0000170	OPTIONAL	4.06822648870315	3	Plener et al (2010) Jbact	20008073	Ralstonia solanacearum GMI1000	no direct evidence on the targeted operons by flhC and D, monitoring of fliC expression; the results suggest that another regulator operates in planta
M_RSp1023_c	=	1		RSc0507	expression activation	DNA-binding	+	SBO:0000170	OPTIONAL	5.84174749442614	3	Plener et al (2010) Jbact	20008073	Ralstonia solanacearum GMI1000	no direct evidence on the targeted operons by flhC and D, monitoring of fliC expression; the results suggest that another regulator operates in planta
M_RSp1023_c	=	1		RSc0695	expression activation	DNA-binding	+	SBO:0000170	OPTIONAL	2.63700443943057	3	Plener et al (2010) Jbact	20008073	Ralstonia solanacearum GMI1000	no direct evidence on the targeted operons by flhC and D, monitoring of fliC expression; the results suggest that another regulator operates in planta
M_RSp1023_c	=	1		RSc0995	expression activation	DNA-binding	+	SBO:0000170	OPTIONAL	1.89487147912899	3	Plener et al (2010) Jbact	20008073	Ralstonia solanacearum GMI1000	no direct evidence on the targeted operons by flhC and D, monitoring of fliC expression; the results suggest that another regulator operates in planta
M_RSp1023_c	=	1		RSc1364	expression activation	DNA-binding	+	SBO:0000170	OPTIONAL	3.01968905656864	3	Plener et al (2010) Jbact	20008073	Ralstonia solanacearum GMI1000	no direct evidence on the targeted operons by flhC and D, monitoring of fliC expression; the results suggest that another regulator operates in planta
M_RSp1023_c	=	1		RSc1853	expression activation	DNA-binding	+	SBO:0000170	OPTIONAL	2.59763728949273	3	Plener et al (2010) Jbact	20008073	Ralstonia solanacearum GMI1000	no direct evidence on the targeted operons by flhC and D, monitoring of fliC expression; the results suggest that another regulator operates in planta
M_RSp1023_c	=	1		RSc1896	expression repression	DNA-binding	-	SBO:0000169	EXCLUSIVE	2.46058268950229	3	Plener et al (2010) Jbact	20008073	Ralstonia solanacearum GMI1000	no direct evidence on the targeted operons by flhC and D, monitoring of fliC expression; the results suggest that another regulator operates in planta
M_RSp1023_c	=	1		RSc1916	expression activation	DNA-binding	+	SBO:0000170	OPTIONAL	12.4080112979378	3	Plener et al (2010) Jbact	20008073	Ralstonia solanacearum GMI1000	no direct evidence on the targeted operons by flhC and D, monitoring of fliC expression; the results suggest that another regulator operates in planta
M_RSp1023_c	=	1		RSc2206	expression activation	DNA-binding	+	SBO:0000170	OPTIONAL	2.74384692876914	3	Plener et al (2010) Jbact	20008073	Ralstonia solanacearum GMI1000	no direct evidence on the targeted operons by flhC and D, monitoring of fliC expression; the results suggest that another regulator operates in planta
M_RSp1023_c	=	1		RSc2218	expression repression	DNA-binding	-	SBO:0000169	EXCLUSIVE	2.52853193567622	3	Plener et al (2010) Jbact	20008073	Ralstonia solanacearum GMI1000	no direct evidence on the targeted operons by flhC and D, monitoring of fliC expression; the results suggest that another regulator operates in planta
M_RSp1023_c	=	1		RSc2488	expression activation	DNA-binding	+	SBO:0000170	OPTIONAL	6.22166191077862	3	Plener et al (2010) Jbact	20008073	Ralstonia solanacearum GMI1000	no direct evidence on the targeted operons by flhC and D, monitoring of fliC expression; the results suggest that another regulator operates in planta
M_RSp1023_c	=	1		RSc2510	expression activation	DNA-binding	+	SBO:0000170	OPTIONAL	12.272012905421	3	Plener et al (2010) Jbact	20008073	Ralstonia solanacearum GMI1000	no direct evidence on the targeted operons by flhC and D, monitoring of fliC expression; the results suggest that another regulator operates in planta
M_RSp1023_c	=	1		RSc2942	expression activation	DNA-binding	+	SBO:0000170	OPTIONAL	5.33615287956859	3	Plener et al (2010) Jbact	20008073	Ralstonia solanacearum GMI1000	no direct evidence on the targeted operons by flhC and D, monitoring of fliC expression; the results suggest that another regulator operates in planta
M_RSp1023_c	=	1		RSc3114	expression activation	DNA-binding	+	SBO:0000170	OPTIONAL	2.45700364847363	3	Plener et al (2010) Jbact	20008073	Ralstonia solanacearum GMI1000	no direct evidence on the targeted operons by flhC and D, monitoring of fliC expression; the results suggest that another regulator operates in planta
M_RSp1023_c	=	1		RSc3121	expression repression	DNA-binding	-	SBO:0000169	EXCLUSIVE	2.77521587812791	3	Plener et al (2010) Jbact	20008073	Ralstonia solanacearum GMI1000	no direct evidence on the targeted operons by flhC and D, monitoring of fliC expression; the results suggest that another regulator operates in planta
M_RSp1023_c	=	1		RSc3209	expression activation	DNA-binding	+	SBO:0000170	OPTIONAL	2.61280598371024	3	Plener et al (2010) Jbact	20008073	Ralstonia solanacearum GMI1000	no direct evidence on the targeted operons by flhC and D, monitoring of fliC expression; the results suggest that another regulator operates in planta
M_RSp1023_c	=	1		RSc3241	expression activation	DNA-binding	+	SBO:0000170	OPTIONAL	7.11024858737532	3	Plener et al (2010) Jbact	20008073	Ralstonia solanacearum GMI1000	no direct evidence on the targeted operons by flhC and D, monitoring of fliC expression; the results suggest that another regulator operates in planta
M_RSp1023_c	=	1		RSc3298	expression activation	DNA-binding	+	SBO:0000170	OPTIONAL	5.1855607287414	3	Plener et al (2010) Jbact	20008073	Ralstonia solanacearum GMI1000	no direct evidence on the targeted operons by flhC and D, monitoring of fliC expression; the results suggest that another regulator operates in planta
M_RSp1023_c	=	1		RSc3385	expression repression	DNA-binding	-	SBO:0000169	EXCLUSIVE	2.48681640297916	3	Plener et al (2010) Jbact	20008073	Ralstonia solanacearum GMI1000	no direct evidence on the targeted operons by flhC and D, monitoring of fliC expression; the results suggest that another regulator operates in planta
M_RSp1023_c	=	1		RSc3396	expression activation	DNA-binding	+	SBO:0000170	OPTIONAL	2.84790298276027	3	Plener et al (2010) Jbact	20008073	Ralstonia solanacearum GMI1000	no direct evidence on the targeted operons by flhC and D, monitoring of fliC expression; the results suggest that another regulator operates in planta
M_RSp1023_c	=	1		RSc3428	expression activation	DNA-binding	+	SBO:0000170	OPTIONAL	2.80227783405058	3	Plener et al (2010) Jbact	20008073	Ralstonia solanacearum GMI1000	no direct evidence on the targeted operons by flhC and D, monitoring of fliC expression; the results suggest that another regulator operates in planta
M_RSp1023_c	=	1		RSp0142	expression activation	DNA-binding	+	SBO:0000170	OPTIONAL	2.51124014966335	3	Plener et al (2010) Jbact	20008073	Ralstonia solanacearum GMI1000	no direct evidence on the targeted operons by flhC and D, monitoring of fliC expression; the results suggest that another regulator operates in planta
M_RSp1023_c	=	1		RSp0225	expression activation	DNA-binding	+	SBO:0000170	OPTIONAL	4.81855308815998	3	Plener et al (2010) Jbact	20008073	Ralstonia solanacearum GMI1000	no direct evidence on the targeted operons by flhC and D, monitoring of fliC expression; the results suggest that another regulator operates in planta
M_RSp1023_c	=	1		RSp0312	expression activation	DNA-binding	+	SBO:0000170	OPTIONAL	5.32359197282936	3	Plener et al (2010) Jbact	20008073	Ralstonia solanacearum GMI1000	no direct evidence on the targeted operons by flhC and D, monitoring of fliC expression; the results suggest that another regulator operates in planta
M_RSp1023_c	=	1		RSp0316	expression activation	DNA-binding	+	SBO:0000170	OPTIONAL	2.98824823837446	3	Plener et al (2010) Jbact	20008073	Ralstonia solanacearum GMI1000	no direct evidence on the targeted operons by flhC and D, monitoring of fliC expression; the results suggest that another regulator operates in planta
M_RSp1023_c	=	1		RSp0538	expression activation	DNA-binding	+	SBO:0000170	OPTIONAL	1.47600744664873	3	Plener et al (2010) Jbact	20008073	Ralstonia solanacearum GMI1000	no direct evidence on the targeted operons by flhC and D, monitoring of fliC expression; the results suggest that another regulator operates in planta
M_RSp1023_c	=	1		RSp0626	expression activation	DNA-binding	+	SBO:0000170	OPTIONAL	2.35838622010768	3	Plener et al (2010) Jbact	20008073	Ralstonia solanacearum GMI1000	no direct evidence on the targeted operons by flhC and D, monitoring of fliC expression; the results suggest that another regulator operates in planta
M_RSp1023_c	=	1		RSp0733	expression activation	DNA-binding	+	SBO:0000170	OPTIONAL	10.5429010690006	3	Plener et al (2010) Jbact	20008073	Ralstonia solanacearum GMI1000	no direct evidence on the targeted operons by flhC and D, monitoring of fliC expression; the results suggest that another regulator operates in planta
M_RSp1023_c	=	1		RSp0873	expression activation	DNA-binding	+	SBO:0000170	OPTIONAL	5	3	Plener et al (2010) Jbact	20008073	Ralstonia solanacearum GMI1000	no direct evidence on the targeted operons by flhC and D, monitoring of fliC expression; the results suggest that another regulator operates in planta
M_RSp1023_c	=	1		RSp0934	expression activation	DNA-binding	+	SBO:0000170	OPTIONAL	7.84025185905307	3	Plener et al (2010) Jbact	20008073	Ralstonia solanacearum GMI1000	no direct evidence on the targeted operons by flhC and D, monitoring of fliC expression; the results suggest that another regulator operates in planta
M_RSp1023_c	=	1		RSp0995	expression repression	DNA-binding	-	SBO:0000169	EXCLUSIVE	2.80733260403945	3	Plener et al (2010) Jbact	20008073	Ralstonia solanacearum GMI1000	no direct evidence on the targeted operons by flhC and D, monitoring of fliC expression; the results suggest that another regulator operates in planta
M_RSp1023_c	=	1		RSp1023	expression activation	DNA-binding	+	SBO:0000170	OPTIONAL	4.35387503541888	3	Plener et al (2010) Jbact	20008073	Ralstonia solanacearum GMI1000	no direct evidence on the targeted operons by flhC and D, monitoring of fliC expression; the results suggest that another regulator operates in planta
M_RSp1023_c	=	1		RSp1276	expression activation	DNA-binding	+	SBO:0000170	OPTIONAL	8.66440091390016	3	Plener et al (2010) Jbact	20008073	Ralstonia solanacearum GMI1000	no direct evidence on the targeted operons by flhC and D, monitoring of fliC expression; the results suggest that another regulator operates in planta
M_RSp1023_c	=	1		RSp1311	expression activation	DNA-binding	+	SBO:0000170	OPTIONAL	3.41006679866537	3	Plener et al (2010) Jbact	20008073	Ralstonia solanacearum GMI1000	no direct evidence on the targeted operons by flhC and D, monitoring of fliC expression; the results suggest that another regulator operates in planta
M_RSp1023_c	=	1		RSp1577	expression activation	DNA-binding	+	SBO:0000170	OPTIONAL	2.72074170481191	3	Plener et al (2010) Jbact	20008073	Ralstonia solanacearum GMI1000	no direct evidence on the targeted operons by flhC and D, monitoring of fliC expression; the results suggest that another regulator operates in planta
M_RSp1023_c	=	1		RSp1580	expression repression	DNA-binding	-	SBO:0000169	EXCLUSIVE	2.7468916404238	3	Plener et al (2010) Jbact	20008073	Ralstonia solanacearum GMI1000	no direct evidence on the targeted operons by flhC and D, monitoring of fliC expression; the results suggest that another regulator operates in planta
M_RSp1024_c	=	1		R_T3SS_E_RipA5_S	reaction activation	reaction catalysis	+	SBO:0000015	EXCLUSIVE		4	Mukaihara et al. (2010) MPMI	20121447	Ralstonia solanacearum RS1000	no direct evidence on the targeted operons by flhC and D, monitoring of fliC expression; the results suggest that another regulator operates in planta
M_RSp1031_c	=	1		R_T3SS_E_RipZ_S	reaction activation	reaction catalysis	+	SBO:0000015	EXCLUSIVE		4	Mukaihara et al. (2010) MPMI	20121447	Ralstonia solanacearum RS1000	no direct evidence on the targeted operons by flhC and D, monitoring of fliC expression; the results suggest that another regulator operates in planta
M_RSp1130_c	=	1		R_T3SS_E_RipN_S	reaction activation	reaction catalysis	+	SBO:0000015	EXCLUSIVE		4	Mukaihara et al. (2010) MPMI; Tamura et al. (2005) Microbiology	20121447; 16151200	Ralstonia solanacearum GMI1000; Ralstonia solanacearum RS1002	no direct evidence on the targeted operons by flhC and D, monitoring of fliC expression; the results suggest that another regulator operates in planta
M_RSp1212_c	=	1		R_T3SS_E_RipU2_S	reaction activation	reaction catalysis	+	SBO:0000015	EXCLUSIVE		2.5			Ralstonia solanacearum GMI1000	no direct evidence on the targeted operons by flhC and D, monitoring of fliC expression; the results suggest that another regulator operates in planta
M_RSp1224_c	=	1		M_RSp1407_c	molecular activation	Protein-protein binding	+	SBO:0000170	OPTIONAL		2			Ralstonia solanacearum GMI1000	no direct evidence on the targeted operons by flhC and D, monitoring of fliC expression; the results suggest that another regulator operates in planta
M_RSp1236_c	=	1		R_T3SS_E_RipAR_S	reaction activation	reaction catalysis	+	SBO:0000015	EXCLUSIVE		4	Mukaihara et al. (2010) MPMI	20121447	Ralstonia solanacearum RS1000	no direct evidence on the targeted operons by flhC and D, monitoring of fliC expression; the results suggest that another regulator operates in planta
M_RSp1239_c	=	1		R_T3SS_E_RipC1_S	reaction activation	reaction catalysis	+	SBO:0000015	EXCLUSIVE		4	Mukaihara et al. (2010) MPMI	20121447	Ralstonia solanacearum RS1000	no direct evidence on the targeted operons by flhC and D, monitoring of fliC expression; the results suggest that another regulator operates in planta
M_RSp1277_c	=	1		R_T3SS_E_RipQ_S	reaction activation	reaction catalysis	+	SBO:0000015	EXCLUSIVE		4	Mukaihara et al. (2010) MPMI; Tamura et al. (2005) Microbiology	20121447; 16151200	Ralstonia solanacearum RS1000; Ralstonia solanacearum RS1002	no direct evidence on the targeted operons by flhC and D, monitoring of fliC expression; the results suggest that another regulator operates in planta
M_RSp1281_c	=	1		R_T3SS_E_RipR_S	reaction activation	reaction catalysis	+	SBO:0000015	EXCLUSIVE		4	Mukaihara et al. (2010) MPMI; Tamura et al. (2005) Microbiology	20121447; 16151200	Ralstonia solanacearum GMI1000; Ralstonia solanacearum RS1002; Ralstonia solanacearum RS1000	no direct evidence on the targeted operons by flhC and D, monitoring of fliC expression; the results suggest that another regulator operates in planta
M_RSp1286_c	=	1		RSp1281	expression repression	DNA-binding	-	SBO:0000170	EXCLUSIVE		3	Jacobs et al (2012) MBio.	22807564	Ralstonia solanacearum UW551	no direct evidence on the targeted operons by flhC and D, monitoring of fliC expression; the results suggest that another regulator operates in planta
M_RSp1286_c	=	1		RSp1282	expression repression	DNA-binding	-	SBO:0000170	EXCLUSIVE		3	Jacobs et al (2012) MBio.	22807564	Ralstonia solanacearum UW551	no direct evidence on the targeted operons by flhC and D, monitoring of fliC expression; the results suggest that another regulator operates in planta
M_RSp1286_c	=	1		RSp1283	expression repression	DNA-binding	-	SBO:0000170	EXCLUSIVE		3	Jacobs et al (2012) MBio.	22807564	Ralstonia solanacearum UW551	no direct evidence on the targeted operons by flhC and D, monitoring of fliC expression; the results suggest that another regulator operates in planta
M_RSp1286_c	=	1		RSp1284	expression repression	DNA-binding	-	SBO:0000170	EXCLUSIVE		3	Jacobs et al (2012) MBio.	22807564	Ralstonia solanacearum UW551	no direct evidence on the targeted operons by flhC and D, monitoring of fliC expression; the results suggest that another regulator operates in planta
M_RSp1286_c	=	1		RSp1285	expression repression	DNA-binding	-	SBO:0000170	EXCLUSIVE		3	Jacobs et al (2012) MBio.	22807564	Ralstonia solanacearum UW551	no direct evidence on the targeted operons by flhC and D, monitoring of fliC expression; the results suggest that another regulator operates in planta
M_RSp1374_c	=	1		R_T3SS_E_RipS2_S	reaction activation	reaction catalysis	+	SBO:0000015	EXCLUSIVE		4	Mukaihara et al. (2010) MPMI	20121447	Ralstonia solanacearum RS1000	no direct evidence on the targeted operons by flhC and D, monitoring of fliC expression; the results suggest that another regulator operates in planta
M_RSp1384_c	=	1		R_T3SS_E_RipAS_S	reaction activation	reaction catalysis	+	SBO:0000015	EXCLUSIVE		4	Mukaihara et al. (2010) MPMI	20121447	Ralstonia solanacearum RS1000	no direct evidence on the targeted operons by flhC and D, monitoring of fliC expression; the results suggest that another regulator operates in planta
M_RSp1388_c	=	1		R_T3SS_E_RipAT_S	reaction activation	reaction catalysis	+	SBO:0000015	EXCLUSIVE		4	Mukaihara et al. (2010) MPMI	20121447	Ralstonia solanacearum RS1000	no direct evidence on the targeted operons by flhC and D, monitoring of fliC expression; the results suggest that another regulator operates in planta
M_RSp1390_c	=	1		RSp0339	expression activation	DNA-binding	+	SBO:0000170	OPTIONAL		2.5	Liu et al. (1994) Jbact	7961507	Escherichia coli	no direct evidence on the targeted operons by flhC and D, monitoring of fliC expression; the results suggest that another regulator operates in planta
M_RSp1390_c	=	1		RSp0340	expression activation	DNA-binding	+	SBO:0000170	OPTIONAL		2.5	Liu et al. (1994) Jbact	7961507	Escherichia coli	no direct evidence on the targeted operons by flhC and D, monitoring of fliC expression; the results suggest that another regulator operates in planta
M_RSp1390_c	=	1		RSp0341	expression activation	DNA-binding	+	SBO:0000170	OPTIONAL		2.5	Liu et al. (1994) Jbact	7961507	Escherichia coli	no direct evidence on the targeted operons by flhC and D, monitoring of fliC expression; the results suggest that another regulator operates in planta
M_RSp1390_c	=	1		RSp0342	expression activation	DNA-binding	+	SBO:0000170	OPTIONAL		2.5	Liu et al. (1994) Jbact	7961507	Escherichia coli	no direct evidence on the targeted operons by flhC and D, monitoring of fliC expression; the results suggest that another regulator operates in planta
M_RSp1390_c	=	1		RSp0343	expression activation	DNA-binding	+	SBO:0000170	OPTIONAL		2.5	Liu et al. (1994) Jbact	7961507	Escherichia coli	no direct evidence on the targeted operons by flhC and D, monitoring of fliC expression; the results suggest that another regulator operates in planta
M_RSp1390_c	=	1		RSp0344	expression activation	DNA-binding	+	SBO:0000170	OPTIONAL		2.5	Liu et al. (1994) Jbact	7961507	Escherichia coli	no direct evidence on the targeted operons by flhC and D, monitoring of fliC expression; the results suggest that another regulator operates in planta
M_RSp1390_c	=	1		RSp0345	expression activation	DNA-binding	+	SBO:0000170	OPTIONAL		2.5	Liu et al. (1994) Jbact	7961507	Escherichia coli	no direct evidence on the targeted operons by flhC and D, monitoring of fliC expression; the results suggest that another regulator operates in planta
M_RSp1390_c	=	1		RSp0346	expression activation	DNA-binding	+	SBO:0000170	OPTIONAL		2.5	Liu et al. (1994) Jbact	7961507	Escherichia coli	no direct evidence on the targeted operons by flhC and D, monitoring of fliC expression; the results suggest that another regulator operates in planta
M_RSp1390_c	=	1		RSp0347	expression activation	DNA-binding	+	SBO:0000170	OPTIONAL		2.5	Liu et al. (1994) Jbact	7961507	Escherichia coli	no direct evidence on the targeted operons by flhC and D, monitoring of fliC expression; the results suggest that another regulator operates in planta
M_RSp1390_c	=	1		RSp0348	expression activation	DNA-binding	+	SBO:0000170	OPTIONAL		2.5	Liu et al. (1994) Jbact	7961507	Escherichia coli	no direct evidence on the targeted operons by flhC and D, monitoring of fliC expression; the results suggest that another regulator operates in planta
M_RSp1390_c	=	1		RSp0349	expression activation	DNA-binding	+	SBO:0000170	OPTIONAL		2.5	Liu et al. (1994) Jbact	7961507	Escherichia coli	no direct evidence on the targeted operons by flhC and D, monitoring of fliC expression; the results suggest that another regulator operates in planta
M_RSp1390_c	=	1		RSp0350	expression activation	DNA-binding	+	SBO:0000170	OPTIONAL		2.5	Liu et al. (1994) Jbact	7961507	Escherichia coli	no direct evidence on the targeted operons by flhC and D, monitoring of fliC expression; the results suggest that another regulator operates in planta
M_RSp1390_c	=	1		RSp0351	expression activation	DNA-binding	+	SBO:0000170	OPTIONAL		2.5	Liu et al. (1994) Jbact	7961507	Escherichia coli	no direct evidence on the targeted operons by flhC and D, monitoring of fliC expression; the results suggest that another regulator operates in planta
M_RSp1390_c	=	1		RSp0352	expression activation	DNA-binding	+	SBO:0000170	OPTIONAL		2.5	Liu et al. (1994) Jbact	7961507	Escherichia coli	no direct evidence on the targeted operons by flhC and D, monitoring of fliC expression; the results suggest that another regulator operates in planta
M_RSp1390_c	=	1		RSp0382	expression activation	DNA-binding	+	SBO:0000170	OPTIONAL		2.5	Liu et al. (1994) Jbact	7961507	Escherichia coli	no direct evidence on the targeted operons by flhC and D, monitoring of fliC expression; the results suggest that another regulator operates in planta
M_RSp1390_c	=	1		RSp0383	expression activation	DNA-binding	+	SBO:0000170	OPTIONAL		2.5	Liu et al. (1994) Jbact	7961507	Escherichia coli	no direct evidence on the targeted operons by flhC and D, monitoring of fliC expression; the results suggest that another regulator operates in planta
M_RSp1390_c	=	1		RSp0384	expression activation	DNA-binding	+	SBO:0000170	OPTIONAL		2.5	Liu et al. (1994) Jbact	7961507	Escherichia coli	no direct evidence on the targeted operons by flhC and D, monitoring of fliC expression; the results suggest that another regulator operates in planta
M_RSp1390_c	=	1		RSp0385	expression activation	DNA-binding	+	SBO:0000170	OPTIONAL		2.5	Liu et al. (1994) Jbact	7961507	Escherichia coli	no direct evidence on the targeted operons by flhC and D, monitoring of fliC expression; the results suggest that another regulator operates in planta
M_RSp1401_c	=	1		M_RSp1402_c	molecular inactivation	Protein phosphorylation	-	SBO:0000169	EXCLUSIVE		2			Ralstonia solanacearum GMI1000	no direct evidence on the targeted operons by flhC and D, monitoring of fliC expression; the results suggest that another regulator operates in planta
M_RSp1401_c	=	1		M_RSp1409_c	molecular inactivation	Protein phosphorylation	-	SBO:0000169	EXCLUSIVE		2			Ralstonia solanacearum GMI1000	no direct evidence on the targeted operons by flhC and D, monitoring of fliC expression; the results suggest that another regulator operates in planta
M_RSp1402_c	=	1		M_RSp0377_c	molecular activation	Protein-protein binding	+	SBO:0000170	OPTIONAL		2			Ralstonia solanacearum GMI1000	no direct evidence on the targeted operons by flhC and D, monitoring of fliC expression; the results suggest that another regulator operates in planta
M_RSp1402_c	=	1		M_RSp0378_c	molecular activation	Protein-protein binding	+	SBO:0000170	OPTIONAL		2			Ralstonia solanacearum GMI1000
M_RSp1402_c	=	1		M_RSp0391_c	molecular activation	Protein-protein binding	+	SBO:0000170	OPTIONAL		2			Ralstonia solanacearum GMI1000	substrate unknown but seems involved in virulence; arbitrary flux value
M_RSp1403_c	=	1		M_chemmeth_c	molecular inactivation	Protein methylation	-	SBO:0000170	EXCLUSIVE		2			Ralstonia solanacearum GMI1000	substrate unknown but seems involved in virulence; arbitrary flux value
M_RSp1405_c	=	1		M_chemmeth_c	molecular activation	Protein methylation	+	SBO:0000169	OPTIONAL		2			Ralstonia solanacearum GMI1000
M_RSp1407_c	=	1		M_RSp1408_c	molecular activation	Protein-protein binding	+	SBO:0000170	OPTIONAL		2			Ralstonia solanacearum GMI1000
M_RSp1408_c	=	1		M_RSc0741_c	molecular activation	Protein phosphorylation	+	SBO:0000170	OPTIONAL		2			Ralstonia solanacearum GMI1000
M_RSp1408_c	=	1		M_RSp1402_c	molecular activation	Protein phosphorylation	+	SBO:0000170	OPTIONAL		2			Ralstonia solanacearum GMI1000
M_RSp1408_c	=	1		M_RSp1403_c	molecular activation	Protein phosphorylation	+	SBO:0000170	OPTIONAL		2			Ralstonia solanacearum GMI1000
M_RSp1408_c	=	1		M_RSp1409_c	molecular activation	Protein phosphorylation	+	SBO:0000170	OPTIONAL		2			Ralstonia solanacearum GMI1000	regulatory cascade based on genomic data
M_RSp1409_c	=	1		M_RSp0377_c	molecular activation	Protein-protein binding	+	SBO:0000170	OPTIONAL		2			Ralstonia solanacearum GMI1000
M_RSp1409_c	=	1		M_RSp0378_c	molecular activation	Protein-protein binding	+	SBO:0000170	OPTIONAL		2			Ralstonia solanacearum GMI1000	induced in planta and in minimal medium with sucrose
M_RSp1409_c	=	1		M_RSp0391_c	molecular activation	Protein-protein binding	+	SBO:0000170	OPTIONAL		2			Ralstonia solanacearum GMI1000	activation mecanism unknown; ratio relative to expression with glucose
M_RSp1412_c	=	1		RSp0339	expression activation	DNA-binding	+	SBO:0000170	OPTIONAL		2	Tans-Kersten et al. (2004) MPMI	15195951	Ralstonia solanacearum K60	indirect activation and intermediar not known; in Arlat et al. Pyruvate activate hrp regulon, since Plener et al. prhG is hypothethise in the model as the intermediary component, this as to be demonstrated
M_RSp1412_c	=	1		RSp0340	expression activation	DNA-binding	+	SBO:0000170	OPTIONAL		2	Tans-Kersten et al. (2004) MPMI	15195951	Ralstonia solanacearum K60	TAT-dependent secretion experimentally demonstrated; arbitrary flux value
M_RSp1412_c	=	1		RSp0341	expression activation	DNA-binding	+	SBO:0000170	OPTIONAL		2	Tans-Kersten et al. (2004) MPMI	15195951	Ralstonia solanacearum K60	arbitrary flux value
M_RSp1412_c	=	1		RSp0342	expression activation	DNA-binding	+	SBO:0000170	OPTIONAL		2	Tans-Kersten et al. (2004) MPMI	15195951	Ralstonia solanacearum K60	arbitrary flux value
M_RSp1412_c	=	1		RSp0343	expression activation	DNA-binding	+	SBO:0000170	OPTIONAL		2	Tans-Kersten et al. (2004) MPMI	15195951	Ralstonia solanacearum K60	arbitrary flux value
M_RSp1412_c	=	1		RSp0344	expression activation	DNA-binding	+	SBO:0000170	OPTIONAL		2	Tans-Kersten et al. (2004) MPMI	15195951	Ralstonia solanacearum K60	TAT system involved in translocation between cytoplasm to periplasm; arbitrary flux value
M_RSp1412_c	=	1		RSp0345	expression activation	DNA-binding	+	SBO:0000170	OPTIONAL		2	Tans-Kersten et al. (2004) MPMI	15195951	Ralstonia solanacearum K60
M_RSp1412_c	=	1		RSp0346	expression activation	DNA-binding	+	SBO:0000170	OPTIONAL		2	Tans-Kersten et al. (2004) MPMI	15195951	Ralstonia solanacearum K60
M_RSp1412_c	=	1		RSp0347	expression activation	DNA-binding	+	SBO:0000170	OPTIONAL		2	Tans-Kersten et al. (2004) MPMI	15195951	Ralstonia solanacearum K60
M_RSp1412_c	=	1		RSp0348	expression activation	DNA-binding	+	SBO:0000170	OPTIONAL		2	Tans-Kersten et al. (2004) MPMI	15195951	Ralstonia solanacearum K60
M_RSp1412_c	=	1		RSp0349	expression activation	DNA-binding	+	SBO:0000170	OPTIONAL		2	Tans-Kersten et al. (2004) MPMI	15195951	Ralstonia solanacearum K60
M_RSp1412_c	=	1		RSp0350	expression activation	DNA-binding	+	SBO:0000170	OPTIONAL		2	Tans-Kersten et al. (2004) MPMI	15195951	Ralstonia solanacearum K60
M_RSp1412_c	=	1		RSp0351	expression activation	DNA-binding	+	SBO:0000170	OPTIONAL		2	Tans-Kersten et al. (2004) MPMI	15195951	Ralstonia solanacearum K60
M_RSp1412_c	=	1		RSp0352	expression activation	DNA-binding	+	SBO:0000170	OPTIONAL		2	Tans-Kersten et al. (2004) MPMI	15195951	Ralstonia solanacearum K60
M_RSp1412_c	=	1		RSp0373	expression activation	DNA-binding	+	SBO:0000170	OPTIONAL		2	Tans-Kersten et al. (2004) MPMI	15195951	Ralstonia solanacearum K60
M_RSp1412_c	=	1		RSp0374	expression activation	DNA-binding	+	SBO:0000170	OPTIONAL		2	Tans-Kersten et al. (2004) MPMI	15195951	Ralstonia solanacearum K60
M_RSp1412_c	=	1		RSp0375	expression activation	DNA-binding	+	SBO:0000170	OPTIONAL		2	Tans-Kersten et al. (2004) MPMI	15195951	Ralstonia solanacearum K60
M_RSp1412_c	=	1		RSp0376	expression activation	DNA-binding	+	SBO:0000170	OPTIONAL		2	Tans-Kersten et al. (2004) MPMI	15195951	Ralstonia solanacearum K60
M_RSp1412_c	=	1		RSp0377	expression activation	DNA-binding	+	SBO:0000170	OPTIONAL		2	Tans-Kersten et al. (2004) MPMI	15195951	Ralstonia solanacearum K60
M_RSp1412_c	=	1		RSp0378	expression activation	DNA-binding	+	SBO:0000170	OPTIONAL		2	Tans-Kersten et al. (2004) MPMI	15195951	Ralstonia solanacearum K60
M_RSp1412_c	=	1		RSp0379	expression activation	DNA-binding	+	SBO:0000170	OPTIONAL		2	Tans-Kersten et al. (2004) MPMI	15195951	Ralstonia solanacearum K60
M_RSp1412_c	=	1		RSp0382	expression activation	DNA-binding	+	SBO:0000170	OPTIONAL		3	Tans-Kersten et al. (2004) MPMI	15195951	Ralstonia solanacearum K60
M_RSp1412_c	=	1		RSp0383	expression activation	DNA-binding	+	SBO:0000170	OPTIONAL		2	Tans-Kersten et al. (2004) MPMI	15195951	Ralstonia solanacearum K60
M_RSp1412_c	=	1		RSp0384	expression activation	DNA-binding	+	SBO:0000170	OPTIONAL		2	Tans-Kersten et al. (2004) MPMI	15195951	Ralstonia solanacearum K60
M_RSp1412_c	=	1		RSp0385	expression activation	DNA-binding	+	SBO:0000170	OPTIONAL		2	Tans-Kersten et al. (2004) MPMI	15195951	Ralstonia solanacearum K60
M_RSp1412_c	=	1		RSp0389	expression activation	DNA-binding	+	SBO:0000170	OPTIONAL		2	Tans-Kersten et al. (2004) MPMI	15195951	Ralstonia solanacearum K60
M_RSp1412_c	=	1		RSp0390	expression activation	DNA-binding	+	SBO:0000170	OPTIONAL		2	Tans-Kersten et al. (2004) MPMI	15195951	Ralstonia solanacearum K60
M_RSp1412_c	=	1		RSp0391	expression activation	DNA-binding	+	SBO:0000170	OPTIONAL		2	Tans-Kersten et al. (2004) MPMI	15195951	Ralstonia solanacearum K60
M_RSp1412_c	=	1		RSp0392	expression activation	DNA-binding	+	SBO:0000170	OPTIONAL		2	Tans-Kersten et al. (2004) MPMI	15195951	Ralstonia solanacearum K60
M_RSp1412_c	=	1		RSp0393	expression activation	DNA-binding	+	SBO:0000170	OPTIONAL		2	Tans-Kersten et al. (2004) MPMI	15195951	Ralstonia solanacearum K60
M_RSp1412_c	=	1		RSp0394	expression activation	DNA-binding	+	SBO:0000170	OPTIONAL		2	Tans-Kersten et al. (2004) MPMI	15195951	Ralstonia solanacearum K60
M_RSp1412_c	=	1		RSp0395	expression activation	DNA-binding	+	SBO:0000170	OPTIONAL		2	Tans-Kersten et al. (2004) MPMI	15195951	Ralstonia solanacearum K60
M_RSp1412_c	=	1		RSp1390	expression activation	DNA-binding	+	SBO:0000170	OPTIONAL		2	Tans-Kersten et al. (2004) MPMI	15195951	Ralstonia solanacearum K60
M_RSp1412_c	=	1		RSp1391	expression activation	DNA-binding	+	SBO:0000170	OPTIONAL		2	Tans-Kersten et al. (2004) MPMI	15195951	Ralstonia solanacearum K60
M_RSp1412_c	=	1		RSp1392	expression activation	DNA-binding	+	SBO:0000170	OPTIONAL		2	Tans-Kersten et al. (2004) MPMI	15195951	Ralstonia solanacearum K60
M_RSp1412_c	=	1		RSp1393	expression activation	DNA-binding	+	SBO:0000170	OPTIONAL		2	Tans-Kersten et al. (2004) MPMI	15195951	Ralstonia solanacearum K60
M_RSp1412_c	=	1		RSp1394	expression activation	DNA-binding	+	SBO:0000170	OPTIONAL		2	Tans-Kersten et al. (2004) MPMI	15195951	Ralstonia solanacearum K60
M_RSp1413_c	=	1		RSp0339	expression activation	DNA-binding	+	SBO:0000170	OPTIONAL		2	Tans-Kersten et al. (2004) MPMI	15195951	Ralstonia solanacearum K60
M_RSp1413_c	=	1		RSp0340	expression activation	DNA-binding	+	SBO:0000170	OPTIONAL		2	Tans-Kersten et al. (2004) MPMI	15195951	Ralstonia solanacearum K60
M_RSp1413_c	=	1		RSp0341	expression activation	DNA-binding	+	SBO:0000170	OPTIONAL		2	Tans-Kersten et al. (2004) MPMI	15195951	Ralstonia solanacearum K60
M_RSp1413_c	=	1		RSp0342	expression activation	DNA-binding	+	SBO:0000170	OPTIONAL		2	Tans-Kersten et al. (2004) MPMI	15195951	Ralstonia solanacearum K60
M_RSp1413_c	=	1		RSp0343	expression activation	DNA-binding	+	SBO:0000170	OPTIONAL		2	Tans-Kersten et al. (2004) MPMI	15195951	Ralstonia solanacearum K60
M_RSp1413_c	=	1		RSp0344	expression activation	DNA-binding	+	SBO:0000170	OPTIONAL		2	Tans-Kersten et al. (2004) MPMI	15195951	Ralstonia solanacearum K60
M_RSp1413_c	=	1		RSp0345	expression activation	DNA-binding	+	SBO:0000170	OPTIONAL		2	Tans-Kersten et al. (2004) MPMI	15195951	Ralstonia solanacearum K60
M_RSp1413_c	=	1		RSp0346	expression activation	DNA-binding	+	SBO:0000170	OPTIONAL		2	Tans-Kersten et al. (2004) MPMI	15195951	Ralstonia solanacearum K60
M_RSp1413_c	=	1		RSp0347	expression activation	DNA-binding	+	SBO:0000170	OPTIONAL		2	Tans-Kersten et al. (2004) MPMI	15195951	Ralstonia solanacearum K60
M_RSp1413_c	=	1		RSp0348	expression activation	DNA-binding	+	SBO:0000170	OPTIONAL		2	Tans-Kersten et al. (2004) MPMI	15195951	Ralstonia solanacearum K60
M_RSp1413_c	=	1		RSp0349	expression activation	DNA-binding	+	SBO:0000170	OPTIONAL		2	Tans-Kersten et al. (2004) MPMI	15195951	Ralstonia solanacearum K60
M_RSp1413_c	=	1		RSp0350	expression activation	DNA-binding	+	SBO:0000170	OPTIONAL		2	Tans-Kersten et al. (2004) MPMI	15195951	Ralstonia solanacearum K60
M_RSp1413_c	=	1		RSp0351	expression activation	DNA-binding	+	SBO:0000170	OPTIONAL		2	Tans-Kersten et al. (2004) MPMI	15195951	Ralstonia solanacearum K60
M_RSp1413_c	=	1		RSp0352	expression activation	DNA-binding	+	SBO:0000170	OPTIONAL		2	Tans-Kersten et al. (2004) MPMI	15195951	Ralstonia solanacearum K60
M_RSp1413_c	=	1		RSp0373	expression activation	DNA-binding	+	SBO:0000170	OPTIONAL		2	Tans-Kersten et al. (2004) MPMI	15195951	Ralstonia solanacearum K60
M_RSp1413_c	=	1		RSp0374	expression activation	DNA-binding	+	SBO:0000170	OPTIONAL		2	Tans-Kersten et al. (2004) MPMI	15195951	Ralstonia solanacearum K60
M_RSp1413_c	=	1		RSp0375	expression activation	DNA-binding	+	SBO:0000170	OPTIONAL		2	Tans-Kersten et al. (2004) MPMI	15195951	Ralstonia solanacearum K60
M_RSp1413_c	=	1		RSp0376	expression activation	DNA-binding	+	SBO:0000170	OPTIONAL		2	Tans-Kersten et al. (2004) MPMI	15195951	Ralstonia solanacearum K60
M_RSp1413_c	=	1		RSp0377	expression activation	DNA-binding	+	SBO:0000170	OPTIONAL		2	Tans-Kersten et al. (2004) MPMI	15195951	Ralstonia solanacearum K60
M_RSp1413_c	=	1		RSp0378	expression activation	DNA-binding	+	SBO:0000170	OPTIONAL		2	Tans-Kersten et al. (2004) MPMI	15195951	Ralstonia solanacearum K60
M_RSp1413_c	=	1		RSp0379	expression activation	DNA-binding	+	SBO:0000170	OPTIONAL		2	Tans-Kersten et al. (2004) MPMI	15195951	Ralstonia solanacearum K60
M_RSp1413_c	=	1		RSp0382	expression activation	DNA-binding	+	SBO:0000170	OPTIONAL		3	Tans-Kersten et al. (2004) MPMI	15195951	Ralstonia solanacearum K60
M_RSp1413_c	=	1		RSp0383	expression activation	DNA-binding	+	SBO:0000170	OPTIONAL		2	Tans-Kersten et al. (2004) MPMI	15195951	Ralstonia solanacearum K60
M_RSp1413_c	=	1		RSp0384	expression activation	DNA-binding	+	SBO:0000170	OPTIONAL		2	Tans-Kersten et al. (2004) MPMI	15195951	Ralstonia solanacearum K60
M_RSp1413_c	=	1		RSp0385	expression activation	DNA-binding	+	SBO:0000170	OPTIONAL		2	Tans-Kersten et al. (2004) MPMI	15195951	Ralstonia solanacearum K60
M_RSp1413_c	=	1		RSp0389	expression activation	DNA-binding	+	SBO:0000170	OPTIONAL		2	Tans-Kersten et al. (2004) MPMI	15195951	Ralstonia solanacearum K60
M_RSp1413_c	=	1		RSp0390	expression activation	DNA-binding	+	SBO:0000170	OPTIONAL		2	Tans-Kersten et al. (2004) MPMI	15195951	Ralstonia solanacearum K60
M_RSp1413_c	=	1		RSp0391	expression activation	DNA-binding	+	SBO:0000170	OPTIONAL		2	Tans-Kersten et al. (2004) MPMI	15195951	Ralstonia solanacearum K60
M_RSp1413_c	=	1		RSp0392	expression activation	DNA-binding	+	SBO:0000170	OPTIONAL		2	Tans-Kersten et al. (2004) MPMI	15195951	Ralstonia solanacearum K60
M_RSp1413_c	=	1		RSp0393	expression activation	DNA-binding	+	SBO:0000170	OPTIONAL		2	Tans-Kersten et al. (2004) MPMI	15195951	Ralstonia solanacearum K60
M_RSp1413_c	=	1		RSp0394	expression activation	DNA-binding	+	SBO:0000170	OPTIONAL		2	Tans-Kersten et al. (2004) MPMI	15195951	Ralstonia solanacearum K60
M_RSp1413_c	=	1		RSp0395	expression activation	DNA-binding	+	SBO:0000170	OPTIONAL		2	Tans-Kersten et al. (2004) MPMI	15195951	Ralstonia solanacearum K60
M_RSp1413_c	=	1		RSp1390	expression activation	DNA-binding	+	SBO:0000170	OPTIONAL		2	Tans-Kersten et al. (2004) MPMI	15195951	Ralstonia solanacearum K60
M_RSp1413_c	=	1		RSp1391	expression activation	DNA-binding	+	SBO:0000170	OPTIONAL		2	Tans-Kersten et al. (2004) MPMI	15195951	Ralstonia solanacearum K60
M_RSp1413_c	=	1		RSp1392	expression activation	DNA-binding	+	SBO:0000170	OPTIONAL		2	Tans-Kersten et al. (2004) MPMI	15195951	Ralstonia solanacearum K60
M_RSp1413_c	=	1		RSp1393	expression activation	DNA-binding	+	SBO:0000170	OPTIONAL		2	Tans-Kersten et al. (2004) MPMI	15195951	Ralstonia solanacearum K60
M_RSp1413_c	=	1		RSp1394	expression activation	DNA-binding	+	SBO:0000170	OPTIONAL		2	Tans-Kersten et al. (2004) MPMI	15195951	Ralstonia solanacearum K60
M_RSp1460_c	=	1		R_T3SS_E_RipAU_S	reaction activation	reaction catalysis	+	SBO:0000015	EXCLUSIVE		4	Mukaihara et al. (2010) MPMI	20121447	Ralstonia solanacearum RS1000
M_RSp1466_b	>	0	mM	R_ASPPROAS	reaction activation	reaction catalysis	+	SBO:0000172	OPTIONAL		4	Jeong et al. (2011) MolPlantPatho	21453432	Ralstonia solanacearum SL2029
M_RSp1467_b	>	0	mM	R_ASPPROAS	reaction activation	reaction catalysis	+	SBO:0000172	OPTIONAL		4	Jeong et al. (2011) MolPlantPatho	21453432	Ralstonia solanacearum SL2029
M_RSp1475_c	=	1		R_T3SS_E_RipAW_S	reaction activation	reaction catalysis	+	SBO:0000015	EXCLUSIVE		4	Mukaihara et al. (2010) MPMI	20121447	Ralstonia solanacearum RS1000
M_RSp1582_c	=	1		R_T3SS_E_RipAZ1_S	reaction activation	reaction catalysis	+	SBO:0000015	EXCLUSIVE		4	Mukaihara et al. (2010) MPMI	20121447	Ralstonia solanacearum RS1000
M_RSp1601_c	=	1		R_T3SS_E_RipBA_S	reaction activation	reaction catalysis	+	SBO:0000015	EXCLUSIVE		4	Mukaihara et al. (2010) MPMI	20121447	Ralstonia solanacearum RS1000
M_ser_L_b	>	0.001	mM	E_casamino_b	environment combination	entities combination	+	SBO:0000237	EXCLUSIVE		2
M_ser_L_b	>	0.001	mM	E_Cmedium_b	environment combination	entities combination	+	SBO:0000237	EXCLUSIVE		2
M_ser_L_b	>=	0.1	mM	M_CheD_c	molecular inactivation	Chemical-protein binding	-	SBO:0000169	EXCLUSIVE		2			Ralstonia solanacearum GMI1000
M_so4_b	>	0.05	mM	E_Cmedium_b	environment combination	entities combination	+	SBO:0000237	EXCLUSIVE		2
M_sucr_b	>	0.1	mM	M_RSp1286_c	molecular inactivation	Chemical-protein binding	-	SBO:0000169	EXCLUSIVE		3	Jacobs et al (2012) MBio.	22807564	Ralstonia solanacearum UW551
M_sucr_b	>	0.1	mM	RSc1524	expression activation	Undefined mecanism	+	SBO:0000170	OPTIONAL	11	2	Franks et al (2008) MolPlantPathol	18705885	Ralstonia solanacearum GMI1000
M_sucr_b	>	0.1	mM	RSp1023	expression activation	Undefined mecanism	+	SBO:0000170	OPTIONAL		1	Arlat et al. (1992) MPMI; Plener et al (2010) Jbact	1617200; 20008073	Ralstonia solanacearum GMI1000
M_TAT_c	=	1		R_PROT_cp_PehC_S	reaction activation	mecanical work	+	SBO:0000172	EXCLUSIVE		3	Gonzalez et al (2007) ApplEnvironMicrobiol	17468289	Ralstonia solanacearum GMI1000
M_TAT_c	=	1		R_PROT_cp_PlcN_S	reaction activation	mecanical work	+	SBO:0000172	EXCLUSIVE		2	Gonzalezet al (2007) AppEnvironMicrobiol	17468289	Ralstonia solanacearum GMI1000
M_TAT_c	=	1		R_PROT_cp_RSp0656_S	reaction activation	mecanical work	+	SBO:0000172	EXCLUSIVE		2	Gonzalezet al (2007) AppEnvironMicrobiol	17468289	Ralstonia solanacearum GMI1000
M_TAT_c	=	1		R_PROT_cp_RSp0881_S	reaction activation	mecanical work	+	SBO:0000172	EXCLUSIVE		2	Gonzalezet al (2007) AppEnvironMicrobiol	17468289	Ralstonia solanacearum GMI1000
M_TAT_c	=	1		R_PROT_pe_PehC_S	reaction activation	mecanical work	+	SBO:0000172	EXCLUSIVE		4	Schacht et al. (2011) Plant Physiol.Biochem; Gonzalez et al (2007) ApplEnvironMicrobiol; Lui et al (2005) MPMI; González and Allen (2003) MPMI; Tans-Kersten et al. (1998) ApplEnvironMicrobiol	21367611; 17468289; 16478049; 12795379; 9835583	Ralstonia solanacearum ToUdk2; Ralstonia solanacearum K60; Ralstonia solanacearum GMI1000
M_TAT_c	=	1		RSc0381	molecular activation	mecanical work	+	SBO:0000170	EXCLUSIVE		2	Gonzalezet al (2007) AppEnvironMicrobiol	17468289	Ralstonia solanacearum GMI1000
M_TAT_c	=	1		RSc0515	molecular activation	mecanical work	+	SBO:0000170	EXCLUSIVE		2	Gonzalezet al (2007) AppEnvironMicrobiol	17468289	Ralstonia solanacearum GMI1000
M_TAT_c	=	1		RSc0532	molecular activation	mecanical work	+	SBO:0000170	EXCLUSIVE		2	Gonzalezet al (2007) AppEnvironMicrobiol	17468289	Ralstonia solanacearum GMI1000
M_TAT_c	=	1		RSc0627	molecular activation	mecanical work	+	SBO:0000170	EXCLUSIVE		2	Gonzalezet al (2007) AppEnvironMicrobiol	17468289	Ralstonia solanacearum GMI1000
M_TAT_c	=	1		RSc0749	molecular activation	mecanical work	+	SBO:0000170	EXCLUSIVE		2	Gonzalezet al (2007) AppEnvironMicrobiol	17468289	Ralstonia solanacearum GMI1000
M_TAT_c	=	1		RSc0770	molecular activation	mecanical work	+	SBO:0000170	EXCLUSIVE		2	Gonzalezet al (2007) AppEnvironMicrobiol	17468289	Ralstonia solanacearum GMI1000
M_TAT_c	=	1		RSc0813	molecular activation	mecanical work	+	SBO:0000170	EXCLUSIVE		2	Gonzalezet al (2007) AppEnvironMicrobiol	17468289	Ralstonia solanacearum GMI1000
M_TAT_c	=	1		RSc0918	molecular activation	mecanical work	+	SBO:0000170	EXCLUSIVE		2	Gonzalezet al (2007) AppEnvironMicrobiol	17468289	Ralstonia solanacearum GMI1000
M_TAT_c	=	1		RSc0922	molecular activation	mecanical work	+	SBO:0000170	EXCLUSIVE		2	Gonzalezet al (2007) AppEnvironMicrobiol	17468289	Ralstonia solanacearum GMI1000
M_TAT_c	=	1		RSc0987	molecular activation	mecanical work	+	SBO:0000170	EXCLUSIVE		2	Gonzalezet al (2007) AppEnvironMicrobiol	17468289	Ralstonia solanacearum GMI1000
M_TAT_c	=	1		RSc1017	molecular activation	mecanical work	+	SBO:0000170	EXCLUSIVE		2	Gonzalezet al (2007) AppEnvironMicrobiol	17468289	Ralstonia solanacearum GMI1000
M_TAT_c	=	1		RSc1054	molecular activation	mecanical work	+	SBO:0000170	EXCLUSIVE		2	Gonzalezet al (2007) AppEnvironMicrobiol	17468289	Ralstonia solanacearum GMI1000
M_TAT_c	=	1		RSc1146	molecular activation	mecanical work	+	SBO:0000170	EXCLUSIVE		2	Gonzalezet al (2007) AppEnvironMicrobiol	17468289	Ralstonia solanacearum GMI1000
M_TAT_c	=	1		RSc1531	molecular activation	mecanical work	+	SBO:0000170	EXCLUSIVE		2	Gonzalezet al (2007) AppEnvironMicrobiol	17468289	Ralstonia solanacearum GMI1000
M_TAT_c	=	1		RSc1651	molecular activation	mecanical work	+	SBO:0000170	EXCLUSIVE		2	Gonzalezet al (2007) AppEnvironMicrobiol	17468289	Ralstonia solanacearum GMI1000
M_TAT_c	=	1		RSc1653	molecular activation	mecanical work	+	SBO:0000170	EXCLUSIVE		2	Gonzalezet al (2007) AppEnvironMicrobiol	17468289	Ralstonia solanacearum GMI1000
M_TAT_c	=	1		RSc1889	molecular activation	mecanical work	+	SBO:0000170	EXCLUSIVE		2	Gonzalezet al (2007) AppEnvironMicrobiol	17468289	Ralstonia solanacearum GMI1000
M_TAT_c	=	1		RSc2041	molecular activation	mecanical work	+	SBO:0000170	EXCLUSIVE		2	Gonzalezet al (2007) AppEnvironMicrobiol	17468289	Ralstonia solanacearum GMI1000
M_TAT_c	=	1		RSc2082	molecular activation	mecanical work	+	SBO:0000170	EXCLUSIVE		2	Gonzalezet al (2007) AppEnvironMicrobiol	17468289	Ralstonia solanacearum GMI1000
M_TAT_c	=	1		RSc2103	molecular activation	mecanical work	+	SBO:0000170	EXCLUSIVE		2	Gonzalezet al (2007) AppEnvironMicrobiol	17468289	Ralstonia solanacearum GMI1000
M_TAT_c	=	1		RSc2178	molecular activation	mecanical work	+	SBO:0000170	EXCLUSIVE		2	Gonzalezet al (2007) AppEnvironMicrobiol	17468289	Ralstonia solanacearum GMI1000
M_TAT_c	=	1		RSc2180	molecular activation	mecanical work	+	SBO:0000170	EXCLUSIVE		2	Gonzalezet al (2007) AppEnvironMicrobiol	17468289	Ralstonia solanacearum GMI1000
M_TAT_c	=	1		RSc2228	molecular activation	mecanical work	+	SBO:0000170	EXCLUSIVE		2	Gonzalezet al (2007) AppEnvironMicrobiol	17468289	Ralstonia solanacearum GMI1000
M_TAT_c	=	1		RSc2238	molecular activation	mecanical work	+	SBO:0000170	EXCLUSIVE		2	Gonzalezet al (2007) AppEnvironMicrobiol	17468289	Ralstonia solanacearum GMI1000
M_TAT_c	=	1		RSc2244	molecular activation	mecanical work	+	SBO:0000170	EXCLUSIVE		2	Gonzalezet al (2007) AppEnvironMicrobiol	17468289	Ralstonia solanacearum GMI1000
M_TAT_c	=	1		RSc2274	molecular activation	mecanical work	+	SBO:0000170	EXCLUSIVE		2	Gonzalezet al (2007) AppEnvironMicrobiol	17468289	Ralstonia solanacearum GMI1000
M_TAT_c	=	1		RSc2290	molecular activation	mecanical work	+	SBO:0000170	EXCLUSIVE		2	Gonzalezet al (2007) AppEnvironMicrobiol	17468289	Ralstonia solanacearum GMI1000
M_TAT_c	=	1		RSc2374	molecular activation	mecanical work	+	SBO:0000170	EXCLUSIVE		2	Gonzalezet al (2007) AppEnvironMicrobiol	17468289	Ralstonia solanacearum GMI1000
M_TAT_c	=	1		Rsc2428	molecular activation	mecanical work	+	SBO:0000170	EXCLUSIVE		2	Gonzalezet al (2007) AppEnvironMicrobiol	17468289	Ralstonia solanacearum GMI1000
M_TAT_c	=	1		RSc2495	molecular activation	mecanical work	+	SBO:0000170	EXCLUSIVE		2	Gonzalezet al (2007) AppEnvironMicrobiol	17468289	Ralstonia solanacearum GMI1000
M_TAT_c	=	1		RSc2519	molecular activation	mecanical work	+	SBO:0000170	EXCLUSIVE		2	Gonzalezet al (2007) AppEnvironMicrobiol	17468289	Ralstonia solanacearum GMI1000
M_TAT_c	=	1		RSc2530	molecular activation	mecanical work	+	SBO:0000170	OPTIONAL		2	Gonzalezet al (2007) AppEnvironMicrobiol	17468289	Ralstonia solanacearum GMI1000
M_TAT_c	=	1		RSc2539	molecular activation	mecanical work	+	SBO:0000170	EXCLUSIVE		2	Gonzalezet al (2007) AppEnvironMicrobiol	17468289	Ralstonia solanacearum GMI1000
M_TAT_c	=	1		RSc2548	molecular activation	mecanical work	+	SBO:0000170	EXCLUSIVE		2	Gonzalezet al (2007) AppEnvironMicrobiol	17468289	Ralstonia solanacearum GMI1000
M_TAT_c	=	1		RSc2733	molecular activation	mecanical work	+	SBO:0000170	EXCLUSIVE		2	Gonzalezet al (2007) AppEnvironMicrobiol	17468289	Ralstonia solanacearum GMI1000
M_TAT_c	=	1		RSc2743	molecular activation	mecanical work	+	SBO:0000170	EXCLUSIVE		2	Gonzalezet al (2007) AppEnvironMicrobiol	17468289	Ralstonia solanacearum GMI1000
M_TAT_c	=	1		RSc2758	molecular activation	mecanical work	+	SBO:0000170	EXCLUSIVE		2	Gonzalezet al (2007) AppEnvironMicrobiol	17468289	Ralstonia solanacearum GMI1000
M_TAT_c	=	1		RSc2784	molecular activation	mecanical work	+	SBO:0000170	EXCLUSIVE		2	Gonzalezet al (2007) AppEnvironMicrobiol	17468289	Ralstonia solanacearum GMI1000
M_TAT_c	=	1		RSc2818	molecular activation	mecanical work	+	SBO:0000170	EXCLUSIVE		2	Gonzalezet al (2007) AppEnvironMicrobiol	17468289	Ralstonia solanacearum GMI1000
M_TAT_c	=	1		RSc2864	molecular activation	mecanical work	+	SBO:0000170	EXCLUSIVE		2	Gonzalezet al (2007) AppEnvironMicrobiol	17468289	Ralstonia solanacearum GMI1000
M_TAT_c	=	1		RSc2929	molecular activation	mecanical work	+	SBO:0000170	EXCLUSIVE		2	Gonzalezet al (2007) AppEnvironMicrobiol	17468289	Ralstonia solanacearum GMI1000
M_TAT_c	=	1		Rsc2934	molecular activation	mecanical work	+	SBO:0000170	EXCLUSIVE		2	Gonzalezet al (2007) AppEnvironMicrobiol	17468289	Ralstonia solanacearum GMI1000
M_TAT_c	=	1		RSc2963	molecular activation	mecanical work	+	SBO:0000170	EXCLUSIVE		2	Gonzalezet al (2007) AppEnvironMicrobiol	17468289	Ralstonia solanacearum GMI1000
M_TAT_c	=	1		RSc2981	molecular activation	mecanical work	+	SBO:0000170	EXCLUSIVE		2	Gonzalezet al (2007) AppEnvironMicrobiol	17468289	Ralstonia solanacearum GMI1000
M_TAT_c	=	1		RSc3031	molecular activation	mecanical work	+	SBO:0000170	EXCLUSIVE		2	Gonzalezet al (2007) AppEnvironMicrobiol	17468289	Ralstonia solanacearum GMI1000
M_TAT_c	=	1		RSc3253	molecular activation	mecanical work	+	SBO:0000170	EXCLUSIVE		2	Gonzalezet al (2007) AppEnvironMicrobiol	17468289	Ralstonia solanacearum GMI1000
M_TAT_c	=	1		RSc3259	molecular activation	mecanical work	+	SBO:0000170	EXCLUSIVE		2	Gonzalezet al (2007) AppEnvironMicrobiol	17468289	Ralstonia solanacearum GMI1000
M_TAT_c	=	1		RSc3262	molecular activation	mecanical work	+	SBO:0000170	EXCLUSIVE		2	Gonzalezet al (2007) AppEnvironMicrobiol	17468289	Ralstonia solanacearum GMI1000
M_TAT_c	=	1		RSc3410	molecular activation	mecanical work	+	SBO:0000170	EXCLUSIVE		2	Gonzalezet al (2007) AppEnvironMicrobiol	17468289	Ralstonia solanacearum GMI1000
M_TAT_c	=	1		RSp0075	molecular activation	mecanical work	+	SBO:0000170	EXCLUSIVE		2	Gonzalezet al (2007) AppEnvironMicrobiol	17468289	Ralstonia solanacearum GMI1000
M_TAT_c	=	1		RSp0212	molecular activation	mecanical work	+	SBO:0000170	EXCLUSIVE		2	Gonzalezet al (2007) AppEnvironMicrobiol	17468289	Ralstonia solanacearum GMI1000
M_TAT_c	=	1		RSp0563	molecular activation	mecanical work	+	SBO:0000170	EXCLUSIVE		2	Gonzalezet al (2007) AppEnvironMicrobiol	17468289	Ralstonia solanacearum GMI1000
M_TAT_c	=	1		RSp0758	molecular activation	mecanical work	+	SBO:0000170	EXCLUSIVE		2	Gonzalezet al (2007) AppEnvironMicrobiol	17468289	Ralstonia solanacearum GMI1000
M_TAT_c	=	1		RSp0824	molecular activation	mecanical work	+	SBO:0000170	EXCLUSIVE		2	Gonzalezet al (2007) AppEnvironMicrobiol	17468289	Ralstonia solanacearum GMI1000
M_TAT_c	=	1		RSp0837	molecular activation	mecanical work	+	SBO:0000170	EXCLUSIVE		2	Gonzalezet al (2007) AppEnvironMicrobiol	17468289	Ralstonia solanacearum GMI1000
M_TAT_c	=	1		RSp1298	molecular activation	mecanical work	+	SBO:0000170	EXCLUSIVE		2	Gonzalezet al (2007) AppEnvironMicrobiol	17468289	Ralstonia solanacearum GMI1000
M_TAT_c	=	1		RSp1307	molecular activation	mecanical work	+	SBO:0000170	EXCLUSIVE		2	Gonzalezet al (2007) AppEnvironMicrobiol	17468289	Ralstonia solanacearum GMI1000
M_TAT_c	=	1		RSp1338	molecular activation	mecanical work	+	SBO:0000170	EXCLUSIVE		2	Gonzalezet al (2007) AppEnvironMicrobiol	17468289	Ralstonia solanacearum GMI1000
M_TAT_c	=	1		RSp1366	molecular activation	mecanical work	+	SBO:0000170	EXCLUSIVE		2	Gonzalezet al (2007) AppEnvironMicrobiol	17468289	Ralstonia solanacearum GMI1000
M_TAT_c	=	1		RSp1368	molecular activation	mecanical work	+	SBO:0000170	EXCLUSIVE		2	Gonzalezet al (2007) AppEnvironMicrobiol	17468289	Ralstonia solanacearum GMI1000	type IISS-dependent secretion; arbitrary flux value
M_TAT_c	=	1		RSp1373	molecular activation	mecanical work	+	SBO:0000170	EXCLUSIVE		2	Gonzalezet al (2007) AppEnvironMicrobiol	17468289	Ralstonia solanacearum GMI1000	type IISS-dependent secretion; arbitrary flux value
M_TAT_c	=	1		RSp1383	molecular activation	mecanical work	+	SBO:0000170	EXCLUSIVE		2	Gonzalezet al (2007) AppEnvironMicrobiol	17468289	Ralstonia solanacearum GMI1000	type IISS-dependent secretion; arbitrary flux value
M_TAT_c	=	1		RSp1497	molecular activation	mecanical work	+	SBO:0000170	EXCLUSIVE		2	Gonzalezet al (2007) AppEnvironMicrobiol	17468289	Ralstonia solanacearum GMI1000	type IISS-dependent secretion suggested; arbitrary flux value
M_TAT_c	=	1		RSp1509	molecular activation	mecanical work	+	SBO:0000170	EXCLUSIVE		2	Gonzalezet al (2007) AppEnvironMicrobiol	17468289	Ralstonia solanacearum GMI1000	type IISS-dependent secretion; arbitrary flux value
M_TAT_c	=	1		RSp1521	molecular activation	mecanical work	+	SBO:0000170	EXCLUSIVE		2	Gonzalezet al (2007) AppEnvironMicrobiol	17468289	Ralstonia solanacearum GMI1000	type IISS-dependent secretion; arbitrary flux value
M_TAT_c	=	1		RSp1575	molecular activation	mecanical work	+	SBO:0000170	EXCLUSIVE		2	Gonzalezet al (2007) AppEnvironMicrobiol	17468289	Ralstonia solanacearum GMI1000
M_TAT_c	=	1		RSp1652	molecular activation	mecanical work	+	SBO:0000170	EXCLUSIVE		2	Gonzalezet al (2007) AppEnvironMicrobiol	17468289	Ralstonia solanacearum GMI1000	regulatory cascade based on genomic data
M_thm_b	>	0.00001	mM	E_Cmedium_b	environment combination	entities combination	+	SBO:0000237	EXCLUSIVE		2				regulatory cascade based on genomic data
M_thr_L_b	>	0.001	mM	E_casamino_b	environment combination	entities combination	+	SBO:0000237	EXCLUSIVE		2				regulatory cascade based on genomic data
M_thr_L_b	>	0.001	mM	E_Cmedium_b	environment combination	entities combination	+	SBO:0000237	EXCLUSIVE		2				regulatory cascade based on genomic data
M_TIIISS_p	=	1		R_T3SS_E_RipA1_S	reaction activation	mecanical work	+	SBO:0000172	EXCLUSIVE		2.5			Ralstonia solanacearum GMI1000	activation mecanism unknown; ratio relative to expression with glucose
M_TIIISS_p	=	1		R_T3SS_E_RipA2_S	reaction activation	mecanical work	+	SBO:0000172	EXCLUSIVE		4	Mukaihara et al. (2010) MPMI	20121447	Ralstonia solanacearum RS1000
M_TIIISS_p	=	1		R_T3SS_E_RipA3_S	reaction activation	mecanical work	+	SBO:0000172	EXCLUSIVE		4	Mukaihara et al. (2010) MPMI	20121447	Ralstonia solanacearum RS1000	RSc3151 need to be activated proteolytically; threshold value corresponds to 1/10 of the Km value of the reaction for this substrate
M_TIIISS_p	=	1		R_T3SS_E_RipA4_S	reaction activation	mecanical work	+	SBO:0000172	EXCLUSIVE		4	Mukaihara et al. (2010) MPMI	20121447	Ralstonia solanacearum RS1000	RSc3151 need to be activated proteolytically. the oxidation reaction represent around 39%; threshold value corresponds to 1/10 of the Km value of the reaction for this substrate
M_TIIISS_p	=	1		R_T3SS_E_RipA5_S	reaction activation	mecanical work	+	SBO:0000172	EXCLUSIVE		4	Mukaihara et al. (2010) MPMI	20121447	Ralstonia solanacearum RS1000
M_TIIISS_p	=	1		R_T3SS_E_RipAA_S	reaction activation	mecanical work	+	SBO:0000172	EXCLUSIVE		4	Mukaihara et al. (2010) MPMI; Turner (2009) PlantPhysiol; Poueymiro et al. (2009) MPMI; Macho 2010 MPMI; Vailleau et al (2007) MPMI; Meyer et al. (2006) Jbact; Carney and Denny (1990) Jbact	20121447; 19493968; 19348572; 20687809; 17313167; 16788199; 2203731	Ralstonia solanacearum GMI1000; Ralstonia solanacearum RS1000
M_TIIISS_p	=	1		R_T3SS_E_RipAB_S	reaction activation	mecanical work	+	SBO:0000172	EXCLUSIVE		4	Mukaihara et al. (2010) MPMI; Kanda et al. (2003) MPMI	20121447; 12744516	Ralstonia solanacearum OE1-1; Ralstonia solanacearum RS1000
M_TIIISS_p	=	1		R_T3SS_E_RipAC_S	reaction activation	mecanical work	+	SBO:0000172	EXCLUSIVE		4	Mukaihara et al. (2010) MPMI; Tamura et al. (2005) Microbiology; Kanda et al. (2003) MPMI	20121447; 16151200; 12744516	Ralstonia solanacearum RS1000; Ralstonia solanacearum RS1002; Ralstonia solanacearum OE1-1
M_TIIISS_p	=	1		R_T3SS_E_RipAD_S	reaction activation	mecanical work	+	SBO:0000172	EXCLUSIVE		2.5			Ralstonia solanacearum GMI1000
M_TIIISS_p	=	1		R_T3SS_E_RipAE_S	reaction activation	mecanical work	+	SBO:0000172	EXCLUSIVE		4	Mukaihara et al. (2010) MPMI	20121447	Ralstonia solanacearum RS1000	specific receptors unknown; chemotaxis is strain specific then low confidence level was assigned even K60 has strong response
M_TIIISS_p	=	1		R_T3SS_E_RipAF1_S	reaction activation	mecanical work	+	SBO:0000172	EXCLUSIVE		4	Mukaihara et al. (2010) MPMI	20121447	Ralstonia solanacearum RS1000	arbitrary flux value
M_TIIISS_p	=	1		R_T3SS_E_RipAG_S	reaction activation	mecanical work	+	SBO:0000172	EXCLUSIVE		4	Mukaihara et al. (2010) MPMI	20121447	Ralstonia solanacearum RS1000	RSc3151 need to be activated proteolytically. the oxidation reaction represent only 7.7%; threshold value corresponds to 1/10 of the Km value of the reaction for this substrate
M_TIIISS_p	=	1		R_T3SS_E_RipAH_S	reaction activation	mecanical work	+	SBO:0000172	EXCLUSIVE		4	Mukaihara et al. (2010) MPMI	20121447	Ralstonia solanacearum RS1000	protein phosphorylating epsR not known
M_TIIISS_p	=	1		R_T3SS_E_RipAI_S	reaction activation	mecanical work	+	SBO:0000172	EXCLUSIVE		2.5			Ralstonia solanacearum GMI1000
M_TIIISS_p	=	1		R_T3SS_E_RipAJ_S	reaction activation	mecanical work	+	SBO:0000172	EXCLUSIVE		4	Mukaihara et al. (2010) MPMI	20121447	Ralstonia solanacearum RS1000	regulatory cascade based on genomic data
M_TIIISS_p	=	1		R_T3SS_E_RipAK_S	reaction activation	mecanical work	+	SBO:0000172	EXCLUSIVE		4	Mukaihara et al. (2010) MPMI	20121447	Ralstonia solanacearum RS1000	staionnary phase
M_TIIISS_p	=	1		R_T3SS_E_RipAL_S	reaction activation	mecanical work	+	SBO:0000172	EXCLUSIVE		2.5			Ralstonia solanacearum GMI1000
M_TIIISS_p	=	1		R_T3SS_E_RipAM_S	reaction activation	mecanical work	+	SBO:0000172	EXCLUSIVE		2.5			Ralstonia solanacearum GMI1000
M_TIIISS_p	=	1		R_T3SS_E_RipAN_S	reaction activation	mecanical work	+	SBO:0000172	EXCLUSIVE		4	Mukaihara et al. (2010) MPMI	20121447	Ralstonia solanacearum RS1000
M_TIIISS_p	=	1		R_T3SS_E_RipAO_S	reaction activation	mecanical work	+	SBO:0000172	EXCLUSIVE		4	Mukaihara et al. (2010) MPMI	20121447	Ralstonia solanacearum RS1000	Genomic data: two component system
M_TIIISS_p	=	1		R_T3SS_E_RipAP_S	reaction activation	mecanical work	+	SBO:0000172	EXCLUSIVE		2.5			Ralstonia solanacearum GMI1000	Genomic data: colocalised with flhC and flhD
M_TIIISS_p	=	1		R_T3SS_E_RipAQ_S	reaction activation	mecanical work	+	SBO:0000172	EXCLUSIVE		4	Mukaihara et al. (2010) MPMI	20121447	Ralstonia solanacearum RS1000	Genomic data: colocalised with flhC and flhD
M_TIIISS_p	=	1		R_T3SS_E_RipAR_S	reaction activation	mecanical work	+	SBO:0000172	EXCLUSIVE		4	Mukaihara et al. (2010) MPMI	20121447	Ralstonia solanacearum RS1000	compared to exponential phase; operon with flhD
M_TIIISS_p	=	1		R_T3SS_E_RipAS_S	reaction activation	mecanical work	+	SBO:0000172	EXCLUSIVE		4	Mukaihara et al. (2010) MPMI	20121447	Ralstonia solanacearum RS1000	compared to exponential phase; operon with flhC
M_TIIISS_p	=	1		R_T3SS_E_RipAT_S	reaction activation	mecanical work	+	SBO:0000172	EXCLUSIVE		4	Mukaihara et al. (2010) MPMI	20121447	Ralstonia solanacearum RS1000	added to decouple the biomass flux variable to its impact on the regulatory nework in order to not fix its value after the network state calculation
M_TIIISS_p	=	1		R_T3SS_E_RipAU_S	reaction activation	mecanical work	+	SBO:0000172	EXCLUSIVE		4	Mukaihara et al. (2010) MPMI	20121447	Ralstonia solanacearum RS1000	added to decouple the biomass flux variable to its impact on the regulatory nework in order to not fix its value after the network state calculation
M_TIIISS_p	=	1		R_T3SS_E_RipAV_S	reaction activation	mecanical work	+	SBO:0000172	EXCLUSIVE		4	Mukaihara et al. (2010) MPMI	20121447	Ralstonia solanacearum RS1000
M_TIIISS_p	=	1		R_T3SS_E_RipAW_S	reaction activation	mecanical work	+	SBO:0000172	EXCLUSIVE		4	Mukaihara et al. (2010) MPMI	20121447	Ralstonia solanacearum RS1000
M_TIIISS_p	=	1		R_T3SS_E_RipAX1_S	reaction activation	mecanical work	+	SBO:0000172	EXCLUSIVE		2.5			Ralstonia solanacearum GMI1000
M_TIIISS_p	=	1		R_T3SS_E_RipAX2_S	reaction activation	mecanical work	+	SBO:0000172	EXCLUSIVE		4	Mukaihara et al. (2010) MPMI	20121447	Ralstonia solanacearum RS1000
M_TIIISS_p	=	1		R_T3SS_E_RipAY_S	reaction activation	mecanical work	+	SBO:0000172	EXCLUSIVE		4	Mukaihara et al. (2010) MPMI	20121447	Ralstonia solanacearum RS1000
M_TIIISS_p	=	1		R_T3SS_E_RipAZ1_S	reaction activation	mecanical work	+	SBO:0000172	EXCLUSIVE		4	Mukaihara et al. (2010) MPMI	20121447	Ralstonia solanacearum RS1000
M_TIIISS_p	=	1		R_T3SS_E_RipB_S	reaction activation	mecanical work	+	SBO:0000172	EXCLUSIVE		4	Mukaihara et al. (2010) MPMI	20121447	Ralstonia solanacearum RS1000	arbitrary flux value
M_TIIISS_p	=	1		R_T3SS_E_RipBA_S	reaction activation	mecanical work	+	SBO:0000172	EXCLUSIVE		4	Mukaihara et al. (2010) MPMI	20121447	Ralstonia solanacearum RS1000
M_TIIISS_p	=	1		R_T3SS_E_RipBB_S	reaction activation	mecanical work	+	SBO:0000172	EXCLUSIVE		4	Mukaihara et al. (2010) MPMI	20121447	Ralstonia solanacearum RS1000
M_TIIISS_p	=	1		R_T3SS_E_RipC1_S	reaction activation	mecanical work	+	SBO:0000172	EXCLUSIVE		4	Mukaihara et al. (2010) MPMI	20121447	Ralstonia solanacearum RS1000	regulatory cascade based on genomic data
M_TIIISS_p	=	1		R_T3SS_E_RipD_S	reaction activation	mecanical work	+	SBO:0000172	EXCLUSIVE		4	Mukaihara et al. (2010) MPMI; Tamura et al. (2005) Microbiology	20121447; 16151200	Ralstonia solanacearum RS1000	regulatory cascade based on genomic data
M_TIIISS_p	=	1		R_T3SS_E_RipE1_S	reaction activation	mecanical work	+	SBO:0000172	EXCLUSIVE		4	Mukaihara et al. (2010) MPMI	20121447	Ralstonia solanacearum RS1000	regulatory cascade based on genomic data
M_TIIISS_p	=	1		R_T3SS_E_RipF1_S	reaction activation	mecanical work	+	SBO:0000172	EXCLUSIVE		2.5			Ralstonia solanacearum GMI1000	regulatory cascade based on genomic data
M_TIIISS_p	=	1		R_T3SS_E_RipG1_S	reaction activation	mecanical work	+	SBO:0000172	EXCLUSIVE		4	Remigi et al. (2011) NewPhytologist; Mukaihara et al. (2010) MPMI; Kajava et al. (2008) PloSOne; Angot et al. (2006) PNAS	21902695; 20121447; 18301771; 16983093	Ralstonia solanacearum GMI1000; Ralstonia solanacearum RS1000	regulatory cascade based on genomic data
M_TIIISS_p	=	1		R_T3SS_E_RipG2_S	reaction activation	mecanical work	+	SBO:0000172	EXCLUSIVE		4	Remigi et al. (2011) NewPhytologist; Mukaihara et al. (2010) MPMI; Kajava et al. (2008) PloSOne; Angot et al. (2006) PNAS	21902695; 20121447; 18301771; 16983093	Ralstonia solanacearum GMI1000; Ralstonia solanacearum RS1000	regulatory cascade based on genomic data
M_TIIISS_p	=	1		R_T3SS_E_RipG3_S	reaction activation	mecanical work	+	SBO:0000172	EXCLUSIVE		4	Remigi et al. (2011) NewPhytologist; Mukaihara et al. (2010) MPMI; Kajava et al. (2008) PloSOne; Angot et al. (2006) PNAS	21902695; 20121447; 18301771; 16983093	Ralstonia solanacearum GMI1000; Ralstonia solanacearum RS1000
M_TIIISS_p	=	1		R_T3SS_E_RipG4_S	reaction activation	mecanical work	+	SBO:0000172	EXCLUSIVE		4	Remigi et al. (2011) NewPhytologist; Mukaihara et al. (2010) MPMI; Kajava et al. (2008) PloSOne; Angot et al. (2006) PNAS	21902695; 20121447; 18301771; 16983093	Ralstonia solanacearum GMI1000; Ralstonia solanacearum RS1000
M_TIIISS_p	=	1		R_T3SS_E_RipG5_S	reaction activation	mecanical work	+	SBO:0000172	EXCLUSIVE		4	Remigi et al. (2011) NewPhytologist; Mukaihara et al. (2010) MPMI; Kajava et al. (2008) PloSOne; Angot et al. (2006) PNAS	21902695; 20121447; 18301771; 16983093	Ralstonia solanacearum GMI1000; Ralstonia solanacearum RS1000
M_TIIISS_p	=	1		R_T3SS_E_RipG6_S	reaction activation	mecanical work	+	SBO:0000172	EXCLUSIVE		4	Remigi et al. (2011) NewPhytologist; Mukaihara et al. (2010) MPMI; Kajava et al. (2008) PloSOne; Angot et al. (2006) PNAS	21902695; 20121447; 18301771; 16983093	Ralstonia solanacearum GMI1000; Ralstonia solanacearum RS1000
M_TIIISS_p	=	1		R_T3SS_E_RipG7_S	reaction activation	mecanical work	+	SBO:0000172	EXCLUSIVE		4	Remigi et al. (2011) NewPhytologist; Mukaihara et al. (2010) MPMI; Turner (2009) PlantPhysiol; Kajava et al. (2008) PloSOne; Angot et al. (2006) PNAS	21902695; 20121447; 19493968; 18301771; 16983093	Ralstonia solanacearum GMI1000; Ralstonia solanacearum RS1000
M_TIIISS_p	=	1		R_T3SS_E_RipH1_S	reaction activation	mecanical work	+	SBO:0000172	EXCLUSIVE		2.5			Ralstonia solanacearum GMI1000
M_TIIISS_p	=	1		R_T3SS_E_RipH2_S	reaction activation	mecanical work	+	SBO:0000172	EXCLUSIVE		2.5			Ralstonia solanacearum GMI1000
M_TIIISS_p	=	1		R_T3SS_E_RipH3_S	reaction activation	mecanical work	+	SBO:0000172	EXCLUSIVE		2.5			Ralstonia solanacearum GMI1000	regulatory cascade based on genomic data
M_TIIISS_p	=	1		R_T3SS_E_RipI_S	reaction activation	mecanical work	+	SBO:0000172	EXCLUSIVE		4	Mukaihara et al. (2010) MPMI	20121447	Ralstonia solanacearum RS1000	regulatory cascade based on genomic data
M_TIIISS_p	=	1		R_T3SS_E_RipJ_S	reaction activation	mecanical work	+	SBO:0000172	EXCLUSIVE		4	Mukaihara et al. (2010) MPMI	20121447	Ralstonia solanacearum RS1000	regulatory cascade based on genomic data
M_TIIISS_p	=	1		R_T3SS_E_RipK_S	reaction activation	mecanical work	+	SBO:0000172	EXCLUSIVE		2.5			Ralstonia solanacearum GMI1000	regulatory cascade based on genomic data
M_TIIISS_p	=	1		R_T3SS_E_RipL_S	reaction activation	mecanical work	+	SBO:0000172	EXCLUSIVE		4	Mukaihara et al. (2010) MPMI	20121447	Ralstonia solanacearum RS1000	regulatory cascade based on genomic data
M_TIIISS_p	=	1		R_T3SS_E_RipM_S	reaction activation	mecanical work	+	SBO:0000172	EXCLUSIVE		4	Mukaihara et al. (2010) MPMI	20121447	Ralstonia solanacearum RS1000	regulatory cascade based on genomic data
M_TIIISS_p	=	1		R_T3SS_E_RipN_S	reaction activation	mecanical work	+	SBO:0000172	EXCLUSIVE		4	Mukaihara et al. (2010) MPMI; Tamura et al. (2005) Microbiology	20121447; 16151200	Ralstonia solanacearum GMI1000; Ralstonia solanacearum RS1002	regulatory cascade based on genomic data
M_TIIISS_p	=	1		R_T3SS_E_RipO1_S	reaction activation	mecanical work	+	SBO:0000172	EXCLUSIVE		4	Mukaihara et al. (2010) MPMI	20121447	Ralstonia solanacearum RS1000	regulatory cascade based on genomic data
M_TIIISS_p	=	1		R_T3SS_E_RipP1_S	reaction activation	mecanical work	+	SBO:0000172	EXCLUSIVE		4	Mukaihara et al. (2010) MPMI; Poueymiro et al. (2009) MPMI; Lavie et al (2002) MPMI	20121447; 19348572; 12437304	Ralstonia solanacearum GMI1000; Ralstonia solanacearum RS1000	regulatory cascade based on genomic data
M_TIIISS_p	=	1		R_T3SS_E_RipP2_S	reaction activation	mecanical work	+	SBO:0000172	EXCLUSIVE		4	Tasset et al. (2010) PloSPathog; Mukaihara et al. (2010) MPMI; Bernoux et al. (2008) ThePlantCell; Deslandes et al. (2003) PNAS; Deslandes et al. (2002) PNAS	21124938; 20121447; 18708476; 12788974	Ralstonia solanacearum GMI1000; Ralstonia solanacearum RS1000	regulatory cascade based on genomic data
M_TIIISS_p	=	1		R_T3SS_E_RipQ_S	reaction activation	mecanical work	+	SBO:0000172	EXCLUSIVE		4	Mukaihara et al. (2010) MPMI; Tamura et al. (2005) Microbiology	20121447; 16151200	Ralstonia solanacearum RS1000; Ralstonia solanacearum RS1002	regulatory cascade based on genomic data
M_TIIISS_p	=	1		R_T3SS_E_RipR_S	reaction activation	mecanical work	+	SBO:0000172	EXCLUSIVE		4	Mukaihara et al. (2010) MPMI; Tamura et al. (2005) Microbiology	20121447; 16151200	Ralstonia solanacearum GMI1000; Ralstonia solanacearum RS1002; Ralstonia solanacearum RS1000
M_TIIISS_p	=	1		R_T3SS_E_RipS1_S	reaction activation	mecanical work	+	SBO:0000172	EXCLUSIVE		4	Mukaihara et al. (2010) MPMI	20121447	Ralstonia solanacearum RS1000
M_TIIISS_p	=	1		R_T3SS_E_RipS2_S	reaction activation	mecanical work	+	SBO:0000172	EXCLUSIVE		4	Mukaihara et al. (2010) MPMI	20121447	Ralstonia solanacearum RS1000
M_TIIISS_p	=	1		R_T3SS_E_RipS3_S	reaction activation	mecanical work	+	SBO:0000172	EXCLUSIVE		4	Mukaihara et al. (2010) MPMI	20121447	Ralstonia solanacearum RS1000
M_TIIISS_p	=	1		R_T3SS_E_RipS4_S	reaction activation	mecanical work	+	SBO:0000172	EXCLUSIVE		4	Mukaihara et al. (2010) MPMI	20121447	Ralstonia solanacearum RS1000
M_TIIISS_p	=	1		R_T3SS_E_RipS5_S	reaction activation	mecanical work	+	SBO:0000172	EXCLUSIVE		4	Mukaihara et al. (2010) MPMI	20121447	Ralstonia solanacearum RS1000
M_TIIISS_p	=	1		R_T3SS_E_RipS6_S	reaction activation	mecanical work	+	SBO:0000172	EXCLUSIVE		2.5			Ralstonia solanacearum GMI1000	Added for simulation purpose: essential gene required to be active for biomass production; mimic basal expression
M_TIIISS_p	=	1		R_T3SS_E_RipT_S	reaction activation	mecanical work	+	SBO:0000172	EXCLUSIVE		4	Mukaihara et al. (2010) MPMI	20121447	Ralstonia solanacearum RS1000
M_TIIISS_p	=	1		R_T3SS_E_RipTAL_S	reaction activation	mecanical work	+	SBO:0000172	EXCLUSIVE		4	Mukaihara et al. (2010) MPMI	20121447	Ralstonia solanacearum RS1000
M_TIIISS_p	=	1		R_T3SS_E_RipTPS_S	reaction activation	mecanical work	+	SBO:0000172	EXCLUSIVE		2.5			Ralstonia solanacearum GMI1000	Added for simulation purpose: essential gene required to be active for biomass production even it is not actived by HrpG; may be due to basal expression independently to HrpG
M_TIIISS_p	=	1		R_T3SS_E_RipU2_S	reaction activation	mecanical work	+	SBO:0000172	EXCLUSIVE		2.5			Ralstonia solanacearum GMI1000
M_TIIISS_p	=	1		R_T3SS_E_RipV1_S	reaction activation	mecanical work	+	SBO:0000172	EXCLUSIVE		4	Mukaihara et al. (2010) MPMI	20121447	Ralstonia solanacearum RS1000	regulatory cascade based on genomic data
M_TIIISS_p	=	1		R_T3SS_E_RipW_S	reaction activation	mecanical work	+	SBO:0000172	EXCLUSIVE		4	Li et al. (2010) MolPlantPatho	20447285	Ralstonia solanacearum ZJ3721	regulatory cascade based on genomic data
M_TIIISS_p	=	1		R_T3SS_E_RipX_S	reaction activation	mecanical work	+	SBO:0000172	EXCLUSIVE		4	Mukaihara et al. (2010) MPMI; Racape et al (2005) MolMicrobiol; Kanda et al. (2003) MPMI; Arlat et al. (1994) EMBOJ	20121447; 16313625; 12744516; 8313899	Ralstonia solanacearum GMI1000; Ralstonia solanacearum OE1-1; Ralstonia solanacearum RS1000	regulatory cascade based on genomic data
M_TIIISS_p	=	1		R_T3SS_E_RipY_S	reaction activation	mecanical work	+	SBO:0000172	EXCLUSIVE		4	Mukaihara et al. (2010) MPMI	20121447	Ralstonia solanacearum RS1000
M_TIIISS_p	=	1		R_T3SS_E_RipZ_S	reaction activation	mecanical work	+	SBO:0000172	EXCLUSIVE		4	Mukaihara et al. (2010) MPMI	20121447	Ralstonia solanacearum RS1000
M_TIISS_p	=	1		R_PROT_pe_CbhA_S	reaction activation	mecanical work	+	SBO:0000172	EXCLUSIVE		4	Lui et al (2005) MPMI	16478049	Ralstonia solanacearum GMI1000
M_TIISS_p	=	1		R_PROT_pe_Egl_S	reaction activation	mecanical work	+	SBO:0000172	EXCLUSIVE		4	Lui et al (2005) MPMI; Flavier et al. (1997) MolMic; Clough et al. (1997) Jbact; Huang et al. (1992) Jbact; Huang and Schell (1990) JBC; Huang et al. (1989) Jbact; Roberts et al. (1988) Jbact; ; Schell (1987) AppEnvironMicrobiol	16478049; 9383151; 9171411; 1735723; 2195024; 2738021; 2832363; 16347443	Ralstonia solanacearum GMI1000; Ralstonia solanacearum AW
M_TIISS_p	=	1		R_PROT_pe_PehB_S	reaction activation	mecanical work	+	SBO:0000172	EXCLUSIVE		4	Schacht et al. (2011) Plant Physiol.Biochem; Lui et al (2005) MPMI; González and Allen (2003) MPMI; Tans-Kersten et al. (1998) ApplEnvironMicrobiol; Huang and Allen (1997) Jbact	21367611; 16478049; 12795379; 9835583; 9393701	Ralstonia solanacearum ToUdk2; Ralstonia solanacearum GMI1000; Ralstonia solanacearum K60
M_TIISS_p	=	1		R_PROT_pe_PehC_S	reaction activation	mecanical work	+	SBO:0000172	EXCLUSIVE		4	Schacht et al. (2011) Plant Physiol.Biochem; Gonzalez et al (2007) ApplEnvironMicrobiol; Lui et al (2005) MPMI; González and Allen (2003) MPMI; Tans-Kersten et al. (1998) ApplEnvironMicrobiol	21367611; 17468289; 16478049; 12795379; 9835583	Ralstonia solanacearum ToUdk2; Ralstonia solanacearum K60; Ralstonia solanacearum GMI1000
M_TIISS_p	=	1		R_PROT_pe_PglA_S	reaction activation	mecanical work	+	SBO:0000172	EXCLUSIVE		4	Schacht et al. (2011) Plant Physiol.Biochem; Lui et al (2005) MPMI; González and Allen (2003) MPMI; Tans-Kersten et al. (1998) ApplEnvironMicrobiol; Allen et al. (1997) MPMI; Huang and Schell (1990) Jbact; Schell et al. (1988) Jbact	21367611; 16478049; 12795379; 9835583; 9390420; 2193922; 3049534	Ralstonia solanacearum ToUdk2; Ralstonia solanacearum GMI1000; Ralstonia solanacearum K60; Ralstonia solanacearum AW
M_TIISS_p	=	1		R_PROT_pe_Pme_S	reaction activation	mecanical work	+	SBO:0000172	EXCLUSIVE		4	Lui et al (2005) MPMI; Tans-Kersten et al. (1998) ApplEnvironMicrobiol; Flavier et al. (1997) MolMic; Clough et al. (1997) Jbact; Spok et al. (1991) JGenMicrobiol	16478049; 9835583; 9383151; 9171411; 2045776	Ralstonia solanacearum GMI1000; Ralstonia solanacearum K60
M_TISS_p	=	1		R_PROT_ce_RSp0294_S	reaction activation	mecanical work	+	SBO:0000172	EXCLUSIVE		2			Ralstonia solanacearum GMI1000
M_TIVpilus_1_p	=	1		M_TIVpili_p	molecular activation	protein complex formation	+	SBO:0000526	OPTIONAL		2			Ralstonia solanacearum GMI1000
M_TIVpilus_2_p	=	1		M_TIVpili_p	molecular activation	protein complex formation	+	SBO:0000526	OPTIONAL		2			Ralstonia solanacearum GMI1000
M_TIVpilus_2_p	=	1		R_twitching	reaction activation	mecanical work	+	SBO:0000172	EXCLUSIVE		2			Ralstonia solanacearum GMI1000	type IISS-dependent secretion; arbitrary flux value
M_TIVpilus_3_p	=	1		M_TIVpili_p	molecular activation	protein complex formation	+	SBO:0000526	OPTIONAL		2			Ralstonia solanacearum GMI1000	regulatory cascade based on genomic data
M_tre_b	>	0.1	mM	RSc1524	expression activation	Undefined mecanism	+	SBO:0000170	OPTIONAL	2	2	Franks et al (2008) MolPlantPathol	18705885	Ralstonia solanacearum GMI1000	regulatory cascade based on genomic data
M_trp_L_b	>	0.001	mM	E_Cmedium_b	environment combination	entities combination	+	SBO:0000237	EXCLUSIVE		2				regulatory cascade based on genomic data
M_trp_L_b	>	0.0034	mM	R_LAAO6ex	reaction activation	reaction catalysis	+	SBO:0000015	EXCLUSIVE		4	Kurosawa et al. (2009) JBiochem	19304791	Ralstonia solanacearum UW551
M_trp_L_b	>	0.0034	mM	R_TRPODC	reaction activation	reaction catalysis	+	SBO:0000015	EXCLUSIVE		4	Kurosawa et al. (2009) JBiochem	19304791	Ralstonia solanacearum UW551
M_trp_L_b	<	0.1	mM	RSc0758	expression repression	Undefined mecanism	-	SBO:0000169	EXCLUSIVE		1			Ralstonia solanacearum GMI1000
M_trp_L_b	<	0.1	mM	RSc0759	expression repression	Undefined mecanism	-	SBO:0000169	EXCLUSIVE		1			Ralstonia solanacearum GMI1000
M_trp_L_b	<	0.1	mM	RSc0760	expression repression	Undefined mecanism	-	SBO:0000169	EXCLUSIVE		1			Ralstonia solanacearum GMI1000
M_tyr_L_b	>	0.001	mM	E_casamino_b	environment combination	entities combination	+	SBO:0000237	EXCLUSIVE		2
M_tyr_L_b	>	0.001	mM	E_Cmedium_b	environment combination	entities combination	+	SBO:0000237	EXCLUSIVE		2
M_tyr_L_b	>=	0.1	mM	M_CheD_c	molecular inactivation	Chemical-protein binding	-	SBO:0000169	EXCLUSIVE		1	Yao and Allen (2006) Jbact	16672623	Ralstonia solanacearum K60
M_tyr_L_b	>	0	mM	R_TYRDOPOex	reaction activation	reaction catalysis	+	SBO:0000015	EXCLUSIVE		4	Hernandez-romero et al (2006) FEBSJ; Hernandez-romero et al (2005) ApplEnvironMicrobiol; Molloy et al (2013) BiotechnolBioeng.	16403014; 16269713; 23381872	Ralstonia solanacearum GMI1000
M_tyr_L_b	>	0.0715	mM	R_TYRODC	reaction activation	reaction catalysis	+	SBO:0000015	EXCLUSIVE		4	Kurosawa et al. (2009) JBiochem	19304791	Ralstonia solanacearum UW551
M_unknown_kinase_epsR_c	=	1		M_RSp0338_c	molecular activation	Protein phosphorylation	+	SBO:0000170	OPTIONAL		2	Chapman and Kao (1998) Jbact	9422588	Ralstonia solanacearum K60
M_unknown_signal_pehS_b	>	0	mM	M_RSc2808_c	molecular activation	Chemical-protein binding	+	SBO:0000170	OPTIONAL		3	Allen et al. (1997) MPMI	9390420	Ralstonia solanacearum K60
M_unknown_signal_pilJ_b	>	0	mM	M_RSc0671_c	molecular activation	Chemical-protein binding	+	SBO:0000170	OPTIONAL		2			Ralstonia solanacearum GMI1000	Added for simulation purpose: essential gene required to be active for biomass production even it is not actived by HrpB; may be due to basal expression independently to HrpB
M_unknown_signal_vsrA_b	>	0	mM	M_RSc0289_c	molecular activation	Chemical-protein binding	+	SBO:0000170	OPTIONAL		2	Meng et al. (2011) Jbact.; Huang et al. (1995) Jbact; Schell et al. (1994) MolMic	21421761; 7868600; 8152373	Ralstonia solanacearum K60
M_unknown_signal_vsrB_b	>	0	mM	M_RSc2456_c	molecular activation	Chemical-protein binding	+	SBO:0000170	OPTIONAL		2	Meng et al. (2011) Jbact.; Garg et al. (2000) Jbact; Huang et al. (1995) Jbact	21421761; 11073909; 7868600	Ralstonia solanacearum K60
M_val_L_b	>	0.001	mM	E_casamino_b	environment combination	entities combination	+	SBO:0000237	EXCLUSIVE		2
M_val_L_b	>	0.001	mM	E_Cmedium_b	environment combination	entities combination	+	SBO:0000237	EXCLUSIVE		2				Added for simulation purpose: essential gene required to be active for biomass production even it is not actived by PrhG; may be due to basal expression of the TAT system
M_zn2_b	>	0.001	mM	M_RSp0488_c	molecular activation	Chemical-protein binding	+	SBO:0000170	OPTIONAL		2			Ralstonia solanacearum GMI1000
R_artifact_BIOMASS	=	1		RSp1410	expression activation	Undefined mecanism	+	SBO:0000170	OPTIONAL		2			Ralstonia solanacearum GMI1000	regulatory cascade based on genomic data
R_artifact_BIOMASS	=	1		RSp1411	expression activation	Undefined mecanism	+	SBO:0000170	OPTIONAL		2			Ralstonia solanacearum GMI1000	regulatory cascade based on genomic data
R_artifact_BIOMASS	=	1		RSp1412	expression activation	Undefined mecanism	+	SBO:0000170	OPTIONAL	2.18	3	Meng et al. (2011) Jbact.	21421761	Ralstonia solanacearum K60	regulatory cascade based on genomic data
R_artifact_BIOMASS	=	1		RSp1413	expression activation	Undefined mecanism	+	SBO:0000170	OPTIONAL	2.18	3	Meng et al. (2011) Jbact.	21421761	Ralstonia solanacearum K60	regulatory cascade based on genomic data
R_BIOMASS	<	0.01	h-1	R_artifact_BIOMASS	molecular activation	Undefined mecanism	+	SBO:0000170	EXCLUSIVE		1				regulatory cascade based on genomic data
R_BIOMASS	>=	0		R_BIOMASS	molecular activation	Undefined mecanism	+	SBO:0000170	EXCLUSIVE		1				regulatory cascade based on genomic data
RSc0018	=	1		M_RSc0018_c	gene expression	transcription and translation	+	SBO:0000589	EXCLUSIVE		2			Ralstonia solanacearum GMI1000
RSc0041	=	1		M_RSc0041_c	gene expression	transcription and translation	+	SBO:0000589	EXCLUSIVE		4	Mukaihara et al. (2010) MPMI	20121447	Ralstonia solanacearum RS1000	Added for simulation purpose: essential gene required to be active for biomass production even it is not actived by HrpG; may be due to basal expression independently to HrpG
RSc0245	=	1		M_RSc0245_c	gene expression	transcription and translation	+	SBO:0000589	EXCLUSIVE		4	Mukaihara et al. (2010) MPMI	20121447	Ralstonia solanacearum RS1000
RSc0257	=	1		M_RSc0257_c	gene expression	transcription and translation	+	SBO:0000589	EXCLUSIVE		4	Mukaihara et al. (2010) MPMI	20121447	Ralstonia solanacearum RS1000
RSc0289	=	1		M_RSc0289_c	gene expression	transcription and translation	+	SBO:0000589	EXCLUSIVE		2			Ralstonia solanacearum GMI1000
RSc0292	=	1		M_RSc0292_c	gene expression	transcription and translation	+	SBO:0000589	EXCLUSIVE		2			Ralstonia solanacearum GMI1000
RSc0319	=	1		R_PROT_cp_PlcN_S	gene expression	transcription and translation	+	SBO:0000589	EXCLUSIVE		2			Ralstonia solanacearum GMI1000	basal expression of phcA required for simulation of phcA induction when phcR is repressed; maybe unknow signal, like metabolic signal, is involved in the induction
RSc0321	=	1		M_RSc0321_c	gene expression	transcription and translation	+	SBO:0000589	EXCLUSIVE		4	Mukaihara et al. (2010) MPMI	20121447	Ralstonia solanacearum RS1000
RSc0390	=	0		RSc0390	expression activation	basal expression	+	SBO:0000169	OPTIONAL		1	Plener et al (2010) Jbact	20008073	Ralstonia solanacearum GMI1000
RSc0557	=	1		M_TIVpilus_1_p	gene expression	transcription and translation	+	SBO:0000589	EXCLUSIVE		2			Ralstonia solanacearum GMI1000
RSc0557	=	1		M_TIVpilus_2_p	gene expression	transcription and translation	+	SBO:0000589	EXCLUSIVE		2			Ralstonia solanacearum GMI1000
RSc0557	=	1		M_TIVpilus_3_p	gene expression	transcription and translation	+	SBO:0000589	EXCLUSIVE		2			Ralstonia solanacearum GMI1000	regulatory cascade based on genomic data
RSc0558	=	1		M_TIVpilus_1_p	gene expression	transcription and translation	+	SBO:0000589	EXCLUSIVE		2			Ralstonia solanacearum GMI1000	regulatory cascade based on genomic data
RSc0558	=	1		M_TIVpilus_2_p	gene expression	transcription and translation	+	SBO:0000589	EXCLUSIVE		2			Ralstonia solanacearum GMI1000	regulatory cascade based on genomic data
RSc0558	=	1		M_TIVpilus_3_p	gene expression	transcription and translation	+	SBO:0000589	EXCLUSIVE		2			Ralstonia solanacearum GMI1000	regulatory cascade based on genomic data
RSc0606	=	1		M_MCP_c	gene expression	transcription and translation	+	SBO:0000589	OPTIONAL		2			Ralstonia solanacearum GMI1000	regulatory cascade based on genomic data
RSc0608	=	1		M_RSc0608_c	gene expression	transcription and translation	+	SBO:0000589	EXCLUSIVE		4	Mukaihara et al. (2010) MPMI; Turner (2009) PlantPhysiol; Poueymiro et al. (2009) MPMI; Macho 2010 MPMI; Vailleau et al (2007) MPMI; Meyer et al. (2006) Jbact; Carney and Denny (1990) Jbact	20121447; 19493968; 19348572; 20687809; 17313167; 16788199; 2203731	Ralstonia solanacearum GMI1000; Ralstonia solanacearum RS1000	regulatory cascade based on genomic data
RSc0668	=	1		M_RSc0668_c	gene expression	transcription and translation	+	SBO:0000589	EXCLUSIVE		2			Ralstonia solanacearum GMI1000	regulatory cascade based on genomic data
RSc0669	=	1		M_RSc0669_c	gene expression	transcription and translation	+	SBO:0000589	EXCLUSIVE		2			Ralstonia solanacearum GMI1000	regulatory cascade based on genomic data
RSc0670	=	1		M_RSc0670_c	gene expression	transcription and translation	+	SBO:0000589	EXCLUSIVE		2			Ralstonia solanacearum GMI1000	regulatory cascade based on genomic data
RSc0671	=	1		M_RSc0671_c	gene expression	transcription and translation	+	SBO:0000589	EXCLUSIVE		2			Ralstonia solanacearum GMI1000	regulatory cascade based on genomic data; unknown target and signal
RSc0672	=	1		M_RSc0672_c	gene expression	transcription and translation	+	SBO:0000589	EXCLUSIVE		2			Ralstonia solanacearum GMI1000
RSc0716	=	1		M_TIVpilus_3_p	gene expression	transcription and translation	+	SBO:0000589	EXCLUSIVE		2			Ralstonia solanacearum GMI1000
RSc0717	=	1		M_TIVpilus_3_p	gene expression	transcription and translation	+	SBO:0000589	EXCLUSIVE		2			Ralstonia solanacearum GMI1000
RSc0718	=	1		M_TIVpilus_3_p	gene expression	transcription and translation	+	SBO:0000589	EXCLUSIVE		2			Ralstonia solanacearum GMI1000	regulatory cascade based on genomic data
RSc0719	=	1		M_TIVpilus_3_p	gene expression	transcription and translation	+	SBO:0000589	EXCLUSIVE		2			Ralstonia solanacearum GMI1000	regulatory cascade based on genomic data
RSc0720	=	1		M_TIVpilus_3_p	gene expression	transcription and translation	+	SBO:0000589	EXCLUSIVE		2			Ralstonia solanacearum GMI1000	regulatory cascade based on genomic data
RSc0722	=	1		M_TIVpilus_3_p	gene expression	transcription and translation	+	SBO:0000589	EXCLUSIVE		2			Ralstonia solanacearum GMI1000	regulatory cascade based on genomic data
RSc0723	=	1		M_TIVpilus_3_p	gene expression	transcription and translation	+	SBO:0000589	EXCLUSIVE		2			Ralstonia solanacearum GMI1000	regulatory cascade based on genomic data
RSc0724	=	1		M_TIVpilus_3_p	gene expression	transcription and translation	+	SBO:0000589	EXCLUSIVE		2			Ralstonia solanacearum GMI1000	regulatory cascade based on genomic data
RSc0725	=	1		M_TIVpilus_3_p	gene expression	transcription and translation	+	SBO:0000589	EXCLUSIVE		2			Ralstonia solanacearum GMI1000	basal expression required for simulation because twiching motility is not only active with root exudate
RSc0726	=	1		M_TIVpilus_3_p	gene expression	transcription and translation	+	SBO:0000589	EXCLUSIVE		2			Ralstonia solanacearum GMI1000	regulatory cascade based on genomic data
RSc0727	=	1		M_TIVpilus_3_p	gene expression	transcription and translation	+	SBO:0000589	EXCLUSIVE		2			Ralstonia solanacearum GMI1000	regulatory cascade based on genomic data
RSc0741	=	1		M_RSc0741_c	gene expression	transcription and translation	+	SBO:0000589	EXCLUSIVE		2			Ralstonia solanacearum GMI1000	regulatory cascade based on genomic data
RSc0742	=	1		M_RSc0742_c	gene expression	transcription and translation	+	SBO:0000589	EXCLUSIVE		2			Ralstonia solanacearum GMI1000	regulatory cascade based on genomic data
RSc0824	=	1		M_RSc0824_c	gene expression	transcription and translation	+	SBO:0000589	EXCLUSIVE		4	Mukaihara et al. (2010) MPMI	20121447	Ralstonia solanacearum RS1000	regulatory cascade based on genomic data
RSc0826	=	1		M_RSc0826_c	gene expression	transcription and translation	+	SBO:0000589	EXCLUSIVE		4	Mukaihara et al. (2010) MPMI; Poueymiro et al. (2009) MPMI; Lavie et al (2002) MPMI	20121447; 19348572; 12437304	Ralstonia solanacearum GMI1000; Ralstonia solanacearum RS1000	regulatory cascade based on genomic data
RSc0868	=	1		M_RSc0868_c	gene expression	transcription and translation	+	SBO:0000589	EXCLUSIVE		4	Tasset et al. (2010) PloSPathog; Mukaihara et al. (2010) MPMI; Bernoux et al. (2008) ThePlantCell; Deslandes et al. (2003) PNAS; Deslandes et al. (2002) PNAS	21124938; 20121447; 18708476; 12788974	Ralstonia solanacearum GMI1000; Ralstonia solanacearum RS1000	regulatory cascade based on genomic data
RSc0895	=	1		M_RSc0895_c	gene expression	transcription and translation	+	SBO:0000589	EXCLUSIVE		4	Mukaihara et al. (2010) MPMI	20121447	Ralstonia solanacearum RS1000	regulatory cascade based on genomic data
RSc1126	=	0		RSc1126	expression activation	basal expression	+	SBO:0000169	OPTIONAL		1	Flores-Cruz and Allen (2009) MPMI	19522559	Ralstonia solanacearum K60	regulatory cascade based on genomic data
RSc1155	=	1		M_MCP_c	gene expression	transcription and translation	+	SBO:0000589	OPTIONAL		2			Ralstonia solanacearum GMI1000
RSc1156	=	1		M_MCP_c	gene expression	transcription and translation	+	SBO:0000589	OPTIONAL		2			Ralstonia solanacearum GMI1000
RSc1171	=	0		RSc1171	expression activation	basal expression	+	SBO:0000169	OPTIONAL		1	Valls et al (2006) PloSPathogens	16933989	Ralstonia solanacearum GMI1000
RSc1207	=	1		M_RSc1207_c	gene expression	transcription and translation	+	SBO:0000589	EXCLUSIVE		2			Ralstonia solanacearum GMI1000
RSc1213	=	1		M_TIVpilus_1_p	gene expression	transcription and translation	+	SBO:0000589	EXCLUSIVE		2			Ralstonia solanacearum GMI1000
RSc1213	=	1		M_TIVpilus_2_p	gene expression	transcription and translation	+	SBO:0000589	EXCLUSIVE		2			Ralstonia solanacearum GMI1000
RSc1213	=	1		M_TIVpilus_3_p	gene expression	transcription and translation	+	SBO:0000589	EXCLUSIVE		2			Ralstonia solanacearum GMI1000
RSc1234	=	1		M_MCP_c	gene expression	transcription and translation	+	SBO:0000589	OPTIONAL		2			Ralstonia solanacearum GMI1000
RSc1283	=	1		M_RSc1283_c	gene expression	transcription and translation	+	SBO:0000589	EXCLUSIVE		2			Ralstonia solanacearum GMI1000
RSc1349	=	1		M_RSc1349_c	gene expression	transcription and translation	+	SBO:0000589	EXCLUSIVE		4	Mukaihara et al. (2010) MPMI	20121447	Ralstonia solanacearum RS1000
RSc1356	=	1		M_RSc1356_c	gene expression	transcription and translation	+	SBO:0000589	EXCLUSIVE		4	Remigi et al. (2011) NewPhytologist; Mukaihara et al. (2010) MPMI; Kajava et al. (2008) PloSOne; Angot et al. (2006) PNAS	21902695; 20121447; 18301771; 16983093	Ralstonia solanacearum GMI1000; Ralstonia solanacearum RS1000
RSc1357	=	1		M_RSc1357_c	gene expression	transcription and translation	+	SBO:0000589	EXCLUSIVE		4	Remigi et al. (2011) NewPhytologist; Mukaihara et al. (2010) MPMI; Turner (2009) PlantPhysiol; Kajava et al. (2008) PloSOne; Angot et al. (2006) PNAS	21902695; 20121447; 19493968; 18301771; 16983093	Ralstonia solanacearum GMI1000; Ralstonia solanacearum RS1000	gspD is slitly induced by prhG (Plener et al.) which arbore no reduced virulence compared to the WT strain whereas TIISS deletion mutant is higly reduced in virulence; thus the TIISS despite to be induced by prhG is not only regulated by prhG. Therefore a basal level of the TIISS is suspected and modelised by this basal activation of the gene regulated by prhG.
RSc1386	=	1		M_RSc1386_c	gene expression	transcription and translation	+	SBO:0000589	EXCLUSIVE		2.5			Ralstonia solanacearum GMI1000
RSc1460	=	1		M_MCP_c	gene expression	transcription and translation	+	SBO:0000589	OPTIONAL		2			Ralstonia solanacearum GMI1000
RSc1475	=	1		M_RSc1475_c	gene expression	transcription and translation	+	SBO:0000589	EXCLUSIVE		4	Mukaihara et al. (2010) MPMI	20121447	Ralstonia solanacearum RS1000
RSc1533	=	1		M_RSc1533_c	gene expression	transcription and translation	+	SBO:0000589	EXCLUSIVE		2			Ralstonia solanacearum GMI1000
RSc1534	=	1		M_RSc1534_c	gene expression	transcription and translation	+	SBO:0000589	EXCLUSIVE		2			Ralstonia solanacearum GMI1000
RSc1535	=	1		M_RSc1535_c	gene expression	transcription and translation	+	SBO:0000589	EXCLUSIVE		2			Ralstonia solanacearum GMI1000
RSc1756	=	1		R_PROT_pe_PehB_S	gene expression	transcription and translation	+	SBO:0000589	EXCLUSIVE		4	Schacht et al. (2011) Plant Physiol.Biochem; Lui et al (2005) MPMI; González and Allen (2003) MPMI; Tans-Kersten et al. (1998) ApplEnvironMicrobiol; Huang and Allen (1997) Jbact	21367611; 16478049; 12795379; 9835583; 9393701	Ralstonia solanacearum ToUdk2; Ralstonia solanacearum GMI1000; Ralstonia solanacearum K60
RSc1786	=	1		M_TIVpilus_1_p	gene expression	transcription and translation	+	SBO:0000589	EXCLUSIVE		2			Ralstonia solanacearum GMI1000
RSc1786	=	1		M_TIVpilus_2_p	gene expression	transcription and translation	+	SBO:0000589	EXCLUSIVE		2			Ralstonia solanacearum GMI1000
RSc1786	=	1		M_TIVpilus_3_p	gene expression	transcription and translation	+	SBO:0000589	EXCLUSIVE		2			Ralstonia solanacearum GMI1000
RSc1800	=	1		M_RSc1800_c	gene expression	transcription and translation	+	SBO:0000589	EXCLUSIVE		4	Remigi et al. (2011) NewPhytologist; Mukaihara et al. (2010) MPMI; Kajava et al. (2008) PloSOne; Angot et al. (2006) PNAS	21902695; 20121447; 18301771; 16983093	Ralstonia solanacearum GMI1000; Ralstonia solanacearum RS1000
RSc1801	=	1		M_RSc1801_c	gene expression	transcription and translation	+	SBO:0000589	EXCLUSIVE		4	Remigi et al. (2011) NewPhytologist; Mukaihara et al. (2010) MPMI; Kajava et al. (2008) PloSOne; Angot et al. (2006) PNAS	21902695; 20121447; 18301771; 16983093	Ralstonia solanacearum GMI1000; Ralstonia solanacearum RS1000
RSc1815	=	1		M_RSc1815_c	gene expression	transcription and translation	+	SBO:0000589	EXCLUSIVE		4	Mukaihara et al. (2010) MPMI	20121447	Ralstonia solanacearum RS1000
RSc1839	=	1		M_RSc1839_c	gene expression	transcription and translation	+	SBO:0000589	EXCLUSIVE		4	Mukaihara et al. (2010) MPMI	20121447	Ralstonia solanacearum RS1000
RSc1894	=	1		M_MCP_c	gene expression	transcription and translation	+	SBO:0000589	OPTIONAL		2			Ralstonia solanacearum GMI1000
RSc2101	=	1		M_RSc2101_c	gene expression	transcription and translation	+	SBO:0000589	EXCLUSIVE		4	Mukaihara et al. (2010) MPMI	20121447	Ralstonia solanacearum RS1000	type IISS-dependent secretion; arbitrary flux value
RSc2130	=	1		M_RSc2130_c	gene expression	transcription and translation	+	SBO:0000589	EXCLUSIVE		2.5			Ralstonia solanacearum GMI1000
RSc2132	=	1		M_RSc2132_c	gene expression	transcription and translation	+	SBO:0000589	EXCLUSIVE		4	Mukaihara et al. (2010) MPMI	20121447	Ralstonia solanacearum RS1000	type IISS-dependent secretion; arbitrary flux value
RSc2139	=	1		M_RSc2139_c	gene expression	transcription and translation	+	SBO:0000589	EXCLUSIVE		2.5			Ralstonia solanacearum GMI1000
RSc2169	=	1		M_RSc2169_c	gene expression	transcription and translation	+	SBO:0000589	EXCLUSIVE		2			Ralstonia solanacearum GMI1000
RSc2170	=	1		M_RSc2170_c	gene expression	transcription and translation	+	SBO:0000589	EXCLUSIVE		2			Ralstonia solanacearum GMI1000
RSc2171	=	1		M_RSc2171_c	gene expression	transcription and translation	+	SBO:0000589	EXCLUSIVE		2			Ralstonia solanacearum GMI1000
RSc2200	=	0		RSc2200	expression activation	basal expression	+	SBO:0000169	OPTIONAL		1	Occhialini et al. (2005) MPMI; Cunnac et al. (2004) Jbact	16167764; 15060033	Ralstonia solanacearum GMI1000
RSc2359	=	1		M_RSc2359_c	gene expression	transcription and translation	+	SBO:0000589	EXCLUSIVE		4	Mukaihara et al. (2010) MPMI	20121447	Ralstonia solanacearum RS1000
RSc2455	=	1		M_RSc2455_c	gene expression	transcription and translation	+	SBO:0000589	EXCLUSIVE		2			Ralstonia solanacearum GMI1000
RSc2456	=	1		M_RSc2456_c	gene expression	transcription and translation	+	SBO:0000589	EXCLUSIVE		2			Ralstonia solanacearum GMI1000
RSc2530	=	0		RSc2530	expression activation	basal expression	+	SBO:0000169	OPTIONAL		1	Gonzalezet al (2007) AppEnvironMicrobiol	17468289	Ralstonia solanacearum GMI1000
RSc2648	=	1		M_RSc2648_c	gene expression	transcription and translation	+	SBO:0000589	EXCLUSIVE		2			Ralstonia solanacearum GMI1000
RSc2675	=	1		M_TIVpilus_2_p	gene expression	transcription and translation	+	SBO:0000589	EXCLUSIVE		2			Ralstonia solanacearum GMI1000
RSc2677	=	1		M_TIVpilus_2_p	gene expression	transcription and translation	+	SBO:0000589	EXCLUSIVE		2			Ralstonia solanacearum GMI1000
RSc2678	=	1		M_TIVpilus_2_p	gene expression	transcription and translation	+	SBO:0000589	EXCLUSIVE		2			Ralstonia solanacearum GMI1000
RSc2680	=	1		M_TIVpilus_2_p	gene expression	transcription and translation	+	SBO:0000589	EXCLUSIVE		2			Ralstonia solanacearum GMI1000
RSc2681	=	1		M_TIVpilus_2_p	gene expression	transcription and translation	+	SBO:0000589	EXCLUSIVE		2			Ralstonia solanacearum GMI1000	regulatory cascade based on genomic data
RSc2682	=	1		M_TIVpilus_2_p	gene expression	transcription and translation	+	SBO:0000589	EXCLUSIVE		2			Ralstonia solanacearum GMI1000	regulatory cascade based on genomic data
RSc2690	=	1		M_RSc2690_c	gene expression	transcription and translation	+	SBO:0000589	EXCLUSIVE		2			Ralstonia solanacearum GMI1000	regulatory cascade based on genomic data
RSc2731	=	0		RSc2731	expression activation	basal expression	+	SBO:0000169	OPTIONAL		1	Valls et al (2006) PloSPathogens	16933989	Ralstonia solanacearum GMI1000	regulatory cascade based on genomic data
RSc2735	=	1		R_3OHPAMES	gene expression	transcription and translation	+	SBO:0000589	EXCLUSIVE		3	Clough et al. (1997) Jbact	9171411	Ralstonia solanacearum AW	regulatory cascade based on genomic data
RSc2736	=	1		M_RSc2736_c	gene expression	transcription and translation	+	SBO:0000589	EXCLUSIVE		2			Ralstonia solanacearum GMI1000	regulatory cascade based on genomic data
RSc2737	=	1		M_RSc2737_c	gene expression	transcription and translation	+	SBO:0000589	EXCLUSIVE		2			Ralstonia solanacearum GMI1000	regulatory cascade based on genomic data
RSc2748	=	1		M_RSc2748_c	gene expression	transcription and translation	+	SBO:0000589	EXCLUSIVE		2			Ralstonia solanacearum GMI1000	regulatory cascade based on genomic data
RSc2748	=	0		RSc2748	expression activation	basal expression	+	SBO:0000169	OPTIONAL		1	Clough et al. (1997) Jbact; Brumbley et al. (1993) Jbact; McWilliams et al. (1995) MPMI	9171411; 8366033; 8664493	Ralstonia solanacearum AW1; Ralstonia solanacearum K60	regulatory cascade based on genomic data
RSc2775	=	1		M_RSc2775_c	gene expression	transcription and translation	+	SBO:0000589	EXCLUSIVE		4	Li et al. (2010) MolPlantPatho	20447285	Ralstonia solanacearum ZJ3721	regulatory cascade based on genomic data
RSc2799	=	1		M_MCP_c	gene expression	transcription and translation	+	SBO:0000589	OPTIONAL		2			Ralstonia solanacearum GMI1000	regulatory cascade based on genomic data
RSc2807	=	1		M_RSc2807_c	gene expression	transcription and translation	+	SBO:0000589	EXCLUSIVE		2			Ralstonia solanacearum GMI1000	regulatory cascade based on genomic data
RSc2808	=	1		M_RSc2808_c	gene expression	transcription and translation	+	SBO:0000589	EXCLUSIVE		2			Ralstonia solanacearum GMI1000	regulatory cascade based on genomic data
RSc2825	=	1		M_TIVpilus_1_p	gene expression	transcription and translation	+	SBO:0000589	EXCLUSIVE		2			Ralstonia solanacearum GMI1000
RSc2825	=	1		M_TIVpilus_2_p	gene expression	transcription and translation	+	SBO:0000589	EXCLUSIVE		2			Ralstonia solanacearum GMI1000
RSc2825	=	1		M_TIVpilus_3_p	gene expression	transcription and translation	+	SBO:0000589	EXCLUSIVE		2			Ralstonia solanacearum GMI1000	regulatory cascade based on genomic data
RSc2826	=	1		M_TIVpilus_1_p	gene expression	transcription and translation	+	SBO:0000589	EXCLUSIVE		2			Ralstonia solanacearum GMI1000
RSc2826	=	1		M_TIVpilus_2_p	gene expression	transcription and translation	+	SBO:0000589	EXCLUSIVE		2			Ralstonia solanacearum GMI1000	motN expression
RSc2826	=	1		M_TIVpilus_3_p	gene expression	transcription and translation	+	SBO:0000589	EXCLUSIVE		2			Ralstonia solanacearum GMI1000	regulatory cascade based on genomic data
RSc2827	=	1		M_TIVpilus_1_p	gene expression	transcription and translation	+	SBO:0000589	EXCLUSIVE		2			Ralstonia solanacearum GMI1000	regulatory cascade based on genomic data
RSc2827	=	1		M_TIVpilus_2_p	gene expression	transcription and translation	+	SBO:0000589	EXCLUSIVE		2			Ralstonia solanacearum GMI1000	regulatory cascade based on genomic data
RSc2827	=	1		M_TIVpilus_3_p	gene expression	transcription and translation	+	SBO:0000589	EXCLUSIVE		2			Ralstonia solanacearum GMI1000	regulatory cascade based on genomic data
RSc2919	=	1		M_RSc2919_p	gene expression	transcription and translation	+	SBO:0000589	EXCLUSIVE		2			Ralstonia solanacearum GMI1000
RSc2940	=	1		M_TAT_c	gene expression	transcription and translation	+	SBO:0000589	EXCLUSIVE		2			Ralstonia solanacearum GMI1000	regulatory cascade based on genomic data
RSc2941	=	1		M_TAT_c	gene expression	transcription and translation	+	SBO:0000589	EXCLUSIVE		2			Ralstonia solanacearum GMI1000	regulatory cascade based on genomic data
RSc2942	=	1		M_TAT_c	gene expression	transcription and translation	+	SBO:0000589	EXCLUSIVE		2			Ralstonia solanacearum GMI1000
RSc2971	=	1		M_TIVpilus_1_p	gene expression	transcription and translation	+	SBO:0000589	EXCLUSIVE		2			Ralstonia solanacearum GMI1000
RSc2971	=	1		M_TIVpilus_2_p	gene expression	transcription and translation	+	SBO:0000589	EXCLUSIVE		2			Ralstonia solanacearum GMI1000
RSc2971	=	1		M_TIVpilus_3_p	gene expression	transcription and translation	+	SBO:0000589	EXCLUSIVE		2			Ralstonia solanacearum GMI1000
RSc2972	=	1		M_TIVpilus_1_p	gene expression	transcription and translation	+	SBO:0000589	EXCLUSIVE		2			Ralstonia solanacearum GMI1000	type IISS-dependent secretion; arbitrary flux value
RSc2972	=	1		M_TIVpilus_2_p	gene expression	transcription and translation	+	SBO:0000589	EXCLUSIVE		2			Ralstonia solanacearum GMI1000
RSc2972	=	1		M_TIVpilus_3_p	gene expression	transcription and translation	+	SBO:0000589	EXCLUSIVE		2			Ralstonia solanacearum GMI1000
RSc2972	=	0		RSc2972	gene expression	basal expression	+	SBO:0000589	OPTIONAL		2	Colburn-Clifford (2010) MPMI	20615115	Ralstonia solanacearum UW551
RSc2973	=	1		M_TIVpilus_1_p	gene expression	transcription and translation	+	SBO:0000589	EXCLUSIVE		2			Ralstonia solanacearum GMI1000	arbitrary flux value
RSc2973	=	1		M_TIVpilus_2_p	gene expression	transcription and translation	+	SBO:0000589	EXCLUSIVE		2			Ralstonia solanacearum GMI1000
RSc2973	=	1		M_TIVpilus_3_p	gene expression	transcription and translation	+	SBO:0000589	EXCLUSIVE		2			Ralstonia solanacearum GMI1000
RSc2974	=	1		M_TIVpilus_1_p	gene expression	transcription and translation	+	SBO:0000589	EXCLUSIVE		2			Ralstonia solanacearum GMI1000
RSc2974	=	1		M_TIVpilus_2_p	gene expression	transcription and translation	+	SBO:0000589	EXCLUSIVE		2			Ralstonia solanacearum GMI1000
RSc2974	=	1		M_TIVpilus_3_p	gene expression	transcription and translation	+	SBO:0000589	EXCLUSIVE		2			Ralstonia solanacearum GMI1000
RSc2975	=	1		M_TIVpilus_1_p	gene expression	transcription and translation	+	SBO:0000589	EXCLUSIVE		2			Ralstonia solanacearum GMI1000	arbitrary flux value
RSc2975	=	1		M_TIVpilus_2_p	gene expression	transcription and translation	+	SBO:0000589	EXCLUSIVE		2			Ralstonia solanacearum GMI1000	type IISS-dependent secretion suggested; arbitrary flux value
RSc2975	=	1		M_TIVpilus_3_p	gene expression	transcription and translation	+	SBO:0000589	EXCLUSIVE		2			Ralstonia solanacearum GMI1000
RSc3044	=	1		M_RSc3044_c	gene expression	transcription and translation	+	SBO:0000589	EXCLUSIVE		2			Ralstonia solanacearum GMI1000
RSc3105	=	1		M_TIISS_p	gene expression	transcription and translation	+	SBO:0000589	EXCLUSIVE		3	Lui et al (2005) MPMI	16478049	Ralstonia solanacearum GMI1000
RSc3106	=	1		M_TIISS_p	gene expression	transcription and translation	+	SBO:0000589	EXCLUSIVE		3	Lui et al (2005) MPMI	16478049	Ralstonia solanacearum GMI1000
RSc3107	=	1		M_TIISS_p	gene expression	transcription and translation	+	SBO:0000589	EXCLUSIVE		3	Lui et al (2005) MPMI	16478049	Ralstonia solanacearum GMI1000
RSc3108	=	1		M_TIISS_p	gene expression	transcription and translation	+	SBO:0000589	EXCLUSIVE		3	Lui et al (2005) MPMI	16478049	Ralstonia solanacearum GMI1000
RSc3109	=	1		M_TIISS_p	gene expression	transcription and translation	+	SBO:0000589	EXCLUSIVE		3	Lui et al (2005) MPMI	16478049	Ralstonia solanacearum GMI1000
RSc3110	=	1		M_TIISS_p	gene expression	transcription and translation	+	SBO:0000589	EXCLUSIVE		3	Lui et al (2005) MPMI	16478049	Ralstonia solanacearum GMI1000	Zuluaga et al. suggests transcription repression of hrpG in co-culture with plant cell but it could be mediated by the repression of prhI and prhR
RSc3111	=	1		M_TIISS_p	gene expression	transcription and translation	+	SBO:0000589	EXCLUSIVE		3	Lui et al (2005) MPMI	16478049	Ralstonia solanacearum GMI1000
RSc3112	=	1		M_TIISS_p	gene expression	transcription and translation	+	SBO:0000589	EXCLUSIVE		3	Lui et al (2005) MPMI	16478049	Ralstonia solanacearum GMI1000	Zuluaga et al. suggests transcription repression of hrpG in co-culture with plant cell but it could be mediated by the repression of prhI and prhR
RSc3113	=	1		M_TIISS_p	gene expression	transcription and translation	+	SBO:0000589	EXCLUSIVE		3	Lui et al (2005) MPMI	16478049	Ralstonia solanacearum GMI1000
RSc3114	=	1		M_TIISS_p	gene expression	transcription and translation	+	SBO:0000589	EXCLUSIVE		3	Lui et al (2005) MPMI	16478049	Ralstonia solanacearum GMI1000
RSc3114	=	0		RSc3114	gene expression	basal expression	+	SBO:0000589	OPTIONAL		3	Lui et al (2005) MPMI; Plener et al (2010) Jbact	16478049; 20008073	Ralstonia solanacearum GMI1000
RSc3115	=	1		M_TIISS_p	gene expression	transcription and translation	+	SBO:0000589	EXCLUSIVE		3	Lui et al (2005) MPMI	16478049	Ralstonia solanacearum GMI1000
RSc3116	=	1		M_TIISS_p	gene expression	transcription and translation	+	SBO:0000589	EXCLUSIVE		3	Lui et al (2005) MPMI	16478049	Ralstonia solanacearum GMI1000
RSc3174	=	1		M_RSc3174_c	gene expression	transcription and translation	+	SBO:0000589	EXCLUSIVE		2.5			Ralstonia solanacearum GMI1000
RSc3212	=	1		M_RSc3212_c	gene expression	transcription and translation	+	SBO:0000589	EXCLUSIVE		4	Mukaihara et al. (2010) MPMI	20121447	Ralstonia solanacearum RS1000
RSc3272	=	1		M_RSc3272_c	gene expression	transcription and translation	+	SBO:0000589	EXCLUSIVE		2.5			Ralstonia solanacearum GMI1000
RSc3287	=	1		M_RSc3287_c	gene expression	transcription and translation	+	SBO:0000589	EXCLUSIVE		2			Ralstonia solanacearum GMI1000
RSc3290	=	1		M_RSc3290_c	gene expression	transcription and translation	+	SBO:0000589	EXCLUSIVE		2.5			Ralstonia solanacearum GMI1000
RSc3307	=	1		M_MCP_c	gene expression	transcription and translation	+	SBO:0000589	OPTIONAL		2			Ralstonia solanacearum GMI1000
RSc3369	=	1		M_RSc3369_c	gene expression	transcription and translation	+	SBO:0000589	EXCLUSIVE		4	Mukaihara et al. (2010) MPMI	20121447	Ralstonia solanacearum RS1000
RSc3385	=	1		M_RSc3385_c	gene expression	transcription and translation	+	SBO:0000589	EXCLUSIVE		2			Ralstonia solanacearum GMI1000
RSc3387	=	1		M_RSc3387_c	gene expression	transcription and translation	+	SBO:0000589	EXCLUSIVE		2			Ralstonia solanacearum GMI1000
RSc3401	=	1		M_RSc3401_c	gene expression	transcription and translation	+	SBO:0000589	EXCLUSIVE		4	Mukaihara et al. (2010) MPMI	20121447	Ralstonia solanacearum RS1000
RSc3412	=	1		M_CheD_c	gene expression	transcription and translation	+	SBO:0000589	OPTIONAL		2			Ralstonia solanacearum GMI1000
RSp0028	=	1		M_RSp0028_c	gene expression	transcription and translation	+	SBO:0000589	EXCLUSIVE		4	Remigi et al. (2011) NewPhytologist; Mukaihara et al. (2010) MPMI; Kajava et al. (2008) PloSOne; Angot et al. (2006) PNAS	21902695; 20121447; 18301771; 16983093	Ralstonia solanacearum GMI1000; Ralstonia solanacearum RS1000
RSp0099	=	1		M_RSp0099_c	gene expression	transcription and translation	+	SBO:0000589	EXCLUSIVE		4	Mukaihara et al. (2010) MPMI	20121447	Ralstonia solanacearum RS1000	need check for hrpB regulation
RSp0138	=	1		R_PROT_pe_Pme_S	gene expression	transcription and translation	+	SBO:0000589	EXCLUSIVE		4	Lui et al (2005) MPMI; Tans-Kersten et al. (1998) ApplEnvironMicrobiol; Flavier et al. (1997) MolMic; Clough et al. (1997) Jbact; Spok et al. (1991) JGenMicrobiol	16478049; 9835583; 9383151; 9171411; 2045776	Ralstonia solanacearum GMI1000; Ralstonia solanacearum K60
RSp0160	=	1		M_RSp0160_c	gene expression	transcription and translation	+	SBO:0000589	EXCLUSIVE		2.5			Ralstonia solanacearum GMI1000
RSp0162	=	1		R_PROT_pe_Egl_S	gene expression	transcription and translation	+	SBO:0000589	EXCLUSIVE		4	Lui et al (2005) MPMI; Flavier et al. (1997) MolMic; Clough et al. (1997) Jbact; Huang et al. (1992) Jbact; Huang and Schell (1990) JBC; Huang et al. (1989) Jbact; Roberts et al. (1988) Jbact; ; Schell (1987) AppEnvironMicrobiol	16478049; 9383151; 9171411; 1735723; 2195024; 2738021; 2832363; 16347443	Ralstonia solanacearum GMI1000; Ralstonia solanacearum AW
RSp0193	=	1		M_RSp0193_c	gene expression	transcription and translation	+	SBO:0000589	EXCLUSIVE		4	Mukaihara et al. (2010) MPMI	20121447	Ralstonia solanacearum RS1000
RSp0213	=	1		M_RSp0213_c	gene expression	transcription and translation	+	SBO:0000589	EXCLUSIVE		2.5			Ralstonia solanacearum GMI1000
RSp0215	=	1		M_RSp0215_c	gene expression	transcription and translation	+	SBO:0000589	EXCLUSIVE		2.5			Ralstonia solanacearum GMI1000
RSp0216	=	1		M_RSp0216_c	gene expression	transcription and translation	+	SBO:0000589	EXCLUSIVE		2.5			Ralstonia solanacearum GMI1000	type IISS-dependent secretion; arbitrary flux value
RSp0255	=	1		M_RSp0255_c	gene expression	transcription and translation	+	SBO:0000589	EXCLUSIVE		2			Ralstonia solanacearum GMI1000	arbitrary flux value
RSp0290	=	1		M_TISS_p	gene expression	transcription and translation	+	SBO:0000589	EXCLUSIVE		2			Ralstonia solanacearum GMI1000
RSp0291	=	1		M_TISS_p	gene expression	transcription and translation	+	SBO:0000589	EXCLUSIVE		2			Ralstonia solanacearum GMI1000
RSp0292	=	1		M_TISS_p	gene expression	transcription and translation	+	SBO:0000589	EXCLUSIVE		2			Ralstonia solanacearum GMI1000
RSp0294	=	1		R_PROT_ce_RSp0294_S	gene expression	transcription and translation	+	SBO:0000589	EXCLUSIVE		2			Ralstonia solanacearum GMI1000
RSp0296	=	1		M_RSp0296_c	gene expression	transcription and translation	+	SBO:0000589	EXCLUSIVE		4	Mukaihara et al. (2010) MPMI	20121447	Ralstonia solanacearum RS1000
RSp0303	=	1		M_CheD_c	gene expression	transcription and translation	+	SBO:0000589	OPTIONAL		2			Ralstonia solanacearum GMI1000
RSp0304	=	1		M_RSp0304_c	gene expression	transcription and translation	+	SBO:0000589	EXCLUSIVE		4	Mukaihara et al. (2010) MPMI; Tamura et al. (2005) Microbiology	20121447; 16151200	Ralstonia solanacearum RS1000
RSp0323	=	1		M_RSp0323_c	gene expression	transcription and translation	+	SBO:0000589	EXCLUSIVE		4	Mukaihara et al. (2010) MPMI	20121447	Ralstonia solanacearum RS1000
RSp0338	=	1		M_RSp0338_c	gene expression	transcription and translation	+	SBO:0000589	EXCLUSIVE		2			Ralstonia solanacearum GMI1000
RSp0342	=	1		M_flagellar_system_p	gene expression	transcription and translation	+	SBO:0000589	EXCLUSIVE		2			Ralstonia solanacearum GMI1000
RSp0343	=	1		M_flagellar_system_p	gene expression	transcription and translation	+	SBO:0000589	EXCLUSIVE		2			Ralstonia solanacearum GMI1000
RSp0345	=	1		M_flagellar_system_p	gene expression	transcription and translation	+	SBO:0000589	EXCLUSIVE		2			Ralstonia solanacearum GMI1000
RSp0346	=	1		M_flagellar_system_p	gene expression	transcription and translation	+	SBO:0000589	EXCLUSIVE		2			Ralstonia solanacearum GMI1000
RSp0347	=	1		M_flagellar_system_p	gene expression	transcription and translation	+	SBO:0000589	EXCLUSIVE		2			Ralstonia solanacearum GMI1000
RSp0348	=	1		M_flagellar_system_p	gene expression	transcription and translation	+	SBO:0000589	EXCLUSIVE		2			Ralstonia solanacearum GMI1000
RSp0349	=	1		M_flagellar_system_p	gene expression	transcription and translation	+	SBO:0000589	EXCLUSIVE		2			Ralstonia solanacearum GMI1000
RSp0351	=	1		M_flagellar_system_p	gene expression	transcription and translation	+	SBO:0000589	EXCLUSIVE		2			Ralstonia solanacearum GMI1000
RSp0352	=	1		M_flagellar_system_p	gene expression	transcription and translation	+	SBO:0000589	EXCLUSIVE		2			Ralstonia solanacearum GMI1000
RSp0373	=	1		M_flagellar_system_p	gene expression	transcription and translation	+	SBO:0000589	EXCLUSIVE		2			Ralstonia solanacearum GMI1000
RSp0374	=	1		M_flagellar_system_p	gene expression	transcription and translation	+	SBO:0000589	EXCLUSIVE		2			Ralstonia solanacearum GMI1000
RSp0375	=	1		M_flagellar_system_p	gene expression	transcription and translation	+	SBO:0000589	EXCLUSIVE		2			Ralstonia solanacearum GMI1000
RSp0376	=	1		M_flagellar_system_p	gene expression	transcription and translation	+	SBO:0000589	EXCLUSIVE		2			Ralstonia solanacearum GMI1000
RSp0377	=	1		M_RSp0377_c	gene expression	transcription and translation	+	SBO:0000589	EXCLUSIVE		2			Ralstonia solanacearum GMI1000
RSp0378	=	1		M_RSp0378_c	gene expression	transcription and translation	+	SBO:0000589	EXCLUSIVE		2			Ralstonia solanacearum GMI1000
RSp0379	=	1		M_flagellar_system_p	gene expression	transcription and translation	+	SBO:0000589	EXCLUSIVE		2			Ralstonia solanacearum GMI1000
RSp0381	=	1		M_RSp0381_c	gene expression	transcription and translation	+	SBO:0000589	EXCLUSIVE		2			Ralstonia solanacearum GMI1000
RSp0381	=	0		RSp0381	expression activation	basal expression	+	SBO:0000169	OPTIONAL		3	Meng et al. (2011) Jbact.	21421761	Ralstonia solanacearum K60
RSp0382	=	1		M_flagellar_system_p	gene expression	transcription and translation	+	SBO:0000589	EXCLUSIVE		2			Ralstonia solanacearum GMI1000
RSp0383	=	1		M_flagellar_system_p	gene expression	transcription and translation	+	SBO:0000589	EXCLUSIVE		2			Ralstonia solanacearum GMI1000
RSp0389	=	1		M_flagellar_system_p	gene expression	transcription and translation	+	SBO:0000589	EXCLUSIVE		2			Ralstonia solanacearum GMI1000
RSp0390	=	1		M_flagellar_system_p	gene expression	transcription and translation	+	SBO:0000589	EXCLUSIVE		2			Ralstonia solanacearum GMI1000
RSp0391	=	1		M_RSp0391_c	gene expression	transcription and translation	+	SBO:0000589	EXCLUSIVE		2			Ralstonia solanacearum GMI1000
RSp0392	=	1		M_flagellar_system_p	gene expression	transcription and translation	+	SBO:0000589	EXCLUSIVE		2			Ralstonia solanacearum GMI1000
RSp0393	=	1		M_flagellar_system_p	gene expression	transcription and translation	+	SBO:0000589	EXCLUSIVE		2			Ralstonia solanacearum GMI1000	induced in planta and in minimal medium with sucrose
RSp0488	=	1		M_RSp0488_c	gene expression	transcription and translation	+	SBO:0000589	EXCLUSIVE		2			Ralstonia solanacearum GMI1000	regulatory cascade based on genomic data
RSp0489	=	1		M_RSp0489_c	gene expression	transcription and translation	+	SBO:0000589	EXCLUSIVE		2			Ralstonia solanacearum GMI1000	regulatory cascade based on genomic data
RSp0507	=	1		M_CheD_c	gene expression	transcription and translation	+	SBO:0000589	OPTIONAL		2			Ralstonia solanacearum GMI1000	regulatory cascade based on genomic data
RSp0572	=	1		M_RSp0572_c	gene expression	transcription and translation	+	SBO:0000589	EXCLUSIVE		4	Mukaihara et al. (2010) MPMI	20121447	Ralstonia solanacearum RS1000	regulatory cascade based on genomic data
RSp0583	=	1		R_PROT_pe_CbhA_S	gene expression	transcription and translation	+	SBO:0000589	EXCLUSIVE		4	Lui et al (2005) MPMI	16478049	Ralstonia solanacearum GMI1000	regulatory cascade based on genomic data
RSp0626	=	0		RSp0626	expression activation	basal expression	+	SBO:0000169	OPTIONAL		1	Plener et al (2010) Jbact	20008073	Ralstonia solanacearum GMI1000
RSp0654	=	1		M_RSp0654_c	gene expression	transcription and translation	+	SBO:0000589	EXCLUSIVE		2			Ralstonia solanacearum GMI1000
RSp0655	=	1		M_RSp0655_c	gene expression	transcription and translation	+	SBO:0000589	EXCLUSIVE		2			Ralstonia solanacearum GMI1000
RSp0656	=	1		R_PROT_cp_RSp0656_S	gene expression	transcription and translation	+	SBO:0000589	EXCLUSIVE		2			Ralstonia solanacearum GMI1000
RSp0672	=	1		M_RSp0672_c	gene expression	transcription and translation	+	SBO:0000589	EXCLUSIVE		4	Remigi et al. (2011) NewPhytologist; Mukaihara et al. (2010) MPMI; Kajava et al. (2008) PloSOne; Angot et al. (2006) PNAS	21902695; 20121447; 18301771; 16983093	Ralstonia solanacearum GMI1000; Ralstonia solanacearum RS1000
RSp0677	=	1		M_RSp0677_c	gene expression	transcription and translation	+	SBO:0000589	EXCLUSIVE		2			Ralstonia solanacearum GMI1000	regulatory cascade based on genomic data
RSp0731	=	1		M_RSp0731_c	gene expression	transcription and translation	+	SBO:0000589	EXCLUSIVE		2.5			Ralstonia solanacearum GMI1000	regulatory cascade based on genomic data
RSp0732	=	1		M_RSp0732_c	gene expression	transcription and translation	+	SBO:0000589	EXCLUSIVE		4	Mukaihara et al. (2010) MPMI	20121447	Ralstonia solanacearum RS1000
RSp0822	=	1		M_RSp0822_c	gene expression	transcription and translation	+	SBO:0000589	EXCLUSIVE		4	Mukaihara et al. (2010) MPMI	20121447	Ralstonia solanacearum RS1000
RSp0833	=	1		R_PROT_cp_PehC_S	gene expression	transcription and translation	+	SBO:0000589	EXCLUSIVE		2			Ralstonia solanacearum GMI1000
RSp0833	=	1		R_PROT_pe_PehC_S	gene expression	transcription and translation	+	SBO:0000589	EXCLUSIVE		4	Schacht et al. (2011) Plant Physiol.Biochem; Gonzalez et al (2007) ApplEnvironMicrobiol; Lui et al (2005) MPMI; González and Allen (2003) MPMI; Tans-Kersten et al. (1998) ApplEnvironMicrobiol	21367611; 17468289; 16478049; 12795379; 9835583	Ralstonia solanacearum ToUdk2; Ralstonia solanacearum K60; Ralstonia solanacearum GMI1000
RSp0838	=	1		M_RSp0838_c	gene expression	transcription and translation	+	SBO:0000589	EXCLUSIVE		4	Mukaihara et al. (2010) MPMI	20121447	Ralstonia solanacearum RS1000
RSp0840	=	1		M_MCP_c	gene expression	transcription and translation	+	SBO:0000589	OPTIONAL		2			Ralstonia solanacearum GMI1000
RSp0842	=	1		M_RSp0842_c	gene expression	transcription and translation	+	SBO:0000589	EXCLUSIVE		2.5			Ralstonia solanacearum GMI1000
RSp0845	=	1		M_RSp0845_c	gene expression	transcription and translation	+	SBO:0000589	EXCLUSIVE		4	Mukaihara et al. (2010) MPMI	20121447	Ralstonia solanacearum RS1000
RSp0846	=	1		M_RSp0846_c	gene expression	transcription and translation	+	SBO:0000589	EXCLUSIVE		4	Mukaihara et al. (2010) MPMI	20121447	Ralstonia solanacearum RS1000	regulatory cascade based on genomic data
RSp0847	=	1		M_RSp0847_c	gene expression	transcription and translation	+	SBO:0000589	EXCLUSIVE		4	Mukaihara et al. (2010) MPMI	20121447	Ralstonia solanacearum RS1000	regulatory cascade based on genomic data
RSp0849	=	1		M_RSp0849_c	gene expression	transcription and translation	+	SBO:0000589	EXCLUSIVE		2			Ralstonia solanacearum GMI1000
RSp0849	=	0		RSp0849	expression activation	basal expression	+	SBO:0000169	OPTIONAL		4	Yoshimochi et al (2009) JBact; Zuluaga et al (2013) fmicb	19060134; 24312090	Ralstonia solanacearum GMI1000
RSp0850	=	1		M_RSp0850_c	gene expression	transcription and translation	+	SBO:0000589	EXCLUSIVE		2			Ralstonia solanacearum GMI1000
RSp0850	=	0		RSp0850	expression activation	basal expression	+	SBO:0000169	OPTIONAL		4	Yoshimochi et al (2009) JBact; Zuluaga et al (2013) fmicb; Brito et al. (2002) MPMI	19060134; 24312090; 11876423	Ralstonia solanacearum GMI1000
RSp0851	=	1		M_RSp0851_c	gene expression	transcription and translation	+	SBO:0000589	EXCLUSIVE		2			Ralstonia solanacearum GMI1000
RSp0852	=	1		M_RSp0852_c	gene expression	transcription and translation	+	SBO:0000589	EXCLUSIVE		2			Ralstonia solanacearum GMI1000
RSp0854	=	1		M_TIIISS_p	gene expression	transcription and translation	+	SBO:0000589	EXCLUSIVE		4	Boucher et al. (1987) Jbact; Arlat et al. (1992) MPMI	2824440; 1617200	Ralstonia solanacearum GMI1000
RSp0855	=	1		M_TIIISS_p	gene expression	transcription and translation	+	SBO:0000589	EXCLUSIVE		4	Boucher et al. (1987) Jbact; Arlat et al. (1992) MPMI; VanGijsegem et al. (2000) MolMic	2824440; 1617200; 10792714	Ralstonia solanacearum GMI1000
RSp0856	=	1		M_TIIISS_p	gene expression	transcription and translation	+	SBO:0000589	EXCLUSIVE		4	Boucher et al. (1987) Jbact; Arlat et al. (1992) MPMI	2824440; 1617200	Ralstonia solanacearum GMI1000
RSp0857	=	1		M_TIIISS_p	gene expression	transcription and translation	+	SBO:0000589	EXCLUSIVE		4	Boucher et al. (1987) Jbact; Arlat et al. (1992) MPMI	2824440; 1617200	Ralstonia solanacearum GMI1000
RSp0858	=	1		M_TIIISS_p	gene expression	transcription and translation	+	SBO:0000589	EXCLUSIVE		4	Boucher et al. (1987) Jbact; Arlat et al. (1992) MPMI	2824440; 1617200	Ralstonia solanacearum GMI1000
RSp0859	=	1		M_TIIISS_p	gene expression	transcription and translation	+	SBO:0000589	EXCLUSIVE		4	Boucher et al. (1987) Jbact; Arlat et al. (1992) MPMI	2824440; 1617200	Ralstonia solanacearum GMI1000
RSp0860	=	1		M_TIIISS_p	gene expression	transcription and translation	+	SBO:0000589	EXCLUSIVE		4	Boucher et al. (1987) Jbact; Arlat et al. (1992) MPMI	2824440; 1617200	Ralstonia solanacearum GMI1000	Genomic data; interaction assigned to the gene for simulation purpose; this terminal oxidase is predicted to have a low affinity and thus to be inactive in microaerobic condition assumed to be at O2 availability lower than 5% (around 60 µM)
RSp0861	=	1		M_TIIISS_p	gene expression	transcription and translation	+	SBO:0000589	EXCLUSIVE		4	Boucher et al. (1987) Jbact; Arlat et al. (1992) MPMI	2824440; 1617200	Ralstonia solanacearum GMI1000	Genomic data; interaction assigned to the gene for simulation purpose; this terminal oxidase is predicted to have a low affinity and thus to be inactive in microaerobic condition assumed to be at O2 availability lower than 5% (around 60 µM)
RSp0863	=	1		M_TIIISS_p	gene expression	transcription and translation	+	SBO:0000589	EXCLUSIVE		4	Boucher et al. (1987) Jbact; Arlat et al. (1992) MPMI	2824440; 1617200	Ralstonia solanacearum GMI1000
RSp0864	=	1		M_TIIISS_p	gene expression	transcription and translation	+	SBO:0000589	EXCLUSIVE		4	Boucher et al. (1987) Jbact; Arlat et al. (1992) MPMI	2824440; 1617200	Ralstonia solanacearum GMI1000
RSp0865	=	1		M_TIIISS_p	gene expression	transcription and translation	+	SBO:0000589	EXCLUSIVE		4	Boucher et al. (1987) Jbact; Arlat et al. (1992) MPMI	2824440; 1617200	Ralstonia solanacearum GMI1000
RSp0867	=	1		M_TIIISS_p	gene expression	transcription and translation	+	SBO:0000589	EXCLUSIVE		4	Boucher et al. (1987) Jbact; Arlat et al. (1992) MPMI	2824440; 1617200	Ralstonia solanacearum GMI1000
RSp0870	=	1		M_TIIISS_p	gene expression	transcription and translation	+	SBO:0000589	EXCLUSIVE		4	Boucher et al. (1987) Jbact; Arlat et al. (1992) MPMI	2824440; 1617200	Ralstonia solanacearum GMI1000
RSp0872	=	1		M_TIIISS_p	gene expression	transcription and translation	+	SBO:0000589	EXCLUSIVE		4	Boucher et al. (1987) Jbact; Arlat et al. (1992) MPMI	2824440; 1617200	Ralstonia solanacearum GMI1000
RSp0873	=	1		M_RSp0873_c	gene expression	transcription and translation	+	SBO:0000589	EXCLUSIVE		2			Ralstonia solanacearum GMI1000
M_RSp0873_c	=	1		RSp0874	expression activation	DNA-binding	+	SBO:0000170	OPTIONAL		3	Gueneron et al. (2000) MolMic	10792715	Ralstonia solanacearum GMI1000
RSp0874	=	1		M_TIIISS_p	gene expression	transcription and translation	+	SBO:0000589	EXCLUSIVE		4	Boucher et al. (1987) Jbact; Arlat et al. (1992) MPMI	2824440; 1617200	Ralstonia solanacearum GMI1000
RSp0875	=	1		M_RSp0875_c	gene expression	transcription and translation	+	SBO:0000589	EXCLUSIVE		4	Mukaihara et al. (2010) MPMI; Tamura et al. (2005) Microbiology; Kanda et al. (2003) MPMI	20121447; 16151200; 12744516	Ralstonia solanacearum RS1000; Ralstonia solanacearum RS1002; Ralstonia solanacearum OE1-1
RSp0876	=	1		M_RSp0876_c	gene expression	transcription and translation	+	SBO:0000589	EXCLUSIVE		4	Mukaihara et al. (2010) MPMI; Kanda et al. (2003) MPMI	20121447; 12744516	Ralstonia solanacearum OE1-1; Ralstonia solanacearum RS1000
RSp0877	=	1		M_RSp0877_c	gene expression	transcription and translation	+	SBO:0000589	EXCLUSIVE		4	Mukaihara et al. (2010) MPMI; Racape et al (2005) MolMicrobiol; Kanda et al. (2003) MPMI; Arlat et al. (1994) EMBOJ	20121447; 16313625; 12744516; 8313899	Ralstonia solanacearum GMI1000; Ralstonia solanacearum OE1-1; Ralstonia solanacearum RS1000
RSp0878	=	1		M_RSp0878_c	gene expression	transcription and translation	+	SBO:0000589	EXCLUSIVE		2			Ralstonia solanacearum GMI1000
RSp0879	=	1		M_RSp0879_c	gene expression	transcription and translation	+	SBO:0000589	EXCLUSIVE		4	Mukaihara et al. (2010) MPMI	20121447	Ralstonia solanacearum RS1000
RSp0880	=	1		R_PROT_pe_PglA_S	gene expression	transcription and translation	+	SBO:0000589	EXCLUSIVE		4	Schacht et al. (2011) Plant Physiol.Biochem; Lui et al (2005) MPMI; González and Allen (2003) MPMI; Tans-Kersten et al. (1998) ApplEnvironMicrobiol; Allen et al. (1997) MPMI; Huang and Schell (1990) Jbact; Schell et al. (1988) Jbact	21367611; 16478049; 12795379; 9835583; 9390420; 2193922; 3049534	Ralstonia solanacearum ToUdk2; Ralstonia solanacearum GMI1000; Ralstonia solanacearum K60; Ralstonia solanacearum AW
RSp0881	=	1		R_PROT_cp_RSp0881_S	gene expression	transcription and translation	+	SBO:0000589	EXCLUSIVE		2			Ralstonia solanacearum GMI1000
RSp0882	=	1		M_RSp0882_c	gene expression	transcription and translation	+	SBO:0000589	EXCLUSIVE		2.5			Ralstonia solanacearum GMI1000
RSp0885	=	1		M_RSp0885_c	gene expression	transcription and translation	+	SBO:0000589	EXCLUSIVE		4	Mukaihara et al. (2010) MPMI	20121447	Ralstonia solanacearum RS1000
RSp0900	=	1		M_RSp0900_c	gene expression	transcription and translation	+	SBO:0000589	EXCLUSIVE		2.5			Ralstonia solanacearum GMI1000
RSp0914	=	1		M_RSp0914_c	gene expression	transcription and translation	+	SBO:0000589	EXCLUSIVE		4	Remigi et al. (2011) NewPhytologist; Mukaihara et al. (2010) MPMI; Kajava et al. (2008) PloSOne; Angot et al. (2006) PNAS	21902695; 20121447; 18301771; 16983093	Ralstonia solanacearum GMI1000; Ralstonia solanacearum RS1000
RSp0930	=	1		M_RSp0930_c	gene expression	transcription and translation	+	SBO:0000589	EXCLUSIVE		4	Mukaihara et al. (2010) MPMI	20121447	Ralstonia solanacearum RS1000
RSp0979	=	1		M_RSp0979_c	gene expression	transcription and translation	+	SBO:0000589	EXCLUSIVE		2			Ralstonia solanacearum GMI1000
RSp0980	=	1		M_RSp0980_c	gene expression	transcription and translation	+	SBO:0000589	EXCLUSIVE		2			Ralstonia solanacearum GMI1000
RSp1002	=	1		R_PROT_Tek_BioS	gene expression	transcription and translation	+	SBO:0000589	EXCLUSIVE		4	denny et al. (1996) MPMI	8634478	Ralstonia solanacearum AW
RSp1003	=	1		M_RSp1003_c	gene expression	transcription and translation	+	SBO:0000589	EXCLUSIVE		2			Ralstonia solanacearum GMI1000
RSp1014	=	1		R_EPStex	gene expression	transcription and translation	+	SBO:0000589	EXCLUSIVE		3	Huang and Schell (1995) MolMic; Orgambide et al. (1991) JBC, Drigues et al (1985) JBC	7476194; 2022648; 3988700	Ralstonia solanacearum
RSp1014	=	1		R_EPStpp	gene expression	transcription and translation	+	SBO:0000589	EXCLUSIVE		3	Huang and Schell (1995) MolMic; Orgambide et al. (1991) JBC, Drigues et al (1985) JBC	7476194; 2022648; 3988700	Ralstonia solanacearum
RSp1015	=	1		R_EPStex	gene expression	transcription and translation	+	SBO:0000589	EXCLUSIVE		3	Huang and Schell (1995) MolMic; Orgambide et al. (1991) JBC, Drigues et al (1985) JBC	7476194; 2022648; 3988700	Ralstonia solanacearum
RSp1015	=	1		R_EPStpp	gene expression	transcription and translation	+	SBO:0000589	EXCLUSIVE		3	Huang and Schell (1995) MolMic; Orgambide et al. (1991) JBC, Drigues et al (1985) JBC	7476194; 2022648; 3988700	Ralstonia solanacearum
RSp1018	=	1		R_EPStex	gene expression	transcription and translation	+	SBO:0000589	EXCLUSIVE		3	Huang and Schell (1995) MolMic; Orgambide et al. (1991) JBC, Drigues et al (1985) JBC	7476194; 2022648; 3988700	Ralstonia solanacearum
RSp1018	=	1		R_EPStpp	gene expression	transcription and translation	+	SBO:0000589	EXCLUSIVE		3	Huang and Schell (1995) MolMic; Orgambide et al. (1991) JBC, Drigues et al (1985) JBC	7476194; 2022648; 3988700	Ralstonia solanacearum
RSp1019	=	1		R_EPStex	gene expression	transcription and translation	+	SBO:0000589	EXCLUSIVE		3	Huang and Schell (1995) MolMic; Orgambide et al. (1991) JBC, Drigues et al (1985) JBC	7476194; 2022648; 3988700	Ralstonia solanacearum
RSp1019	=	1		R_EPStpp	gene expression	transcription and translation	+	SBO:0000589	EXCLUSIVE		3	Huang and Schell (1995) MolMic; Orgambide et al. (1991) JBC, Drigues et al (1985) JBC	7476194; 2022648; 3988700	Ralstonia solanacearum
RSp1020	=	1		R_EPStex	gene expression	transcription and translation	+	SBO:0000589	EXCLUSIVE		3	Huang and Schell (1995) MolMic; Orgambide et al. (1991) JBC, Drigues et al (1985) JBC	7476194; 2022648; 3988700	Ralstonia solanacearum
RSp1020	=	1		R_EPStpp	gene expression	transcription and translation	+	SBO:0000589	EXCLUSIVE		3	Huang and Schell (1995) MolMic; Orgambide et al. (1991) JBC, Drigues et al (1985) JBC	7476194; 2022648; 3988700	Ralstonia solanacearum
RSp1022	=	1		M_RSp1022_c	gene expression	transcription and translation	+	SBO:0000589	EXCLUSIVE		4	Mukaihara et al. (2010) MPMI	20121447	Ralstonia solanacearum RS1000
RSp1023	=	1		M_RSp1023_c	gene expression	transcription and translation	+	SBO:0000589	EXCLUSIVE		2			Ralstonia solanacearum GMI1000
RSp1024	=	1		M_RSp1024_c	gene expression	transcription and translation	+	SBO:0000589	EXCLUSIVE		4	Mukaihara et al. (2010) MPMI	20121447	Ralstonia solanacearum RS1000
RSp1027	=	1		M_MCP_c	gene expression	transcription and translation	+	SBO:0000589	OPTIONAL		2			Ralstonia solanacearum GMI1000
RSp1031	=	1		M_RSp1031_c	gene expression	transcription and translation	+	SBO:0000589	EXCLUSIVE		4	Mukaihara et al. (2010) MPMI	20121447	Ralstonia solanacearum RS1000
RSp1099	=	1		M_MCP_c	gene expression	transcription and translation	+	SBO:0000589	OPTIONAL		2			Ralstonia solanacearum GMI1000
RSp1130	=	1		M_RSp1130_c	gene expression	transcription and translation	+	SBO:0000589	EXCLUSIVE		4	Mukaihara et al. (2010) MPMI; Tamura et al. (2005) Microbiology	20121447; 16151200	Ralstonia solanacearum GMI1000; Ralstonia solanacearum RS1002
RSp1209	=	1		M_MCP_c	gene expression	transcription and translation	+	SBO:0000589	OPTIONAL		2			Ralstonia solanacearum GMI1000
RSp1212	=	1		M_RSp1212_c	gene expression	transcription and translation	+	SBO:0000589	EXCLUSIVE		2.5			Ralstonia solanacearum GMI1000
RSp1224	=	1		M_RSp1224_c	gene expression	transcription and translation	+	SBO:0000589	EXCLUSIVE		2			Ralstonia solanacearum GMI1000
RSp1236	=	1		M_RSp1236_c	gene expression	transcription and translation	+	SBO:0000589	EXCLUSIVE		4	Mukaihara et al. (2010) MPMI	20121447	Ralstonia solanacearum RS1000
RSp1239	=	1		M_RSp1239_c	gene expression	transcription and translation	+	SBO:0000589	EXCLUSIVE		4	Mukaihara et al. (2010) MPMI	20121447	Ralstonia solanacearum RS1000
RSp1277	=	1		M_RSp1277_c	gene expression	transcription and translation	+	SBO:0000589	EXCLUSIVE		4	Mukaihara et al. (2010) MPMI; Tamura et al. (2005) Microbiology	20121447; 16151200	Ralstonia solanacearum RS1000; Ralstonia solanacearum RS1002
RSp1281	=	1		M_RSp1281_c	gene expression	transcription and translation	+	SBO:0000589	EXCLUSIVE		4	Mukaihara et al. (2010) MPMI; Tamura et al. (2005) Microbiology	20121447; 16151200	Ralstonia solanacearum GMI1000; Ralstonia solanacearum RS1002; Ralstonia solanacearum RS1000
RSp1286	=	1		M_RSp1286_c	gene expression	transcription and translation	+	SBO:0000589	EXCLUSIVE		2	Jacobs et al (2012) MBio.	22807564	Ralstonia solanacearum UW551
RSp1287	=	1		M_TIVpilus_1_p	gene expression	transcription and translation	+	SBO:0000589	EXCLUSIVE		2			Ralstonia solanacearum GMI1000
RSp1288	=	1		M_TIVpilus_1_p	gene expression	transcription and translation	+	SBO:0000589	EXCLUSIVE		2			Ralstonia solanacearum GMI1000
RSp1289	=	1		M_TIVpilus_1_p	gene expression	transcription and translation	+	SBO:0000589	EXCLUSIVE		2			Ralstonia solanacearum GMI1000
RSp1290	=	1		M_TIVpilus_1_p	gene expression	transcription and translation	+	SBO:0000589	EXCLUSIVE		2			Ralstonia solanacearum GMI1000
RSp1291	=	1		M_TIVpilus_1_p	gene expression	transcription and translation	+	SBO:0000589	EXCLUSIVE		2			Ralstonia solanacearum GMI1000
RSp1363	=	1		M_MCP_c	gene expression	transcription and translation	+	SBO:0000589	OPTIONAL		2			Ralstonia solanacearum GMI1000
RSp1374	=	1		M_RSp1374_c	gene expression	transcription and translation	+	SBO:0000589	EXCLUSIVE		4	Mukaihara et al. (2010) MPMI	20121447	Ralstonia solanacearum RS1000
RSp1384	=	1		M_RSp1384_c	gene expression	transcription and translation	+	SBO:0000589	EXCLUSIVE		4	Mukaihara et al. (2010) MPMI	20121447	Ralstonia solanacearum RS1000
RSp1388	=	1		M_RSp1388_c	gene expression	transcription and translation	+	SBO:0000589	EXCLUSIVE		4	Mukaihara et al. (2010) MPMI	20121447	Ralstonia solanacearum RS1000
RSp1390	=	1		M_RSp1390_c	gene expression	transcription and translation	+	SBO:0000589	EXCLUSIVE		2			Ralstonia solanacearum GMI1000
RSp1393	=	1		M_flagellar_system_p	gene expression	transcription and translation	+	SBO:0000589	EXCLUSIVE		2			Ralstonia solanacearum GMI1000
RSp1394	=	1		M_flagellar_system_p	gene expression	transcription and translation	+	SBO:0000589	EXCLUSIVE		2			Ralstonia solanacearum GMI1000
RSp1401	=	1		M_RSp1401_c	gene expression	transcription and translation	+	SBO:0000589	EXCLUSIVE		2			Ralstonia solanacearum GMI1000
RSp1402	=	1		M_RSp1402_c	gene expression	transcription and translation	+	SBO:0000589	EXCLUSIVE		2			Ralstonia solanacearum GMI1000
RSp1403	=	1		M_RSp1403_c	gene expression	transcription and translation	+	SBO:0000589	EXCLUSIVE		2			Ralstonia solanacearum GMI1000
RSp1405	=	1		M_RSp1405_c	gene expression	transcription and translation	+	SBO:0000589	EXCLUSIVE		2			Ralstonia solanacearum GMI1000
RSp1406	=	1		M_CheD_c	gene expression	transcription and translation	+	SBO:0000589	OPTIONAL		2			Ralstonia solanacearum GMI1000
RSp1407	=	1		M_RSp1407_c	gene expression	transcription and translation	+	SBO:0000589	EXCLUSIVE		2			Ralstonia solanacearum GMI1000
RSp1408	=	1		M_RSp1408_c	gene expression	transcription and translation	+	SBO:0000589	EXCLUSIVE		2			Ralstonia solanacearum GMI1000
RSp1409	=	1		M_RSp1409_c	gene expression	transcription and translation	+	SBO:0000589	EXCLUSIVE		2			Ralstonia solanacearum GMI1000
RSp1410	=	1		M_flagellar_system_p	gene expression	transcription and translation	+	SBO:0000589	EXCLUSIVE		2			Ralstonia solanacearum GMI1000
RSp1411	=	1		M_flagellar_system_p	gene expression	transcription and translation	+	SBO:0000589	EXCLUSIVE		2			Ralstonia solanacearum GMI1000
RSp1412	=	1		M_RSp1412_c	gene expression	transcription and translation	+	SBO:0000589	EXCLUSIVE		2			Ralstonia solanacearum GMI1000
RSp1413	=	1		M_RSp1413_c	gene expression	transcription and translation	+	SBO:0000589	EXCLUSIVE		2			Ralstonia solanacearum GMI1000
RSp1460	=	1		M_RSp1460_c	gene expression	transcription and translation	+	SBO:0000589	EXCLUSIVE		4	Mukaihara et al. (2010) MPMI	20121447	Ralstonia solanacearum RS1000
RSp1475	=	1		M_RSp1475_c	gene expression	transcription and translation	+	SBO:0000589	EXCLUSIVE		4	Mukaihara et al. (2010) MPMI	20121447	Ralstonia solanacearum RS1000
RSp1529	=	1		R_EFE	gene expression	transcription and translation	+	SBO:0000589	EXCLUSIVE		3	Valls et al (2006) PloSPathogens	16933989	Ralstonia solanacearum GMI1000
RSp1582	=	1		M_RSp1582_c	gene expression	transcription and translation	+	SBO:0000589	EXCLUSIVE		4	Mukaihara et al. (2010) MPMI	20121447	Ralstonia solanacearum RS1000
RSp1601	=	1		M_RSp1601_c	gene expression	transcription and translation	+	SBO:0000589	EXCLUSIVE		4	Mukaihara et al. (2010) MPMI	20121447	Ralstonia solanacearum RS1000

## Sheet: Components list
Identifier	Name	compartment localisation	Type	initial state	SBO	Variable type	Gene locus tag (for gene)	Gene to Protein (for protein) or Metabolite to Environment (for environment) association network	Comment	Pathway	Subsystem	Source	Target
E_in_planta_b	In planta	boundary	Environment	0	SBO:0000237	Boolean				In planta condition	Environmental condition	Yes	No
M_root_exudate_b	root exudate	boundary	Environment	0	SBO:0000237	Continuous				Medium composition	Environmental condition	Yes	No
E_casamino_b	Casamino acids	boundary	Environment	0	SBO:0000237	Boolean		( M_ala_L_b and M_asp_L_b and M_glu_L_b and M_his_L_b and M_pro_L_b and M_ser_L_b and M_thr_L_b and M_arg_L_b and M_gly_b and M_ile_L_b and M_leu_L_b and M_lys_L_b and M_met_L_b and M_tyr_L_b and M_phe_L_b and M_val_L_b )		Medium composition	Environmental condition	Yes	Yes
E_Cmedium_b	Complete medium	boundary	Environment	0	SBO:0000237	Boolean		( M_ala_L_b and M_asn_L_b and M_asp_L_b and M_gln_L_b and M_glu_L_b and M_his_L_b and M_pro_L_b and M_ser_L_b and M_thr_L_b and M_arg_L_b and M_gly_b and M_ile_L_b and M_leu_L_b and M_lys_L_b and M_met_L_b and M_tyr_L_b and M_phe_L_b and M_val_L_b and M_trp_L_b and M_cys_L_b and M_thm_b and M_ribflv_c and M_fol_b and M_pnto_R_b and M_btn_b and M_cl_b and M_cobalt2_b and M_fe2_b and M_k_b and M_mg…		Medium composition	Environmental condition	Yes	Yes
E_Mmedium_b	Minimal medium	boundary	Environment	0	SBO:0000237	Boolean		NOT( M_ala_L_b and M_asp_L_b and M_glu_L_b and M_his_L_b and M_pro_L_b and M_ser_L_b and M_thr_L_b and M_arg_L_b and M_gly_b and M_ile_L_b and M_leu_L_b and M_lys_L_b and M_met_L_b and M_tyr_L_b and M_phe_L_b and M_val_L_b )		Medium composition	Environmental condition	Yes	Yes
M_CbhA_b	Protein_CbhA_exoglucanase_A	boundary	Enzyme	0	SBO:0000252	Continuous		( RSp0583 )		plant cell wall degradation	Degradation pathway	Yes	No
M_Egl_b	Protein_Egl_endo_1_4_BETA_glucanase	boundary	Enzyme	0	SBO:0000252	Continuous		( RSp0162 )		plant cell wall degradation	Degradation pathway	Yes	No
M_PehB_b	Protein_PehB_exo_poly_galacturonase	boundary	Enzyme	0	SBO:0000252	Continuous		( RSc1756 )		plant cell wall degradation	Degradation pathway	Yes	No
M_PehC_b	Protein_PehC_polygalacturonase	boundary	Enzyme	0	SBO:0000252	Continuous		( RSp0833 )		plant cell wall degradation	Degradation pathway	Yes	No
M_PglA_b	Protein_PglA_polygalacturonase	boundary	Enzyme	0	SBO:0000252	Continuous		( RSp0880 )		plant cell wall degradation	Degradation pathway	Yes	No
M_Pme_b	Protein_Pme_pectinesterase	boundary	Enzyme	0	SBO:0000252	Continuous		( RSp0138 )		plant cell wall degradation	Degradation pathway	Yes	No
M_RSp0630_b	Protein_RSp0630_phospholipase	boundary	Enzyme	0	SBO:0000252	Continuous		( RSp0630 )		plant cell wall degradation	Degradation pathway	Yes	No
M_RSp0881_b	Protein_RSp0881_putative_endoglucanase	boundary	Enzyme	0	SBO:0000252	Continuous		( RSp0881 )		plant cell wall degradation	Degradation pathway	Yes	No
M_RSc2149_b	Protein_RSc2149_poly_3_hydroxybutyrate__depolymerase_like	boundary	Enzyme	0	SBO:0000252	Continuous		( RSc2149 )		polyhydroxybutanoate metabolism	Degradation pathway	Yes	No
M_RSp1466_b	Protein_RSp1466_aspartic_protease	boundary	Enzyme	0	SBO:0000252	Continuous		( RSp1466 )		Protein degradation	Degradation pathway	Yes	No
M_RSp1467_b	Protein_RSp1467_aspartic_protease	boundary	Enzyme	0	SBO:0000252	Continuous		( RSp1467 )		Protein degradation	Degradation pathway	Yes	No
M_RSc3151_b	Protein_RSc3151_L_Phenylalanine_oxidase	boundary	Enzyme	0	SBO:0000252	Continuous		( RSc3151 )		Tyrosine degradation	Degradation pathway	Yes	No
M_RSp0030_b	Protein_RSp0030_beta_lactamase	boundary	Enzyme	0	SBO:0000252	Continuous		( RSp0030 )		Antibiotic resistance	Secondary metabolism	Yes	No
M_Mel_b	Protein_Mel_Tyrosinase	boundary	Enzyme	0	SBO:0000252	Continuous		( RSc1501 )		L_dopachrome biosynthesis	Secondary metabolism	Yes	No
M_RSc0337_b	Protein_RSc0337_polyphenol_oxidase_B	boundary	Enzyme	0	SBO:0000252	Continuous		( RSc0337 )		L_dopachrome biosynthesis	Secondary metabolism	Yes	No
M_RSc2171_c	PrhK	Cytoplasmic	Enzyme	0	SBO:0000252	Continuous		( RSc2171 )		TIII Secretion System and associated function regulation	virulence regulation	Yes	Yes
M_RSc2170_c	PrhL	Cytoplasmic	Enzyme	0	SBO:0000252	Continuous		( RSc2170 )		TIII Secretion System and associated function regulation	virulence regulation	Yes	Yes
M_RSc2169_c	PrhM	Cytoplasmic	Enzyme	0	SBO:0000252	Continuous		( RSc2169 )		TIII Secretion System and associated function regulation	virulence regulation	Yes	Yes
RSp0782	RSp0782	Cytoplasmic	Gene	0	SBO:0000243	Boolean	RSp0782			amino acid activation	Biomass biosynthesis	No	Yes
RSp0943	aatA2	Cytoplasmic	Gene	0	SBO:0000243	Boolean	RSp0943			Aspartate biosynthesis	Biomass biosynthesis	No	Yes
RSc2731	RSc2731	Cytoplasmic	Gene	1	SBO:0000243	Boolean	RSc2731			B_alanine biosynthesis	Biomass biosynthesis	No	Yes
RSp0417	cysM2	Cytoplasmic	Gene	0	SBO:0000243	Boolean	RSp0417			Cysteine biosynthesis	Biomass biosynthesis	No	Yes
RSc0766	cfa2	Cytoplasmic	Gene	0	SBO:0000243	Boolean	RSc0766			Glycerophospholipid metabolism	Biomass biosynthesis	No	Yes
RSc2530	lpxK	Cytoplasmic	Gene	1	SBO:0000243	Boolean	RSc2530			Lipopolysaccharide biosynthesis	Biomass biosynthesis	No	Yes
RSc2743	rlpB	Cytoplasmic	Gene	0	SBO:0000243	Boolean	RSc2743			Lipopolysaccharide biosynthesis	Biomass biosynthesis	No	Yes
RSc2200	RSc2200	Cytoplasmic	Gene	1	SBO:0000243	Boolean	RSc2200			Lipopolysaccharide biosynthesis	Biomass biosynthesis	No	Yes
RSp0424	RSp0424	Cytoplasmic	Gene	0	SBO:0000243	Boolean	RSp0424			Lysine biosynthesis	Biomass biosynthesis	No	Yes
RSp0679	RSp0679	Cytoplasmic	Gene	0	SBO:0000243	Boolean	RSp0679			Lysine biosynthesis	Biomass biosynthesis	No	Yes
RSp0676	metE	Cytoplasmic	Gene	0	SBO:0000243	Boolean	RSp0676			Methionine biosynthesis	Biomass biosynthesis	No	Yes
RSp0781	RSp0781	Cytoplasmic	Gene	0	SBO:0000243	Boolean	RSp0781			Methionine biosynthesis	Biomass biosynthesis	No	Yes
RSc0995	RSc0995	Cytoplasmic	Gene	0	SBO:0000243	Boolean	RSc0995			Polyamine biosynthesis	Biomass biosynthesis	No	Yes
RSp0825	RSp0825	Cytoplasmic	Gene	0	SBO:0000243	Boolean	RSp0825			Polyamine biosynthesis	Biomass biosynthesis	No	Yes
RSp0418	RSp0418	Cytoplasmic	Gene	0	SBO:0000243	Boolean	RSp0418			Proline biosynthesis	Biomass biosynthesis	No	Yes
RSc1126	pyrG	Cytoplasmic	Gene	1	SBO:0000243	Boolean	RSc1126			Pyrimidine biosynthesis	Biomass biosynthesis	No	Yes
RSp0824	RSp0824	Cytoplasmic	Gene	0	SBO:0000243	Boolean	RSp0824			Sorbitol biosynthesis	Biomass biosynthesis	No	Yes
RSc1171	RSc1171	Cytoplasmic	Gene	1	SBO:0000243	Boolean	RSc1171			Threonine and lysine biosynthesis	Biomass biosynthesis	No	Yes
RSc0378	RSc0378	Cytoplasmic	Gene	0	SBO:0000243	Boolean	RSc0378			Tryptophan biosynthesis	Biomass biosynthesis	No	Yes
RSp0680	trpC2	Cytoplasmic	Gene	0	SBO:0000243	Boolean	RSp0680			Tryptophan biosynthesis	Biomass biosynthesis	No	Yes
RSp0681	trpD2	Cytoplasmic	Gene	0	SBO:0000243	Boolean	RSp0681			Tryptophan biosynthesis	Biomass biosynthesis	No	Yes
RSc1197	RSc1197	Cytoplasmic	Gene	0	SBO:0000243	Boolean	RSc1197			3_hydroxypropionate cycle	Central metabolism	No	Yes
RSp1364	kgd	Cytoplasmic	Gene	0	SBO:0000243	Boolean	RSp1364			Citric acid cycle	Central metabolism	No	Yes
RSp0332	RSp0332	Cytoplasmic	Gene	0	SBO:0000243	Boolean	RSp0332			Citric acid cycle	Central metabolism	No	Yes
RSc0215	RSc0215	Cytoplasmic	Gene	0	SBO:0000243	Boolean	RSc0215			Entner-Doudoroff pathway	Central metabolism	No	Yes
RSc1276	ccoN	Cytoplasmic	Gene	0	SBO:0000243	Boolean	RSc1276			Oxidative phosphorylation	Central metabolism	No	Yes
RSc1277	ccoO	Cytoplasmic	Gene	0	SBO:0000243	Boolean	RSc1277			Oxidative phosphorylation	Central metabolism	No	Yes
RSc1279	ccoP	Cytoplasmic	Gene	0	SBO:0000243	Boolean	RSc1279			Oxidative phosphorylation	Central metabolism	No	Yes
RSc1278	ccoQ	Cytoplasmic	Gene	0	SBO:0000243	Boolean	RSc1278			Oxidative phosphorylation	Central metabolism	No	Yes
RSp0974	narG	Cytoplasmic	Gene	0	SBO:0000243	Boolean	RSp0974			Oxidative phosphorylation	Central metabolism	No	Yes
RSp0975	narH	Cytoplasmic	Gene	0	SBO:0000243	Boolean	RSp0975			Oxidative phosphorylation	Central metabolism	No	Yes
RSp0977	narI	Cytoplasmic	Gene	0	SBO:0000243	Boolean	RSp0977			Oxidative phosphorylation	Central metabolism	No	Yes
RSp0976	narJ	Cytoplasmic	Gene	0	SBO:0000243	Boolean	RSp0976			Oxidative phosphorylation	Central metabolism	No	Yes
RSc2929	petA	Cytoplasmic	Gene	0	SBO:0000243	Boolean	RSc2929			Oxidative phosphorylation	Central metabolism	No	Yes
RSc2733	pntB	Cytoplasmic	Gene	0	SBO:0000243	Boolean	RSc2733			Oxidative phosphorylation	Central metabolism	No	Yes
RSc1025	RSc1025	Cytoplasmic	Gene	0	SBO:0000243	Boolean	RSc1025			Oxidative phosphorylation	Central metabolism	No	Yes
RSc2050	RSc2050	Cytoplasmic	Gene	0	SBO:0000243	Boolean	RSc2050			Oxidative phosphorylation	Central metabolism	No	Yes
RSc1023	RSc1023	Cytoplasmic	Gene	0	SBO:0000243	Boolean	RSc1023			Assembly and repair of iron-sulfur proteins	Cofactor biosynthesis	No	Yes
RSc1024	RSc1024	Cytoplasmic	Gene	0	SBO:0000243	Boolean	RSc1024			Assembly and repair of iron-sulfur proteins	Cofactor biosynthesis	No	Yes
RSc1026	RSc1026	Cytoplasmic	Gene	0	SBO:0000243	Boolean	RSc1026			Assembly and repair of iron-sulfur proteins	Cofactor biosynthesis	No	Yes
RSc1054	fabF1	Cytoplasmic	Gene	0	SBO:0000243	Boolean	RSc1054			Biotin biosynthesis	Cofactor biosynthesis	No	Yes
RSc3298	RSc3298	Cytoplasmic	Gene	0	SBO:0000243	Boolean	RSc3298			Glutathione biosynthesis	Cofactor biosynthesis	No	Yes
RSc0355	grxC	Cytoplasmic	Gene	0	SBO:0000243	Boolean	RSc0355			glutathione redox reactions	Cofactor biosynthesis	No	Yes
RSp0678	pdxH2	Cytoplasmic	Gene	0	SBO:0000243	Boolean	RSp0678			Pyridoxal 5__phosphate biosynthesis	Cofactor biosynthesis	No	Yes
RSc0611	apbE	Cytoplasmic	Gene	0	SBO:0000243	Boolean	RSc0611			Thiamin biosynthesis	Cofactor biosynthesis	No	Yes
RSp1366	apbE	Cytoplasmic	Gene	0	SBO:0000243	Boolean	RSp1366			Thiamin biosynthesis	Cofactor biosynthesis	No	Yes
RSc2228	RSc2228	Cytoplasmic	Gene	0	SBO:0000243	Boolean	RSc2228			1,4-Dichlorobenzene degradation	Degradation pathway	No	Yes
RSc0507	RSc0507	Cytoplasmic	Gene	0	SBO:0000243	Boolean	RSc0507			Alanine degradation	Degradation pathway	No	Yes
RSc0158	RSc0158	Cytoplasmic	Gene	0	SBO:0000243	Boolean	RSc0158			Arginine degradation	Degradation pathway	No	Yes
RSp0682	RSp0682	Cytoplasmic	Gene	0	SBO:0000243	Boolean	RSp0682			Arginine degradation	Degradation pathway	No	Yes
RSp0888	RSp0888	Cytoplasmic	Gene	0	SBO:0000243	Boolean	RSp0888			Benzoate degradation	Degradation pathway	No	Yes
RSp0275	RSp0275	Cytoplasmic	Gene	0	SBO:0000243	Boolean	RSp0275			Chitin degradation	Degradation pathway	No	Yes
RSc2082	RSc2082	Cytoplasmic	Gene	0	SBO:0000243	Boolean	RSc2082			fatty acid degradation	Degradation pathway	No	Yes
RSp1108	RSp1108	Cytoplasmic	Gene	0	SBO:0000243	Boolean	RSp1108			fatty acid degradation	Degradation pathway	No	Yes
RSp0225	fca	Cytoplasmic	Gene	0	SBO:0000243	Boolean	RSp0225			Ferulate degradation	Degradation pathway	No	Yes
RSp1280	RSp1280	Cytoplasmic	Gene	0	SBO:0000243	Boolean	RSp1280			Fructose degradation	Degradation pathway	No	Yes
RSc3045	glpD	Cytoplasmic	Gene	0	SBO:0000243	Boolean	RSc3045			Glycerol degradation	Degradation pathway	No	Yes
RSc3052	glpK	Cytoplasmic	Gene	0	SBO:0000243	Boolean	RSc3052			Glycerol degradation	Degradation pathway	No	Yes
RSc3296	sdaA2	Cytoplasmic	Gene	0	SBO:0000243	Boolean	RSc3296			Glycine and serine degradation	Degradation pathway	No	Yes
RSc2429	RSc2429	Cytoplasmic	Gene	0	SBO:0000243	Boolean	RSc2429			glycolate and glyoxylate degradation	Degradation pathway	No	Yes
RSc1889	iorB2	Cytoplasmic	Gene	0	SBO:0000243	Boolean	RSc1889			Isoquinoline degradation	Degradation pathway	No	Yes
RSc0770	RSc0770	Cytoplasmic	Gene	0	SBO:0000243	Boolean	RSc0770			Ketogluconate degradation	Degradation pathway	No	Yes
RSp1530	RSp1530	Cytoplasmic	Gene	0	SBO:0000243	Boolean	RSp1530			Phenolic compound degradation	Degradation pathway	No	Yes
RSp0630	RSp0630	Cytoplasmic	Gene	0	SBO:0000243	Boolean	RSp0630			plant cell wall degradation	Degradation pathway	No	Yes
RSc0416	RSc0416	Cytoplasmic	Gene	0	SBO:0000243	Boolean	RSc0416			Protein degradation	Degradation pathway	No	Yes
RSc2858	RSc2858	Cytoplasmic	Gene	0	SBO:0000243	Boolean	RSc2858			Protein degradation	Degradation pathway	No	Yes
RSc3101	RSc3101	Cytoplasmic	Gene	0	SBO:0000243	Boolean	RSc3101			Protein degradation	Degradation pathway	No	Yes
RSp0532	RSp0532	Cytoplasmic	Gene	0	SBO:0000243	Boolean	RSp0532			Protein degradation	Degradation pathway	No	Yes
RSp0603	RSp0603	Cytoplasmic	Gene	0	SBO:0000243	Boolean	RSp0603			Protein degradation	Degradation pathway	No	Yes
RSp1466	RSp1466	Cytoplasmic	Gene	0	SBO:0000243	Boolean	RSp1466			Protein degradation	Degradation pathway	No	Yes
RSp1467	RSp1467	Cytoplasmic	Gene	0	SBO:0000243	Boolean	RSp1467			Protein degradation	Degradation pathway	No	Yes
RSp0200	RSp0200	Cytoplasmic	Gene	0	SBO:0000243	Boolean	RSp0200			Putrescine degradation	Degradation pathway	No	Yes
RSc2147	RSc2147	Cytoplasmic	Gene	0	SBO:0000243	Boolean	RSc2147			Sorbitol degradation	Degradation pathway	No	Yes
RSp1284	scrB	Cytoplasmic	Gene	0	SBO:0000243	Boolean	RSp1284			Sucrose degradation	Degradation pathway	No	Yes
RSc1841	RSc1841	Cytoplasmic	Gene	0	SBO:0000243	Boolean	RSc1841			Unknown	Degradation pathway	No	Yes
RSc2113	RSc2113	Cytoplasmic	Gene	0	SBO:0000243	Boolean	RSc2113			Unknown	Degradation pathway	No	Yes
RSc2208	RSc2208	Cytoplasmic	Gene	0	SBO:0000243	Boolean	RSc2208			Unknown	Degradation pathway	No	Yes
RSp0423	RSp0423	Cytoplasmic	Gene	0	SBO:0000243	Boolean	RSp0423			Unknown	Degradation pathway	No	Yes
RSc0813	sorAa	Cytoplasmic	Gene	0	SBO:0000243	Boolean	RSc0813			Unknown	Degradation pathway	No	Yes
RSc3253	soxB	Cytoplasmic	Gene	0	SBO:0000243	Boolean	RSc3253			Unknown hydrolase	Degradation pathway	No	Yes
RSc3396	RSc3396	Cytoplasmic	Gene	0	SBO:0000243	Boolean	RSc3396			DNA restriction-modification system	DNA modification	No	Yes
RSc1189	RSc1189	Cytoplasmic	Gene	0	SBO:0000243	Boolean	RSc1189			Unknown	DNA modification	No	Yes
RSc1280	ccoG	Cytoplasmic	Gene	0	SBO:0000243	Boolean	RSc1280			Copper resistance	Ions metabolism	No	Yes
RSc1274	ccoI	Cytoplasmic	Gene	0	SBO:0000243	Boolean	RSc1274			Copper resistance	Ions metabolism	No	Yes
RSc1275	ccoS	Cytoplasmic	Gene	0	SBO:0000243	Boolean	RSc1275			Copper resistance	Ions metabolism	No	Yes
RSp0657	copB	Cytoplasmic	Gene	0	SBO:0000243	Boolean	RSp0657			Copper resistance	Ions metabolism	No	Yes
RSp0658	copC	Cytoplasmic	Gene	0	SBO:0000243	Boolean	RSp0658			Copper resistance	Ions metabolism	No	Yes
RSp0659	copD	Cytoplasmic	Gene	0	SBO:0000243	Boolean	RSp0659			Copper resistance	Ions metabolism	No	Yes
RSc2290	RSc2290	Cytoplasmic	Gene	0	SBO:0000243	Boolean	RSc2290			iron metabolism	Ions metabolism	No	Yes
RSp1368	nosZ	Cytoplasmic	Gene	0	SBO:0000243	Boolean	RSp1368			nitrate reduction	Ions metabolism	No	Yes
RSp1219	nasA	Cytoplasmic	Gene	0	SBO:0000243	Boolean	RSp1219			Nitrogen metabolism	Ions metabolism	No	Yes
RSp1222	nirB	Cytoplasmic	Gene	0	SBO:0000243	Boolean	RSp1222			Nitrogen metabolism	Ions metabolism	No	Yes
RSp1221	nirD	Cytoplasmic	Gene	0	SBO:0000243	Boolean	RSp1221			Nitrogen metabolism	Ions metabolism	No	Yes
RSp1220	RSp1220	Cytoplasmic	Gene	0	SBO:0000243	Boolean	RSp1220			Nitrogen metabolism	Ions metabolism	No	Yes
RSc0812	sorAb	Cytoplasmic	Gene	0	SBO:0000243	Boolean	RSc0812			Sulfur metabolism	Ions metabolism	No	Yes
RSc3262	soxF	Cytoplasmic	Gene	0	SBO:0000243	Boolean	RSc3262			Sulfur metabolism	Ions metabolism	No	Yes
RSc3259	soxY	Cytoplasmic	Gene	0	SBO:0000243	Boolean	RSc3259			Sulfur metabolism	Ions metabolism	No	Yes
RSp1017	epsC	Cytoplasmic	Gene	0	SBO:0000243	Boolean	RSp1017			EPS biosynthesis	Macromolecule biosynthesis	No	Yes
RSp1536	RSp1536	Cytoplasmic	Gene	0	SBO:0000243	Boolean	RSp1536			Macromolecule biosynthesis protein	Macromolecule biosynthesis	No	Yes
RSp1555	popF1	Cytoplasmic	Gene	0	SBO:0000243	Boolean	RSp1555			Macromolecule Type III effector	Macromolecule biosynthesis	No	Yes
RSc3241	RSc3241	Cytoplasmic	Gene	0	SBO:0000243	Boolean	RSc3241			Unknown	Macromolecule biosynthesis	No	Yes
RSp1377	RSp1377	Cytoplasmic	Gene	0	SBO:0000243	Boolean	RSp1377			metabolism regulation	metabolism regulation	No	Yes
RSp0341	flgA	Cytoplasmic	Gene	0	SBO:0000243	Boolean	RSp0341			Motility - Chemotaxis	Motility - Chemotaxis	No	Yes
RSp0344	flgD	Cytoplasmic	Gene	0	SBO:0000243	Boolean	RSp0344			Motility - Chemotaxis	Motility - Chemotaxis	No	Yes
RSp0350	flgJ	Cytoplasmic	Gene	0	SBO:0000243	Boolean	RSp0350			Motility - Chemotaxis	Motility - Chemotaxis	No	Yes
RSp0340	flgM	Cytoplasmic	Gene	0	SBO:0000243	Boolean	RSp0340			Motility - Chemotaxis	Motility - Chemotaxis	No	Yes
RSp0339	flgN	Cytoplasmic	Gene	0	SBO:0000243	Boolean	RSp0339			Motility - Chemotaxis	Motility - Chemotaxis	No	Yes
RSp1392	flhF	Cytoplasmic	Gene	0	SBO:0000243	Boolean	RSp1392			Motility - Chemotaxis	Motility - Chemotaxis	No	Yes
RSp1391	flhG	Cytoplasmic	Gene	0	SBO:0000243	Boolean	RSp1391			Motility - Chemotaxis	Motility - Chemotaxis	No	Yes
RSp0394	fliJ	Cytoplasmic	Gene	0	SBO:0000243	Boolean	RSp0394			Motility - Chemotaxis	Motility - Chemotaxis	No	Yes
RSp0395	fliK	Cytoplasmic	Gene	0	SBO:0000243	Boolean	RSp0395			Motility - Chemotaxis	Motility - Chemotaxis	No	Yes
RSp0384	fliS	Cytoplasmic	Gene	0	SBO:0000243	Boolean	RSp0384			Motility - Chemotaxis	Motility - Chemotaxis	No	Yes
RSp0385	fliT	Cytoplasmic	Gene	0	SBO:0000243	Boolean	RSp0385			Motility - Chemotaxis	Motility - Chemotaxis	No	Yes
RSc2897	RSc2897	Cytoplasmic	Gene	0	SBO:0000243	Boolean	RSc2897			Motility - Chemotaxis	Motility - Chemotaxis	No	Yes
RSc0117	RSc0117	Cytoplasmic	Gene	0	SBO:0000243	Boolean	RSc0117			Phage-related functions and prophages	Phage-related functions and prophages	No	Yes
RSc0118	RSc0118	Cytoplasmic	Gene	0	SBO:0000243	Boolean	RSc0118			Phage-related functions and prophages	Phage-related functions and prophages	No	Yes
RSc0962	RSc0962	Cytoplasmic	Gene	0	SBO:0000243	Boolean	RSc0962			Phage-related functions and prophages	Phage-related functions and prophages	No	Yes
RSc1896	RSc1896	Cytoplasmic	Gene	0	SBO:0000243	Boolean	RSc1896			Phage-related functions and prophages	Phage-related functions and prophages	No	Yes
RSc1900	RSc1900	Cytoplasmic	Gene	0	SBO:0000243	Boolean	RSc1900			Phage-related functions and prophages	Phage-related functions and prophages	No	Yes
RSc1901	RSc1901	Cytoplasmic	Gene	0	SBO:0000243	Boolean	RSc1901			Phage-related functions and prophages	Phage-related functions and prophages	No	Yes
RSc1916	RSc1916	Cytoplasmic	Gene	0	SBO:0000243	Boolean	RSc1916			Phage-related functions and prophages	Phage-related functions and prophages	No	Yes
RSc1918	RSc1918	Cytoplasmic	Gene	0	SBO:0000243	Boolean	RSc1918			Phage-related functions and prophages	Phage-related functions and prophages	No	Yes
RSc1926	RSc1926	Cytoplasmic	Gene	0	SBO:0000243	Boolean	RSc1926			Phage-related functions and prophages	Phage-related functions and prophages	No	Yes
RSc1938	RSc1938	Cytoplasmic	Gene	0	SBO:0000243	Boolean	RSc1938			Phage-related functions and prophages	Phage-related functions and prophages	No	Yes
RSc3248	RSc3248	Cytoplasmic	Gene	0	SBO:0000243	Boolean	RSc3248			Phage-related functions and prophages	Phage-related functions and prophages	No	Yes
RSc2107	rsl	Cytoplasmic	Gene	0	SBO:0000243	Boolean	RSc2107			plant cell wall attachment	plant cell wall attachment	No	Yes
RSc3288	rsl2	Cytoplasmic	Gene	0	SBO:0000243	Boolean	RSc3288			plant cell wall attachment	plant cell wall attachment	No	Yes
RSp0898	RSp0898	Cytoplasmic	Gene	0	SBO:0000243	Boolean	RSp0898			Disulfide bound transfert	ROS metabolism	No	Yes
RSc1646	ahpC2	Cytoplasmic	Gene	0	SBO:0000243	Boolean	RSc1646			ROS salvage pathways	ROS metabolism	No	Yes
RSc1317	bcp	Cytoplasmic	Gene	0	SBO:0000243	Boolean	RSc1317			ROS salvage pathways	ROS metabolism	No	Yes
RSc2687	dps	Cytoplasmic	Gene	0	SBO:0000243	Boolean	RSc2687			ROS salvage pathways	ROS metabolism	No	Yes
RSp1581	katE	Cytoplasmic	Gene	0	SBO:0000243	Boolean	RSp1581			ROS salvage pathways	ROS metabolism	No	Yes
RSc0776	katGa	Cytoplasmic	Gene	0	SBO:0000243	Boolean	RSc0776			ROS salvage pathways	ROS metabolism	No	Yes
RSc0775	katGb	Cytoplasmic	Gene	0	SBO:0000243	Boolean	RSc0775			ROS salvage pathways	ROS metabolism	No	Yes
RSp1373	nosL	Cytoplasmic	Gene	0	SBO:0000243	Boolean	RSp1373			ROS salvage pathways	ROS metabolism	No	Yes
RSc0086	RSc0086	Cytoplasmic	Gene	0	SBO:0000243	Boolean	RSc0086			ROS salvage pathways	ROS metabolism	No	Yes
RSc0581	RSc0581	Cytoplasmic	Gene	0	SBO:0000243	Boolean	RSc0581			ROS salvage pathways	ROS metabolism	No	Yes
RSc2526	sodB	Cytoplasmic	Gene	0	SBO:0000243	Boolean	RSc2526			ROS salvage pathways	ROS metabolism	No	Yes
RSc2368	sodC	Cytoplasmic	Gene	0	SBO:0000243	Boolean	RSc2368			ROS salvage pathways	ROS metabolism	No	Yes
RSc2566	RSc2566	Cytoplasmic	Gene	0	SBO:0000243	Boolean	RSc2566			DNA repair	Salvage pathway	No	Yes
RSp1276	RSp1276	Cytoplasmic	Gene	0	SBO:0000243	Boolean	RSp1276			DNA repair	Salvage pathway	No	Yes
RSc2539	amiC	Cytoplasmic	Gene	0	SBO:0000243	Boolean	RSc2539			Peptidoglycan recycling	Salvage pathway	No	Yes
RSc0918	mltB	Cytoplasmic	Gene	0	SBO:0000243	Boolean	RSc0918			Peptidoglycan recycling	Salvage pathway	No	Yes
RSp1240	RSp1240	Cytoplasmic	Gene	0	SBO:0000243	Boolean	RSp1240			Peptidoglycan recycling	Salvage pathway	No	Yes
RSc2095	xdhA	Cytoplasmic	Gene	0	SBO:0000243	Boolean	RSc2095			Purine salvage pathway	Salvage pathway	No	Yes
RSc2548	RSc2548	Cytoplasmic	Gene	0	SBO:0000243	Boolean	RSc2548			Pyrimidine salvage pathway	Salvage pathway	No	Yes
RSp0693	hdfA	Cytoplasmic	Gene	0	SBO:0000243	Boolean	RSp0693			3_hydroxy_oxindole biosynthesis	Secondary metabolism	No	Yes
RSp0694	hdfB	Cytoplasmic	Gene	0	SBO:0000243	Boolean	RSp0694			3_hydroxy_oxindole biosynthesis	Secondary metabolism	No	Yes
RSp0695	hdfC	Cytoplasmic	Gene	0	SBO:0000243	Boolean	RSp0695			3_hydroxy_oxindole biosynthesis	Secondary metabolism	No	Yes
RSp0696	hdfD	Cytoplasmic	Gene	0	SBO:0000243	Boolean	RSp0696			3_hydroxy_oxindole biosynthesis	Secondary metabolism	No	Yes
RSp0697	hdfE	Cytoplasmic	Gene	0	SBO:0000243	Boolean	RSp0697			3_hydroxy_oxindole biosynthesis	Secondary metabolism	No	Yes
RSp0698	hdfF	Cytoplasmic	Gene	0	SBO:0000243	Boolean	RSp0698			3_hydroxy_oxindole biosynthesis	Secondary metabolism	No	Yes
RSp0419	RSp0419	Cytoplasmic	Gene	0	SBO:0000243	Boolean	RSp0419			aerobactin like biosynthesis	Secondary metabolism	No	Yes
RSp0422	RSp0422	Cytoplasmic	Gene	0	SBO:0000243	Boolean	RSp0422			aerobactin like biosynthesis	Secondary metabolism	No	Yes
RSp0563	RSp0563	Cytoplasmic	Gene	0	SBO:0000243	Boolean	RSp0563			Cytochrome c-type biogenesis	Secondary metabolism	No	Yes
RSp1124	RSp1124	Cytoplasmic	Gene	0	SBO:0000243	Boolean	RSp1124			Ethanol metabolism	Secondary metabolism	No	Yes
RSc1810	RSc1810	Cytoplasmic	Gene	0	SBO:0000243	Boolean	RSc1810			Micacocidin biosynthesis	Secondary metabolism	No	Yes
RSc1811	RSc1811	Cytoplasmic	Gene	0	SBO:0000243	Boolean	RSc1811			Micacocidin biosynthesis	Secondary metabolism	No	Yes
RSp1425	pvdA	Cytoplasmic	Gene	0	SBO:0000243	Boolean	RSp1425			Pyoverdin biosynthesis	Secondary metabolism	No	Yes
RSp0779	RSp0779	Cytoplasmic	Gene	0	SBO:0000243	Boolean	RSp0779			Quorum sensing	Secondary metabolism	No	Yes
RSc3286	solI	Cytoplasmic	Gene	0	SBO:0000243	Boolean	RSc3286			Quorum sensing	Secondary metabolism	No	Yes
RSp1419	ralA	Cytoplasmic	Gene	0	SBO:0000243	Boolean	RSp1419			Ralfuranone biosynthesis	Secondary metabolism	No	Yes
RSp0421	RSp0421	Cytoplasmic	Gene	0	SBO:0000243	Boolean	RSp0421			siderophore biosynthesis	Secondary metabolism	No	Yes
RSp0002	cspD3	Cytoplasmic	Gene	0	SBO:0000243	Boolean	RSp0002			Cold shock	Stress tolerance	No	Yes
RSc0515	RSc0515	Cytoplasmic	Gene	0	SBO:0000243	Boolean	RSc0515			Organic solvent tolerance	Stress tolerance	No	Yes
RSc0011	acrA	Cytoplasmic	Gene	0	SBO:0000243	Boolean	RSc0011			Efflux pump	Transport	No	Yes
RSp0493	czcA	Cytoplasmic	Gene	0	SBO:0000243	Boolean	RSp0493			Efflux pump	Transport	No	Yes
RSp0492	czcB	Cytoplasmic	Gene	0	SBO:0000243	Boolean	RSp0492			Efflux pump	Transport	No	Yes
RSp0491	czcC	Cytoplasmic	Gene	0	SBO:0000243	Boolean	RSp0491			Efflux pump	Transport	No	Yes
RSp0283	dinF	Cytoplasmic	Gene	0	SBO:0000243	Boolean	RSp0283			Efflux pump	Transport	No	Yes
RSp0312	mexD	Cytoplasmic	Gene	0	SBO:0000243	Boolean	RSp0312			Efflux pump	Transport	No	Yes
RSc2024	msiA	Cytoplasmic	Gene	0	SBO:0000243	Boolean	RSc2024			Efflux pump	Transport	No	Yes
RSc0695	RSc0695	Cytoplasmic	Gene	0	SBO:0000243	Boolean	RSc0695			Efflux pump	Transport	No	Yes
RSc1653	RSc1653	Cytoplasmic	Gene	0	SBO:0000243	Boolean	RSc1653			Efflux pump	Transport	No	Yes
RSc1853	RSc1853	Cytoplasmic	Gene	0	SBO:0000243	Boolean	RSc1853			Efflux pump	Transport	No	Yes
RSp0420	RSp0420	Cytoplasmic	Gene	0	SBO:0000243	Boolean	RSp0420			Efflux pump	Transport	No	Yes
RSp0685	RSp0685	Cytoplasmic	Gene	0	SBO:0000243	Boolean	RSp0685			Efflux pump	Transport	No	Yes
RSp1112	RSp1112	Cytoplasmic	Gene	0	SBO:0000243	Boolean	RSp1112			Efflux pump	Transport	No	Yes
RSp1417	RSp1417	Cytoplasmic	Gene	0	SBO:0000243	Boolean	RSp1417			Efflux pump	Transport	No	Yes
RSp0286	pgaA	Cytoplasmic	Gene	0	SBO:0000243	Boolean	RSp0286			Macromolecule secretion polysaccharide Biofilm Formation	Transport	No	Yes
RSc2274	RSc2274	Cytoplasmic	Gene	0	SBO:0000243	Boolean	RSc2274			Macromolecule secretion polysaccharide Biofilm Formation	Transport	No	Yes
RSp0142	RSp0142	Cytoplasmic	Gene	0	SBO:0000243	Boolean	RSp0142			Macromolecule secretion protein	Transport	No	Yes
RSp0853	hpaB	Cytoplasmic	Gene	0	SBO:0000243	Boolean	RSp0853			Macromolecule secretion Type III SS	Transport	No	Yes
RSp0862	hpaP	Cytoplasmic	Gene	0	SBO:0000243	Boolean	RSp0862			Macromolecule secretion Type III SS	Transport	No	Yes
RSp0869	hrpF	Cytoplasmic	Gene	0	SBO:0000243	Boolean	RSp0869			Macromolecule secretion Type III SS	Transport	No	Yes
RSp0868	hrpH	Cytoplasmic	Gene	0	SBO:0000243	Boolean	RSp0868			Macromolecule secretion Type III SS	Transport	No	Yes
RSp0866	hrpJ	Cytoplasmic	Gene	0	SBO:0000243	Boolean	RSp0866			Macromolecule secretion Type III SS	Transport	No	Yes
RSc3220	RSc3220	Cytoplasmic	Gene	0	SBO:0000243	Boolean	RSc3220			Macromolecule secretion Type VI effector	Transport	No	Yes
RSc3222	RSc3222	Cytoplasmic	Gene	0	SBO:0000243	Boolean	RSc3222			Macromolecule secretion Type VI effector	Transport	No	Yes
RSp0175	RSp0175	Cytoplasmic	Gene	0	SBO:0000243	Boolean	RSp0175			Macromolecule secretion Type VI effector	Transport	No	Yes
RSp0741	RSp0741	Cytoplasmic	Gene	0	SBO:0000243	Boolean	RSp0741			Macromolecule secretion Type VI effector	Transport	No	Yes
RSp0747	RSp0747	Cytoplasmic	Gene	0	SBO:0000243	Boolean	RSp0747			Macromolecule secretion Type VI effector	Transport	No	Yes
RSp0749	RSp0749	Cytoplasmic	Gene	0	SBO:0000243	Boolean	RSp0749			Macromolecule secretion Type VI effector	Transport	No	Yes
RSc2758	araF	Cytoplasmic	Gene	0	SBO:0000243	Boolean	RSc2758			Transport carbon substrate	Transport	No	Yes
RSp0995	dctA2	Cytoplasmic	Gene	0	SBO:0000243	Boolean	RSp0995			Transport carbon substrate	Transport	No	Yes
RSp0834	exuT1	Cytoplasmic	Gene	0	SBO:0000243	Boolean	RSp0834			Transport carbon substrate	Transport	No	Yes
RSp0075	kgtP1	Cytoplasmic	Gene	0	SBO:0000243	Boolean	RSp0075			Transport carbon substrate	Transport	No	Yes
RSc0921	RSc0921	Cytoplasmic	Gene	0	SBO:0000243	Boolean	RSc0921			Transport carbon substrate	Transport	No	Yes
RSc0922	RSc0922	Cytoplasmic	Gene	0	SBO:0000243	Boolean	RSc0922			Transport carbon substrate	Transport	No	Yes
RSc1017	RSc1017	Cytoplasmic	Gene	0	SBO:0000243	Boolean	RSc1017			Transport carbon substrate	Transport	No	Yes
RSc1341	RSc1341	Cytoplasmic	Gene	0	SBO:0000243	Boolean	RSc1341			Transport carbon substrate	Transport	No	Yes
RSc2041	RSc2041	Cytoplasmic	Gene	0	SBO:0000243	Boolean	RSc2041			Transport carbon substrate	Transport	No	Yes
RSc2103	RSc2103	Cytoplasmic	Gene	0	SBO:0000243	Boolean	RSc2103			Transport carbon substrate	Transport	No	Yes
RSc2109	RSc2109	Cytoplasmic	Gene	0	SBO:0000243	Boolean	RSc2109			Transport carbon substrate	Transport	No	Yes
RSc2244	RSc2244	Cytoplasmic	Gene	0	SBO:0000243	Boolean	RSc2244			Transport carbon substrate	Transport	No	Yes
Rsc2428	Rsc2428	Cytoplasmic	Gene	0	SBO:0000243	Boolean	Rsc2428			Transport carbon substrate	Transport	No	Yes
RSc2864	RSc2864	Cytoplasmic	Gene	0	SBO:0000243	Boolean	RSc2864			Transport carbon substrate	Transport	No	Yes
RSc3046	RSc3046	Cytoplasmic	Gene	0	SBO:0000243	Boolean	RSc3046			Transport carbon substrate	Transport	No	Yes
RSc3047	RSc3047	Cytoplasmic	Gene	0	SBO:0000243	Boolean	RSc3047			Transport carbon substrate	Transport	No	Yes
RSc3048	RSc3048	Cytoplasmic	Gene	0	SBO:0000243	Boolean	RSc3048			Transport carbon substrate	Transport	No	Yes
RSc3049	RSc3049	Cytoplasmic	Gene	0	SBO:0000243	Boolean	RSc3049			Transport carbon substrate	Transport	No	Yes
RSc3051	RSc3051	Cytoplasmic	Gene	0	SBO:0000243	Boolean	RSc3051			Transport carbon substrate	Transport	No	Yes
RSc3410	RSc3410	Cytoplasmic	Gene	0	SBO:0000243	Boolean	RSc3410			Transport carbon substrate	Transport	No	Yes
RSp0934	RSp0934	Cytoplasmic	Gene	0	SBO:0000243	Boolean	RSp0934			Transport carbon substrate	Transport	No	Yes
RSp1282	RSp1282	Cytoplasmic	Gene	0	SBO:0000243	Boolean	RSp1282			Transport carbon substrate	Transport	No	Yes
RSp1298	RSp1298	Cytoplasmic	Gene	0	SBO:0000243	Boolean	RSp1298			Transport carbon substrate	Transport	No	Yes
RSp1447	RSp1447	Cytoplasmic	Gene	0	SBO:0000243	Boolean	RSp1447			Transport carbon substrate	Transport	No	Yes
RSp1577	RSp1577	Cytoplasmic	Gene	0	SBO:0000243	Boolean	RSp1577			Transport carbon substrate	Transport	No	Yes
RSp1285	scrA	Cytoplasmic	Gene	0	SBO:0000243	Boolean	RSp1285			Transport carbon substrate	Transport	No	Yes
RSp1283	scrY	Cytoplasmic	Gene	0	SBO:0000243	Boolean	RSp1283			Transport carbon substrate	Transport	No	Yes
RSp1383	ssUA2	Cytoplasmic	Gene	0	SBO:0000243	Boolean	RSp1383			Transport carbon substrate	Transport	No	Yes
RSp0100	RSp0100	Cytoplasmic	Gene	0	SBO:0000243	Boolean	RSp0100			Transport cofactor substrate	Transport	No	Yes
RSp0414	RSp0414	Cytoplasmic	Gene	0	SBO:0000243	Boolean	RSp0414			Transport cofactor substrate	Transport	No	Yes
RSc3382	kdpA	Cytoplasmic	Gene	0	SBO:0000243	Boolean	RSc3382			Transport ion substrate	Transport	No	Yes
RSc3383	kdpB	Cytoplasmic	Gene	0	SBO:0000243	Boolean	RSc3383			Transport ion substrate	Transport	No	Yes
RSc3384	kdpC	Cytoplasmic	Gene	0	SBO:0000243	Boolean	RSc3384			Transport ion substrate	Transport	No	Yes
RSc3381	kdpF	Cytoplasmic	Gene	0	SBO:0000243	Boolean	RSc3381			Transport ion substrate	Transport	No	Yes
RSp0973	narK	Cytoplasmic	Gene	0	SBO:0000243	Boolean	RSp0973			Transport ion substrate	Transport	No	Yes
RSc0381	nasF	Cytoplasmic	Gene	0	SBO:0000243	Boolean	RSc0381			Transport ion substrate	Transport	No	Yes
RSc1531	pstA	Cytoplasmic	Gene	0	SBO:0000243	Boolean	RSc1531			Transport ion substrate	Transport	No	Yes
RSc1532	pstB	Cytoplasmic	Gene	0	SBO:0000243	Boolean	RSc1532			Transport ion substrate	Transport	No	Yes
RSc1530	pstC	Cytoplasmic	Gene	0	SBO:0000243	Boolean	RSc1530			Transport ion substrate	Transport	No	Yes
RSc1529	pstS	Cytoplasmic	Gene	0	SBO:0000243	Boolean	RSc1529			Transport ion substrate	Transport	No	Yes
RSc0749	RSc0749	Cytoplasmic	Gene	0	SBO:0000243	Boolean	RSc0749			Transport ion substrate	Transport	No	Yes
Rsc2934	Rsc2934	Cytoplasmic	Gene	0	SBO:0000243	Boolean	Rsc2934			Transport ion substrate	Transport	No	Yes
RSp0244	RSp0244	Cytoplasmic	Gene	0	SBO:0000243	Boolean	RSp0244			Transport ion substrate	Transport	No	Yes
RSp1223	RSp1223	Cytoplasmic	Gene	0	SBO:0000243	Boolean	RSp1223			Transport ion substrate	Transport	No	Yes
RSp0536	RSp0536	Cytoplasmic	Gene	0	SBO:0000243	Boolean	RSp0536			Transport osmoprotectant	Transport	No	Yes
RSc1733	RSc1733	Cytoplasmic	Gene	0	SBO:0000243	Boolean	RSc1733			Transport polyamine substrate	Transport	No	Yes
RSp1521	RSp1521	Cytoplasmic	Gene	0	SBO:0000243	Boolean	RSp1521			Type IV secretion	Transport	No	Yes
RSc0595	RSc0595	Cytoplasmic	Gene	0	SBO:0000243	Boolean	RSc0595			Unknown	Transport	No	Yes
RSc0987	RSc0987	Cytoplasmic	Gene	0	SBO:0000243	Boolean	RSc0987			Unknown	Transport	No	Yes
RSc1474	RSc1474	Cytoplasmic	Gene	0	SBO:0000243	Boolean	RSc1474			Unknown	Transport	No	Yes
RSc2955	RSc2955	Cytoplasmic	Gene	0	SBO:0000243	Boolean	RSc2955			Unknown	Transport	No	Yes
RSp1462	RSp1462	Cytoplasmic	Gene	0	SBO:0000243	Boolean	RSp1462			Unknown	Transport	No	Yes
RSp1463	RSp1463	Cytoplasmic	Gene	0	SBO:0000243	Boolean	RSp1463			Unknown	Transport	No	Yes
RSp1464	RSp1464	Cytoplasmic	Gene	0	SBO:0000243	Boolean	RSp1464			Unknown	Transport	No	Yes
RSp1509	RSp1509	Cytoplasmic	Gene	0	SBO:0000243	Boolean	RSp1509			Unknown	Transport	No	Yes
RSp1575	RSp1575	Cytoplasmic	Gene	0	SBO:0000243	Boolean	RSp1575			Unknown	Transport	No	Yes
RSc0893	RSc0893	Cytoplasmic	Gene	0	SBO:0000243	Boolean	RSc0893			Transposon-related functions	Transposon-related functions	No	Yes
RSc3168	RSc3168	Cytoplasmic	Gene	0	SBO:0000243	Boolean	RSc3168			Transposon-related functions	Transposon-related functions	No	Yes
RSc3179	RSc3179	Cytoplasmic	Gene	0	SBO:0000243	Boolean	RSc3179			Transposon-related functions	Transposon-related functions	No	Yes
RSp0093	RSp0093	Cytoplasmic	Gene	0	SBO:0000243	Boolean	RSp0093			Transposon-related functions	Transposon-related functions	No	Yes
RSp0206	RSp0206	Cytoplasmic	Gene	0	SBO:0000243	Boolean	RSp0206			Transposon-related functions	Transposon-related functions	No	Yes
RSp1378	RSp1378	Cytoplasmic	Gene	0	SBO:0000243	Boolean	RSp1378			Transposon-related functions	Transposon-related functions	No	Yes
RSc1524	yhbY	Cytoplasmic	Gene	0	SBO:0000243	Boolean	RSc1524			RNA binding	Unknown	No	Yes
RSc0076	RSc0076	Cytoplasmic	Gene	0	SBO:0000243	Boolean	RSc0076			Unknown	Unknown	No	Yes
RSc0096	RSc0096	Cytoplasmic	Gene	0	SBO:0000243	Boolean	RSc0096			Unknown	Unknown	No	Yes
RSc0107	RSc0107	Cytoplasmic	Gene	0	SBO:0000243	Boolean	RSc0107			Unknown	Unknown	No	Yes
RSc0220	RSc0220	Cytoplasmic	Gene	0	SBO:0000243	Boolean	RSc0220			Unknown	Unknown	No	Yes
RSc0225	RSc0225	Cytoplasmic	Gene	0	SBO:0000243	Boolean	RSc0225			Unknown	Unknown	No	Yes
RSc0232	RSc0232	Cytoplasmic	Gene	0	SBO:0000243	Boolean	RSc0232			Unknown	Unknown	No	Yes
RSc0293	RSc0293	Cytoplasmic	Gene	0	SBO:0000243	Boolean	RSc0293			Unknown	Unknown	No	Yes
RSc0447	RSc0447	Cytoplasmic	Gene	0	SBO:0000243	Boolean	RSc0447			Unknown	Unknown	No	Yes
RSc0532	RSc0532	Cytoplasmic	Gene	0	SBO:0000243	Boolean	RSc0532			Unknown	Unknown	No	Yes
RSc0582	RSc0582	Cytoplasmic	Gene	0	SBO:0000243	Boolean	RSc0582			Unknown	Unknown	No	Yes
RSc0594	RSc0594	Cytoplasmic	Gene	0	SBO:0000243	Boolean	RSc0594			Unknown	Unknown	No	Yes
RSc0609	RSc0609	Cytoplasmic	Gene	0	SBO:0000243	Boolean	RSc0609			Unknown	Unknown	No	Yes
RSc0612	RSc0612	Cytoplasmic	Gene	0	SBO:0000243	Boolean	RSc0612			Unknown	Unknown	No	Yes
RSc0616	RSc0616	Cytoplasmic	Gene	0	SBO:0000243	Boolean	RSc0616			Unknown	Unknown	No	Yes
RSc0617	RSc0617	Cytoplasmic	Gene	0	SBO:0000243	Boolean	RSc0617			Unknown	Unknown	No	Yes
RSc0825	RSc0825	Cytoplasmic	Gene	0	SBO:0000243	Boolean	RSc0825			Unknown	Unknown	No	Yes
RSc0894	RSc0894	Cytoplasmic	Gene	0	SBO:0000243	Boolean	RSc0894			Unknown	Unknown	No	Yes
RSc0931	RSc0931	Cytoplasmic	Gene	0	SBO:0000243	Boolean	RSc0931			Unknown	Unknown	No	Yes
RSc0957	RSc0957	Cytoplasmic	Gene	0	SBO:0000243	Boolean	RSc0957			Unknown	Unknown	No	Yes
RSc1027	RSc1027	Cytoplasmic	Gene	0	SBO:0000243	Boolean	RSc1027			Unknown	Unknown	No	Yes
RSc1146	RSc1146	Cytoplasmic	Gene	0	SBO:0000243	Boolean	RSc1146			Unknown	Unknown	No	Yes
RSc1287	RSc1287	Cytoplasmic	Gene	0	SBO:0000243	Boolean	RSc1287			Unknown	Unknown	No	Yes
RSc1364	RSc1364	Cytoplasmic	Gene	0	SBO:0000243	Boolean	RSc1364			Unknown	Unknown	No	Yes
RSc1496	RSc1496	Cytoplasmic	Gene	0	SBO:0000243	Boolean	RSc1496			Unknown	Unknown	No	Yes
RSc1622	RSc1622	Cytoplasmic	Gene	0	SBO:0000243	Boolean	RSc1622			Unknown	Unknown	No	Yes
RSc1650	RSc1650	Cytoplasmic	Gene	0	SBO:0000243	Boolean	RSc1650			Unknown	Unknown	No	Yes
RSc1651	RSc1651	Cytoplasmic	Gene	0	SBO:0000243	Boolean	RSc1651			Unknown	Unknown	No	Yes
RSc1673	RSc1673	Cytoplasmic	Gene	0	SBO:0000243	Boolean	RSc1673			Unknown	Unknown	No	Yes
RSc1676	RSc1676	Cytoplasmic	Gene	0	SBO:0000243	Boolean	RSc1676			Unknown	Unknown	No	Yes
RSc1723	RSc1723	Cytoplasmic	Gene	0	SBO:0000243	Boolean	RSc1723			Unknown	Unknown	No	Yes
RSc1725	RSc1725	Cytoplasmic	Gene	0	SBO:0000243	Boolean	RSc1725			Unknown	Unknown	No	Yes
RSc1726	RSc1726	Cytoplasmic	Gene	0	SBO:0000243	Boolean	RSc1726			Unknown	Unknown	No	Yes
RSc1727	RSc1727	Cytoplasmic	Gene	0	SBO:0000243	Boolean	RSc1727			Unknown	Unknown	No	Yes
RSc1863	RSc1863	Cytoplasmic	Gene	0	SBO:0000243	Boolean	RSc1863			Unknown	Unknown	No	Yes
RSc1910	RSc1910	Cytoplasmic	Gene	0	SBO:0000243	Boolean	RSc1910			Unknown	Unknown	No	Yes
RSc1927	RSc1927	Cytoplasmic	Gene	0	SBO:0000243	Boolean	RSc1927			Unknown	Unknown	No	Yes
RSc1942	RSc1942	Cytoplasmic	Gene	0	SBO:0000243	Boolean	RSc1942			Unknown	Unknown	No	Yes
RSc1943	RSc1943	Cytoplasmic	Gene	0	SBO:0000243	Boolean	RSc1943			Unknown	Unknown	No	Yes
RSc1969	RSc1969	Cytoplasmic	Gene	0	SBO:0000243	Boolean	RSc1969			Unknown	Unknown	No	Yes
RSc2068	RSc2068	Cytoplasmic	Gene	0	SBO:0000243	Boolean	RSc2068			Unknown	Unknown	No	Yes
RSc2133	RSc2133	Cytoplasmic	Gene	0	SBO:0000243	Boolean	RSc2133			Unknown	Unknown	No	Yes
RSc2178	RSc2178	Cytoplasmic	Gene	0	SBO:0000243	Boolean	RSc2178			Unknown	Unknown	No	Yes
RSc2180	RSc2180	Cytoplasmic	Gene	0	SBO:0000243	Boolean	RSc2180			Unknown	Unknown	No	Yes
RSc2206	RSc2206	Cytoplasmic	Gene	0	SBO:0000243	Boolean	RSc2206			Unknown	Unknown	No	Yes
RSc2238	RSc2238	Cytoplasmic	Gene	0	SBO:0000243	Boolean	RSc2238			Unknown	Unknown	No	Yes
RSc2281	RSc2281	Cytoplasmic	Gene	0	SBO:0000243	Boolean	RSc2281			Unknown	Unknown	No	Yes
RSc2282	RSc2282	Cytoplasmic	Gene	0	SBO:0000243	Boolean	RSc2282			Unknown	Unknown	No	Yes
RSc2283	RSc2283	Cytoplasmic	Gene	0	SBO:0000243	Boolean	RSc2283			Unknown	Unknown	No	Yes
RSc2284	RSc2284	Cytoplasmic	Gene	0	SBO:0000243	Boolean	RSc2284			Unknown	Unknown	No	Yes
RSc2285	RSc2285	Cytoplasmic	Gene	0	SBO:0000243	Boolean	RSc2285			Unknown	Unknown	No	Yes
RSc2488	RSc2488	Cytoplasmic	Gene	0	SBO:0000243	Boolean	RSc2488			Unknown	Unknown	No	Yes
RSc2519	RSc2519	Cytoplasmic	Gene	0	SBO:0000243	Boolean	RSc2519			Unknown	Unknown	No	Yes
RSc2689	RSc2689	Cytoplasmic	Gene	0	SBO:0000243	Boolean	RSc2689			Unknown	Unknown	No	Yes
RSc2818	RSc2818	Cytoplasmic	Gene	0	SBO:0000243	Boolean	RSc2818			Unknown	Unknown	No	Yes
RSc2906	RSc2906	Cytoplasmic	Gene	0	SBO:0000243	Boolean	RSc2906			Unknown	Unknown	No	Yes
RSc2910	RSc2910	Cytoplasmic	Gene	0	SBO:0000243	Boolean	RSc2910			Unknown	Unknown	No	Yes
RSc2963	RSc2963	Cytoplasmic	Gene	0	SBO:0000243	Boolean	RSc2963			Unknown	Unknown	No	Yes
RSc2981	RSc2981	Cytoplasmic	Gene	0	SBO:0000243	Boolean	RSc2981			Unknown	Unknown	No	Yes
RSc3027	RSc3027	Cytoplasmic	Gene	0	SBO:0000243	Boolean	RSc3027			Unknown	Unknown	No	Yes
RSc3030	RSc3030	Cytoplasmic	Gene	0	SBO:0000243	Boolean	RSc3030			Unknown	Unknown	No	Yes
RSc3031	RSc3031	Cytoplasmic	Gene	0	SBO:0000243	Boolean	RSc3031			Unknown	Unknown	No	Yes
RSc3050	RSc3050	Cytoplasmic	Gene	0	SBO:0000243	Boolean	RSc3050			Unknown	Unknown	No	Yes
RSc3067	RSc3067	Cytoplasmic	Gene	0	SBO:0000243	Boolean	RSc3067			Unknown	Unknown	No	Yes
RSc3072	RSc3072	Cytoplasmic	Gene	0	SBO:0000243	Boolean	RSc3072			Unknown	Unknown	No	Yes
RSc3092	RSc3092	Cytoplasmic	Gene	0	SBO:0000243	Boolean	RSc3092			Unknown	Unknown	No	Yes
RSc3121	RSc3121	Cytoplasmic	Gene	0	SBO:0000243	Boolean	RSc3121			Unknown	Unknown	No	Yes
RSc3162	RSc3162	Cytoplasmic	Gene	0	SBO:0000243	Boolean	RSc3162			Unknown	Unknown	No	Yes
RSc3219	RSc3219	Cytoplasmic	Gene	0	SBO:0000243	Boolean	RSc3219			Unknown	Unknown	No	Yes
RSc3315	RSc3315	Cytoplasmic	Gene	0	SBO:0000243	Boolean	RSc3315			Unknown	Unknown	No	Yes
RSc3386	RSc3386	Cytoplasmic	Gene	0	SBO:0000243	Boolean	RSc3386			Unknown	Unknown	No	Yes
RSc3389	RSc3389	Cytoplasmic	Gene	0	SBO:0000243	Boolean	RSc3389			Unknown	Unknown	No	Yes
RSc3428	RSc3428	Cytoplasmic	Gene	0	SBO:0000243	Boolean	RSc3428			Unknown	Unknown	No	Yes
RSp0005	RSp0005	Cytoplasmic	Gene	0	SBO:0000243	Boolean	RSp0005			Unknown	Unknown	No	Yes
RSp0025	RSp0025	Cytoplasmic	Gene	0	SBO:0000243	Boolean	RSp0025			Unknown	Unknown	No	Yes
RSp0071	RSp0071	Cytoplasmic	Gene	0	SBO:0000243	Boolean	RSp0071			Unknown	Unknown	No	Yes
RSp0072	RSp0072	Cytoplasmic	Gene	0	SBO:0000243	Boolean	RSp0072			Unknown	Unknown	No	Yes
RSp0098	RSp0098	Cytoplasmic	Gene	0	SBO:0000243	Boolean	RSp0098			Unknown	Unknown	No	Yes
RSp0101	RSp0101	Cytoplasmic	Gene	0	SBO:0000243	Boolean	RSp0101			Unknown	Unknown	No	Yes
RSp0159	RSp0159	Cytoplasmic	Gene	0	SBO:0000243	Boolean	RSp0159			Unknown	Unknown	No	Yes
RSp0161	RSp0161	Cytoplasmic	Gene	0	SBO:0000243	Boolean	RSp0161			Unknown	Unknown	No	Yes
RSp0178	RSp0178	Cytoplasmic	Gene	0	SBO:0000243	Boolean	RSp0178			Unknown	Unknown	No	Yes
RSp0198	RSp0198	Cytoplasmic	Gene	0	SBO:0000243	Boolean	RSp0198			Unknown	Unknown	No	Yes
RSp0201	RSp0201	Cytoplasmic	Gene	0	SBO:0000243	Boolean	RSp0201			Unknown	Unknown	No	Yes
RSp0218	RSp0218	Cytoplasmic	Gene	0	SBO:0000243	Boolean	RSp0218			Unknown	Unknown	No	Yes
RSp0405	RSp0405	Cytoplasmic	Gene	0	SBO:0000243	Boolean	RSp0405			Unknown	Unknown	No	Yes
RSp0406	RSp0406	Cytoplasmic	Gene	0	SBO:0000243	Boolean	RSp0406			Unknown	Unknown	No	Yes
RSp0456	RSp0456	Cytoplasmic	Gene	0	SBO:0000243	Boolean	RSp0456			Unknown	Unknown	No	Yes
RSp0466	RSp0466	Cytoplasmic	Gene	0	SBO:0000243	Boolean	RSp0466			Unknown	Unknown	No	Yes
RSp0473	RSp0473	Cytoplasmic	Gene	0	SBO:0000243	Boolean	RSp0473			Unknown	Unknown	No	Yes
RSp0487	RSp0487	Cytoplasmic	Gene	0	SBO:0000243	Boolean	RSp0487			Unknown	Unknown	No	Yes
RSp0506	RSp0506	Cytoplasmic	Gene	0	SBO:0000243	Boolean	RSp0506			Unknown	Unknown	No	Yes
RSp0538	RSp0538	Cytoplasmic	Gene	0	SBO:0000243	Boolean	RSp0538			Unknown	Unknown	No	Yes
RSp0545	RSp0545	Cytoplasmic	Gene	0	SBO:0000243	Boolean	RSp0545			Unknown	Unknown	No	Yes
RSp0587	RSp0587	Cytoplasmic	Gene	0	SBO:0000243	Boolean	RSp0587			Unknown	Unknown	No	Yes
RSp0596	RSp0596	Cytoplasmic	Gene	0	SBO:0000243	Boolean	RSp0596			Unknown	Unknown	No	Yes
RSp0684	RSp0684	Cytoplasmic	Gene	0	SBO:0000243	Boolean	RSp0684			Unknown	Unknown	No	Yes
RSp0733	RSp0733	Cytoplasmic	Gene	0	SBO:0000243	Boolean	RSp0733			Unknown	Unknown	No	Yes
RSp0736	RSp0736	Cytoplasmic	Gene	0	SBO:0000243	Boolean	RSp0736			Unknown	Unknown	No	Yes
RSp0753	RSp0753	Cytoplasmic	Gene	0	SBO:0000243	Boolean	RSp0753			Unknown	Unknown	No	Yes
RSp0756	RSp0756	Cytoplasmic	Gene	0	SBO:0000243	Boolean	RSp0756			Unknown	Unknown	No	Yes
RSp0758	RSp0758	Cytoplasmic	Gene	0	SBO:0000243	Boolean	RSp0758			Unknown	Unknown	No	Yes
RSp0773	RSp0773	Cytoplasmic	Gene	0	SBO:0000243	Boolean	RSp0773			Unknown	Unknown	No	Yes
RSp0785	RSp0785	Cytoplasmic	Gene	0	SBO:0000243	Boolean	RSp0785			Unknown	Unknown	No	Yes
RSp0789	RSp0789	Cytoplasmic	Gene	0	SBO:0000243	Boolean	RSp0789			Unknown	Unknown	No	Yes
RSp0837	RSp0837	Cytoplasmic	Gene	0	SBO:0000243	Boolean	RSp0837			Unknown	Unknown	No	Yes
RSp0839	RSp0839	Cytoplasmic	Gene	0	SBO:0000243	Boolean	RSp0839			Unknown	Unknown	No	Yes
RSp0841	RSp0841	Cytoplasmic	Gene	0	SBO:0000243	Boolean	RSp0841			Unknown	Unknown	No	Yes
RSp0848	RSp0848	Cytoplasmic	Gene	0	SBO:0000243	Boolean	RSp0848			Unknown	Unknown	No	Yes
RSp0883	RSp0883	Cytoplasmic	Gene	0	SBO:0000243	Boolean	RSp0883			Unknown	Unknown	No	Yes
RSp0906	RSp0906	Cytoplasmic	Gene	0	SBO:0000243	Boolean	RSp0906			Unknown	Unknown	No	Yes
RSp0957	RSp0957	Cytoplasmic	Gene	0	SBO:0000243	Boolean	RSp0957			Unknown	Unknown	No	Yes
RSp1125	RSp1125	Cytoplasmic	Gene	0	SBO:0000243	Boolean	RSp1125			Unknown	Unknown	No	Yes
RSp1150	RSp1150	Cytoplasmic	Gene	0	SBO:0000243	Boolean	RSp1150			Unknown	Unknown	No	Yes
RSp1260	RSp1260	Cytoplasmic	Gene	0	SBO:0000243	Boolean	RSp1260			Unknown	Unknown	No	Yes
RSp1270	RSp1270	Cytoplasmic	Gene	0	SBO:0000243	Boolean	RSp1270			Unknown	Unknown	No	Yes
RSp1307	RSp1307	Cytoplasmic	Gene	0	SBO:0000243	Boolean	RSp1307			Unknown	Unknown	No	Yes
RSp1311	RSp1311	Cytoplasmic	Gene	0	SBO:0000243	Boolean	RSp1311			Unknown	Unknown	No	Yes
RSp1322	RSp1322	Cytoplasmic	Gene	0	SBO:0000243	Boolean	RSp1322			Unknown	Unknown	No	Yes
RSp1323	RSp1323	Cytoplasmic	Gene	0	SBO:0000243	Boolean	RSp1323			Unknown	Unknown	No	Yes
RSp1329	RSp1329	Cytoplasmic	Gene	0	SBO:0000243	Boolean	RSp1329			Unknown	Unknown	No	Yes
RSp1338	RSp1338	Cytoplasmic	Gene	0	SBO:0000243	Boolean	RSp1338			Unknown	Unknown	No	Yes
RSp1354	RSp1354	Cytoplasmic	Gene	0	SBO:0000243	Boolean	RSp1354			Unknown	Unknown	No	Yes
RSp1386	RSp1386	Cytoplasmic	Gene	0	SBO:0000243	Boolean	RSp1386			Unknown	Unknown	No	Yes
RSp1440	RSp1440	Cytoplasmic	Gene	0	SBO:0000243	Boolean	RSp1440			Unknown	Unknown	No	Yes
RSp1461	RSp1461	Cytoplasmic	Gene	0	SBO:0000243	Boolean	RSp1461			Unknown	Unknown	No	Yes
RSp1474	RSp1474	Cytoplasmic	Gene	0	SBO:0000243	Boolean	RSp1474			Unknown	Unknown	No	Yes
RSp1497	RSp1497	Cytoplasmic	Gene	0	SBO:0000243	Boolean	RSp1497			Unknown	Unknown	No	Yes
RSp1550	RSp1550	Cytoplasmic	Gene	0	SBO:0000243	Boolean	RSp1550			Unknown	Unknown	No	Yes
RSp1580	RSp1580	Cytoplasmic	Gene	0	SBO:0000243	Boolean	RSp1580			Unknown	Unknown	No	Yes
RSp1604	RSp1604	Cytoplasmic	Gene	0	SBO:0000243	Boolean	RSp1604			Unknown	Unknown	No	Yes
RSp1610	RSp1610	Cytoplasmic	Gene	0	SBO:0000243	Boolean	RSp1610			Unknown	Unknown	No	Yes
RSp1642	RSp1642	Cytoplasmic	Gene	0	SBO:0000243	Boolean	RSp1642			Unknown	Unknown	No	Yes
RSp1652	RSp1652	Cytoplasmic	Gene	0	SBO:0000243	Boolean	RSp1652			Unknown	Unknown	No	Yes
RSp1670	RSp1670	Cytoplasmic	Gene	0	SBO:0000243	Boolean	RSp1670			Unknown	Unknown	No	Yes
RSp0783	RSp0783	Cytoplasmic	Gene	0	SBO:0000243	Boolean	RSp0783			fatty acid metabolism	Unknown metabolic process	No	Yes
RSp0784	RSp0784	Cytoplasmic	Gene	0	SBO:0000243	Boolean	RSp0784			fatty acid metabolism	Unknown metabolic process	No	Yes
RSc0015	RSc0015	Cytoplasmic	Gene	0	SBO:0000243	Boolean	RSc0015			Unknown	Unknown metabolic process	No	Yes
RSc0217	RSc0217	Cytoplasmic	Gene	0	SBO:0000243	Boolean	RSc0217			Unknown	Unknown metabolic process	No	Yes
RSc0610	RSc0610	Cytoplasmic	Gene	0	SBO:0000243	Boolean	RSc0610			Unknown	Unknown metabolic process	No	Yes
RSc0627	RSc0627	Cytoplasmic	Gene	0	SBO:0000243	Boolean	RSc0627			Unknown	Unknown metabolic process	No	Yes
RSc1083	RSc1083	Cytoplasmic	Gene	0	SBO:0000243	Boolean	RSc1083			Unknown	Unknown metabolic process	No	Yes
RSc1344	RSc1344	Cytoplasmic	Gene	0	SBO:0000243	Boolean	RSc1344			Unknown	Unknown metabolic process	No	Yes
RSc1517	RSc1517	Cytoplasmic	Gene	0	SBO:0000243	Boolean	RSc1517			Unknown	Unknown metabolic process	No	Yes
RSc2218	RSc2218	Cytoplasmic	Gene	0	SBO:0000243	Boolean	RSc2218			Unknown	Unknown metabolic process	No	Yes
RSc2286	RSc2286	Cytoplasmic	Gene	0	SBO:0000243	Boolean	RSc2286			Unknown	Unknown metabolic process	No	Yes
RSc2291	RSc2291	Cytoplasmic	Gene	0	SBO:0000243	Boolean	RSc2291			Unknown	Unknown metabolic process	No	Yes
RSc2328	RSc2328	Cytoplasmic	Gene	0	SBO:0000243	Boolean	RSc2328			Unknown	Unknown metabolic process	No	Yes
RSc2374	RSc2374	Cytoplasmic	Gene	0	SBO:0000243	Boolean	RSc2374			Unknown	Unknown metabolic process	No	Yes
RSc2376	RSc2376	Cytoplasmic	Gene	0	SBO:0000243	Boolean	RSc2376			Unknown	Unknown metabolic process	No	Yes
RSc2495	RSc2495	Cytoplasmic	Gene	0	SBO:0000243	Boolean	RSc2495			Unknown	Unknown metabolic process	No	Yes
RSc2510	RSc2510	Cytoplasmic	Gene	0	SBO:0000243	Boolean	RSc2510			Unknown	Unknown metabolic process	No	Yes
RSc2784	RSc2784	Cytoplasmic	Gene	0	SBO:0000243	Boolean	RSc2784			Unknown	Unknown metabolic process	No	Yes
RSc3133	RSc3133	Cytoplasmic	Gene	0	SBO:0000243	Boolean	RSc3133			Unknown	Unknown metabolic process	No	Yes
RSc3155	RSc3155	Cytoplasmic	Gene	0	SBO:0000243	Boolean	RSc3155			Unknown	Unknown metabolic process	No	Yes
RSc3209	RSc3209	Cytoplasmic	Gene	0	SBO:0000243	Boolean	RSc3209			Unknown	Unknown metabolic process	No	Yes
RSc3367	RSc3367	Cytoplasmic	Gene	0	SBO:0000243	Boolean	RSc3367			Unknown	Unknown metabolic process	No	Yes
RSc3378	RSc3378	Cytoplasmic	Gene	0	SBO:0000243	Boolean	RSc3378			Unknown	Unknown metabolic process	No	Yes
RSp0081	RSp0081	Cytoplasmic	Gene	0	SBO:0000243	Boolean	RSp0081			Unknown	Unknown metabolic process	No	Yes
RSp0212	RSp0212	Cytoplasmic	Gene	0	SBO:0000243	Boolean	RSp0212			Unknown	Unknown metabolic process	No	Yes
RSp0316	RSp0316	Cytoplasmic	Gene	0	SBO:0000243	Boolean	RSp0316			Unknown	Unknown metabolic process	No	Yes
RSp0683	RSp0683	Cytoplasmic	Gene	0	SBO:0000243	Boolean	RSp0683			Unknown	Unknown metabolic process	No	Yes
RSp0780	RSp0780	Cytoplasmic	Gene	0	SBO:0000243	Boolean	RSp0780			Unknown	Unknown metabolic process	No	Yes
RSp0786	RSp0786	Cytoplasmic	Gene	0	SBO:0000243	Boolean	RSp0786			Unknown	Unknown metabolic process	No	Yes
RSp0787	RSp0787	Cytoplasmic	Gene	0	SBO:0000243	Boolean	RSp0787			Unknown	Unknown metabolic process	No	Yes
RSp0788	RSp0788	Cytoplasmic	Gene	0	SBO:0000243	Boolean	RSp0788			Unknown	Unknown metabolic process	No	Yes
RSp0790	RSp0790	Cytoplasmic	Gene	0	SBO:0000243	Boolean	RSp0790			Unknown	Unknown metabolic process	No	Yes
RSp0792	RSp0792	Cytoplasmic	Gene	0	SBO:0000243	Boolean	RSp0792			Unknown	Unknown metabolic process	No	Yes
RSp1147	RSp1147	Cytoplasmic	Gene	0	SBO:0000243	Boolean	RSp1147			Unknown	Unknown metabolic process	No	Yes
RSp1418	RSp1418	Cytoplasmic	Gene	0	SBO:0000243	Boolean	RSp1418			Unknown	Unknown metabolic process	No	Yes
RSp1428	RSp1428	Cytoplasmic	Gene	0	SBO:0000243	Boolean	RSp1428			Unknown	Unknown metabolic process	No	Yes
RSc0280	RSc0280	Cytoplasmic	Gene	0	SBO:0000243	Boolean	RSc0280			Unknown	Unknown regulation	No	Yes
RSc2138	RSc2138	Cytoplasmic	Gene	0	SBO:0000243	Boolean	RSc2138			Unknown	Unknown regulation	No	Yes
RSp1098	RSp1098	Cytoplasmic	Gene	0	SBO:0000243	Boolean	RSp1098			Unknown	Unknown regulation	No	Yes
RSp1353	RSp1353	Cytoplasmic	Gene	0	SBO:0000243	Boolean	RSp1353			Unknown	Unknown regulation	No	Yes
RSc1813	RSc1813	Cytoplasmic	Gene	0	SBO:0000243	Boolean	RSc1813			Unknown regulation	Unknown regulation	No	Yes
RSc1892	RSc1892	Cytoplasmic	Gene	0	SBO:0000243	Boolean	RSc1892			Unknown regulation	Unknown regulation	No	Yes
RSc2661	RSc2661	Cytoplasmic	Gene	0	SBO:0000243	Boolean	RSc2661			Unknown regulation	Unknown regulation	No	Yes
RSp0258	RSp0258	Cytoplasmic	Gene	0	SBO:0000243	Boolean	RSp0258			Unknown regulation	Unknown regulation	No	Yes
RSp0413	RSp0413	Cytoplasmic	Gene	0	SBO:0000243	Boolean	RSp0413			Unknown regulation	Unknown regulation	No	Yes
RSp0535	RSp0535	Cytoplasmic	Gene	0	SBO:0000243	Boolean	RSp0535			Unknown regulation	Unknown regulation	No	Yes
RSp0983	RSp0983	Cytoplasmic	Gene	0	SBO:0000243	Boolean	RSp0983			Unknown regulation	Unknown regulation	No	Yes
RSc2644	hutI	Cytoplasmic	Gene	0	SBO:0000243	Boolean	RSc2644			Histidine degradation	Degradation pathway	No	Yes
RSc2645	hutG	Cytoplasmic	Gene	0	SBO:0000243	Boolean	RSc2645			Histidine degradation	Degradation pathway	No	Yes
RSc2646	hutH	Cytoplasmic	Gene	0	SBO:0000243	Boolean	RSc2646			Histidine degradation	Degradation pathway	No	Yes
RSc2647	hutU	Cytoplasmic	Gene	0	SBO:0000243	Boolean	RSc2647			Histidine degradation	Degradation pathway	No	Yes
RSc0758	kynA	Cytoplasmic	Gene	0	SBO:0000243	Boolean	RSc0758			Tryptophan degradation	Degradation pathway	No	Yes
RSc0759	kynU	Cytoplasmic	Gene	0	SBO:0000243	Boolean	RSc0759			Tryptophan degradation	Degradation pathway	No	Yes
RSc0760	kynB	Cytoplasmic	Gene	0	SBO:0000243	Boolean	RSc0760			Tryptophan degradation	Degradation pathway	No	Yes
RSp0583	cbhA	Cytoplasmic	Gene	1	SBO:0000243	Boolean	RSp0583			plant cell wall degradation	Degradation pathway	Yes	No
RSp0833	pehC	Cytoplasmic	Gene	1	SBO:0000243	Boolean	RSp0833			plant cell wall degradation	Degradation pathway	Yes	No
RSc0319	plcN	Cytoplasmic	Gene	1	SBO:0000243	Boolean	RSc0319			plant cell wall degradation	Degradation pathway	Yes	No
RSc1207	rpoS	Cytoplasmic	Gene	1	SBO:0000243	Boolean	RSc1207			general stress response	general stress response	Yes	No
RSp0655	copR	Cytoplasmic	Gene	1	SBO:0000243	Boolean	RSp0655			Copper resistance	Ions metabolism	Yes	No
RSp0654	copS	Cytoplasmic	Gene	1	SBO:0000243	Boolean	RSp0654			Copper resistance	Ions metabolism	Yes	No
RSp0980	narL	Cytoplasmic	Gene	1	SBO:0000243	Boolean	RSp0980			Nitrogen metabolism	Ions metabolism	Yes	No
RSp0979	narX	Cytoplasmic	Gene	1	SBO:0000243	Boolean	RSp0979			Nitrogen metabolism	Ions metabolism	Yes	No
RSc1534	phoB	Cytoplasmic	Gene	1	SBO:0000243	Boolean	RSc1534			Phosphate metabolism	Ions metabolism	Yes	No
RSc1535	phoR	Cytoplasmic	Gene	1	SBO:0000243	Boolean	RSc1535			Phosphate metabolism	Ions metabolism	Yes	No
RSc2139	Type_III_Effector_RipA1	Cytoplasmic	Gene	0	SBO:0000243	Boolean	RSc2139			Macromolecule Type III effector	Macromolecule biosynthesis	Yes	No
RSc2130	Type_III_Effector_RipS6	Cytoplasmic	Gene	0	SBO:0000243	Boolean	RSc2130			Macromolecule Type III effector	Macromolecule biosynthesis	Yes	No
RSc1283	fnr	Cytoplasmic	Gene	1	SBO:0000243	Boolean	RSc1283			aerobie/anaerobie	metabolism regulation	Yes	No
RSc3044	glpR	Cytoplasmic	Gene	1	SBO:0000243	Boolean	RSc3044			Glycerol degradation	metabolism regulation	Yes	No
RSp1286	scrR	Cytoplasmic	Gene	1	SBO:0000243	Boolean	RSp1286			Sucrose degradation	metabolism regulation	Yes	No
RSp1224	aer1	Cytoplasmic	Gene	1	SBO:0000243	Boolean	RSp1224			Chemotaxis signaling pathway	Motility - Chemotaxis	Yes	No
RSp0255	aer2	Cytoplasmic	Gene	1	SBO:0000243	Boolean	RSp0255			Chemotaxis signaling pathway	Motility - Chemotaxis	Yes	No
RSc0741	che	Cytoplasmic	Gene	1	SBO:0000243	Boolean	RSc0741			Chemotaxis signaling pathway	Motility - Chemotaxis	Yes	No
RSp1408	cheA	Cytoplasmic	Gene	1	SBO:0000243	Boolean	RSp1408			Chemotaxis signaling pathway	Motility - Chemotaxis	Yes	No
RSp1403	cheB	Cytoplasmic	Gene	1	SBO:0000243	Boolean	RSp1403			Chemotaxis signaling pathway	Motility - Chemotaxis	Yes	No
RSp1405	cheR	Cytoplasmic	Gene	1	SBO:0000243	Boolean	RSp1405			Chemotaxis signaling pathway	Motility - Chemotaxis	Yes	No
RSp1407	cheW	Cytoplasmic	Gene	1	SBO:0000243	Boolean	RSp1407			Chemotaxis signaling pathway	Motility - Chemotaxis	Yes	No
RSp1409	cheY	Cytoplasmic	Gene	1	SBO:0000243	Boolean	RSp1409			Chemotaxis signaling pathway	Motility - Chemotaxis	Yes	No
RSp1402	cheY2	Cytoplasmic	Gene	1	SBO:0000243	Boolean	RSp1402			Chemotaxis signaling pathway	Motility - Chemotaxis	Yes	No
RSp1401	cheZ	Cytoplasmic	Gene	1	SBO:0000243	Boolean	RSp1401			Chemotaxis signaling pathway	Motility - Chemotaxis	Yes	No
RSc0742	cheZ2	Cytoplasmic	Gene	1	SBO:0000243	Boolean	RSc0742			Chemotaxis signaling pathway	Motility - Chemotaxis	Yes	No
RSc0606	Gene_RSc0606_mcp	Cytoplasmic	Gene	1	SBO:0000243	Boolean	RSc0606			Chemotaxis signaling pathway	Motility - Chemotaxis	Yes	No
RSc1155	Gene_RSc1155_mcp	Cytoplasmic	Gene	1	SBO:0000243	Boolean	RSc1155			Chemotaxis signaling pathway	Motility - Chemotaxis	Yes	No
RSc1156	Gene_RSc1156_mcp	Cytoplasmic	Gene	1	SBO:0000243	Boolean	RSc1156			Chemotaxis signaling pathway	Motility - Chemotaxis	Yes	No
RSc1234	Gene_RSc1234_mcp	Cytoplasmic	Gene	1	SBO:0000243	Boolean	RSc1234			Chemotaxis signaling pathway	Motility - Chemotaxis	Yes	No
RSc1460	Gene_RSc1460_mcp	Cytoplasmic	Gene	1	SBO:0000243	Boolean	RSc1460			Chemotaxis signaling pathway	Motility - Chemotaxis	Yes	No
RSc1894	Gene_RSc1894_mcp	Cytoplasmic	Gene	1	SBO:0000243	Boolean	RSc1894			Chemotaxis signaling pathway	Motility - Chemotaxis	Yes	No
RSc2799	Gene_RSc2799_mcp	Cytoplasmic	Gene	1	SBO:0000243	Boolean	RSc2799			Chemotaxis signaling pathway	Motility - Chemotaxis	Yes	No
RSc3307	Gene_RSc3307_mcp	Cytoplasmic	Gene	1	SBO:0000243	Boolean	RSc3307			Chemotaxis signaling pathway	Motility - Chemotaxis	Yes	No
RSc3412	Gene_RSc3412_cheD	Cytoplasmic	Gene	1	SBO:0000243	Boolean	RSc3412			Chemotaxis signaling pathway	Motility - Chemotaxis	Yes	No
RSp0303	Gene_RSp0303_cheD	Cytoplasmic	Gene	1	SBO:0000243	Boolean	RSp0303			Chemotaxis signaling pathway	Motility - Chemotaxis	Yes	No
RSp0507	Gene_RSp0507_cheD	Cytoplasmic	Gene	1	SBO:0000243	Boolean	RSp0507			Chemotaxis signaling pathway	Motility - Chemotaxis	Yes	No
RSp1027	Gene_RSp1027_mcp	Cytoplasmic	Gene	1	SBO:0000243	Boolean	RSp1027			Chemotaxis signaling pathway	Motility - Chemotaxis	Yes	No
RSp1099	Gene_RSp1099_mcp	Cytoplasmic	Gene	1	SBO:0000243	Boolean	RSp1099			Chemotaxis signaling pathway	Motility - Chemotaxis	Yes	No
RSp1209	Gene_RSp1209_mcp	Cytoplasmic	Gene	1	SBO:0000243	Boolean	RSp1209			Chemotaxis signaling pathway	Motility - Chemotaxis	Yes	No
RSp1363	Gene_RSp1363_mcp	Cytoplasmic	Gene	1	SBO:0000243	Boolean	RSp1363			Chemotaxis signaling pathway	Motility - Chemotaxis	Yes	No
RSp1406	Gene_RSp1406_cheD	Cytoplasmic	Gene	1	SBO:0000243	Boolean	RSp1406			Chemotaxis signaling pathway	Motility - Chemotaxis	Yes	No
RSc0557	RSc0557	Cytoplasmic	Gene	1	SBO:0000243	Boolean	RSc0557			Motility - Chemotaxis	Motility - Chemotaxis	Yes	No
RSc0716	RSc0716	Cytoplasmic	Gene	1	SBO:0000243	Boolean	RSc0716			Motility - Chemotaxis	Motility - Chemotaxis	Yes	No
RSc0717	RSc0717	Cytoplasmic	Gene	1	SBO:0000243	Boolean	RSc0717			Motility - Chemotaxis	Motility - Chemotaxis	Yes	No
RSc0718	RSc0718	Cytoplasmic	Gene	1	SBO:0000243	Boolean	RSc0718			Motility - Chemotaxis	Motility - Chemotaxis	Yes	No
RSc0719	RSc0719	Cytoplasmic	Gene	1	SBO:0000243	Boolean	RSc0719			Motility - Chemotaxis	Motility - Chemotaxis	Yes	No
RSc0722	RSc0722	Cytoplasmic	Gene	1	SBO:0000243	Boolean	RSc0722			Motility - Chemotaxis	Motility - Chemotaxis	Yes	No
RSc0723	RSc0723	Cytoplasmic	Gene	1	SBO:0000243	Boolean	RSc0723			Motility - Chemotaxis	Motility - Chemotaxis	Yes	No
RSc0724	RSc0724	Cytoplasmic	Gene	1	SBO:0000243	Boolean	RSc0724			Motility - Chemotaxis	Motility - Chemotaxis	Yes	No
RSc0725	RSc0725	Cytoplasmic	Gene	1	SBO:0000243	Boolean	RSc0725			Motility - Chemotaxis	Motility - Chemotaxis	Yes	No
RSc0726	RSc0726	Cytoplasmic	Gene	1	SBO:0000243	Boolean	RSc0726			Motility - Chemotaxis	Motility - Chemotaxis	Yes	No
RSc0727	RSc0727	Cytoplasmic	Gene	1	SBO:0000243	Boolean	RSc0727			Motility - Chemotaxis	Motility - Chemotaxis	Yes	No
RSc1213	RSc1213	Cytoplasmic	Gene	1	SBO:0000243	Boolean	RSc1213			Motility - Chemotaxis	Motility - Chemotaxis	Yes	No
RSc1786	RSc1786	Cytoplasmic	Gene	1	SBO:0000243	Boolean	RSc1786			Motility - Chemotaxis	Motility - Chemotaxis	Yes	No
RSc2675	RSc2675	Cytoplasmic	Gene	1	SBO:0000243	Boolean	RSc2675			Motility - Chemotaxis	Motility - Chemotaxis	Yes	No
RSc2677	RSc2677	Cytoplasmic	Gene	1	SBO:0000243	Boolean	RSc2677			Motility - Chemotaxis	Motility - Chemotaxis	Yes	No
RSc2681	RSc2681	Cytoplasmic	Gene	1	SBO:0000243	Boolean	RSc2681			Motility - Chemotaxis	Motility - Chemotaxis	Yes	No
RSc2682	RSc2682	Cytoplasmic	Gene	1	SBO:0000243	Boolean	RSc2682			Motility - Chemotaxis	Motility - Chemotaxis	Yes	No
RSc2825	RSc2825	Cytoplasmic	Gene	1	SBO:0000243	Boolean	RSc2825			Motility - Chemotaxis	Motility - Chemotaxis	Yes	No
RSc2826	RSc2826	Cytoplasmic	Gene	1	SBO:0000243	Boolean	RSc2826			Motility - Chemotaxis	Motility - Chemotaxis	Yes	No
RSc2827	RSc2827	Cytoplasmic	Gene	1	SBO:0000243	Boolean	RSc2827			Motility - Chemotaxis	Motility - Chemotaxis	Yes	No
RSc2973	RSc2973	Cytoplasmic	Gene	1	SBO:0000243	Boolean	RSc2973			Motility - Chemotaxis	Motility - Chemotaxis	Yes	No
RSc2974	RSc2974	Cytoplasmic	Gene	1	SBO:0000243	Boolean	RSc2974			Motility - Chemotaxis	Motility - Chemotaxis	Yes	No
RSc2975	RSc2975	Cytoplasmic	Gene	1	SBO:0000243	Boolean	RSc2975			Motility - Chemotaxis	Motility - Chemotaxis	Yes	No
RSp1287	RSp1287	Cytoplasmic	Gene	1	SBO:0000243	Boolean	RSp1287			Motility - Chemotaxis	Motility - Chemotaxis	Yes	No
RSp1288	RSp1288	Cytoplasmic	Gene	1	SBO:0000243	Boolean	RSp1288			Motility - Chemotaxis	Motility - Chemotaxis	Yes	No
RSp1289	RSp1289	Cytoplasmic	Gene	1	SBO:0000243	Boolean	RSp1289			Motility - Chemotaxis	Motility - Chemotaxis	Yes	No
RSp1290	RSp1290	Cytoplasmic	Gene	1	SBO:0000243	Boolean	RSp1290			Motility - Chemotaxis	Motility - Chemotaxis	Yes	No
RSp1291	RSp1291	Cytoplasmic	Gene	1	SBO:0000243	Boolean	RSp1291			Motility - Chemotaxis	Motility - Chemotaxis	Yes	No
RSc0668	pilG	Cytoplasmic	Gene	1	SBO:0000243	Boolean	RSc0668			Twitching motility signaling pathway	Motility - Chemotaxis	Yes	No
RSc0669	pilH	Cytoplasmic	Gene	1	SBO:0000243	Boolean	RSc0669			Twitching motility signaling pathway	Motility - Chemotaxis	Yes	No
RSc0670	pilI	Cytoplasmic	Gene	1	SBO:0000243	Boolean	RSc0670			Twitching motility signaling pathway	Motility - Chemotaxis	Yes	No
RSc0671	pilJ	Cytoplasmic	Gene	1	SBO:0000243	Boolean	RSc0671			Twitching motility signaling pathway	Motility - Chemotaxis	Yes	No
RSc0672	pilL	Cytoplasmic	Gene	1	SBO:0000243	Boolean	RSc0672			Twitching motility signaling pathway	Motility - Chemotaxis	Yes	No
RSc2735	phcB	Cytoplasmic	Gene	1	SBO:0000243	Boolean	RSc2735			Quorum sensing	Secondary metabolism	Yes	No
RSp0489	czcR	Cytoplasmic	Gene	1	SBO:0000243	Boolean	RSp0489			Efflux pump	Transport	Yes	No
RSp0488	czcS	Cytoplasmic	Gene	1	SBO:0000243	Boolean	RSp0488			Efflux pump	Transport	Yes	No
RSc2940	Gene_RSc2940	Cytoplasmic	Gene	1	SBO:0000243	Boolean	RSc2940			Macromolecule secretion protein	Transport	Yes	No
RSc2941	Gene_RSc2941	Cytoplasmic	Gene	1	SBO:0000243	Boolean	RSc2941			Macromolecule secretion protein	Transport	Yes	No
RSc3105	gspC	Cytoplasmic	Gene	1	SBO:0000243	Boolean	RSc3105			Macromolecule secretion protein	Transport	Yes	No
RSc3115	gspE	Cytoplasmic	Gene	1	SBO:0000243	Boolean	RSc3115			Macromolecule secretion protein	Transport	Yes	No
RSc3116	gspF	Cytoplasmic	Gene	1	SBO:0000243	Boolean	RSc3116			Macromolecule secretion protein	Transport	Yes	No
RSc3106	gspG	Cytoplasmic	Gene	1	SBO:0000243	Boolean	RSc3106			Macromolecule secretion protein	Transport	Yes	No
RSc3107	gspH	Cytoplasmic	Gene	1	SBO:0000243	Boolean	RSc3107			Macromolecule secretion protein	Transport	Yes	No
RSc3108	gspI	Cytoplasmic	Gene	1	SBO:0000243	Boolean	RSc3108			Macromolecule secretion protein	Transport	Yes	No
RSc3109	gspJ	Cytoplasmic	Gene	1	SBO:0000243	Boolean	RSc3109			Macromolecule secretion protein	Transport	Yes	No
RSc3110	gspK	Cytoplasmic	Gene	1	SBO:0000243	Boolean	RSc3110			Macromolecule secretion protein	Transport	Yes	No
RSc3111	gspL	Cytoplasmic	Gene	1	SBO:0000243	Boolean	RSc3111			Macromolecule secretion protein	Transport	Yes	No
RSc3112	gspM	Cytoplasmic	Gene	1	SBO:0000243	Boolean	RSc3112			Macromolecule secretion protein	Transport	Yes	No
RSc3113	gspN	Cytoplasmic	Gene	1	SBO:0000243	Boolean	RSc3113			Macromolecule secretion protein	Transport	Yes	No
RSp0290	RSp0290	Cytoplasmic	Gene	1	SBO:0000243	Boolean	RSp0290			Macromolecule secretion protein	Transport	Yes	No
RSp0291	RSp0291	Cytoplasmic	Gene	1	SBO:0000243	Boolean	RSp0291			Macromolecule secretion protein	Transport	Yes	No
RSp0292	RSp0292	Cytoplasmic	Gene	1	SBO:0000243	Boolean	RSp0292			Macromolecule secretion protein	Transport	Yes	No
RSc3387	kdpE	Cytoplasmic	Gene	1	SBO:0000243	Boolean	RSc3387			Transport ion substrate	Transport	Yes	No
RSc0289	vsrA	Cytoplasmic	Gene	1	SBO:0000243	Boolean	RSc0289			Environment sensing signaling pathway	virulence regulation	Yes	No
RSp0878	prhA	Cytoplasmic	Gene	1	SBO:0000243	Boolean	RSp0878			plant cell sensing signaling pathway	virulence regulation	Yes	No
RSc2171	prhK	Cytoplasmic	Gene	1	SBO:0000243	Boolean	RSc2171			TIII Secretion System and associated function regulation	virulence regulation	Yes	No
RSc2170	prhL	Cytoplasmic	Gene	1	SBO:0000243	Boolean	RSc2170			TIII Secretion System and associated function regulation	virulence regulation	Yes	No
RSc2169	prhM	Cytoplasmic	Gene	1	SBO:0000243	Boolean	RSc2169			TIII Secretion System and associated function regulation	virulence regulation	Yes	No
RSc2737	phcR	Cytoplasmic	Gene	1	SBO:0000243	Boolean	RSc2737			Quorum sensing signaling pathway	virulence regulation	Yes	No
RSc2736	phcS	Cytoplasmic	Gene	1	SBO:0000243	Boolean	RSc2736			Quorum sensing signaling pathway	virulence regulation	Yes	No
RSc2456	vsrB	Cytoplasmic	Gene	1	SBO:0000243	Boolean	RSc2456			Environment sensing signaling pathway	virulence regulation	Yes	No
RSc2455	vsrC	Cytoplasmic	Gene	1	SBO:0000243	Boolean	RSc2455			Environment sensing signaling pathway	virulence regulation	Yes	No
RSc0292	vsrD	Cytoplasmic	Gene	1	SBO:0000243	Boolean	RSc0292			Environment sensing signaling pathway	virulence regulation	Yes	No
RSc2648	hutC	Cytoplasmic	Gene	1	SBO:0000243	Boolean	RSc2648			Histidine degradation	Degradation pathway	Yes	No
RSp0677	metR	Cytoplasmic	Gene	0	SBO:0000243	Boolean	RSp0677			methionine biosynthesis	Biomass biosynthesis	Yes	Yes
RSp0626	cobN	Cytoplasmic	Gene	1	SBO:0000243	Boolean	RSp0626			Adenosylcobalamin biosynthesis	Cofactor biosynthesis	Yes	Yes
RSc0390	coaD	Cytoplasmic	Gene	1	SBO:0000243	Boolean	RSc0390			Coenzyme A biosynthesis	Cofactor biosynthesis	Yes	Yes
RSp0162	egl	Cytoplasmic	Gene	0	SBO:0000243	Boolean	RSp0162			plant cell wall degradation	Degradation pathway	Yes	Yes
RSc1756	pehB	Cytoplasmic	Gene	0	SBO:0000243	Boolean	RSc1756			plant cell wall degradation	Degradation pathway	Yes	Yes
RSp0880	pglA	Cytoplasmic	Gene	0	SBO:0000243	Boolean	RSp0880			plant cell wall degradation	Degradation pathway	Yes	Yes
RSp0138	pme	Cytoplasmic	Gene	0	SBO:0000243	Boolean	RSp0138			plant cell wall degradation	Degradation pathway	Yes	Yes
RSp0881	RSp0881	Cytoplasmic	Gene	0	SBO:0000243	Boolean	RSp0881			plant cell wall degradation	Degradation pathway	Yes	Yes
RSp0656	copA	Cytoplasmic	Gene	0	SBO:0000243	Boolean	RSp0656			Copper resistance	Ions metabolism	Yes	Yes
RSc0018	phoB_like	Cytoplasmic	Gene	0	SBO:0000243	Boolean	RSc0018			Phosphate metabolism	Ions metabolism	Yes	Yes
RSc1533	phoU	Cytoplasmic	Gene	0	SBO:0000243	Boolean	RSc1533			Phosphate metabolism	Ions metabolism	Yes	Yes
RSp1002	tek	Cytoplasmic	Gene	0	SBO:0000243	Boolean	RSp1002			Macromolecule biosynthesis protein	Macromolecule biosynthesis	Yes	Yes
RSp0099	Type_III_Effector_RipA2	Cytoplasmic	Gene	0	SBO:0000243	Boolean	RSp0099			Macromolecule Type III effector	Macromolecule biosynthesis	Yes	Yes
RSp0846	Type_III_Effector_RipA3	Cytoplasmic	Gene	0	SBO:0000243	Boolean	RSp0846			Macromolecule Type III effector	Macromolecule biosynthesis	Yes	Yes
RSp0847	Type_III_Effector_RipA4	Cytoplasmic	Gene	0	SBO:0000243	Boolean	RSp0847			Macromolecule Type III effector	Macromolecule biosynthesis	Yes	Yes
RSp1024	Type_III_Effector_RipA5	Cytoplasmic	Gene	0	SBO:0000243	Boolean	RSp1024			Macromolecule Type III effector	Macromolecule biosynthesis	Yes	Yes
RSc0608	Type_III_Effector_RipAA	Cytoplasmic	Gene	0	SBO:0000243	Boolean	RSc0608			Macromolecule Type III effector	Macromolecule biosynthesis	Yes	Yes
RSp0876	Type_III_Effector_RipAB	Cytoplasmic	Gene	0	SBO:0000243	Boolean	RSp0876			Macromolecule Type III effector	Macromolecule biosynthesis	Yes	Yes
RSp0875	Type_III_Effector_RipAC	Cytoplasmic	Gene	0	SBO:0000243	Boolean	RSp0875			Macromolecule Type III effector	Macromolecule biosynthesis	Yes	Yes
RSp0842	Type_III_Effector_RipAD	Cytoplasmic	Gene	0	SBO:0000243	Boolean	RSp0842			Macromolecule Type III effector	Macromolecule biosynthesis	Yes	Yes
RSc0321	Type_III_Effector_RipAE	Cytoplasmic	Gene	0	SBO:0000243	Boolean	RSc0321			Macromolecule Type III effector	Macromolecule biosynthesis	Yes	Yes
RSp0822	Type_III_Effector_RipAF1	Cytoplasmic	Gene	0	SBO:0000243	Boolean	RSp0822			Macromolecule Type III effector	Macromolecule biosynthesis	Yes	Yes
RSc0824	Type_III_Effector_RipAG	Cytoplasmic	Gene	0	SBO:0000243	Boolean	RSc0824			Macromolecule Type III effector	Macromolecule biosynthesis	Yes	Yes
RSc0895	Type_III_Effector_RipAH	Cytoplasmic	Gene	0	SBO:0000243	Boolean	RSc0895			Macromolecule Type III effector	Macromolecule biosynthesis	Yes	Yes
RSp0213	Type_III_Effector_RipAI	Cytoplasmic	Gene	0	SBO:0000243	Boolean	RSp0213			Macromolecule Type III effector	Macromolecule biosynthesis	Yes	Yes
RSc2101	Type_III_Effector_RipAJ	Cytoplasmic	Gene	0	SBO:0000243	Boolean	RSc2101			Macromolecule Type III effector	Macromolecule biosynthesis	Yes	Yes
RSc2359	Type_III_Effector_RipAK	Cytoplasmic	Gene	0	SBO:0000243	Boolean	RSc2359			Macromolecule Type III effector	Macromolecule biosynthesis	Yes	Yes
RSc3174	Type_III_Effector_RipAL	Cytoplasmic	Gene	0	SBO:0000243	Boolean	RSc3174			Macromolecule Type III effector	Macromolecule biosynthesis	Yes	Yes
RSc3272	Type_III_Effector_RipAM	Cytoplasmic	Gene	0	SBO:0000243	Boolean	RSc3272			Macromolecule Type III effector	Macromolecule biosynthesis	Yes	Yes
RSp0845	Type_III_Effector_RipAN	Cytoplasmic	Gene	0	SBO:0000243	Boolean	RSp0845			Macromolecule Type III effector	Macromolecule biosynthesis	Yes	Yes
RSp0879	Type_III_Effector_RipAO	Cytoplasmic	Gene	0	SBO:0000243	Boolean	RSp0879			Macromolecule Type III effector	Macromolecule biosynthesis	Yes	Yes
RSp0882	Type_III_Effector_RipAP	Cytoplasmic	Gene	0	SBO:0000243	Boolean	RSp0882			Macromolecule Type III effector	Macromolecule biosynthesis	Yes	Yes
RSp0885	Type_III_Effector_RipAQ	Cytoplasmic	Gene	0	SBO:0000243	Boolean	RSp0885			Macromolecule Type III effector	Macromolecule biosynthesis	Yes	Yes
RSp1236	Type_III_Effector_RipAR	Cytoplasmic	Gene	0	SBO:0000243	Boolean	RSp1236			Macromolecule Type III effector	Macromolecule biosynthesis	Yes	Yes
RSp1384	Type_III_Effector_RipAS	Cytoplasmic	Gene	0	SBO:0000243	Boolean	RSp1384			Macromolecule Type III effector	Macromolecule biosynthesis	Yes	Yes
RSp1388	Type_III_Effector_RipAT	Cytoplasmic	Gene	0	SBO:0000243	Boolean	RSp1388			Macromolecule Type III effector	Macromolecule biosynthesis	Yes	Yes
RSp1460	Type_III_Effector_RipAU	Cytoplasmic	Gene	0	SBO:0000243	Boolean	RSp1460			Macromolecule Type III effector	Macromolecule biosynthesis	Yes	Yes
RSp0732	Type_III_Effector_RipAV	Cytoplasmic	Gene	0	SBO:0000243	Boolean	RSp0732			Macromolecule Type III effector	Macromolecule biosynthesis	Yes	Yes
RSp1475	Type_III_Effector_RipAW	Cytoplasmic	Gene	0	SBO:0000243	Boolean	RSp1475			Macromolecule Type III effector	Macromolecule biosynthesis	Yes	Yes
RSc3290	Type_III_Effector_RipAX1	Cytoplasmic	Gene	0	SBO:0000243	Boolean	RSc3290			Macromolecule Type III effector	Macromolecule biosynthesis	Yes	Yes
RSp0572	Type_III_Effector_RipAX2	Cytoplasmic	Gene	0	SBO:0000243	Boolean	RSp0572			Macromolecule Type III effector	Macromolecule biosynthesis	Yes	Yes
RSp1022	Type_III_Effector_RipAY	Cytoplasmic	Gene	0	SBO:0000243	Boolean	RSp1022			Macromolecule Type III effector	Macromolecule biosynthesis	Yes	Yes
RSp1582	Type_III_Effector_RipAZ1	Cytoplasmic	Gene	0	SBO:0000243	Boolean	RSp1582			Macromolecule Type III effector	Macromolecule biosynthesis	Yes	Yes
RSc0245	Type_III_Effector_RipB	Cytoplasmic	Gene	0	SBO:0000243	Boolean	RSc0245			Macromolecule Type III effector	Macromolecule biosynthesis	Yes	Yes
RSp1601	Type_III_Effector_RipBA	Cytoplasmic	Gene	0	SBO:0000243	Boolean	RSp1601			Macromolecule Type III effector	Macromolecule biosynthesis	Yes	Yes
RSp0838	Type_III_Effector_RipBB	Cytoplasmic	Gene	0	SBO:0000243	Boolean	RSp0838			Macromolecule Type III effector	Macromolecule biosynthesis	Yes	Yes
RSp1239	Type_III_Effector_RipC1	Cytoplasmic	Gene	0	SBO:0000243	Boolean	RSp1239			Macromolecule Type III effector	Macromolecule biosynthesis	Yes	Yes
RSp0304	Type_III_Effector_RipD	Cytoplasmic	Gene	0	SBO:0000243	Boolean	RSp0304			Macromolecule Type III effector	Macromolecule biosynthesis	Yes	Yes
RSc3369	Type_III_Effector_RipE1	Cytoplasmic	Gene	0	SBO:0000243	Boolean	RSc3369			Macromolecule Type III effector	Macromolecule biosynthesis	Yes	Yes
RSp0900	Type_III_Effector_RipF1	Cytoplasmic	Gene	0	SBO:0000243	Boolean	RSp0900			Macromolecule Type III effector	Macromolecule biosynthesis	Yes	Yes
RSp0914	Type_III_Effector_RipG1	Cytoplasmic	Gene	0	SBO:0000243	Boolean	RSp0914			Macromolecule Type III effector	Macromolecule biosynthesis	Yes	Yes
RSp0672	Type_III_Effector_RipG2	Cytoplasmic	Gene	0	SBO:0000243	Boolean	RSp0672			Macromolecule Type III effector	Macromolecule biosynthesis	Yes	Yes
RSp0028	Type_III_Effector_RipG3	Cytoplasmic	Gene	0	SBO:0000243	Boolean	RSp0028			Macromolecule Type III effector	Macromolecule biosynthesis	Yes	Yes
RSc1800	Type_III_Effector_RipG4	Cytoplasmic	Gene	0	SBO:0000243	Boolean	RSc1800			Macromolecule Type III effector	Macromolecule biosynthesis	Yes	Yes
RSc1801	Type_III_Effector_RipG5	Cytoplasmic	Gene	0	SBO:0000243	Boolean	RSc1801			Macromolecule Type III effector	Macromolecule biosynthesis	Yes	Yes
RSc1356	Type_III_Effector_RipG6	Cytoplasmic	Gene	0	SBO:0000243	Boolean	RSc1356			Macromolecule Type III effector	Macromolecule biosynthesis	Yes	Yes
RSc1357	Type_III_Effector_RipG7	Cytoplasmic	Gene	0	SBO:0000243	Boolean	RSc1357			Macromolecule Type III effector	Macromolecule biosynthesis	Yes	Yes
RSc1386	Type_III_Effector_RipH1	Cytoplasmic	Gene	0	SBO:0000243	Boolean	RSc1386			Macromolecule Type III effector	Macromolecule biosynthesis	Yes	Yes
RSp0215	Type_III_Effector_RipH2	Cytoplasmic	Gene	0	SBO:0000243	Boolean	RSp0215			Macromolecule Type III effector	Macromolecule biosynthesis	Yes	Yes
RSp0160	Type_III_Effector_RipH3	Cytoplasmic	Gene	0	SBO:0000243	Boolean	RSp0160			Macromolecule Type III effector	Macromolecule biosynthesis	Yes	Yes
RSc0041	Type_III_Effector_RipI	Cytoplasmic	Gene	0	SBO:0000243	Boolean	RSc0041			Macromolecule Type III effector	Macromolecule biosynthesis	Yes	Yes
RSc2132	Type_III_Effector_RipJ	Cytoplasmic	Gene	0	SBO:0000243	Boolean	RSc2132			Macromolecule Type III effector	Macromolecule biosynthesis	Yes	Yes
RSp0216	Type_III_Effector_RipK	Cytoplasmic	Gene	0	SBO:0000243	Boolean	RSp0216			Macromolecule Type III effector	Macromolecule biosynthesis	Yes	Yes
RSp0193	Type_III_Effector_RipL	Cytoplasmic	Gene	0	SBO:0000243	Boolean	RSp0193			Macromolecule Type III effector	Macromolecule biosynthesis	Yes	Yes
RSc1475	Type_III_Effector_RipM	Cytoplasmic	Gene	0	SBO:0000243	Boolean	RSc1475			Macromolecule Type III effector	Macromolecule biosynthesis	Yes	Yes
RSp1130	Type_III_Effector_RipN	Cytoplasmic	Gene	0	SBO:0000243	Boolean	RSp1130			Macromolecule Type III effector	Macromolecule biosynthesis	Yes	Yes
RSp0323	Type_III_Effector_RipO1	Cytoplasmic	Gene	0	SBO:0000243	Boolean	RSp0323			Macromolecule Type III effector	Macromolecule biosynthesis	Yes	Yes
RSc0826	Type_III_Effector_RipP1	Cytoplasmic	Gene	0	SBO:0000243	Boolean	RSc0826			Macromolecule Type III effector	Macromolecule biosynthesis	Yes	Yes
RSc0868	Type_III_Effector_RipP2	Cytoplasmic	Gene	0	SBO:0000243	Boolean	RSc0868			Macromolecule Type III effector	Macromolecule biosynthesis	Yes	Yes
RSp1277	Type_III_Effector_RipQ	Cytoplasmic	Gene	0	SBO:0000243	Boolean	RSp1277			Macromolecule Type III effector	Macromolecule biosynthesis	Yes	Yes
RSp1281	Type_III_Effector_RipR	Cytoplasmic	Gene	0	SBO:0000243	Boolean	RSp1281			Macromolecule Type III effector	Macromolecule biosynthesis	Yes	Yes
RSc3401	Type_III_Effector_RipS1	Cytoplasmic	Gene	0	SBO:0000243	Boolean	RSc3401			Macromolecule Type III effector	Macromolecule biosynthesis	Yes	Yes
RSp1374	Type_III_Effector_RipS2	Cytoplasmic	Gene	0	SBO:0000243	Boolean	RSp1374			Macromolecule Type III effector	Macromolecule biosynthesis	Yes	Yes
RSp0930	Type_III_Effector_RipS3	Cytoplasmic	Gene	0	SBO:0000243	Boolean	RSp0930			Macromolecule Type III effector	Macromolecule biosynthesis	Yes	Yes
RSc1839	Type_III_Effector_RipS4	Cytoplasmic	Gene	0	SBO:0000243	Boolean	RSc1839			Macromolecule Type III effector	Macromolecule biosynthesis	Yes	Yes
RSp0296	Type_III_Effector_RipS5	Cytoplasmic	Gene	0	SBO:0000243	Boolean	RSp0296			Macromolecule Type III effector	Macromolecule biosynthesis	Yes	Yes
RSc3212	Type_III_Effector_RipT	Cytoplasmic	Gene	0	SBO:0000243	Boolean	RSc3212			Macromolecule Type III effector	Macromolecule biosynthesis	Yes	Yes
RSc1815	Type_III_Effector_RipTAL	Cytoplasmic	Gene	0	SBO:0000243	Boolean	RSc1815			Macromolecule Type III effector	Macromolecule biosynthesis	Yes	Yes
RSp0731	Type_III_Effector_RipTPS	Cytoplasmic	Gene	0	SBO:0000243	Boolean	RSp0731			Macromolecule Type III effector	Macromolecule biosynthesis	Yes	Yes
RSp1212	Type_III_Effector_RipU2	Cytoplasmic	Gene	0	SBO:0000243	Boolean	RSp1212			Macromolecule Type III effector	Macromolecule biosynthesis	Yes	Yes
RSc1349	Type_III_Effector_RipV1	Cytoplasmic	Gene	0	SBO:0000243	Boolean	RSc1349			Macromolecule Type III effector	Macromolecule biosynthesis	Yes	Yes
RSc2775	Type_III_Effector_RipW	Cytoplasmic	Gene	0	SBO:0000243	Boolean	RSc2775			Macromolecule Type III effector	Macromolecule biosynthesis	Yes	Yes
RSp0877	Type_III_Effector_RipX	Cytoplasmic	Gene	0	SBO:0000243	Boolean	RSp0877			Macromolecule Type III effector	Macromolecule biosynthesis	Yes	Yes
RSc0257	Type_III_Effector_RipY	Cytoplasmic	Gene	0	SBO:0000243	Boolean	RSc0257			Macromolecule Type III effector	Macromolecule biosynthesis	Yes	Yes
RSp1031	Type_III_Effector_RipZ	Cytoplasmic	Gene	0	SBO:0000243	Boolean	RSp1031			Macromolecule Type III effector	Macromolecule biosynthesis	Yes	Yes
RSp0840	Gene_RSp0840_mcp	Cytoplasmic	Gene	0	SBO:0000243	Boolean	RSp0840			Chemotaxis signaling pathway	Motility - Chemotaxis	Yes	Yes
RSc2807	pehR	Cytoplasmic	Gene	0	SBO:0000243	Boolean	RSc2807			Environment sensing signaling pathway	Motility - Chemotaxis	Yes	Yes
RSc2808	pehS	Cytoplasmic	Gene	0	SBO:0000243	Boolean	RSc2808			Environment sensing signaling pathway	Motility - Chemotaxis	Yes	Yes
RSp0342	flgB	Cytoplasmic	Gene	0	SBO:0000243	Boolean	RSp0342			Motility - Chemotaxis	Motility - Chemotaxis	Yes	Yes
RSp0343	flgC	Cytoplasmic	Gene	0	SBO:0000243	Boolean	RSp0343			Motility - Chemotaxis	Motility - Chemotaxis	Yes	Yes
RSp0345	flgE	Cytoplasmic	Gene	0	SBO:0000243	Boolean	RSp0345			Motility - Chemotaxis	Motility - Chemotaxis	Yes	Yes
RSp0346	flgF	Cytoplasmic	Gene	0	SBO:0000243	Boolean	RSp0346			Motility - Chemotaxis	Motility - Chemotaxis	Yes	Yes
RSp0347	flgG	Cytoplasmic	Gene	0	SBO:0000243	Boolean	RSp0347			Motility - Chemotaxis	Motility - Chemotaxis	Yes	Yes
RSp0348	flgH	Cytoplasmic	Gene	0	SBO:0000243	Boolean	RSp0348			Motility - Chemotaxis	Motility - Chemotaxis	Yes	Yes
RSp0349	flgI	Cytoplasmic	Gene	0	SBO:0000243	Boolean	RSp0349			Motility - Chemotaxis	Motility - Chemotaxis	Yes	Yes
RSp0351	flgK	Cytoplasmic	Gene	0	SBO:0000243	Boolean	RSp0351			Motility - Chemotaxis	Motility - Chemotaxis	Yes	Yes
RSp0352	flgL	Cytoplasmic	Gene	0	SBO:0000243	Boolean	RSp0352			Motility - Chemotaxis	Motility - Chemotaxis	Yes	Yes
RSp1393	flhA	Cytoplasmic	Gene	0	SBO:0000243	Boolean	RSp1393			Motility - Chemotaxis	Motility - Chemotaxis	Yes	Yes
RSp1394	flhB	Cytoplasmic	Gene	0	SBO:0000243	Boolean	RSp1394			Motility - Chemotaxis	Motility - Chemotaxis	Yes	Yes
RSp0382	fliC	Cytoplasmic	Gene	0	SBO:0000243	Boolean	RSp0382			Motility - Chemotaxis	Motility - Chemotaxis	Yes	Yes
RSp0383	fliD	Cytoplasmic	Gene	0	SBO:0000243	Boolean	RSp0383			Motility - Chemotaxis	Motility - Chemotaxis	Yes	Yes
RSp0389	fliE	Cytoplasmic	Gene	0	SBO:0000243	Boolean	RSp0389			Motility - Chemotaxis	Motility - Chemotaxis	Yes	Yes
RSp0390	fliF	Cytoplasmic	Gene	0	SBO:0000243	Boolean	RSp0390			Motility - Chemotaxis	Motility - Chemotaxis	Yes	Yes
RSp0391	fliG	Cytoplasmic	Gene	0	SBO:0000243	Boolean	RSp0391			Motility - Chemotaxis	Motility - Chemotaxis	Yes	Yes
RSp0392	fliH	Cytoplasmic	Gene	0	SBO:0000243	Boolean	RSp0392			Motility - Chemotaxis	Motility - Chemotaxis	Yes	Yes
RSp0393	fliI	Cytoplasmic	Gene	0	SBO:0000243	Boolean	RSp0393			Motility - Chemotaxis	Motility - Chemotaxis	Yes	Yes
RSp0379	fliL	Cytoplasmic	Gene	0	SBO:0000243	Boolean	RSp0379			Motility - Chemotaxis	Motility - Chemotaxis	Yes	Yes
RSp0378	fliM	Cytoplasmic	Gene	0	SBO:0000243	Boolean	RSp0378			Motility - Chemotaxis	Motility - Chemotaxis	Yes	Yes
RSp0377	fliN	Cytoplasmic	Gene	0	SBO:0000243	Boolean	RSp0377			Motility - Chemotaxis	Motility - Chemotaxis	Yes	Yes
RSp0376	fliO	Cytoplasmic	Gene	0	SBO:0000243	Boolean	RSp0376			Motility - Chemotaxis	Motility - Chemotaxis	Yes	Yes
RSp0375	fliP	Cytoplasmic	Gene	0	SBO:0000243	Boolean	RSp0375			Motility - Chemotaxis	Motility - Chemotaxis	Yes	Yes
RSp0374	fliQ	Cytoplasmic	Gene	0	SBO:0000243	Boolean	RSp0374			Motility - Chemotaxis	Motility - Chemotaxis	Yes	Yes
RSp0373	fliR	Cytoplasmic	Gene	0	SBO:0000243	Boolean	RSp0373			Motility - Chemotaxis	Motility - Chemotaxis	Yes	Yes
RSp1411	motA	Cytoplasmic	Gene	0	SBO:0000243	Boolean	RSp1411			Motility - Chemotaxis	Motility - Chemotaxis	Yes	Yes
RSp1410	motB	Cytoplasmic	Gene	0	SBO:0000243	Boolean	RSp1410			Motility - Chemotaxis	Motility - Chemotaxis	Yes	Yes
RSc0558	pilA	Cytoplasmic	Gene	0	SBO:0000243	Boolean	RSc0558			Motility - Chemotaxis	Motility - Chemotaxis	Yes	Yes
RSc2972	pilP	Cytoplasmic	Gene	0	SBO:0000243	Boolean	RSc2972			Motility - Chemotaxis	Motility - Chemotaxis	Yes	Yes
RSc2971	pilQ	Cytoplasmic	Gene	0	SBO:0000243	Boolean	RSc2971			Motility - Chemotaxis	Motility - Chemotaxis	Yes	Yes
RSc0720	RSc0720	Cytoplasmic	Gene	0	SBO:0000243	Boolean	RSc0720			Motility - Chemotaxis	Motility - Chemotaxis	Yes	Yes
RSc2678	RSc2678	Cytoplasmic	Gene	1	SBO:0000243	Boolean	RSc2678			Motility - Chemotaxis	Motility - Chemotaxis	Yes	Yes
RSc2680	RSc2680	Cytoplasmic	Gene	1	SBO:0000243	Boolean	RSc2680			Motility - Chemotaxis	Motility - Chemotaxis	Yes	Yes
RSp1412	flhC	Cytoplasmic	Gene	0	SBO:0000243	Boolean	RSp1412			Motility - Chemotaxis signaling pathway	Motility - Chemotaxis	Yes	Yes
RSp1413	flhD	Cytoplasmic	Gene	0	SBO:0000243	Boolean	RSp1413			Motility - Chemotaxis signaling pathway	Motility - Chemotaxis	Yes	Yes
RSp1390	fliA	Cytoplasmic	Gene	0	SBO:0000243	Boolean	RSp1390			Motility - Chemotaxis signaling pathway	Motility - Chemotaxis	Yes	Yes
RSp0381	motN	Cytoplasmic	Gene	0	SBO:0000243	Boolean	RSp0381			Motility - Chemotaxis signaling pathway	Motility - Chemotaxis	Yes	Yes
RSp0294	RSp0294	Cytoplasmic	Gene	0	SBO:0000243	Boolean	RSp0294			plant cell wall attachment	plant cell wall attachment	Yes	Yes
RSc2690	oxyR	Cytoplasmic	Gene	0	SBO:0000243	Boolean	RSc2690			ROS salvage pathways	ROS metabolism	Yes	Yes
RSp1529	efe	Cytoplasmic	Gene	0	SBO:0000243	Boolean	RSp1529			Ethylene biosynthesis	Secondary metabolism	Yes	Yes
RSc3287	solR	Cytoplasmic	Gene	0	SBO:0000243	Boolean	RSc3287			Quorum sensing	Secondary metabolism	Yes	Yes
RSc2919	fecR_like	Cytoplasmic	Gene	0	SBO:0000243	Boolean	RSc2919			iron metabolism	Transport	Yes	Yes
RSc2942	Gene_RSc2942	Cytoplasmic	Gene	0	SBO:0000243	Boolean	RSc2942			Macromolecule secretion protein	Transport	Yes	Yes
RSc3114	gspD	Cytoplasmic	Gene	0	SBO:0000243	Boolean	RSc3114			Macromolecule secretion protein	Transport	Yes	Yes
RSp0867	hrcJ	Cytoplasmic	Gene	0	SBO:0000243	Boolean	RSp0867			Macromolecule secretion Type III SS	Transport	Yes	Yes
RSp0870	hrcN	Cytoplasmic	Gene	0	SBO:0000243	Boolean	RSp0870			Macromolecule secretion Type III SS	Transport	Yes	Yes
RSp0861	hrcQ	Cytoplasmic	Gene	0	SBO:0000243	Boolean	RSp0861			Macromolecule secretion Type III SS	Transport	Yes	Yes
RSp0860	hrcR	Cytoplasmic	Gene	0	SBO:0000243	Boolean	RSp0860			Macromolecule secretion Type III SS	Transport	Yes	Yes
RSp0859	hrcS	Cytoplasmic	Gene	0	SBO:0000243	Boolean	RSp0859			Macromolecule secretion Type III SS	Transport	Yes	Yes
RSp0872	hrcT	Cytoplasmic	Gene	0	SBO:0000243	Boolean	RSp0872			Macromolecule secretion Type III SS	Transport	Yes	Yes
RSp0864	hrcU	Cytoplasmic	Gene	0	SBO:0000243	Boolean	RSp0864			Macromolecule secretion Type III SS	Transport	Yes	Yes
RSp0863	hrcV	Cytoplasmic	Gene	0	SBO:0000243	Boolean	RSp0863			Macromolecule secretion Type III SS	Transport	Yes	Yes
RSp0871	hrpD	Cytoplasmic	Gene	0	SBO:0000243	Boolean	RSp0871			Macromolecule secretion Type III SS	Transport	Yes	Yes
RSp0865	hrpK	Cytoplasmic	Gene	0	SBO:0000243	Boolean	RSp0865			Macromolecule secretion Type III SS	Transport	Yes	Yes
RSp0858	hrpV	Cytoplasmic	Gene	0	SBO:0000243	Boolean	RSp0858			Macromolecule secretion Type III SS	Transport	Yes	Yes
RSp0857	hrpW	Cytoplasmic	Gene	0	SBO:0000243	Boolean	RSp0857			Macromolecule secretion Type III SS	Transport	Yes	Yes
RSp0856	hrpX	Cytoplasmic	Gene	0	SBO:0000243	Boolean	RSp0856			Macromolecule secretion Type III SS	Transport	Yes	Yes
RSp0855	hrpY	Cytoplasmic	Gene	0	SBO:0000243	Boolean	RSp0855			Macromolecule secretion Type III SS	Transport	Yes	Yes
RSp0854	hrpZ	Cytoplasmic	Gene	0	SBO:0000243	Boolean	RSp0854			Macromolecule secretion Type III SS	Transport	Yes	Yes
RSc3385	kdpD	Cytoplasmic	Gene	0	SBO:0000243	Boolean	RSc3385			Transport ion substrate	Transport	Yes	Yes
RSp1020	epsA	Cytoplasmic	Gene	0	SBO:0000243	Boolean	RSp1020			Transport macromolecule EPS	Transport	Yes	Yes
RSp1018	epsB	Cytoplasmic	Gene	0	SBO:0000243	Boolean	RSp1018			Transport macromolecule EPS	Transport	Yes	Yes
RSp1015	epsE	Cytoplasmic	Gene	0	SBO:0000243	Boolean	RSp1015			Transport macromolecule EPS	Transport	Yes	Yes
RSp1014	epsF	Cytoplasmic	Gene	0	SBO:0000243	Boolean	RSp1014			Transport macromolecule EPS	Transport	Yes	Yes
RSp1019	epsP	Cytoplasmic	Gene	0	SBO:0000243	Boolean	RSp1019			Transport macromolecule EPS	Transport	Yes	Yes
RSp0338	epsR	Cytoplasmic	Gene	1	SBO:0000243	Boolean	RSp0338			Exopolysaccharide production signaling pathway	virulence regulation	Yes	Yes
RSp1003	xpsR	Cytoplasmic	Gene	0	SBO:0000243	Boolean	RSp1003			Exopolysaccharide production signaling pathway	virulence regulation	Yes	Yes
RSc2748	phcA	Cytoplasmic	Gene	1	SBO:0000243	Boolean	RSc2748			Quorum sensing signaling pathway	virulence regulation	Yes	Yes
RSp0873	hrpB	Cytoplasmic	Gene	0	SBO:0000243	Boolean	RSp0873			TIII Secretion System and associated function regulation	virulence regulation	Yes	Yes
RSp0852	hrpG	Cytoplasmic	Gene	0	SBO:0000243	Boolean	RSp0852			TIII Secretion System and associated function regulation	virulence regulation	Yes	Yes
RSp0849	prhI	Cytoplasmic	Gene	0	SBO:0000243	Boolean	RSp0849			plant cell sensing signaling pathway	virulence regulation	Yes	Yes
RSp0851	prhJ	Cytoplasmic	Gene	0	SBO:0000243	Boolean	RSp0851			plant cell sensing signaling pathway	virulence regulation	Yes	Yes
RSp0850	prhR	Cytoplasmic	Gene	0	SBO:0000243	Boolean	RSp0850			plant cell sensing signaling pathway	virulence regulation	Yes	Yes
RSp1023	prhG	Cytoplasmic	Gene	0	SBO:0000243	Boolean	RSp1023			TIII Secretion System and associated function regulation	virulence regulation	Yes	Yes
M_PCW_b	Plant_Cell_Wall_generic_structure	boundary	Macromolecule_Complex	0	SBO:0000296	Continuous				plant cell wall	Environmental condition	Yes	No
M_pbhb_b	Poly_beta_hydroxybutyrate	boundary	Macromolecule_polyhydroxyalkanoate	0	SBO:0000248	Continuous				polyhydroxybutanoate metabolism	Degradation pathway	Yes	No
M_14bglucan_b	1_4_beta_D_Glucosyl_n	boundary	Macromolecule_Polysaccharide	0	SBO:0000249	Continuous				plant cell wall degradation	Degradation pathway	Yes	No
M_cellos_b	Cellulose	boundary	Macromolecule_Polysaccharide	0	SBO:0000249	Continuous				plant cell wall degradation	Degradation pathway	Yes	No
M_pect_b	pectine	boundary	Macromolecule_Polysaccharide	0	SBO:0000249	Continuous				plant cell wall degradation	Degradation pathway	Yes	No
M_polygalurnxu_b	poly_1_4_a_D_galacturonate	boundary	Macromolecule_Polysaccharide	0	SBO:0000249	Continuous				plant cell wall degradation	Degradation pathway	Yes	No
M_Prot_b	Protein	boundary	Macromolecule_Protein	0	SBO:0000252	Continuous				Protein degradation	Degradation pathway	Yes	No
M_RSp0294_act_b	Protein_RSp0294_putative_calcium_binding_hemolysin_activated	boundary	Macromolecule_Protein	0	SBO:0000252	Continuous	RSp0294			plant cell wall attachment	plant cell wall attachment	Yes	No
M_pc160_b	1_2_Dipalmitoylphosphatidylcholine	boundary	Metabolite	0	SBO:0000247	Continuous				plant cell wall degradation	Degradation pathway	Yes	No
M_pc120_b	1_2_dilauroylphosphatidylcholine	boundary	Metabolite	0	SBO:0000247	Continuous				plant cell wall degradation	Degradation pathway	Yes	No
M_pc140_b	phatidylcholine_14_0_14_0_	boundary	Metabolite	0	SBO:0000247	Continuous				plant cell wall degradation	Degradation pathway	Yes	No
M_pc141_b	phatidylcholine_14_1_14_1_	boundary	Metabolite	0	SBO:0000247	Continuous				plant cell wall degradation	Degradation pathway	Yes	No
M_pc161_b	phatidylcholine_16_1_16_1_	boundary	Metabolite	0	SBO:0000247	Continuous				plant cell wall degradation	Degradation pathway	Yes	No
M_pc180_b	phatidylcholine_18_0_18_0_	boundary	Metabolite	0	SBO:0000247	Continuous				plant cell wall degradation	Degradation pathway	Yes	No
M_pc181_b	phatidylcholine_18_1_18_1_	boundary	Metabolite	0	SBO:0000247	Continuous				plant cell wall degradation	Degradation pathway	Yes	No
M_o2_b	Dioxygen	boundary	Metabolite	0	SBO:0000247	Continuous				aerobie/anaerobie	Environmental condition	Yes	No
M_ac_b	Acetate	boundary	Metabolite	0	SBO:0000247	Continuous				Carbon compound	Environmental condition	Yes	No
M_cit_b	Citrate	boundary	Metabolite	0	SBO:0000247	Continuous				Carbon compound	Environmental condition	Yes	No
M_fru_b	D_Fructose	boundary	Metabolite	0	SBO:0000247	Continuous				Carbon compound	Environmental condition	Yes	No
M_gal_b	D_Galactose	boundary	Metabolite	0	SBO:0000247	Continuous				Carbon compound	Environmental condition	Yes	No
M_glc_D_b	D_Glucose	boundary	Metabolite	0	SBO:0000247	Continuous				Carbon compound	Environmental condition	Yes	No
M_glyc_b	Glycerol	boundary	Metabolite	0	SBO:0000247	Continuous				Carbon compound	Environmental condition	Yes	No
M_glyc2p_b	Glycerol_2_phosphate	boundary	Metabolite	0	SBO:0000247	Continuous				Carbon compound	Environmental condition	Yes	No
M_glyc3p_b	Glycerol_3_phosphate	boundary	Metabolite	0	SBO:0000247	Continuous				Carbon compound	Environmental condition	Yes	No
M_gly_b	Glycine	boundary	Metabolite	0	SBO:0000247	Continuous				Carbon compound	Environmental condition	Yes	No
M_ala_L_b	L_Alanine	boundary	Metabolite	0	SBO:0000247	Continuous				Carbon compound	Environmental condition	Yes	No
M_arg_L_b	L_Arginine	boundary	Metabolite	0	SBO:0000247	Continuous				Carbon compound	Environmental condition	Yes	No
M_asn_L_b	L_Asparagine	boundary	Metabolite	0	SBO:0000247	Continuous				Carbon compound	Environmental condition	Yes	No
M_asp_L_b	L_Aspartate	boundary	Metabolite	0	SBO:0000247	Continuous				Carbon compound	Environmental condition	Yes	No
M_cys_L_b	L_Cysteine	boundary	Metabolite	0	SBO:0000247	Continuous				Carbon compound	Environmental condition	Yes	No
M_glu_L_b	L_Glutamate	boundary	Metabolite	0	SBO:0000247	Continuous				Carbon compound	Environmental condition	Yes	No
M_gln_L_b	L_Glutamine	boundary	Metabolite	0	SBO:0000247	Continuous				Carbon compound	Environmental condition	Yes	No
M_his_L_b	L_Histidine	boundary	Metabolite	0	SBO:0000247	Continuous				Carbon compound	Environmental condition	Yes	No
M_hcys_L_b	L_Homocysteine	boundary	Metabolite	0	SBO:0000247	Continuous				Carbon compound	Environmental condition	Yes	No
M_ile_L_b	L_Isoleucine	boundary	Metabolite	0	SBO:0000247	Continuous				Carbon compound	Environmental condition	Yes	No
M_leu_L_b	L_Leucine	boundary	Metabolite	0	SBO:0000247	Continuous				Carbon compound	Environmental condition	Yes	No
M_lys_L_b	L_Lysine	boundary	Metabolite	0	SBO:0000247	Continuous				Carbon compound	Environmental condition	Yes	No
M_mal_L_b	L_Malate	boundary	Metabolite	0	SBO:0000247	Continuous				Carbon compound	Environmental condition	Yes	No
M_met_L_b	L_Methionine	boundary	Metabolite	0	SBO:0000247	Continuous				Carbon compound	Environmental condition	Yes	No
M_phe_L_b	L_Phenylalanine	boundary	Metabolite	0	SBO:0000247	Continuous				Carbon compound	Environmental condition	Yes	No
M_pro_L_b	L_Proline	boundary	Metabolite	0	SBO:0000247	Continuous				Carbon compound	Environmental condition	Yes	No
M_ser_L_b	L_Serine	boundary	Metabolite	0	SBO:0000247	Continuous				Carbon compound	Environmental condition	Yes	No
M_thr_L_b	L_Threonine	boundary	Metabolite	0	SBO:0000247	Continuous				Carbon compound	Environmental condition	Yes	No
M_trp_L_b	L_Tryptophan	boundary	Metabolite	0	SBO:0000247	Continuous				Carbon compound	Environmental condition	Yes	No
M_tyr_L_b	L_Tyrosine	boundary	Metabolite	0	SBO:0000247	Continuous				Carbon compound	Environmental condition	Yes	No
M_val_L_b	L_Valine	boundary	Metabolite	0	SBO:0000247	Continuous				Carbon compound	Environmental condition	Yes	No
M_pyr_b	Pyruvate	boundary	Metabolite	0	SBO:0000247	Continuous				Carbon compound	Environmental condition	Yes	No
M_sucr_b	Sucrose	boundary	Metabolite	0	SBO:0000247	Continuous				Carbon compound	Environmental condition	Yes	No
M_tre_b	Trehalose	boundary	Metabolite	0	SBO:0000247	Continuous				Carbon compound	Environmental condition	Yes	No
M_btn_b	Biotin	boundary	Metabolite	0	SBO:0000247	Continuous				Cofactor	Environmental condition	Yes	No
M_fol_b	Folate	boundary	Metabolite	0	SBO:0000247	Continuous				Cofactor	Environmental condition	Yes	No
M_pydx_b	Pyridoxal	boundary	Metabolite	0	SBO:0000247	Continuous				Cofactor	Environmental condition	Yes	No
M_pnto_R_b	R__Pantothenate	boundary	Metabolite	0	SBO:0000247	Continuous				Cofactor	Environmental condition	Yes	No
M_ribflv_b	Riboflavin	boundary	Metabolite	0	SBO:0000247	Continuous				Cofactor	Environmental condition	Yes	No
M_thm_b	Thiamin	boundary	Metabolite	0	SBO:0000247	Continuous				Cofactor	Environmental condition	Yes	No
M_nh4_b	Ammonium	boundary	Metabolite	0	SBO:0000247	Continuous				Ions	Environmental condition	Yes	No
M_cd2_p	Cadmium	periplasm	Metabolite	0	SBO:0000247	Continuous				Ions	Environmental condition	Yes	No
M_cl_b	Chloride	boundary	Metabolite	0	SBO:0000247	Continuous				Ions	Environmental condition	Yes	No
M_cobalt2_b	Cobalt_Co2_	boundary	Metabolite	0	SBO:0000247	Continuous				Ions	Environmental condition	Yes	No
M_cobalt2_p	Cobalt_Co2_	periplasm	Metabolite	0	SBO:0000247	Continuous				Ions	Environmental condition	Yes	No
M_cu2_b	Copper_2_	boundary	Metabolite	0	SBO:0000247	Continuous				Ions	Environmental condition	Yes	No
M_fe2_b	Iron_2_	boundary	Metabolite	0	SBO:0000247	Continuous				Ions	Environmental condition	Yes	No
M_mg2_b	Magnesium	boundary	Metabolite	0	SBO:0000247	Continuous				Ions	Environmental condition	Yes	No
M_mn2_b	Mn2_	boundary	Metabolite	0	SBO:0000247	Continuous				Ions	Environmental condition	Yes	No
M_mobd_b	Molybdate	boundary	Metabolite	0	SBO:0000247	Continuous				Ions	Environmental condition	Yes	No
M_no3_b	Nitrate	boundary	Metabolite	0	SBO:0000247	Continuous				Ions	Environmental condition	Yes	No
M_pi_b	Phosphate	boundary	Metabolite	0	SBO:0000247	Continuous				Ions	Environmental condition	Yes	No
M_k_b	potassium	boundary	Metabolite	0	SBO:0000247	Continuous				Ions	Environmental condition	Yes	No
M_na1_b	Sodium	boundary	Metabolite	0	SBO:0000247	Continuous				Ions	Environmental condition	Yes	No
M_so4_b	Sulfate	boundary	Metabolite	0	SBO:0000247	Continuous				Ions	Environmental condition	Yes	No
M_zn2_b	Zinc	boundary	Metabolite	0	SBO:0000247	Continuous				Ions	Environmental condition	Yes	No
M_3ohpame_b	3_hydroxypalmitic_acid_methyl_ester	boundary	Metabolite	0	SBO:0000247	Continuous				Quorum sensing	Environmental condition	Yes	No
M_hexhslac_b	N__hexanoyl__L_homoserine_lactone	boundary	Metabolite	0	SBO:0000247	Continuous				Quorum sensing	Environmental condition	Yes	No
M_ochslac_b	N__octanoyl__L_homoserine_lactone	boundary	Metabolite	0	SBO:0000247	Continuous				Quorum sensing	Environmental condition	Yes	No
M_h2o2_b	Hydrogen_peroxide	boundary	Metabolite	0	SBO:0000247	Continuous				ROS	Environmental condition	Yes	No
M_unknown_signal_pilJ_b	signal_PilJ	boundary	Metabolite	0	SBO:0000247	Continuous				unknown	Environmental condition	Yes	No
M_unknown_signal_pehS_b	signal_pehS	boundary	Metabolite	1	SBO:0000247	Continuous				Environment sensing signaling pathway	Motility - Chemotaxis	Yes	No
M_ampi_b	Ampicillin	boundary	Metabolite	0	SBO:0000247	Continuous				Antibiotic resistance	Secondary metabolism	Yes	No
M_pencil_b	Penicillin	boundary	Metabolite	0	SBO:0000247	Continuous				Antibiotic resistance	Secondary metabolism	Yes	No
M_34dhphe_b	3_4_Dihydroxy_L_phenylalanine	boundary	Metabolite	0	SBO:0000247	Continuous				L_dopachrome biosynthesis	Secondary metabolism	Yes	No
M_unknown_signal_vsrA_b	signal_vsrA	boundary	Metabolite	1	SBO:0000247	Continuous				Environment sensing signaling pathway	virulence regulation	Yes	No
M_unknown_signal_vsrB_b	signal_vsrB	boundary	Metabolite	1	SBO:0000247	Continuous				Environment sensing signaling pathway	virulence regulation	Yes	No
E_solid_surface_b	solid_surface	boundary	Physical parameter	0	SBO:0000147	Boolean				Physical parameter	Environmental condition	Yes	No
E_temperature_b	thermodynamic_temperature	boundary	Physical parameter	303.15	SBO:0000147	Continuous				Physical parameter	Environmental condition	Yes	No
R_BIOMASS	growth_rate_physiologica_state	Cytoplasmic	Physiological parameter	0.2	SBO:0000176	Continuous				Biomass equation	Biomass biosynthesis	Yes	No
M_TIVpili_p	Type_IV_pili	Outer membrane	Protein : mecanical system	0	SBO:0000297	Boolean		( RSc0557 and RSc0558 and RSc2825 and RSc2826 and RSc2827 and RSc1213 and RSc2971 and RSc2972 and RSc2973 and RSc2974 and RSc2975 and RSc1786 and RSp1287 and RSp1288 and RSp1289 and RSp1290 and RSp1291 and RSc2681 and RSc2682 ) or ( RSc0557 and RSc0558 and RSc2825 and RSc2826 and RSc2827 and RSc1213 and RSc2971 and RSc2972 and RSc2973 and RSc2974 and RSc2975 and RSc1786 and RSc2680 and RSc2675 an…		Motility - Chemotaxis	Motility - Chemotaxis	No	Yes
M_flagellar_system_p	flagellar_system_involved_in_swimming_motility_of_the_cell	Outer membrane	Protein : mecanical system	0	SBO:0000297	Boolean		( RSp0342 and RSp0343 and RSp0345 and RSp0346 and RSp0347 and RSp0348 and RSp0349 and RSp0351 and RSp0352 and RSp0382 and RSp0383 and RSp0389 and RSp0390 and RSp0391 and RSp0392 and RSp0393 and RSp0373 and RSp0374 and RSp0375 and RSp0376 and RSp0377 and RSp0378 and RSp0379 and RSp1393 and RSp1394 and RSp1410 and RSp1411 )		Motility - Chemotaxis	Motility - Chemotaxis	Yes	Yes
M_RSp0391_c	FliG	Inner membrane	Protein : mecanical system	1	SBO:0000252	Boolean		( RSp0391 )		Motility - Chemotaxis	Motility - Chemotaxis	Yes	Yes
M_RSp0378_c	FliM	Inner membrane	Protein : mecanical system	1	SBO:0000252	Boolean		( RSp0378 )		Motility - Chemotaxis	Motility - Chemotaxis	Yes	Yes
M_RSp0377_c	FliN	Inner membrane	Protein : mecanical system	1	SBO:0000252	Boolean		( RSp0377 )		Motility - Chemotaxis	Motility - Chemotaxis	Yes	Yes
[truncated: 191 more rows]
