# Supplementary material for: Control of primary metabolism by a virulence regulatory network promotes robustness in a plant pathogen
Source: Nat Commun. 2018 Jan 29;9:418. doi: 10.1038/s41467-017-02660-4 (PMC5788922; doi:10.1038/s41467-017-02660-4)
Supplement: Supplementary file 6 — Supplementary Data 2 [file 41467_2017_2660_MOESM6_ESM.xlsx]

## Sheet: CONTENT
Supplementary Data 2
List of environmental conditions and their compositions for comparison with the in planta expression
Peyraud et al.
Content
List of environmental conditions
List of References

## Sheet: Environments_composition
conditionName	conditionCode	E_temperature_b	M_11cu2s_CopA_b	M_12dgr120_b	M_12dgr140_b	M_12dgr141_b	M_12dgr160_b	M_12dgr161_b	M_12dgr180_b	M_12dgr181_b	M_14aglucan_b	M_14bglucan_b	M_16aglucan_b	M_1mhis_b	M_23camp_b	M_23ccmp_b	M_23cgmp_b	M_23cump_b	M_2dhglcn_b	M_2feooh_b	M_2hyoxplac_b	M_2kmb_b	M_2obut_b	M_34dhphe_b	M_3hcinnm_b	M_3hoxid_b	M_3hpp_b	M_3hpppn_b	M_3ohpame_b	M_3oochslac_b	M_3oocta_b	M_4abut_b	M_4hba_b	M_4hbz_b	M_4hphac_b	M_5drib_b	M_5mtr_b	M_5oxpro_b	M_ac_b	M_acfv_b	M_acglu_b	M_acon_C_b	M_acpc_b	M_acser_b	M_ade_b	M_adn_b	M_adocbl_b	M_ag_b	M_akg_b
Minimal medium L-glutamate	1	301.15	0	0	0	0	0	0	0	0	0	0	0	0	0	0	0	0	0	0	0	0	0	0	0	0	0	0	0	0	0	0	0	0	0	0	0	0	0	0	0	0	0	0	0	0	0	0	0
Minimal medium D-Glucose	2	301.15	0	0	0	0	0	0	0	0	0	0	0	0	0	0	0	0	0	0	0	0	0	0	0	0	0	0	0	0	0	0	0	0	0	0	0	0	0	0	0	0	0	0	0	0	0	0	0
Minimal medium casamino acids (10g.L-1)	3	301.15	0	0	0	0	0	0	0	0	0	0	0	0	0	0	0	0	0	0	0	0	0	0	0	0	0	0	0	0	0	0	0	0	0	0	0	0	0	0	0	0	0	0	0	0	0	0	0
Complete medium glycerol	4	301.15	0	0	0	0	0	0	0	0	0	0	0	0	0	0	0	0	0	0	0	0	0	0	0	0	0	0	0	0	0	0	0	0	0	0	0	0	0	0	0	0	0	0	0	0	0	0	0
Tomato apoplast (Solanum lycopersicum L. cv. Rio Grande)	5	301.15	0	0	0	0	0	0	0	0	0	0	0	0.004	0	0	0	0	0	0	0	0	0	0	0	0	0	0	0	0	0	575	0	0	0	0	0	0	0	0	0	0	0	0	0	0	0	0	0
Tomato apoplast (S. lycopersicum cv. Marmande)	6	301.15	0	0	0	0	0	0	0	0	0	0	0	0.004	0	0	0	0	0	0	0	0	0	0	0	0	0	0	0	0	0	0.599	0	0	0	0	0	0	0	0	0	0	0	0	0	0	0	0	0
Tomato xylem (S. lycopersicum cv. Moneymaker)	7	301.15	0	0	0	0	0	0	0	0	0	0	0	0.016	0	0	0	0	0	0	0	0	0	0	0	0	0	0	0	0	0	0.062	0	0	0	0	0	0	0	0	0	0.02	0	0	0	0	0	0	0.019
Tomato xylem (S. lycopersicum cv. Marmande)	8	301.15	0	0	0	0	0	0	0	0	0	0	0	0.016	0	0	0	0	0	0	0	0	0	0	0	0	0	0	0	0	0	0.062	0	0	0	0	0	0	0	0	0	0.02	0	0	0	0	0	0	0.019
Tomato xylem (S. lycopersicum L. cv.TresCantos)	9	301.15	0	0	0	0	0	0	0	0	0	0	0	0.016	0	0	0	0	0	0	0	0	0	0	0	0	0	0	0	0	0	0.062	0	0	0	0	0	0	0	0	0	0	0	0	0	0	0	0	0.022
Tomato xylem (S. lycopersicum L. cv. Rutgers PS-VF)	10	301.15	0	0	0	0	0	0	0	0	0	0	0	0.016	0	0	0	0	0	0	0	0	0	0	0	0	0	0	0	0	0	0.169	0	0	0	0	0	0	0	0	0	0.02	0	0	0	0	0	0	0.019
Minimal medium L-glutamate_vsrA_activated	11	301.15	0	0	0	0	0	0	0	0	0	0	0	0	0	0	0	0	0	0	0	0	0	0	0	0	0	0	0	0	0	0	0	0	0	0	0	0	0	0	0	0	0	0	0	0	0	0	0
Minimal medium D-Glucose_vsrA_activated	12	301.15	0	0	0	0	0	0	0	0	0	0	0	0	0	0	0	0	0	0	0	0	0	0	0	0	0	0	0	0	0	0	0	0	0	0	0	0	0	0	0	0	0	0	0	0	0	0	0
Minimal medium casamino acids (10g.L-1)_vsrA_activated	13	301.15	0	0	0	0	0	0	0	0	0	0	0	0	0	0	0	0	0	0	0	0	0	0	0	0	0	0	0	0	0	0	0	0	0	0	0	0	0	0	0	0	0	0	0	0	0	0	0
Complete medium glycerol_vsrA_activated	14	301.15	0	0	0	0	0	0	0	0	0	0	0	0	0	0	0	0	0	0	0	0	0	0	0	0	0	0	0	0	0	0	0	0	0	0	0	0	0	0	0	0	0	0	0	0	0	0	0
Tomato apoplast (Solanum lycopersicum L. cv. Rio Grande)_vsrA_activated	15	301.15	0	0	0	0	0	0	0	0	0	0	0	0.004	0	0	0	0	0	0	0	0	0	0	0	0	0	0	0	0	0	575	0	0	0	0	0	0	0	0	0	0	0	0	0	0	0	0	0
Tomato apoplast (S. lycopersicum cv. Marmande)_vsrA_activated	16	301.15	0	0	0	0	0	0	0	0	0	0	0	0.004	0	0	0	0	0	0	0	0	0	0	0	0	0	0	0	0	0	0.599	0	0	0	0	0	0	0	0	0	0	0	0	0	0	0	0	0
Tomato xylem (S. lycopersicum cv. Moneymaker)_vsrA_activated	17	301.15	0	0	0	0	0	0	0	0	0	0	0	0.016	0	0	0	0	0	0	0	0	0	0	0	0	0	0	0	0	0	0.062	0	0	0	0	0	0	0	0	0	0.02	0	0	0	0	0	0	0.019
Tomato xylem (S. lycopersicum cv. Marmande)_vsrA_activated	18	301.15	0	0	0	0	0	0	0	0	0	0	0	0.016	0	0	0	0	0	0	0	0	0	0	0	0	0	0	0	0	0	0.062	0	0	0	0	0	0	0	0	0	0.02	0	0	0	0	0	0	0.019
Tomato xylem (S. lycopersicum L. cv.TresCantos)_vsrA_activated	19	301.15	0	0	0	0	0	0	0	0	0	0	0	0.016	0	0	0	0	0	0	0	0	0	0	0	0	0	0	0	0	0	0.062	0	0	0	0	0	0	0	0	0	0	0	0	0	0	0	0	0.022
Tomato xylem (S. lycopersicum L. cv. Rutgers PS-VF)_vsrA_activated	20	301.15	0	0	0	0	0	0	0	0	0	0	0	0.016	0	0	0	0	0	0	0	0	0	0	0	0	0	0	0	0	0	0.169	0	0	0	0	0	0	0	0	0	0.02	0	0	0	0	0	0	0.019
Minimal medium L-glutamate_3ohpame	21	301.15	0	0	0	0	0	0	0	0	0	0	0	0	0	0	0	0	0	0	0	0	0	0	0	0	0	0	0.1	0	0	0	0	0	0	0	0	0	0	0	0	0	0	0	0	0	0	0	0
Minimal medium D-Glucose_3ohpame	22	301.15	0	0	0	0	0	0	0	0	0	0	0	0	0	0	0	0	0	0	0	0	0	0	0	0	0	0	0.1	0	0	0	0	0	0	0	0	0	0	0	0	0	0	0	0	0	0	0	0
Minimal medium casamino acids (10g.L-1)_3ohpame	23	301.15	0	0	0	0	0	0	0	0	0	0	0	0	0	0	0	0	0	0	0	0	0	0	0	0	0	0	0.1	0	0	0	0	0	0	0	0	0	0	0	0	0	0	0	0	0	0	0	0
Complete medium_glycerol_3ohpame	24	301.15	0	0	0	0	0	0	0	0	0	0	0	0	0	0	0	0	0	0	0	0	0	0	0	0	0	0	0.1	0	0	0	0	0	0	0	0	0	0	0	0	0	0	0	0	0	0	0	0
Tomato apoplast (Solanum lycopersicum L. cv. Rio Grande)_3ohpame	25	301.15	0	0	0	0	0	0	0	0	0	0	0	0.004	0	0	0	0	0	0	0	0	0	0	0	0	0	0	0.1	0	0	575	0	0	0	0	0	0	0	0	0	0	0	0	0	0	0	0	0
Tomato apoplast (S. lycopersicum cv. Marmande)_3ohpame	26	301.15	0	0	0	0	0	0	0	0	0	0	0	0.004	0	0	0	0	0	0	0	0	0	0	0	0	0	0	0.1	0	0	0.599	0	0	0	0	0	0	0	0	0	0	0	0	0	0	0	0	0
Tomato xylem (S. lycopersicum cv. Moneymaker)_3ohpame	27	301.15	0	0	0	0	0	0	0	0	0	0	0	0.016	0	0	0	0	0	0	0	0	0	0	0	0	0	0	0.1	0	0	0.062	0	0	0	0	0	0	0	0	0	0.02	0	0	0	0	0	0	0.019
Tomato xylem (S. lycopersicum cv. Marmande)_3ohpame	28	301.15	0	0	0	0	0	0	0	0	0	0	0	0.016	0	0	0	0	0	0	0	0	0	0	0	0	0	0	0.1	0	0	0.062	0	0	0	0	0	0	0	0	0	0.02	0	0	0	0	0	0	0.019
Tomato xylem (S. lycopersicum L. cv.TresCantos)_3ohpame	29	301.15	0	0	0	0	0	0	0	0	0	0	0	0.016	0	0	0	0	0	0	0	0	0	0	0	0	0	0	0.1	0	0	0.062	0	0	0	0	0	0	0	0	0	0	0	0	0	0	0	0	0.022
Tomato xylem (S. lycopersicum L. cv. Rutgers PS-VF)_3ohpame	30	301.15	0	0	0	0	0	0	0	0	0	0	0	0.016	0	0	0	0	0	0	0	0	0	0	0	0	0	0	0.1	0	0	0.169	0	0	0	0	0	0	0	0	0	0.02	0	0	0	0	0	0	0.019
Tomato apoplast (Solanum lycopersicum L. cv. Rio Grande)_3ohpame_O2_limitation	31	301.15	0	0	0	0	0	0	0	0	0	0	0	0.004	0	0	0	0	0	0	0	0	0	0	0	0	0	0	0.1	0	0	575	0	0	0	0	0	0	0	0	0	0	0	0	0	0	0	0	0
Tomato apoplast (S. lycopersicum cv. Marmande)_3ohpame_O2_limitation	32	301.15	0	0	0	0	0	0	0	0	0	0	0	0.004	0	0	0	0	0	0	0	0	0	0	0	0	0	0	0.1	0	0	0.599	0	0	0	0	0	0	0	0	0	0	0	0	0	0	0	0	0
Tomato xylem (S. lycopersicum cv. Moneymaker)_3ohpame_O2_limitation	33	301.15	0	0	0	0	0	0	0	0	0	0	0	0.016	0	0	0	0	0	0	0	0	0	0	0	0	0	0	0.1	0	0	0.062	0	0	0	0	0	0	0	0	0	0.02	0	0	0	0	0	0	0.019
Tomato xylem (S. lycopersicum cv. Marmande)_3ohpame_O2_limitation	34	301.15	0	0	0	0	0	0	0	0	0	0	0	0.016	0	0	0	0	0	0	0	0	0	0	0	0	0	0	0.1	0	0	0.062	0	0	0	0	0	0	0	0	0	0.02	0	0	0	0	0	0	0.019
Tomato xylem (S. lycopersicum L. cv.TresCantos)_3ohpame_O2_limitation	35	301.15	0	0	0	0	0	0	0	0	0	0	0	0.016	0	0	0	0	0	0	0	0	0	0	0	0	0	0	0.1	0	0	0.062	0	0	0	0	0	0	0	0	0	0	0	0	0	0	0	0	0.022
Tomato xylem (S. lycopersicum L. cv. Rutgers PS-VF)_3ohpame_O2_limitation	36	301.15	0	0	0	0	0	0	0	0	0	0	0	0.016	0	0	0	0	0	0	0	0	0	0	0	0	0	0	0.1	0	0	0.169	0	0	0	0	0	0	0	0	0	0.02	0	0	0	0	0	0	0.019
Tomato apoplast (Solanum lycopersicum L. cv. Rio Grande)_3ohpame_O2_limitation_sucrose	37	301.15	0	0	0	0	0	0	0	0	0	0	0	0.004	0	0	0	0	0	0	0	0	0	0	0	0	0	0	0.1	0	0	575	0	0	0	0	0	0	0	0	0	0	0	0	0	0	0	0	0
Tomato apoplast (S. lycopersicum cv. Marmande)_3ohpame_O2_limitation_sucrose	38	301.15	0	0	0	0	0	0	0	0	0	0	0	0.004	0	0	0	0	0	0	0	0	0	0	0	0	0	0	0.1	0	0	0.599	0	0	0	0	0	0	0	0	0	0	0	0	0	0	0	0	0
Tomato xylem (S. lycopersicum cv. Moneymaker)_3ohpame_O2_limitation_sucrose	39	301.15	0	0	0	0	0	0	0	0	0	0	0	0.016	0	0	0	0	0	0	0	0	0	0	0	0	0	0	0.1	0	0	0.062	0	0	0	0	0	0	0	0	0	0.02	0	0	0	0	0	0	0.019
Tomato xylem (S. lycopersicum cv. Marmande)_3ohpame_O2_limitation_sucrose	40	301.15	0	0	0	0	0	0	0	0	0	0	0	0.016	0	0	0	0	0	0	0	0	0	0	0	0	0	0	0.1	0	0	0.062	0	0	0	0	0	0	0	0	0	0.02	0	0	0	0	0	0	0.019
Tomato xylem (S. lycopersicum L. cv.TresCantos)_3ohpame_O2_limitation_sucrose	41	301.15	0	0	0	0	0	0	0	0	0	0	0	0.016	0	0	0	0	0	0	0	0	0	0	0	0	0	0	0.1	0	0	0.062	0	0	0	0	0	0	0	0	0	0	0	0	0	0	0	0	0.022
Tomato xylem (S. lycopersicum L. cv. Rutgers PS-VF)_3ohpame_O2_limitation_sucrose	42	301.15	0	0	0	0	0	0	0	0	0	0	0	0.016	0	0	0	0	0	0	0	0	0	0	0	0	0	0	0.1	0	0	0.169	0	0	0	0	0	0	0	0	0	0.02	0	0	0	0	0	0	0.019
Tomato apoplast (Solanum lycopersicum L. cv. Rio Grande)_3ohpame_O2_limitation_sucrose_prhKLM repressed	43	301.15	0	0	0	0	0	0	0	0	0	0	0	0.004	0	0	0	0	0	0	0	0	0	0	0	0	0	0	0.1	0	0	575	0	0	0	0	0	0	0	0	0	0	0	0	0	0	0	0	0
Tomato apoplast (S. lycopersicum cv. Marmande)_3ohpame_O2_limitation_sucrose_prhKLM repressed	44	301.15	0	0	0	0	0	0	0	0	0	0	0	0.004	0	0	0	0	0	0	0	0	0	0	0	0	0	0	0.1	0	0	0.599	0	0	0	0	0	0	0	0	0	0	0	0	0	0	0	0	0
Tomato xylem (S. lycopersicum cv. Moneymaker)_3ohpame_O2_limitation_sucrose_prhKLM repressed	45	301.15	0	0	0	0	0	0	0	0	0	0	0	0.016	0	0	0	0	0	0	0	0	0	0	0	0	0	0	0.1	0	0	0.062	0	0	0	0	0	0	0	0	0	0.02	0	0	0	0	0	0	0.019
Tomato xylem (S. lycopersicum cv. Marmande)_3ohpame_O2_limitation_sucrose_prhKLM repressed	46	301.15	0	0	0	0	0	0	0	0	0	0	0	0.016	0	0	0	0	0	0	0	0	0	0	0	0	0	0	0.1	0	0	0.062	0	0	0	0	0	0	0	0	0	0.02	0	0	0	0	0	0	0.019
Tomato xylem (S. lycopersicum L. cv.TresCantos)_3ohpame_O2_limitation_sucrose_prhKLM repressed	47	301.15	0	0	0	0	0	0	0	0	0	0	0	0.016	0	0	0	0	0	0	0	0	0	0	0	0	0	0	0.1	0	0	0.062	0	0	0	0	0	0	0	0	0	0	0	0	0	0	0	0	0.022
Tomato xylem (S. lycopersicum L. cv. Rutgers PS-VF)_3ohpame_O2_limitation_sucrose_prhKLM repressed	48	301.15	0	0	0	0	0	0	0	0	0	0	0	0.016	0	0	0	0	0	0	0	0	0	0	0	0	0	0	0.1	0	0	0.169	0	0	0	0	0	0	0	0	0	0.02	0	0	0	0	0	0	0.019
Minimal medium L-glutamate_3ohpame_prhKLM repressed	49	301.15	0	0	0	0	0	0	0	0	0	0	0	0	0	0	0	0	0	0	0	0	0	0	0	0	0	0	0.1	0	0	0	0	0	0	0	0	0	0	0	0	0	0	0	0	0	0	0	0
Minimal medium D-Glucose_3ohpame_prhKLM repressed	50	301.15	0	0	0	0	0	0	0	0	0	0	0	0	0	0	0	0	0	0	0	0	0	0	0	0	0	0	0.1	0	0	0	0	0	0	0	0	0	0	0	0	0	0	0	0	0	0	0	0
Minimal medium casamino acids (10g.L-1)_3ohpame_prhKLM repressed	51	301.15	0	0	0	0	0	0	0	0	0	0	0	0	0	0	0	0	0	0	0	0	0	0	0	0	0	0	0.1	0	0	0	0	0	0	0	0	0	0	0	0	0	0	0	0	0	0	0	0
Complete medium_glycerol_3ohpame_O2_prhKLM repressed	52	301.15	0	0	0	0	0	0	0	0	0	0	0	0	0	0	0	0	0	0	0	0	0	0	0	0	0	0	0.1	0	0	0	0	0	0	0	0	0	0	0	0	0	0	0	0	0	0	0	0
Minimal medium L-glutamate_3ohpame_vsrB_repressed	53	301.15	0	0	0	0	0	0	0	0	0	0	0	0	0	0	0	0	0	0	0	0	0	0	0	0	0	0	0.1	0	0	0	0	0	0	0	0	0	0	0	0	0	0	0	0	0	0	0	0
Minimal medium D-Glucose_3ohpame_vsrB_repressed	54	301.15	0	0	0	0	0	0	0	0	0	0	0	0	0	0	0	0	0	0	0	0	0	0	0	0	0	0	0.1	0	0	0	0	0	0	0	0	0	0	0	0	0	0	0	0	0	0	0	0
Minimal medium casamino acids (10g.L-1)_3ohpame_vsrB_repressed	55	301.15	0	0	0	0	0	0	0	0	0	0	0	0	0	0	0	0	0	0	0	0	0	0	0	0	0	0	0.1	0	0	0	0	0	0	0	0	0	0	0	0	0	0	0	0	0	0	0	0
Complete medium_glycerol_3ohpame_vsrB_repressed	56	301.15	0	0	0	0	0	0	0	0	0	0	0	0	0	0	0	0	0	0	0	0	0	0	0	0	0	0	0.1	0	0	0	0	0	0	0	0	0	0	0	0	0	0	0	0	0	0	0	0
Tomato apoplast (Solanum lycopersicum L. cv. Rio Grande)_3ohpame_vsrB_repressed	57	301.15	0	0	0	0	0	0	0	0	0	0	0	0.004	0	0	0	0	0	0	0	0	0	0	0	0	0	0	0.1	0	0	575	0	0	0	0	0	0	0	0	0	0	0	0	0	0	0	0	0
Tomato apoplast (S. lycopersicum cv. Marmande)_3ohpame_vsrB_repressed	58	301.15	0	0	0	0	0	0	0	0	0	0	0	0.004	0	0	0	0	0	0	0	0	0	0	0	0	0	0	0.1	0	0	0.599	0	0	0	0	0	0	0	0	0	0	0	0	0	0	0	0	0
Tomato xylem (S. lycopersicum cv. Moneymaker)_3ohpame_vsrB_repressed	59	301.15	0	0	0	0	0	0	0	0	0	0	0	0.016	0	0	0	0	0	0	0	0	0	0	0	0	0	0	0.1	0	0	0.062	0	0	0	0	0	0	0	0	0	0.02	0	0	0	0	0	0	0.019
Tomato xylem (S. lycopersicum cv. Marmande)_3ohpame_vsrB_repressed	60	301.15	0	0	0	0	0	0	0	0	0	0	0	0.016	0	0	0	0	0	0	0	0	0	0	0	0	0	0	0.1	0	0	0.062	0	0	0	0	0	0	0	0	0	0.02	0	0	0	0	0	0	0.019
Tomato xylem (S. lycopersicum L. cv.TresCantos)_3ohpame_vsrB_repressed	61	301.15	0	0	0	0	0	0	0	0	0	0	0	0.016	0	0	0	0	0	0	0	0	0	0	0	0	0	0	0.1	0	0	0.062	0	0	0	0	0	0	0	0	0	0	0	0	0	0	0	0	0.022
Tomato xylem (S. lycopersicum L. cv. Rutgers PS-VF)_3ohpame_vsrB_repressed	62	301.15	0	0	0	0	0	0	0	0	0	0	0	0.016	0	0	0	0	0	0	0	0	0	0	0	0	0	0	0.1	0	0	0.169	0	0	0	0	0	0	0	0	0	0.02	0	0	0	0	0	0	0.019
Tomato apoplast (S. lycopersicum cv. Marmande)_sucrose_prhKLM repressed	63	301.15	0	0	0	0	0	0	0	0	0	0	0	0.004	0	0	0	0	0	0	0	0	0	0	0	0	0	0	0	0	0	0.599	0	0	0	0	0	0	0	0	0	0	0	0	0	0	0	0	0
Tomato xylem (S. lycopersicum cv. Marmande)_sucrose_prhKLM repressed	64	301.15	0	0	0	0	0	0	0	0	0	0	0	0.016	0	0	0	0	0	0	0	0	0	0	0	0	0	0	0	0	0	0.062	0	0	0	0	0	0	0	0	0	0.02	0	0	0	0	0	0	0.019
[truncated: 436 more columns]

## Sheet: References
references used to collect data on in planta envrionmental composition	PUBMED ID
Zuluaga et al. (2013) Front Microbiol	24312090
RellanAlvarez et al. (2011) JAgricFoodChem	21619056
Rico & Preston (2008) MPMI	18184070
White (1981) PlantPhysiol	16661664
LopezMillan et al. (2009) JPlantPhysiol	18760500
Hiery et al. (2013) Jbiotechnol	24060828
Shinohara et al. (2005) ApplEnvironMicrobiol	15640216
Schjoerring et al. (2002) JExpBot	11912231
Royer et al. (2013) Phytochem	23312460
