# Supplementary material for: Control of primary metabolism by a virulence regulatory network promotes robustness in a plant pathogen
Source: Nat Commun. 2018 Jan 29;9:418. doi: 10.1038/s41467-017-02660-4 (PMC5788922; doi:10.1038/s41467-017-02660-4)
Supplement: Supplementary file 7 — Supplementary Data 3 [file 41467_2017_2660_MOESM7_ESM.xlsx]

## Sheet: CONTENT
Supplementary Data 3
VRN validation for predicting gene expression profile
Peyraud et al.
CONTENT
DATA	List of experimental and simulated expression profiles
STATISTIC	Statistic of the model performance in predicting in planta gene expression with different environmental setting

## Sheet: DATA
		SIMULATED DATA (by environment tested)
Gene	EXPERIMENTAL DATA (Jacobs et al.)	Minimal medium L-glutamate_3ohpame	Minimal medium D-Glucose_3ohpame	Minimal medium casamino acids (10g,L-1)_3ohpame	Complete medium_glycerol_3ohpame	Tomato apoplast (S, lycopersicum cv, Marmande)_3ohpame_O2_limitation_sucrose_prhKLM repressed	Tomato xylem (S, lycopersicum cv, Marmande)_3ohpame_O2_limitation_sucrose_prhKLM repressed	Tomato apoplast (S, lycopersicum cv, Marmande)_sucrose_prhKLM repressed	Tomato xylem (S, lycopersicum cv, Marmande)_sucrose_prhKLM repressed
RSp0781	-1	-1	-1	0	0	-1	-1	-1	-1
RSc2170	-1	0	0	0	0	-1	-1	-1	-1		1	differentially up regulated in the environment compared to complete medium condition
RSc3296	-1	-1	-1	0	0	-1	-1	-1	-1		0	no differential
RSc2171	-1	0	0	0	0	-1	-1	-1	-1		-1	differentially down regulated in the environment compared to complete medium condition
RSc3050	-1	-1	-1	-1	0	-1	-1	-1	-1
RSc2169	-1	0	0	0	0	-1	-1	-1	-1
RSc3045	-1	-1	-1	-1	0	-1	-1	-1	-1
RSc3046	-1	-1	-1	-1	0	-1	-1	-1	-1
RSc3047	-1	-1	-1	-1	0	-1	-1	-1	-1
RSc3048	-1	-1	-1	-1	0	-1	-1	-1	-1
RSc3044	-1	0	0	0	0	0	0	0	0
RSc3051	-1	-1	-1	-1	0	-1	-1	-1	-1
RSc3049	-1	-1	-1	-1	0	-1	-1	-1	-1
RSp1425	-1	1	1	0	0	1	1	1	1
RSc0011	-1	0	0	0	0	0	0	0	0
RSc3052	-1	-1	-1	-1	0	-1	-1	-1	-1
RSc2864	-1	1	1	0	0	0	0	0	0
RSp0338	-1	-1	-1	0	0	0	0	0	0
RSc3222	-1	-1	-1	0	0	-1	-1	-1	-1
RSc1943	-1	-1	-1	0	0	-1	-1	-1	-1
RSc0532	-1	1	1	0	0	0	0	0	0
RSc0086	-1	1	1	0	0	0	0	0	0
RSc3428	-1	1	1	0	0	0	0	0	0
RSc1942	-1	-1	-1	0	0	-1	-1	-1	-1
RSp0833	-1	0	0	0	0	0	0	0	0
RSc3248	-1	-1	-1	0	0	-1	-1	-1	-1
RSp0626	-1	1	1	0	0	0	0	0	0
RSc0695	-1	1	1	0	0	0	0	0	0
RSc2244	-1	1	1	0	0	0	0	0	0
RSc2274	-1	1	1	0	0	0	0	0	0
RSp0292	-1	0	0	0	0	0	0	0	0
RSc3107	-1	0	0	0	0	0	0	0	0
RSc1653	-1	1	1	0	0	0	0	0	0
RSc1786	-1	0	0	0	0	0	0	0	0
RSc2941	-1	0	0	0	0	0	0	0	0
RSc1146	-1	1	1	0	0	0	0	0	0
RSc2180	-1	1	1	0	0	0	0	0	0
RSc2526	-1	0	0	0	0	0	0	0	0
RSc3111	-1	0	0	0	0	0	0	0	0
RSc2368	-1	0	0	0	0	0	0	0	0
RSc3114	0	1	1	0	0	0	0	0	0
RSp0878	0	0	0	0	0	0	0	0	0
RSc0995	0	1	1	0	0	0	0	0	0
RSc2548	0	1	1	0	0	0	0	0	0
RSc2743	0	1	1	0	0	0	0	0	0
RSc1126	0	0	0	0	0	0	0	0	0
RSc2690	0	0	0	0	0	0	0	0	0
RSc0225	0	-1	-1	0	0	0	0	0	0
RSc2737	0	0	0	0	0	0	0	0	0
RSc3106	0	0	0	0	0	0	0	0	0
RSc2687	0	0	0	0	0	0	0	0	0
RSc3410	0	1	1	0	0	0	0	0	0
RSc0918	0	1	1	0	0	0	0	0	0
RSc3031	0	1	1	0	0	0	0	0	0
RSc3219	0	-1	-1	0	0	-1	-1	-1	-1
RSc0558	0	0	0	0	0	0	0	1	1
RSc1054	0	1	1	0	0	0	0	0	0
RSc2495	0	1	1	0	0	0	0	0	0
RSc0671	0	0	0	0	0	0	0	0	0
RSc3116	0	0	0	0	0	0	0	0	0
RSc2519	0	1	1	0	0	0	0	0	0
RSc1207	0	0	0	0	0	0	0	0	0
RSc1756	0	1	1	0	0	1	1	1	1
RSc3115	0	0	0	0	0	0	0	0	0
RSc3108	0	0	0	0	0	0	0	0	0
RSp0075	0	1	1	0	0	0	0	0	0
RSc0515	0	1	1	0	0	0	0	0	0
RSc0158	0	1	1	0	0	1	1	1	1
RSc0378	0	0	0	0	0	0	0	0	0
RSp1020	0	0	0	0	0	0	0	-1	-1
RSc3113	0	0	0	0	0	0	0	0	0
RSc1317	0	0	0	0	0	0	0	0	0
RSc0670	0	0	0	0	0	0	0	0	0
RSp1019	0	0	0	0	0	0	0	-1	-1
RSc0669	0	0	0	0	0	0	0	0	0
RSc1529	0	-1	-1	-1	0	0	0	0	0
RSc2682	0	0	0	0	0	0	0	0	0
RSc0015	0	0	0	0	0	0	0	0	0
RSc2825	0	0	0	0	0	0	0	0	0
RSc2748	0	0	0	0	0	0	0	0	0
RSc2735	0	0	0	0	0	0	0	0	0
RSp1018	0	0	0	0	0	0	0	-1	-1
RSp1015	0	0	0	0	0	0	0	-1	-1
RSc3209	0	1	1	0	0	0	0	0	0
RSc0507	0	1	1	0	0	0	0	0	0
RSc2539	0	1	1	0	0	0	0	0	0
RSc0825	0	1	1	0	0	1	1	1	1
RSp1219	0	0	0	0	0	1	0	1	0
RSc2208	0	-1	-1	0	0	-1	-1	-1	-1
RSc2228	0	1	1	0	0	0	0	0	0
RSc1533	0	-1	-1	-1	0	0	0	0	0
RSc0741	0	0	0	0	0	0	0	0	0
RSc1344	0	1	1	0	0	1	1	1	1
Rsc2428	0	1	1	0	0	0	0	0	0
RSc3259	0	1	1	0	0	0	0	0	0
RSp1017	0	0	0	0	0	0	0	-1	-1
RSc3030	0	0	0	0	0	0	0	0	0
RSc3109	0	0	0	0	0	0	0	0	0
RSc0582	0	1	1	0	0	1	1	1	1
RSc2736	0	0	0	0	0	0	0	0	0
RSc2807	0	0	0	0	0	0	0	1	1
RSc1892	0	-1	-1	0	0	-1	-1	-1	-1
RSc3220	0	-1	-1	0	0	-1	-1	-1	-1
RSc2971	0	0	0	0	0	0	0	0	0
RSc0627	0	1	1	0	0	0	0	0	0
RSc2200	0	1	1	0	0	0	0	1	1
RSc3367	0	0	0	0	0	0	0	0	0
RSc2818	0	1	1	0	0	0	0	0	0
RSc2942	0	1	1	0	0	0	0	0	0
RSc1853	0	1	1	0	0	0	0	0	0
RSc2681	0	0	0	0	0	0	0	0	0
RSc1524	0	0	-1	0	0	0	0	0	0
RSc0987	0	1	1	0	0	0	0	0	0
RSc2082	0	1	1	0	0	0	0	0	0
RSc2429	0	0	0	0	0	0	0	0	0
RSc3253	0	1	1	0	0	0	0	0	0
RSc3298	0	1	1	0	0	0	0	0	0
RSc3387	0	0	0	0	0	0	0	0	0
RSc2488	0	1	1	0	0	0	0	0	0
RSc0922	0	1	1	0	0	0	0	0	0
RSc3112	0	0	0	0	0	0	0	0	0
RSc0390	0	1	1	0	0	0	0	0	0
RSp1407	0	0	0	0	0	0	0	0	0
RSc2530	0	1	1	0	0	0	0	0	0
RSc1938	0	-1	-1	0	0	-1	-1	-1	-1
RSc2178	0	1	1	0	0	0	0	0	0
RSc0355	0	0	0	0	0	0	0	0	0
RSc1534	0	0	0	0	0	0	0	0	0
RSc2095	0	0	0	0	0	0	0	0	0
RSc0824	0	1	1	0	0	1	1	1	1
RSp0898	0	1	1	0	0	1	1	1	1
RSc1535	0	0	0	0	0	0	0	0	0
RSc2972	0	0	0	0	0	0	0	0	0
RSc0594	0	-1	-1	0	0	-1	-1	-1	-1
RSc2784	0	1	1	0	0	0	0	0	0
RSp1406	0	0	0	0	0	0	0	0	0
RSc2981	0	1	1	0	0	0	0	0	0
RSc2826	0	0	0	0	0	0	0	0	0
RSc2510	0	1	1	0	0	0	0	0	0
RSc2733	0	1	1	0	0	0	0	0	0
RSc3241	0	1	1	0	0	0	0	0	0
RSc1189	0	0	0	0	0	0	0	0	0
RSc1017	0	1	1	0	0	0	0	0	0
RSp0162	0	0	0	0	0	0	0	0	0
RSc3381	0	-1	-1	-1	0	-1	-1	-1	-1
RSc2456	0	0	0	0	0	0	0	0	0
RSc0611	0	1	1	0	0	1	1	1	1
RSc0289	0	0	0	0	0	0	0	0	0
RSc0742	0	0	0	0	0	0	0	0	0
RSc2113	0	1	1	0	0	1	1	1	1
RSp0341	0	0	0	0	0	0	0	1	1
RSc2974	0	0	0	0	0	0	0	0	0
RSp0943	0	1	1	0	0	1	1	1	1
RSp0345	0	0	0	0	0	0	0	1	1
RSc0672	0	0	0	0	0	0	0	0	0
RSp1408	0	0	0	0	0	0	0	0	0
RSp0138	0	0	0	0	0	0	0	-1	-1
RSc1916	0	1	1	0	0	0	0	0	0
RSp1392	0	0	0	0	0	0	0	1	1
RSc2975	0	0	0	0	0	0	0	0	0
RSc1900	0	1	1	0	0	1	1	1	1
RSp0002	0	1	1	0	0	1	1	1	1
RSp0850	0	0	0	0	0	1	1	1	1
RSp0340	0	0	0	0	0	0	0	1	1
RSc2130	0	0	0	0	0	0	0	0	0
RSp1581	0	1	1	0	0	1	1	1	1
Rsc2934	0	1	1	0	0	0	0	0	0
RSc0813	0	1	1	0	0	0	0	0	0
RSp0488	0	0	0	0	0	0	0	0	0
RSc2675	0	0	0	0	0	0	0	0	0
RSc1841	0	1	1	0	0	1	1	1	1
RSp0385	0	0	0	0	0	0	0	1	1
RSc0292	0	0	0	0	0	0	0	0	0
RSc3162	0	1	1	0	0	1	1	1	1
RSp1405	0	0	0	0	0	0	0	0	0
RSc1894	0	0	0	0	0	0	0	0	0
RSc2107	0	1	1	0	0	1	1	1	1
RSp0489	0	0	0	0	0	0	0	0	0
RSp0349	0	0	0	0	0	0	0	1	1
RSp0395	0	0	0	0	0	0	0	1	1
RSc1810	0	-1	-1	0	0	-1	-1	-1	-1
RSc1839	0	1	1	0	0	1	1	1	1
RSp0346	0	0	0	0	0	0	0	1	1
RSp0351	0	0	0	0	0	0	0	1	1
RSc1364	0	1	1	0	0	0	0	0	0
RSc2929	0	1	1	0	0	0	0	0	0
RSc0668	0	0	0	0	0	0	0	0	0
RSc1918	0	-1	-1	0	0	-1	-1	-1	-1
RSc2689	0	-1	-1	0	0	-1	-1	-1	-1
RSc2291	0	1	1	0	0	1	1	1	1
RSc0076	0	0	0	0	0	0	0	0	0
RSp0834	0	1	1	0	0	1	1	1	1
RSc3385	0	-1	-1	0	0	0	0	0	0
RSp1014	0	0	0	0	0	0	0	-1	-1
RSc3174	0	1	1	0	0	1	1	1	1
RSp1402	0	0	0	0	0	0	0	0	0
RSc0447	0	-1	-1	0	0	-1	-1	-1	-1
RSc2897	0	1	1	0	0	1	1	1	1
RSc1213	0	0	0	0	0	0	0	0	0
RSc0606	0	0	0	0	0	0	0	0	0
RSp0373	0	0	0	0	0	0	0	1	1
RSc1811	0	-1	-1	0	0	-1	-1	-1	-1
RSp0344	0	0	0	0	0	0	0	1	1
RSc1889	0	1	1	0	0	0	0	0	0
RSc2827	0	0	0	0	0	0	0	0	0
RSc1234	0	0	0	0	0	0	0	0	0
RSc2808	0	0	0	0	0	0	0	1	1
RSc1083	0	1	1	0	0	1	1	1	1
RSp1364	0	1	1	0	0	1	1	1	1
RSp1291	0	0	0	0	0	0	0	0	0
RSc3105	0	0	0	0	0	0	0	0	0
RSp0350	0	0	0	0	0	0	0	1	1
RSc0775	0	0	0	0	0	0	0	0	0
RSc2218	0	-1	-1	0	0	0	0	0	0
RSc2940	0	0	0	0	0	0	0	0	0
RSp1410	0	0	0	0	0	0	0	1	1
RSp1002	0	0	0	0	0	0	0	-1	-1
RSc3389	0	0	0	0	0	0	0	0	0
RSc2206	0	1	1	0	0	0	0	0	0
RSp0384	0	0	0	0	0	0	0	1	1
RSc3307	0	0	0	0	0	0	0	0	0
RSc2138	0	1	1	0	0	1	1	1	1
RSc1813	0	-1	-1	0	0	-1	-1	-1	-1
RSc2973	0	0	0	0	0	0	0	0	0
RSp0347	0	0	0	0	0	0	0	1	1
RSc3110	0	0	0	0	0	0	0	0	0
RSp1401	0	0	0	0	0	0	0	0	0
RSc3101	0	1	1	0	0	1	1	1	1
RSc1531	0	1	1	0	0	0	0	0	0
RSc1474	0	1	1	0	0	1	1	1	1
RSc1517	0	1	1	0	0	1	1	1	1
RSp0376	0	0	0	0	0	0	0	1	1
RSp0417	0	-1	-1	0	0	-1	-1	-1	-1
RSc3212	0	1	1	0	0	1	1	1	1
RSp0392	0	0	0	0	0	0	0	1	1
RSc0557	0	0	0	0	0	0	0	0	0
RSp0352	0	0	0	0	0	0	0	1	1
RSc2147	0	1	1	0	0	1	1	1	1
RSc1530	0	-1	-1	-1	0	0	0	0	0
RSp0312	0	1	1	0	0	0	0	0	0
RSc2139	0	0	0	0	0	0	0	0	0
RSp1003	0	0	0	0	0	0	0	-1	-1
RSc1815	0	1	1	0	0	1	1	1	1
RSp0868	0	1	1	0	0	1	1	1	1
RSc0609	0	1	1	0	0	1	1	1	1
RSc0766	0	1	1	0	0	1	1	1	1
RSc2376	0	1	1	0	0	1	1	1	1
RSp0286	0	1	1	0	0	1	1	1	1
RSc0280	0	0	0	0	0	0	0	0	0
RSp0389	0	0	0	0	0	0	0	1	1
RSc1532	0	-1	-1	-1	0	0	0	0	0
RSp1394	0	0	0	0	0	0	0	1	1
RSc0826	0	1	1	0	0	1	1	1	1
RSp0390	0	0	0	0	0	0	0	1	1
RSp0377	0	0	0	0	0	0	0	1	1
RSc0612	0	1	1	0	0	1	1	1	1
RSc0770	0	1	1	0	0	0	0	0	0
RSp0864	0	1	1	0	0	1	1	1	1
RSc2678	0	-1	-1	0	0	-1	-1	-1	-1
RSc0893	0	1	1	0	0	1	1	1	1
RSp0863	0	1	1	0	0	1	1	1	1
RSc3412	0	0	0	0	0	0	0	0	0
RSp0394	0	0	0	0	0	0	0	1	1
RSc3384	0	-1	-1	-1	0	-1	-1	-1	-1
RSp0656	0	0	0	0	0	0	0	0	0
RSp0383	0	0	0	0	0	0	0	1	1
RSc0776	0	0	0	0	0	0	0	0	0
RSc2680	0	-1	-1	0	0	-1	-1	-1	-1
RSp1413	0	0	0	0	0	0	0	1	1
RSc3155	0	1	1	0	0	1	1	1	1
RSc1155	0	0	0	0	0	0	0	0	0
RSc2041	0	1	1	0	0	0	0	0	0
RSp0303	0	0	0	0	0	0	0	0	0
RSp1409	0	0	0	0	0	0	0	0	0
RSc1896	0	-1	-1	0	0	0	0	0	0
RSp0343	0	0	0	0	0	0	0	1	1
RSc3286	0	0	0	0	0	0	0	0	0
RSp0871	0	1	1	0	0	1	1	1	1
RSc1733	0	1	1	0	0	1	1	1	1
RSc3262	0	1	1	0	0	0	0	0	0
RSp0507	0	0	0	0	0	0	0	0	0
RSc2677	0	0	0	0	0	0	0	0	0
RSp1221	0	0	0	0	0	1	0	1	0
RSp0393	0	0	0	0	0	0	0	1	1
RSc0220	0	1	1	0	0	0	0	0	0
RSp0492	0	0	0	0	0	1	1	1	1
RSp0348	0	0	0	0	0	0	0	1	1
RSc3369	0	1	1	0	0	1	1	1	1
RSp0493	0	0	0	0	0	1	1	1	1
RSc2455	0	0	0	0	0	0	0	0	0
RSc3121	0	-1	-1	0	0	0	0	0	0
RSc3401	0	1	1	0	0	1	1	1	1
RSp0378	0	0	0	0	0	0	0	1	1
RSc3287	0	0	0	0	0	0	0	0	0
RSc0595	0	-1	-1	0	0	-1	-1	-1	-1
RSp0375	0	0	0	0	0	0	0	1	1
RSc2132	0	1	1	0	0	1	1	1	1
RSc3272	0	1	1	0	0	1	1	1	1
RSp1403	0	0	0	0	0	0	0	0	0
RSc3383	0	-1	-1	-1	0	-1	-1	-1	-1
RSc3378	0	-1	-1	0	0	-1	-1	-1	-1
RSc2359	0	1	1	0	0	1	1	1	1
RSc1901	0	1	1	0	0	1	1	1	1
RSp1412	0	0	0	0	0	0	0	1	1
RSc2963	0	1	1	0	0	0	0	0	0
RSp0374	0	0	0	0	0	0	0	1	1
RSp0869	0	1	1	0	0	1	1	1	1
RSc2285	0	1	1	0	0	1	1	1	1
RSc2103	0	1	1	0	0	0	0	0	0
RSc2661	0	1	1	0	0	1	1	1	1
RSc0749	0	1	1	0	0	0	0	0	0
RSp1290	0	0	0	0	0	0	0	0	0
RSc2290	0	1	1	0	0	0	0	0	0
RSp1287	0	0	0	0	0	0	0	0	0
RSp0858	0	1	1	0	0	1	1	1	1
RSc3396	0	1	1	0	0	0	0	0	0
RSc0610	0	1	1	0	0	1	1	1	1
RSc0041	0	1	1	0	0	1	1	1	1
RSc1156	0	0	0	0	0	0	0	0	0
RSp0880	0	0	0	0	0	0	0	0	0
RSc2109	0	1	1	0	0	1	1	1	1
RSc2286	0	1	1	0	0	1	1	1	1
RSp0859	0	1	1	0	0	1	1	1	1
RSp1383	0	1	1	0	0	0	0	0	0
RSc3382	0	-1	-1	-1	0	-1	-1	-1	-1
RSp0339	0	0	0	0	0	0	0	1	1
RSc0321	0	1	1	0	0	1	1	1	1
RSc2374	0	0	0	0	0	0	0	0	0
RSp0283	0	0	0	0	0	1	1	1	1
RSp0900	0	1	1	0	0	1	1	1	1
RSc2758	0	1	1	0	0	0	0	0	0
RSc2799	0	0	0	0	0	0	0	0	0
RSc1651	1	1	1	0	0	0	0	0	0
RSc1274	1	0	0	0	0	1	1	0	0
RSc2133	1	1	1	0	0	1	1	1	1
RSp0382	1	0	0	0	0	0	0	1	1
RSc1386	1	1	1	0	0	1	1	1	1
RSp0866	1	1	1	0	0	1	1	1	1
RSc1801	1	1	1	0	0	1	1	1	1
RSp0206	1	1	1	0	0	1	1	1	1
RSc0245	1	1	1	0	0	1	1	1	1
RSc0319	1	0	0	0	0	0	0	0	0
RSc2101	1	1	1	0	0	1	1	1	1
RSp0867	1	1	1	0	0	1	1	1	1
RSp0342	1	0	0	0	0	0	0	1	1
RSc1283	1	0	0	0	0	0	0	0	0
RSp1373	1	1	1	0	0	0	0	0	0
RSc0895	1	1	1	0	0	1	1	1	1
RSp0857	1	1	1	0	0	1	1	1	1
RSc3133	1	1	1	0	0	1	1	1	1
RSp0491	1	0	0	0	0	1	1	1	1
RSp1411	1	0	0	0	0	0	0	1	1
RSc1723	1	1	1	0	0	1	1	1	1
RSc1646	1	0	0	0	0	0	0	0	0
RSp1222	1	0	0	0	0	1	0	1	0
RSp1224	1	0	0	0	0	0	0	0	0
RSp0391	1	0	0	0	0	0	0	1	1
RSc3290	1	1	1	0	0	1	1	1	1
RSc1460	1	0	0	0	0	0	0	0	0
RSp0870	1	1	1	0	0	1	1	1	1
RSp0995	1	-1	-1	0	0	0	0	0	0
RSc1349	1	1	1	0	0	1	1	1	1
RSc3092	1	-1	-1	0	0	-1	-1	-1	-1
RSc1800	1	1	1	0	0	1	1	1	1
RSp0849	1	0	0	0	0	1	1	1	1
RSc0381	1	1	1	0	0	0	0	0	0
RSp1366	1	1	1	0	0	0	0	0	0
RSc0608	1	1	1	0	0	1	1	1	1
RSp0851	1	0	0	0	0	1	1	1	1
RSc2238	1	1	1	0	0	0	0	0	0
RSp0860	1	1	1	0	0	1	1	1	1
RSc0257	1	1	1	0	0	1	1	1	1
RSp1390	1	0	0	0	0	0	0	1	1
RSp0379	1	0	0	0	0	0	0	1	1
RSc0096	1	1	1	0	0	1	1	1	1
RSc1275	1	0	0	0	0	1	1	0	0
RSp0862	1	1	1	0	0	1	1	1	1
RSc2775	1	1	1	0	0	1	1	1	1
RSp1286	1	0	0	0	0	0	0	0	0
RSp0676	1	1	1	0	0	1	1	1	1
RSp1393	1	0	0	0	0	0	0	1	1
RSp0979	1	0	0	0	0	0	0	0	0
RSc1357	1	1	1	0	0	1	1	1	1
RSp0873	1	1	1	0	0	1	1	1	1
RSp0980	1	0	0	0	0	0	0	0	0
RSp0875	1	1	1	0	0	1	1	1	1
RSc1356	1	1	1	0	0	1	1	1	1
RSp0856	1	1	1	0	0	1	1	1	1
RSc1276	1	0	0	0	0	1	1	0	0
RSp0861	1	1	1	0	0	1	1	1	1
RSp0854	1	1	1	0	0	1	1	1	1
RSc0894	1	1	1	0	0	1	1	1	1
RSp0677	1	1	1	0	0	1	1	1	1
RSp0872	1	1	1	0	0	1	1	1	1
RSc1475	1	1	1	0	0	1	1	1	1
RSc0616	1	1	1	0	0	1	1	1	1
RSp0865	1	1	1	0	0	1	1	1	1
RSc3288	1	1	1	0	0	1	1	1	1
RSc0617	1	1	1	0	0	1	1	1	1
RSp0225	1	1	1	0	0	0	0	0	0
RSc1280	1	0	0	0	0	1	1	0	0
RSp0852	1	1	1	0	0	1	1	1	1
RSp0681	1	1	1	0	0	1	1	1	1
RSp1555	1	1	1	0	0	1	1	1	1
RSc1277	1	0	0	0	0	1	1	0	0
RSp0853	1	1	1	0	0	1	1	1	1
RSp0680	1	1	1	0	0	1	1	1	1
RSp0876	1	1	1	0	0	1	1	1	1
RSp0973	1	0	0	0	0	1	1	1	1
RSc1278	1	0	0	0	0	1	1	0	0
RSp0855	1	1	1	0	0	1	1	1	1
RSp1284	1	0	0	0	0	1	1	1	1
RSp0678	1	1	1	0	0	1	1	1	1
RSp1285	1	0	0	0	0	1	1	1	1
RSc1279	1	0	0	0	0	1	1	0	0
RSp1368	1	1	1	0	0	0	0	0	0
RSp0877	1	1	1	0	0	1	1	1	1
RSp0975	1	0	0	0	0	1	1	0	0
RSp0974	1	0	0	0	0	1	1	0	0
RSp0976	1	0	0	0	0	1	1	0	0
RSp0977	1	0	0	0	0	1	1	0	0

## Sheet: STATISTIC
STATISTIC	Minimal medium L-glutamate_3ohpame	Minimal medium D-Glucose_3ohpame	Minimal medium casamino acids (10g,L-1)_3ohpame	Complete medium_glycerol_3ohpame	Tomato apoplast (S, lycopersicum cv, Marmande)_3ohpame_O2_limitation_sucrose_prhKLM repressed	Tomato xylem (S, lycopersicum cv, Marmande)_3ohpame_O2_limitation_sucrose_prhKLM repressed	Tomato apoplast (S, lycopersicum cv, Marmande)_sucrose_prhKLM repressed	Tomato xylem (S, lycopersicum cv, Marmande)_sucrose_prhKLM repressed
Precision macro	0.465	0.462	ND	ND	0.584	0.584	0.504	0.503
Sensitivity/Recall macro	0.506	0.505	0.391	0.333	0.622	0.62	0.568	0.566
False Positive Rate macro	0.267	0.268	0.318	0.333	0.201	0.202	0.249	0.249
F1 score macro	0.485	0.483	ND	ND	0.602	0.602	0.534	0.533
AvrACCuracy	0.513	0.511	0.709	0.709	0.683	0.686	0.571	0.573
