# Supplementary material for: Control of primary metabolism by a virulence regulatory network promotes robustness in a plant pathogen
Source: Nat Commun. 2018 Jan 29;9:418. doi: 10.1038/s41467-017-02660-4 (PMC5788922; doi:10.1038/s41467-017-02660-4)
Supplement: Supplementary file 8 — Supplementary Data 4 [file 41467_2017_2660_MOESM8_ESM.xlsx]

## Sheet: Table of Contents
Supplementary Data 4
List of mutants used for VRN validation and list of phenotypes
Peyraud et al.
CONTENT
LIST	List of mutants used for validation of the VRN performance. Experimental phenotypes of divers mutants and WT as well as the simulated results are repported
PERFORMANCE	Performance analysis of the model predictions

## Sheet: LIST
gene locus	gene name	gene product	multiple mutants	mutant type	Phenotypes impacted	Experimental observation	Experimental results (1 : activated; 0 : repressed)	OBJF objective function	Condition	Simulation Results (1 : activated; 0 : repressed)	Ralstonia solanacearum strain	bibliography	PubMed ID
RSp0381	MotN	transcription regulator protein	n		SWIMMING	on	1	R_swimming	CM	1	Ralstonia solanacearum K60	Meng et al. (2011) Jbact.	21421761
WT			-		SWIMMING	off	0	R_swimming	CM	1	Ralstonia solanacearum K60	Meng et al. (2011) Jbact.	21421761
WT			-		SWIMMING	on	1	R_swimming	CM-3ohPAME	0	Ralstonia solanacearum K60	Meng et al. (2011) Jbact.	21421761
RSp0381	MotN	transcription regulator protein	n		SWIMMING	on	1	R_swimming	CM-3ohPAME	0	Ralstonia solanacearum K60	Meng et al. (2011) Jbact.	21421761
RSc0292	vsrD	response regulator transcription regulator protein	y	VsrAD	SWIMMING	on	1	R_swimming	CM	1	Ralstonia solanacearum K60	Meng et al. (2011) Jbact.	21421761
RSc0289	vsrA	transmembrane sensor kinase vsrA transcription regulator protein	y	VsrAD	SWIMMING	on	1	R_swimming	CM	1	Ralstonia solanacearum K60	Meng et al. (2011) Jbact.	21421761
RSc0292	vsrD	response regulator transcription regulator protein	y	VsrAD	SWIMMING	on	1	R_swimming	CM-3ohPAME	0	Ralstonia solanacearum K60	Meng et al. (2011) Jbact.	21421761
RSc0289	vsrA	transmembrane sensor kinase vsrA transcription regulator protein	y	VsrAD	SWIMMING	on	1	R_swimming	CM-3ohPAME	0	Ralstonia solanacearum K60	Meng et al. (2011) Jbact.	21421761
RSp0381	MotN	transcription regulator protein	n		SWIMMING	on	1	R_swimming	MMGLC	0	Ralstonia solanacearum K60	Meng et al. (2011) Jbact.	21421761
RSp0381	MotN	transcription regulator protein	n		SWIMMING	off	0	R_swimming	MMGLC-3ohPAME	0	Ralstonia solanacearum K60	Meng et al. (2011) Jbact.	21421761
WT			-		SWIMMING	off	0	R_swimming	MMGLC	0	Ralstonia solanacearum K60	Meng et al. (2011) Jbact.	21421761
WT			-		SWIMMING	off	0	R_swimming	MMGLC-3ohPAME	0	Ralstonia solanacearum K60	Meng et al. (2011) Jbact.	21421761
RSc0292	vsrD	response regulator transcription regulator protein	y	VsrAD	SWIMMING	on	1	R_swimming	MMGLC-3ohPAME	0	Ralstonia solanacearum K60	Meng et al. (2011) Jbact.	21421761
RSc0289	vsrA	transmembrane sensor kinase vsrA transcription regulator protein	y	VsrAD	SWIMMING	on	1	R_swimming	MMGLC-3ohPAME	0	Ralstonia solanacearum K60	Meng et al. (2011) Jbact.	21421761
RSc0292	vsrD	response regulator transcription regulator protein	y	VsrAD	SWIMMING	on	1	R_swimming	MMGLC	1	Ralstonia solanacearum K60	Meng et al. (2011) Jbact.	21421761
RSc0289	vsrA	transmembrane sensor kinase vsrA transcription regulator protein	y	VsrAD	SWIMMING	on	1	R_swimming	MMGLC	1	Ralstonia solanacearum K60	Meng et al. (2011) Jbact.	21421761
RSc2807	pehR	response regulator transcription regulator protein	n		SWIMMING	off	0	R_swimming	CASAM	0	Ralstonia solanacearum K60	Meng et al. (2011) Jbact.	21421761
RSp1412	flhC	transcriptional activator FlhC	y	flhDC	SWIMMING	off	0	R_swimming	CASAM	0	Ralstonia solanacearum K60	Meng et al. (2011) Jbact.; Tans-Kersten et al. (2004) MPMI	21421761; 15195951
RSp1413	flhD	transcriptional activator FlhD	y	flhDC	SWIMMING	off	0	R_swimming	CASAM	0	Ralstonia solanacearum K60	Meng et al. (2011) Jbact.; Tans-Kersten et al. (2004) MPMI	21421761; 15195951
RSc0292	vsrD	response regulator transcription regulator protein	y	VsrAD	SWIMMING	on+	1	R_swimming	CASAM	1	Ralstonia solanacearum K60	Meng et al. (2011) Jbact.	21421761
RSc0289	vsrA	transmembrane sensor kinase vsrA transcription regulator protein	y	VsrAD	SWIMMING	on+	1	R_swimming	CASAM	1	Ralstonia solanacearum K60	Meng et al. (2011) Jbact.	21421761
WT			-		SWIMMING	on	1	R_swimming	CASAM	1	Ralstonia solanacearum K60	Meng et al. (2011) Jbact.; Yao and Allen (2006) Jbact	21421761; 16672623
RSp0381	MotN	transcription regulator protein	n		SWIMMING	on+	1	R_swimming	CASAM	1	Ralstonia solanacearum K60	Meng et al. (2011) Jbact.	21421761
RSc2748	phcA	transcription regulator protein	n	transposon insertion	EPS	off	0	R_EX_EPS_e_	CM-3ohPAME-SOLID	0	Ralstonia solanacearum Pss190	Lin et al. (2008) MPMI	18700830
WT			-		EPS	on	1	R_EX_EPS_e_	CM-3ohPAME-SOLID	1	Ralstonia solanacearum Pss190	Lin et al. (2008) MPMI	18700830
RSp0852	hrpG	response regulator transcription regulator protein	n		EPS	on	1	R_EX_EPS_e_	CM-3ohPAME-SOLID	1	Ralstonia solanacearum Pss190	Lin et al. (2008) MPMI	18700830
RSc2735	phcB	Gene	n		EPS	off	0	R_EX_EPS_e_	CM-(no_3ohPAME)-SOLID	0	Ralstonia solanacearum Pss190	Lin et al. (2008) MPMI	18700830
WT			-		EPS	on	1	R_EX_EPS_e_	CM-3ohPAME	1	Ralstonia solanacearum AW; Ralstonia solanacearum K60	Brumbley et al. (1993) Jbact; Brumbley et al. (1990) Jbact; McWilliams et al. (1995) MPMI	8366033; 2211505; 8664493
RSc2748	phcA	transcription regulator protein	n	variants	EPS	off	0	R_EX_EPS_e_	CM-3ohPAME	0	Ralstonia solanacearum AW; Ralstonia solanacearum K60	Brumbley et al. (1993) Jbact; Brumbley et al. (1990) Jbact; McWilliams et al. (1995) MPMI	8366033; 2211505; 8664493
RSc2748	phcA	transcription regulator protein	n	variants	ENDOGLUCANASE	off	0	R_EX_14bglucan_e_	CM-3ohPAME-cellulose	0	Ralstonia solanacearum AW	Brumbley et al. (1993) Jbact; Brumbley et al. (1990) Jbact	8366033; Brumbley et al. (1990) Jbact
WT			-		ENDOGLUCANASE	on	1	R_EX_14bglucan_e_	CM-3ohPAME-cellulose	1	Ralstonia solanacearum AW	Brumbley et al. (1993) Jbact; Brumbley et al. (1990) Jbact	8366033; Brumbley et al. (1990) Jbact
RSc2456	vsrB	composite two-component regulatory (sensor kinase and response regulator hybrid) transcription regulator protein	n		EPS	off	0	R_EX_EPS_e_	CM-3ohPAME	0	Ralstonia solanacearum AW; Ralstonia solanacearum K60	Huang et al. (1995) Jbact; McWilliams et al. (1995) MPMI	7868600; 8664493
RSc2455	vsrC	response regulator VSRC transcription regulator protein	n		EPS	off	0	R_EX_EPS_e_	CM-3ohPAME	0	Ralstonia solanacearum AW; Ralstonia solanacearum K60	Huang et al. (1995) Jbact; McWilliams et al. (1995) MPMI	7868600; 8664493
RSc0292	vsrD	response regulator transcription regulator protein	n		EPS	off	0	R_EX_EPS_e_	CM-3ohPAME	1	Ralstonia solanacearum AW	Huang et al. (1995) Jbact	7868600
RSc0289	vsrA	transmembrane sensor kinase vsrA transcription regulator protein	n		EPS	off	0	R_EX_EPS_e_	CM-3ohPAME	1	Ralstonia solanacearum AW	Huang et al. (1995) Jbact	7868600
RSp1003	xpsR	transcription regulator XpsR transcription regulator protein	n		EPS	off	0	R_EX_EPS_e_	CM-3ohPAME	0	Ralstonia solanacearum AW	Huang et al. (1995) Jbact	7868600
RSp0852	hrpG	response regulator transcription regulator protein	n	omega cassette insertion	ENDOGLUCANASE	on-	1	R_EX_14bglucan_e_	MMGLU-3ohPAME-cellulose	1	Ralstonia solanacearum GMI1000	Valls et al (2006) PloSPathogens	16933989
WT			n		ENDOGLUCANASE	on	1	R_EX_14bglucan_e_	MMGLU-3ohPAME-cellulose	1	Ralstonia solanacearum GMI1000	Valls et al (2006) PloSPathogens	16933989
RSp0852	hrpG	response regulator transcription regulator protein	n	omega cassette insertion	EPS	on-	1	R_EX_EPS_e_	MMGLU-3ohPAME	1	Ralstonia solanacearum GMI1000	Valls et al (2006) PloSPathogens	16933989
WT			-		EPS	on	1	R_EX_EPS_e_	MMGLU-3ohPAME	1	Ralstonia solanacearum GMI1000	Valls et al (2006) PloSPathogens	16933989
WT			-		ETHYLENE	on	1	R_EX_etle_e_	MMGLU-3ohPAME	1	Ralstonia solanacearum GMI1000	Valls et al (2006) PloSPathogens	16933989
RSp0852	hrpG	response regulator transcription regulator protein	n	omega cassette insertion	ETHYLENE	off	0	R_EX_etle_e_	MMGLU-3ohPAME	0	Ralstonia solanacearum GMI1000	Valls et al (2006) PloSPathogens	16933989
RSp1408	cheA	chemotaxis sensor histidine kinase transcription regulator protein	n		SWIMMING	on	1	R_swimming	CASAM	1	Ralstonia solanacearum K60	Yao and Allen (2006) Jbact	16672623
RSp1407	cheW	chemotaxis protein CheW	n		SWIMMING	on	1	R_swimming	CASAM	1	Ralstonia solanacearum K60	Yao and Allen (2006) Jbact	16672623

## Sheet: PERFORMANCE
			Experimental data
			1	0
simulated data		1	20	3		number
		0	7	14		44
			accuracy
		Accuracy	0.772727
		Sensitivity	0.740741
		Precision	0.823529
