# Supplementary material for: Control of primary metabolism by a virulence regulatory network promotes robustness in a plant pathogen
Source: Nat Commun. 2018 Jan 29;9:418. doi: 10.1038/s41467-017-02660-4 (PMC5788922; doi:10.1038/s41467-017-02660-4)
Supplement: Supplementary file 9 — Supplementary Data 5 [file 41467_2017_2660_MOESM9_ESM.xlsx]

## Sheet: CONTENT
Supplementary Data 5
Peyraud et al.
List of the Tn5 insertion mutants in the library
CONTENT
Tn5 insertion library

## Sheet: Tn5 insertion library
	BLAST INFORMATION				BEST BLAST HIT
Identifier	GMI1000 Tn5 mutant blast Identifier	nb of blast hits	Status	Insertion Locus tag(s)	chromosome ncbi code	chromosome begin	chromosome end	Score	Evalue	Identity	Positives	Gaps	QueryLength	%Query
Plaque20A01	-	-	-	-	-	-	-	-	-	-	-	-	-	-
Plaque20A02	-	-	-	-	-	-	-	-	-	-	-	-	-	-
Plaque20A03	-	-	-	-	-	-	-	-	-	-	-	-	-	-
Plaque20A04	-	-	-	-	-	-	-	-	-	-	-	-	-	-
Plaque20A05	-	-	-	-	-	-	-	-	-	-	-	-	-	-
Plaque20A06	-	-	-	-	-	-	-	-	-	-	-	-	-	-
Plaque20A07	-	-	-	-	-	-	-	-	-	-	-	-	-	-
Plaque20A08	-	-	-	-	-	-	-	-	-	-	-	-	-	-
Plaque20A09	-	-	-	-	-	-	-	-	-	-	-	-	-	-
Plaque20A10	-	-	-	-	-	-	-	-	-	-	-	-	-	-
Plaque20A11	-	-	-	-	-	-	-	-	-	-	-	-	-	-
Plaque20A12	-	-	-	-	-	-	-	-	-	-	-	-	-	-
Plaque20B01	-	-	-	-	-	-	-	-	-	-	-	-	-	-
Plaque20B02	-	-	-	-	-	-	-	-	-	-	-	-	-	-
Plaque20B03	-	-	-	-	-	-	-	-	-	-	-	-	-	-
Plaque20B04	-	-	-	-	-	-	-	-	-	-	-	-	-	-
Plaque20B05	-	-	-	-	-	-	-	-	-	-	-	-	-	-
Plaque20B06	-	-	-	-	-	-	-	-	-	-	-	-	-	-
Plaque20B07	-	-	-	-	-	-	-	-	-	-	-	-	-	-
Plaque20B08	-	-	-	-	-	-	-	-	-	-	-	-	-	-
Plaque20B09	-	-	-	-	-	-	-	-	-	-	-	-	-	-
Plaque20B10	-	-	-	-	-	-	-	-	-	-	-	-	-	-
Plaque20B11	-	-	-	-	-	-	-	-	-	-	-	-	-	-
Plaque20B12	-	-	-	-	-	-	-	-	-	-	-	-	-	-
Plaque20C01	-	-	-	-	-	-	-	-	-	-	-	-	-	-
Plaque20C02	-	-	-	-	-	-	-	-	-	-	-	-	-	-
Plaque20C03	-	-	-	-	-	-	-	-	-	-	-	-	-	-
Plaque20C04	-	-	-	-	-	-	-	-	-	-	-	-	-	-
Plaque20C05	-	-	-	-	-	-	-	-	-	-	-	-	-	-
Plaque20C06	-	-	-	-	-	-	-	-	-	-	-	-	-	-
Plaque20C07	-	-	-	-	-	-	-	-	-	-	-	-	-	-
Plaque20C08	-	-	-	-	-	-	-	-	-	-	-	-	-	-
Plaque20C09	-	-	-	-	-	-	-	-	-	-	-	-	-	-
Plaque20C10	-	-	-	-	-	-	-	-	-	-	-	-	-	-
Plaque20C11	-	-	-	-	-	-	-	-	-	-	-	-	-	-
Plaque20C12	-	-	-	-	-	-	-	-	-	-	-	-	-	-
Plaque20D01	-	-	-	-	-	-	-	-	-	-	-	-	-	-
Plaque20D02	-	-	-	-	-	-	-	-	-	-	-	-	-	-
Plaque20D03	-	-	-	-	-	-	-	-	-	-	-	-	-	-
Plaque20D04	-	-	-	-	-	-	-	-	-	-	-	-	-	-
Plaque20D05	-	-	-	-	-	-	-	-	-	-	-	-	-	-
Plaque20D06	-	-	-	-	-	-	-	-	-	-	-	-	-	-
Plaque20D07	-	-	-	-	-	-	-	-	-	-	-	-	-	-
Plaque20D08	-	-	-	-	-	-	-	-	-	-	-	-	-	-
Plaque20D09	-	-	-	-	-	-	-	-	-	-	-	-	-	-
Plaque20D10	-	-	-	-	-	-	-	-	-	-	-	-	-	-
Plaque20D11	-	-	-	-	-	-	-	-	-	-	-	-	-	-
Plaque20D12	-	-	-	-	-	-	-	-	-	-	-	-	-	-
Plaque20E01	-	-	-	-	-	-	-	-	-	-	-	-	-	-
Plaque20E02	-	-	-	-	-	-	-	-	-	-	-	-	-	-
Plaque20E03	-	-	-	-	-	-	-	-	-	-	-	-	-	-
Plaque20E04	-	-	-	-	-	-	-	-	-	-	-	-	-	-
Plaque20E05	-	-	-	-	-	-	-	-	-	-	-	-	-	-
Plaque20E06	-	-	-	-	-	-	-	-	-	-	-	-	-	-
Plaque20E07	-	-	-	-	-	-	-	-	-	-	-	-	-	-
Plaque20E08	-	-	-	-	-	-	-	-	-	-	-	-	-	-
Plaque20E09	-	-	-	-	-	-	-	-	-	-	-	-	-	-
Plaque20E10	-	-	-	-	-	-	-	-	-	-	-	-	-	-
Plaque20E11	-	-	-	-	-	-	-	-	-	-	-	-	-	-
Plaque20E12	-	-	-	-	-	-	-	-	-	-	-	-	-	-
Plaque20F01	-	-	-	-	-	-	-	-	-	-	-	-	-	-
Plaque20F02	-	-	-	-	-	-	-	-	-	-	-	-	-	-
Plaque20F03	-	-	-	-	-	-	-	-	-	-	-	-	-	-
Plaque20F04	-	-	-	-	-	-	-	-	-	-	-	-	-	-
Plaque20F05	-	-	-	-	-	-	-	-	-	-	-	-	-	-
Plaque20F06	-	-	-	-	-	-	-	-	-	-	-	-	-	-
Plaque20F07	-	-	-	-	-	-	-	-	-	-	-	-	-	-
Plaque20F08	-	-	-	-	-	-	-	-	-	-	-	-	-	-
Plaque20F09	-	-	-	-	-	-	-	-	-	-	-	-	-	-
Plaque20F10	-	-	-	-	-	-	-	-	-	-	-	-	-	-
Plaque20F11	-	-	-	-	-	-	-	-	-	-	-	-	-	-
Plaque20F12	-	-	-	-	-	-	-	-	-	-	-	-	-	-
Plaque20G01	-	-	-	-	-	-	-	-	-	-	-	-	-	-
Plaque20G02	-	-	-	-	-	-	-	-	-	-	-	-	-	-
Plaque20G03	-	-	-	-	-	-	-	-	-	-	-	-	-	-
Plaque20G04	-	-	-	-	-	-	-	-	-	-	-	-	-	-
Plaque20G05	-	-	-	-	-	-	-	-	-	-	-	-	-	-
Plaque20G06	-	-	-	-	-	-	-	-	-	-	-	-	-	-
Plaque20G07	-	-	-	-	-	-	-	-	-	-	-	-	-	-
Plaque20G08	-	-	-	-	-	-	-	-	-	-	-	-	-	-
Plaque20G09	-	-	-	-	-	-	-	-	-	-	-	-	-	-
Plaque20G10	-	-	-	-	-	-	-	-	-	-	-	-	-	-
Plaque20G11	-	-	-	-	-	-	-	-	-	-	-	-	-	-
Plaque20G12	-	-	-	-	-	-	-	-	-	-	-	-	-	-
Plaque20H01	-	-	-	-	-	-	-	-	-	-	-	-	-	-
Plaque20H02	-	-	-	-	-	-	-	-	-	-	-	-	-	-
Plaque20H03	-	-	-	-	-	-	-	-	-	-	-	-	-	-
Plaque20H04	-	-	-	-	-	-	-	-	-	-	-	-	-	-
Plaque20H05	-	-	-	-	-	-	-	-	-	-	-	-	-	-
Plaque20H06	-	-	-	-	-	-	-	-	-	-	-	-	-	-
Plaque20H07	-	-	-	-	-	-	-	-	-	-	-	-	-	-
Plaque20H08	-	-	-	-	-	-	-	-	-	-	-	-	-	-
Plaque20H09	-	-	-	-	-	-	-	-	-	-	-	-	-	-
Plaque20H10	-	-	-	-	-	-	-	-	-	-	-	-	-	-
Plaque20H11	-	-	-	-	-	-	-	-	-	-	-	-	-	-
Plaque20H12	-	-	-	-	-	-	-	-	-	-	-	-	-	-
Plaque21A01	-	-	-	-	-	-	-	-	-	-	-	-	-	-
Plaque21A02	-	-	-	-	-	-	-	-	-	-	-	-	-	-
Plaque21A03	-	-	-	-	-	-	-	-	-	-	-	-	-	-
Plaque21A04	-	-	-	-	-	-	-	-	-	-	-	-	-	-
Plaque21A05	-	-	-	-	-	-	-	-	-	-	-	-	-	-
Plaque21A06	-	-	-	-	-	-	-	-	-	-	-	-	-	-
Plaque21A07	-	-	-	-	-	-	-	-	-	-	-	-	-	-
Plaque21A08	-	-	-	-	-	-	-	-	-	-	-	-	-	-
Plaque21A09	-	-	-	-	-	-	-	-	-	-	-	-	-	-
Plaque21A10	-	-	-	-	-	-	-	-	-	-	-	-	-	-
Plaque21A11	-	-	-	-	-	-	-	-	-	-	-	-	-	-
Plaque21A12	-	-	-	-	-	-	-	-	-	-	-	-	-	-
Plaque21B01	-	-	-	-	-	-	-	-	-	-	-	-	-	-
Plaque21B02	-	-	-	-	-	-	-	-	-	-	-	-	-	-
Plaque21B03	-	-	-	-	-	-	-	-	-	-	-	-	-	-
Plaque21B04	-	-	-	-	-	-	-	-	-	-	-	-	-	-
Plaque21B05	-	-	-	-	-	-	-	-	-	-	-	-	-	-
Plaque21B06	-	-	-	-	-	-	-	-	-	-	-	-	-	-
Plaque21B07	-	-	-	-	-	-	-	-	-	-	-	-	-	-
Plaque21B08	-	-	-	-	-	-	-	-	-	-	-	-	-	-
Plaque21B09	-	-	-	-	-	-	-	-	-	-	-	-	-	-
Plaque21B10	-	-	-	-	-	-	-	-	-	-	-	-	-	-
Plaque21B11	-	-	-	-	-	-	-	-	-	-	-	-	-	-
Plaque21B12	-	-	-	-	-	-	-	-	-	-	-	-	-	-
Plaque21C01	-	-	-	-	-	-	-	-	-	-	-	-	-	-
Plaque21C02	-	-	-	-	-	-	-	-	-	-	-	-	-	-
Plaque21C03	-	-	-	-	-	-	-	-	-	-	-	-	-	-
Plaque21C04	-	-	-	-	-	-	-	-	-	-	-	-	-	-
Plaque21C05	-	-	-	-	-	-	-	-	-	-	-	-	-	-
Plaque21C06	-	-	-	-	-	-	-	-	-	-	-	-	-	-
Plaque21C07	-	-	-	-	-	-	-	-	-	-	-	-	-	-
Plaque21C08	-	-	-	-	-	-	-	-	-	-	-	-	-	-
Plaque21C09	-	-	-	-	-	-	-	-	-	-	-	-	-	-
Plaque21C10	-	-	-	-	-	-	-	-	-	-	-	-	-	-
Plaque21C11	-	-	-	-	-	-	-	-	-	-	-	-	-	-
Plaque21C12	-	-	-	-	-	-	-	-	-	-	-	-	-	-
Plaque21D01	-	-	-	-	-	-	-	-	-	-	-	-	-	-
Plaque21D02	-	-	-	-	-	-	-	-	-	-	-	-	-	-
Plaque21D03	-	-	-	-	-	-	-	-	-	-	-	-	-	-
Plaque21D04	-	-	-	-	-	-	-	-	-	-	-	-	-	-
Plaque21D05	-	-	-	-	-	-	-	-	-	-	-	-	-	-
Plaque21D06	-	-	-	-	-	-	-	-	-	-	-	-	-	-
Plaque21D07	-	-	-	-	-	-	-	-	-	-	-	-	-	-
Plaque21D08	-	-	-	-	-	-	-	-	-	-	-	-	-	-
Plaque21D09	-	-	-	-	-	-	-	-	-	-	-	-	-	-
Plaque21D10	-	-	-	-	-	-	-	-	-	-	-	-	-	-
Plaque21D11	-	-	-	-	-	-	-	-	-	-	-	-	-	-
Plaque21D12	-	-	-	-	-	-	-	-	-	-	-	-	-	-
Plaque21E01	-	-	-	-	-	-	-	-	-	-	-	-	-	-
Plaque21E02	-	-	-	-	-	-	-	-	-	-	-	-	-	-
Plaque21E03	-	-	-	-	-	-	-	-	-	-	-	-	-	-
Plaque21E04	-	-	-	-	-	-	-	-	-	-	-	-	-	-
Plaque21E05	-	-	-	-	-	-	-	-	-	-	-	-	-	-
Plaque21E06	-	-	-	-	-	-	-	-	-	-	-	-	-	-
Plaque21E07	-	-	-	-	-	-	-	-	-	-	-	-	-	-
Plaque21E08	-	-	-	-	-	-	-	-	-	-	-	-	-	-
Plaque21E09	-	-	-	-	-	-	-	-	-	-	-	-	-	-
Plaque21E10	-	-	-	-	-	-	-	-	-	-	-	-	-	-
Plaque21E11	-	-	-	-	-	-	-	-	-	-	-	-	-	-
Plaque21E12	-	-	-	-	-	-	-	-	-	-	-	-	-	-
Plaque21F01	-	-	-	-	-	-	-	-	-	-	-	-	-	-
Plaque21F02	-	-	-	-	-	-	-	-	-	-	-	-	-	-
Plaque21F03	-	-	-	-	-	-	-	-	-	-	-	-	-	-
Plaque21F04	-	-	-	-	-	-	-	-	-	-	-	-	-	-
Plaque21F05	-	-	-	-	-	-	-	-	-	-	-	-	-	-
Plaque21F06	-	-	-	-	-	-	-	-	-	-	-	-	-	-
Plaque21F07	-	-	-	-	-	-	-	-	-	-	-	-	-	-
Plaque21F08	-	-	-	-	-	-	-	-	-	-	-	-	-	-
Plaque21F09	-	-	-	-	-	-	-	-	-	-	-	-	-	-
Plaque21F10	-	-	-	-	-	-	-	-	-	-	-	-	-	-
Plaque21F11	-	-	-	-	-	-	-	-	-	-	-	-	-	-
Plaque21F12	-	-	-	-	-	-	-	-	-	-	-	-	-	-
Plaque21G01	-	-	-	-	-	-	-	-	-	-	-	-	-	-
Plaque21G02	-	-	-	-	-	-	-	-	-	-	-	-	-	-
Plaque21G03	-	-	-	-	-	-	-	-	-	-	-	-	-	-
Plaque21G04	-	-	-	-	-	-	-	-	-	-	-	-	-	-
Plaque21G05	-	-	-	-	-	-	-	-	-	-	-	-	-	-
Plaque21G06	-	-	-	-	-	-	-	-	-	-	-	-	-	-
Plaque21G07	-	-	-	-	-	-	-	-	-	-	-	-	-	-
Plaque21G08	-	-	-	-	-	-	-	-	-	-	-	-	-	-
Plaque21G09	-	-	-	-	-	-	-	-	-	-	-	-	-	-
Plaque21G10	-	-	-	-	-	-	-	-	-	-	-	-	-	-
Plaque21G11	-	-	-	-	-	-	-	-	-	-	-	-	-	-
Plaque21G12	-	-	-	-	-	-	-	-	-	-	-	-	-	-
Plaque21H01	-	-	-	-	-	-	-	-	-	-	-	-	-	-
Plaque21H02	-	-	-	-	-	-	-	-	-	-	-	-	-	-
Plaque21H03	-	-	-	-	-	-	-	-	-	-	-	-	-	-
Plaque21H04	-	-	-	-	-	-	-	-	-	-	-	-	-	-
Plaque21H05	-	-	-	-	-	-	-	-	-	-	-	-	-	-
Plaque21H06	-	-	-	-	-	-	-	-	-	-	-	-	-	-
Plaque21H07	-	-	-	-	-	-	-	-	-	-	-	-	-	-
Plaque21H08	-	-	-	-	-	-	-	-	-	-	-	-	-	-
Plaque21H09	-	-	-	-	-	-	-	-	-	-	-	-	-	-
Plaque21H10	-	-	-	-	-	-	-	-	-	-	-	-	-	-
Plaque21H11	-	-	-	-	-	-	-	-	-	-	-	-	-	-
Plaque21H12	-	-	-	-	-	-	-	-	-	-	-	-	-	-
Plaque22A01	-	-	-	-	-	-	-	-	-	-	-	-	-	-
Plaque22A02	-	-	-	-	-	-	-	-	-	-	-	-	-	-
Plaque22A03	-	-	-	-	-	-	-	-	-	-	-	-	-	-
Plaque22A04	-	-	-	-	-	-	-	-	-	-	-	-	-	-
Plaque22A05	-	-	-	-	-	-	-	-	-	-	-	-	-	-
Plaque22A06	-	-	-	-	-	-	-	-	-	-	-	-	-	-
Plaque22A07	-	-	-	-	-	-	-	-	-	-	-	-	-	-
Plaque22A08	-	-	-	-	-	-	-	-	-	-	-	-	-	-
Plaque22A09	-	-	-	-	-	-	-	-	-	-	-	-	-	-
Plaque22A10	-	-	-	-	-	-	-	-	-	-	-	-	-	-
Plaque22A11	-	-	-	-	-	-	-	-	-	-	-	-	-	-
Plaque22A12	-	-	-	-	-	-	-	-	-	-	-	-	-	-
Plaque22B01	-	-	-	-	-	-	-	-	-	-	-	-	-	-
Plaque22B02	-	-	-	-	-	-	-	-	-	-	-	-	-	-
Plaque22B03	-	-	-	-	-	-	-	-	-	-	-	-	-	-
Plaque22B04	-	-	-	-	-	-	-	-	-	-	-	-	-	-
Plaque22B05	-	-	-	-	-	-	-	-	-	-	-	-	-	-
Plaque22B06	-	-	-	-	-	-	-	-	-	-	-	-	-	-
Plaque22B07	-	-	-	-	-	-	-	-	-	-	-	-	-	-
Plaque22B08	-	-	-	-	-	-	-	-	-	-	-	-	-	-
Plaque22B09	-	-	-	-	-	-	-	-	-	-	-	-	-	-
Plaque22B10	-	-	-	-	-	-	-	-	-	-	-	-	-	-
Plaque22B11	-	-	-	-	-	-	-	-	-	-	-	-	-	-
Plaque22B12	-	-	-	-	-	-	-	-	-	-	-	-	-	-
Plaque22C01	-	-	-	-	-	-	-	-	-	-	-	-	-	-
Plaque22C02	-	-	-	-	-	-	-	-	-	-	-	-	-	-
Plaque22C03	-	-	-	-	-	-	-	-	-	-	-	-	-	-
Plaque22C04	-	-	-	-	-	-	-	-	-	-	-	-	-	-
Plaque22C05	-	-	-	-	-	-	-	-	-	-	-	-	-	-
Plaque22C06	-	-	-	-	-	-	-	-	-	-	-	-	-	-
Plaque22C07	-	-	-	-	-	-	-	-	-	-	-	-	-	-
Plaque22C08	-	-	-	-	-	-	-	-	-	-	-	-	-	-
Plaque22C09	-	-	-	-	-	-	-	-	-	-	-	-	-	-
Plaque22C10	-	-	-	-	-	-	-	-	-	-	-	-	-	-
Plaque22C11	-	-	-	-	-	-	-	-	-	-	-	-	-	-
Plaque22C12	-	-	-	-	-	-	-	-	-	-	-	-	-	-
Plaque22D01	-	-	-	-	-	-	-	-	-	-	-	-	-	-
Plaque22D02	-	-	-	-	-	-	-	-	-	-	-	-	-	-
Plaque22D03	-	-	-	-	-	-	-	-	-	-	-	-	-	-
Plaque22D04	-	-	-	-	-	-	-	-	-	-	-	-	-	-
Plaque22D05	-	-	-	-	-	-	-	-	-	-	-	-	-	-
Plaque22D06	-	-	-	-	-	-	-	-	-	-	-	-	-	-
Plaque22D07	-	-	-	-	-	-	-	-	-	-	-	-	-	-
Plaque22D08	-	-	-	-	-	-	-	-	-	-	-	-	-	-
Plaque22D09	-	-	-	-	-	-	-	-	-	-	-	-	-	-
Plaque22D10	-	-	-	-	-	-	-	-	-	-	-	-	-	-
Plaque22D11	-	-	-	-	-	-	-	-	-	-	-	-	-	-
Plaque22D12	-	-	-	-	-	-	-	-	-	-	-	-	-	-
Plaque22E01	-	-	-	-	-	-	-	-	-	-	-	-	-	-
Plaque22E02	-	-	-	-	-	-	-	-	-	-	-	-	-	-
Plaque22E03	-	-	-	-	-	-	-	-	-	-	-	-	-	-
Plaque22E04	-	-	-	-	-	-	-	-	-	-	-	-	-	-
Plaque22E05	-	-	-	-	-	-	-	-	-	-	-	-	-	-
Plaque22E06	-	-	-	-	-	-	-	-	-	-	-	-	-	-
Plaque22E07	-	-	-	-	-	-	-	-	-	-	-	-	-	-
Plaque22E08	-	-	-	-	-	-	-	-	-	-	-	-	-	-
Plaque22E09	-	-	-	-	-	-	-	-	-	-	-	-	-	-
Plaque22E10	-	-	-	-	-	-	-	-	-	-	-	-	-	-
Plaque22E11	-	-	-	-	-	-	-	-	-	-	-	-	-	-
Plaque22E12	-	-	-	-	-	-	-	-	-	-	-	-	-	-
Plaque22F01	-	-	-	-	-	-	-	-	-	-	-	-	-	-
Plaque22F02	-	-	-	-	-	-	-	-	-	-	-	-	-	-
Plaque22F03	-	-	-	-	-	-	-	-	-	-	-	-	-	-
Plaque22F04	-	-	-	-	-	-	-	-	-	-	-	-	-	-
Plaque22F05	-	-	-	-	-	-	-	-	-	-	-	-	-	-
Plaque22F06	-	-	-	-	-	-	-	-	-	-	-	-	-	-
Plaque22F07	-	-	-	-	-	-	-	-	-	-	-	-	-	-
Plaque22F08	-	-	-	-	-	-	-	-	-	-	-	-	-	-
Plaque22F09	-	-	-	-	-	-	-	-	-	-	-	-	-	-
Plaque22F10	-	-	-	-	-	-	-	-	-	-	-	-	-	-
Plaque22F11	-	-	-	-	-	-	-	-	-	-	-	-	-	-
Plaque22F12	-	-	-	-	-	-	-	-	-	-	-	-	-	-
Plaque22G01	-	-	-	-	-	-	-	-	-	-	-	-	-	-
Plaque22G02	-	-	-	-	-	-	-	-	-	-	-	-	-	-
Plaque22G03	-	-	-	-	-	-	-	-	-	-	-	-	-	-
Plaque22G04	-	-	-	-	-	-	-	-	-	-	-	-	-	-
Plaque22G05	-	-	-	-	-	-	-	-	-	-	-	-	-	-
Plaque22G06	-	-	-	-	-	-	-	-	-	-	-	-	-	-
Plaque22G07	-	-	-	-	-	-	-	-	-	-	-	-	-	-
Plaque22G08	-	-	-	-	-	-	-	-	-	-	-	-	-	-
Plaque22G09	-	-	-	-	-	-	-	-	-	-	-	-	-	-
Plaque22G10	-	-	-	-	-	-	-	-	-	-	-	-	-	-
Plaque22G11	-	-	-	-	-	-	-	-	-	-	-	-	-	-
Plaque22G12	-	-	-	-	-	-	-	-	-	-	-	-	-	-
Plaque22H01	-	-	-	-	-	-	-	-	-	-	-	-	-	-
Plaque22H02	-	-	-	-	-	-	-	-	-	-	-	-	-	-
Plaque22H03	-	-	-	-	-	-	-	-	-	-	-	-	-	-
Plaque22H04	-	-	-	-	-	-	-	-	-	-	-	-	-	-
Plaque22H05	-	-	-	-	-	-	-	-	-	-	-	-	-	-
Plaque22H06	-	-	-	-	-	-	-	-	-	-	-	-	-	-
Plaque22H07	-	-	-	-	-	-	-	-	-	-	-	-	-	-
Plaque22H08	-	-	-	-	-	-	-	-	-	-	-	-	-	-
Plaque22H09	-	-	-	-	-	-	-	-	-	-	-	-	-	-
Plaque22H10	-	-	-	-	-	-	-	-	-	-	-	-	-	-
Plaque22H11	-	-	-	-	-	-	-	-	-	-	-	-	-	-
Plaque22H12	-	-	-	-	-	-	-	-	-	-	-	-	-	-
Plaque23A01	CB_BanqueGMI1000Tn5EZ_Plaque23_0030_A01	7	validated	inter gene hit	RSc	3030792	3031149	1422	9.9e-79	0.87	0.87	0	903	39
Plaque23A02	CB_BanqueGMI1000Tn5EZ_Plaque23_0031_A02	11	rejected : ambigious insertion due to a high score for the second hit	RSc2176	RSc	2361086	2361300	930	1.2e-49	0.92	0.92	0	492	43
Plaque23A03	-	-	-	-	-	-	-	-	-	-	-	-	-	-
Plaque23A04	-	-	-	-	-	-	-	-	-	-	-	-	-	-
Plaque23A05	CB_BanqueGMI1000Tn5EZ_Plaque23_0030_A05	1	validated	RSc0424	RSc	452273	452478	570	1.6e-28	0.72	0.72	0	397	52
Plaque23A06	CB_BanqueGMI1000Tn5EZ_Plaque23_0031_A06	1	validated	RSc3437, RSc3438	RSc	3708985	3709105	531	3.2e-26	0.92	0.92	0	600	20
Plaque23A07	CB_BanqueGMI1000Tn5EZ_Plaque23_0030_A07	1	validated	RSc2970, RSc2971	RSc	3202956	3203153	934	6.9e-50	0.96	0.96	0	559	35
Plaque23A08	CB_BanqueGMI1000Tn5EZ_Plaque23_0031_A08	27	validated	RSc0092, RSc0093	RSc	105749	106232	1943	2.0e-153	0.88	0.88	0	807	59
Plaque23A09	CB_BanqueGMI1000Tn5EZ_Plaque23_0030_A09	1	validated	RSc2942	RSc	3174319	3174569	1182	1.9e-64	0.96	0.96	0	788	31
Plaque23A10	CB_BanqueGMI1000Tn5EZ_Plaque23_0031_A10	7	validated	RSc2942	RSc	3174318	3174567	980	1.4e-52	0.87	0.87	0	607	40
Plaque23A11	CB_BanqueGMI1000Tn5EZ_Plaque23_0030_A11	9	rejected : ambigious insertion due to a high score for the second hit	RS00481	RSc	3099688	3099865	346	4.1e-25	0.62	0.62	0	978	18
Plaque23A12	CB_BanqueGMI1000Tn5EZ_Plaque23_0031_A12	1	validated	RSc3437, RSc3438	RSc	3708983	3709211	551	2.1e-27	0.69	0.69	0	664	35
Plaque23B01	CB_BanqueGMI1000Tn5EZ_Plaque23_0030_B01	5	validated	RSc2555, RSc2556	RSc	2764555	2764870	1548	6.1e-86	0.98	0.98	0	637	49
Plaque23B02	CB_BanqueGMI1000Tn5EZ_Plaque23_0031_B02	10	validated	RSc2974	RSc	3206520	3207017	2093	1.7e-175	0.9	0.9	0	1029	47
Plaque23B03	CB_BanqueGMI1000Tn5EZ_Plaque23_0030_B03	5	rejected : ambigious insertion due to a high score for the second hit	RSc1058	RSc	1112304	1112486	616	3.3e-31	0.8	0.8	0	838	21
Plaque23B04	-	-	-	-	-	-	-	-	-	-	-	-	-	-
Plaque23B05	-	-	-	-	-	-	-	-	-	-	-	-	-	-
Plaque23B06	-	-	-	-	-	-	-	-	-	-	-	-	-	-
Plaque23B07	CB_BanqueGMI1000Tn5EZ_Plaque23_0030_B07	1	validated	RSc2400	RSc	2607506	2607952	1947	2.3e-109	0.91	0.91	0	692	64
Plaque23B08	CB_BanqueGMI1000Tn5EZ_Plaque23_0031_B08	3	validated	inter gene hit	RSc	3455474	3456035	1544	1.1e-85	0.72	0.72	0	953	58
Plaque23B09	CB_BanqueGMI1000Tn5EZ_Plaque23_0030_B09	1	validated	RSc2679, RSc2680	RSc	2888692	2889457	3670	1.6e-210	0.97	0.97	0	898	85
Plaque23B10	CB_BanqueGMI1000Tn5EZ_Plaque23_0031_B10	1	validated	RSc2942	RSc	3174336	3174503	550	2.4e-27	0.79	0.79	0	1078	15
Plaque23B11	CB_BanqueGMI1000Tn5EZ_Plaque23_0030_B11	4	rejected : ambigious insertion due to a high score for the second hit	RS05738	RSc	1534527	1535354	3422	5.7e-196	0.89	0.89	0	1001	82
Plaque23B12	CB_BanqueGMI1000Tn5EZ_Plaque23_0031_B12	1	validated	RSc3437, RSc3438	RSc	3708990	3709287	1330	3.9e-73	0.93	0.93	0	798	37
Plaque23C01	CB_BanqueGMI1000Tn5EZ_Plaque23_0030_C01	2	validated	RSc2555, RSc2556	RSc	2764555	2764869	1535	3.6e-85	0.98	0.98	0	634	49
Plaque23C02	CB_BanqueGMI1000Tn5EZ_Plaque23_0031_C02	1	validated	RS02201, RSp1643	RSp	2063090	2063990	3246	1.2e-185	0.83	0.83	0	1043	86
Plaque23C03	-	-	-	-	-	-	-	-	-	-	-	-	-	-
Plaque23C04	CB_BanqueGMI1000Tn5EZ_Plaque23_0031_C04	1	validated	RSc2130	RSc	2313020	2313207	754	2.6e-39	0.87	0.87	0	702	26
Plaque23C05	CB_BanqueGMI1000Tn5EZ_Plaque23_0030_C05	1	validated	RSc1898	RSc	2087170	2087402	675	1.1e-34	0.74	0.74	0	562	41
Plaque23C06	CB_BanqueGMI1000Tn5EZ_Plaque23_0031_C06	4	rejected : ambigious insertion due to a high score for the second hit	RSp0982	RSp	1237741	1237895	566	1.5e-28	0.83	0.83	0	810	19
Plaque23C07	-	-	-	-	-	-	-	-	-	-	-	-	-	-
Plaque23C08	CB_BanqueGMI1000Tn5EZ_Plaque23_0031_C08	3	validated	RSc2717, RSc2718	RSc	2924021	2924830	3124	2.6e-178	0.86	0.86	0	930	86
Plaque23C09	CB_BanqueGMI1000Tn5EZ_Plaque23_0030_C09	1	validated	RSc2785	RSc	2996370	2996531	616	3.3e-31	0.85	0.85	0	902	17
Plaque23C10	CB_BanqueGMI1000Tn5EZ_Plaque23_0031_C10	9	rejected : ambigious insertion due to a high score for the second hit	RS00482	RSc	3097503	3097918	988	4.7e-53	0.68	0.68	0	1078	38
Plaque23C11	CB_BanqueGMI1000Tn5EZ_Plaque23_0030_C11	3	validated	RS02095	RSp	1936491	1936819	1505	2.1e-83	0.94	0.94	0	525	62
Plaque23C12	CB_BanqueGMI1000Tn5EZ_Plaque23_0031_C12	1	validated	RSc1276, RSc1277	RSc	1360756	1360946	572	1.2e-28	0.75	0.75	0	956	19
Plaque23D01	CB_BanqueGMI1000Tn5EZ_Plaque23_0030_D01	1	validated	RSc0022	RSc	27192	27372	857	2.3e-45	0.96	0.96	0	1065	16
Plaque23D02	CB_BanqueGMI1000Tn5EZ_Plaque23_0031_D02	1	validated	RSc0022	RSc	27185	27372	914	1.0e-48	0.98	0.98	0	837	22
Plaque23D03	CB_BanqueGMI1000Tn5EZ_Plaque23_0030_D03	2	rejected : ambigious insertion due to a high score for the second hit	RSp1329	RSp	1680101	1680209	521	1.2e-25	0.97	0.97	0	556	19
Plaque23D04	-	-	-	-	-	-	-	-	-	-	-	-	-	-
Plaque23D05	CB_BanqueGMI1000Tn5EZ_Plaque23_0030_D05	1	validated	RSp1581	RSp	1984263	1984700	2126	7.1e-120	0.98	0.98	0	679	64
Plaque23D06	-	-	-	-	-	-	-	-	-	-	-	-	-	-
Plaque23D07	CB_BanqueGMI1000Tn5EZ_Plaque23_0030_D07	2	validated	RSc2825	RSc	3039310	3039589	1108	4.2e-60	0.87	0.87	0	674	41
Plaque23D08	CB_BanqueGMI1000Tn5EZ_Plaque23_0031_D08	4	rejected : ambigious insertion due to a high score for the second hit	RS05738	RSc	1535114	1535940	1949	1.8e-109	0.68	0.68	0	1096	76
Plaque23D09	-	-	-	-	-	-	-	-	-	-	-	-	-	-
Plaque23D10	CB_BanqueGMI1000Tn5EZ_Plaque23_0031_D10	8	rejected : ambigious insertion due to a high score for the second hit	RS00481	RSc	3100266	3100618	1201	3.1e-120	0.8	0.8	0	853	41
Plaque23D11	-	-	-	-	-	-	-	-	-	-	-	-	-	-
Plaque23D12	CB_BanqueGMI1000Tn5EZ_Plaque23_0031_D12	4	rejected : ambigious insertion due to a high score for the second hit	RS00481	RSc	3099494	3099774	883	6.8e-47	0.76	0.76	0	869	32
Plaque23E01	CB_BanqueGMI1000Tn5EZ_Plaque23_0030_E01	1	validated	RSc1312	RSc	1397745	1397868	576	7.3e-29	0.95	0.95	0	717	17
Plaque23E02	-	-	-	-	-	-	-	-	-	-	-	-	-	-
Plaque23E03	CB_BanqueGMI1000Tn5EZ_Plaque23_0030_E03	2	rejected : ambigious insertion due to a high score for the second hit	RSc2478	RSc	2686018	2686211	834	5.2e-44	0.91	0.91	0	848	22
Plaque23E04	CB_BanqueGMI1000Tn5EZ_Plaque23_0031_E04	27	validated	RSc1941, RSc1942	RSc	2115212	2115867	3032	4.5e-173	0.95	0.95	0	952	68
Plaque23E05	CB_BanqueGMI1000Tn5EZ_Plaque23_0030_E05	2	validated	RSc0407, RSc0408	RSc	435314	436151	3403	7.4e-195	0.88	0.88	0	1066	79
Plaque23E06	CB_BanqueGMI1000Tn5EZ_Plaque23_0031_E06	2	rejected : ambigious insertion due to a high score for the second hit	RSc2478	RSc	2686091	2686212	610	7.3e-31	1	1	0	458	26
Plaque23E07	CB_BanqueGMI1000Tn5EZ_Plaque23_0030_E07	10	rejected : ambigious insertion due to a high score for the second hit	RS00481	RSc	3100049	3100423	768	3.2e-76	0.63	0.63	0	1067	35
Plaque23E08	CB_BanqueGMI1000Tn5EZ_Plaque23_0031_E08	1	validated	inter gene hit	RSp	687586	687693	516	2.4e-25	0.97	0.97	0	723	14
Plaque23E09	CB_BanqueGMI1000Tn5EZ_Plaque23_0030_E09	4	rejected : ambigious insertion due to a high score for the second hit	RS05737	RSc	1532906	1533534	3041	1.3e-173	0.97	0.97	0	1073	58
Plaque23E10	CB_BanqueGMI1000Tn5EZ_Plaque23_0031_E10	2	validated	RSc2464, RSc2465	RSc	2674439	2674752	1087	1.0e-88	0.82	0.82	0	1103	28
Plaque23E11	CB_BanqueGMI1000Tn5EZ_Plaque23_0030_E11	2	validated	RSc0553	RSc	598598	598742	509	2.1e-33	0.81	0.81	0	1022	14
Plaque23E12	-	-	-	-	-	-	-	-	-	-	-	-	-	-
Plaque23F01	CB_BanqueGMI1000Tn5EZ_Plaque23_0030_F01	2	validated	RSc1335	RSc	1423085	1423342	1022	2.0e-57	0.87	0.87	0	1034	24
Plaque23F02	CB_BanqueGMI1000Tn5EZ_Plaque23_0031_F02	1	validated	RSc0293	RSc	325025	325236	972	4.1e-52	0.94	0.94	0	372	56
Plaque23F03	CB_BanqueGMI1000Tn5EZ_Plaque23_0030_F03	2	validated	RSc2598	RSc	2802700	2803039	1384	4.9e-77	0.88	0.88	0	687	49
Plaque23F04	CB_BanqueGMI1000Tn5EZ_Plaque23_0031_F04	4	rejected : ambigious insertion due to a high score for the second hit	RSc0909	RSc	962046	962182	499	2.9e-44	0.83	0.83	0	585	23
Plaque23F05	-	-	-	-	-	-	-	-	-	-	-	-	-	-
Plaque23F06	CB_BanqueGMI1000Tn5EZ_Plaque23_0031_F06	3	rejected : ambigious insertion due to a high score for the second hit	inter gene hit	RSc	3329129	3329339	863	1.1e-44	0.88	0.88	0	734	28
Plaque23F07	-	-	-	-	-	-	-	-	-	-	-	-	-	-
Plaque23F08	CB_BanqueGMI1000Tn5EZ_Plaque23_0031_F08	8	rejected : ambigious insertion due to a high score for the second hit	RS05737	RSc	1533617	1534118	1258	5.5e-113	0.7	0.7	0	884	56
Plaque23F09	CB_BanqueGMI1000Tn5EZ_Plaque23_0030_F09	1	validated	RSc2047	RSc	2220143	2220867	3244	1.6e-185	0.93	0.93	0	775	93
Plaque23F10	CB_BanqueGMI1000Tn5EZ_Plaque23_0031_F10	1	validated	RSc1712	RSc	1829901	1830131	1065	1.4e-57	0.95	0.95	0	1028	22
Plaque23F11	-	-	-	-	-	-	-	-	-	-	-	-	-	-
Plaque23F12	CB_BanqueGMI1000Tn5EZ_Plaque23_0031_F12	1	validated	RSc1208	RSc	1276723	1277025	788	2.6e-41	0.71	0.71	0	656	46
Plaque23G01	CB_BanqueGMI1000Tn5EZ_Plaque23_0030_G01	4	rejected : ambigious insertion due to a high score for the second hit	RS05738	RSc	1534609	1534878	900	6.9e-48	0.8	0.8	0	918	30
Plaque23G02	-	-	-	-	-	-	-	-	-	-	-	-	-	-
Plaque23G03	CB_BanqueGMI1000Tn5EZ_Plaque23_0030_G03	9	rejected : ambigious insertion due to a high score for the second hit	RS00481	RSc	3100054	3100497	1764	1.1e-125	0.87	0.87	0	1035	42
Plaque23G04	-	-	-	-	-	-	-	-	-	-	-	-	-	-
Plaque23G05	-	-	-	-	-	-	-	-	-	-	-	-	-	-
Plaque23G06	CB_BanqueGMI1000Tn5EZ_Plaque23_0031_G06	1	validated	RSp1556	RSp	1958700	1958804	509	6.2e-25	0.98	0.98	0	916	11
Plaque23G07	CB_BanqueGMI1000Tn5EZ_Plaque23_0030_G07	1	validated	RSc3437, RSc3438	RSc	3708985	3709165	889	3.0e-47	0.98	0.98	0	606	29
Plaque23G08	CB_BanqueGMI1000Tn5EZ_Plaque23_0031_G08	4	validated	RSc0671	RSc	716430	716698	1120	3.2e-61	0.9	0.9	0	860	31
Plaque23G09	CB_BanqueGMI1000Tn5EZ_Plaque23_0030_G09	3	rejected : ambigious insertion due to a high score for the second hit	RSc1564	RSc	1679126	1679359	1081	1.6e-58	0.96	0.96	0	1019	22
Plaque23G10	-	-	-	-	-	-	-	-	-	-	-	-	-	-
Plaque23G11	CB_BanqueGMI1000Tn5EZ_Plaque23_0030_G11	8	rejected : ambigious insertion due to a high score for the second hit	RS00481	RSc	3099557	3099957	1997	3.3e-114	0.99	0.99	0	945	42
Plaque23G12	CB_BanqueGMI1000Tn5EZ_Plaque23_0031_G12	7	rejected : ambigious insertion due to a high score for the second hit	RS00481	RSc	3099569	3099999	1609	1.1e-104	0.84	0.84	0	798	53
Plaque23H01	CB_BanqueGMI1000Tn5EZ_Plaque23_0030_H01	1	validated	RSc3437, RSc3438	RSc	3708983	3709353	1437	2.0e-79	0.86	0.86	0	634	58
Plaque23H02	CB_BanqueGMI1000Tn5EZ_Plaque23_0031_H02	2	validated	RSc1288	RSc	1370510	1370659	612	2.5e-34	0.88	0.88	0	595	25
Plaque23H03	CB_BanqueGMI1000Tn5EZ_Plaque23_0030_H03	4	rejected : ambigious insertion due to a high score for the second hit	RS00482	RSc	3096498	3096718	846	1.0e-44	0.86	0.86	0	766	28
Plaque23H04	CB_BanqueGMI1000Tn5EZ_Plaque23_0031_H04	4	rejected : ambigious insertion due to a high score for the second hit	RS05738	RSc	1534525	1535332	3553	1.2e-203	0.92	0.92	0	1009	79
Plaque23H05	CB_BanqueGMI1000Tn5EZ_Plaque23_0030_H05	3	rejected : ambigious insertion due to a high score for the second hit	RSp1311	RSp	1663631	1663731	425	6.2e-27	0.9	0.9	0	835	12
Plaque23H06	CB_BanqueGMI1000Tn5EZ_Plaque23_0031_H06	4	rejected : ambigious insertion due to a high score for the second hit	RS05738	RSc	1535985	1536148	650	3.3e-33	0.87	0.87	0	1025	15
Plaque23H07	CB_BanqueGMI1000Tn5EZ_Plaque23_0030_H07	1	validated	RSc2106	RSc	2281213	2281588	1824	3.8e-102	0.98	0.98	0	1069	35
Plaque23H08	CB_BanqueGMI1000Tn5EZ_Plaque23_0031_H08	2	validated	RSc0403	RSc	431985	432312	961	2.2e-50	0.75	0.75	0	624	52
Plaque23H09	CB_BanqueGMI1000Tn5EZ_Plaque23_0030_H09	12	validated	RSc2871	RSc	3095348	3096001	2047	3.6e-146	0.77	0.77	0	986	66
Plaque23H10	CB_BanqueGMI1000Tn5EZ_Plaque23_0031_H10	15	validated	RSc2871	RSc	3095401	3096021	1763	7.0e-132	0.73	0.73	0	1039	60
Plaque23H11	CB_BanqueGMI1000Tn5EZ_Plaque23_0030_H11	30	validated	RSc2047	RSc	2220337	2220857	2387	1.9e-160	0.94	0.94	0	978	53
Plaque23H12	-	-	-	-	-	-	-	-	-	-	-	-	-	-
Plaque24A01	CB_BanqueGMI1000Tn5EZ_Plaque24_0047_A01	1	validated	RSc2736	RSc	2945106	2945326	584	2.5e-29	0.71	0.71	0	903	24
Plaque24A02	CB_BanqueGMI1000Tn5EZ_Plaque24_0048_A02	6	validated	RSc3043	RSc	3279499	3279956	1445	1.7e-107	0.77	0.77	0	1010	45
Plaque24A03	-	-	-	-	-	-	-	-	-	-	-	-	-	-
Plaque24A04	CB_BanqueGMI1000Tn5EZ_Plaque24_0048_A04	1	validated	RSc0073	RSc	83579	83744	588	1.4e-29	0.82	0.82	0	1005	16
Plaque24A05	-	-	-	-	-	-	-	-	-	-	-	-	-	-
Plaque24A06	CB_BanqueGMI1000Tn5EZ_Plaque24_0048_A06	1	validated	RSc2928	RSc	3159319	3160075	2400	5.8e-136	0.77	0.77	0	911	82
Plaque24A07	-	-	-	-	-	-	-	-	-	-	-	-	-	-
Plaque24A08	-	-	-	-	-	-	-	-	-	-	-	-	-	-
Plaque24A09	-	-	-	-	-	-	-	-	-	-	-	-	-	-
Plaque24A10	CB_BanqueGMI1000Tn5EZ_Plaque24_0048_A10	12	validated	RSc0042	RSc	45980	46217	958	2.7e-51	0.87	0.87	0	1065	22
Plaque24A11	CB_BanqueGMI1000Tn5EZ_Plaque24_0047_A11	1	validated	RSc2973, RSc2974	RSc	3206354	3206665	1424	1.2e-78	0.94	0.94	0	819	37
Plaque24A12	CB_BanqueGMI1000Tn5EZ_Plaque24_0048_A12	8	rejected : ambigious insertion due to a high score for the second hit	RS05738	RSc	1535189	1535507	1169	1.1e-63	0.83	0.83	0	1000	31
Plaque24B01	-	-	-	-	-	-	-	-	-	-	-	-	-	-
Plaque24B02	CB_BanqueGMI1000Tn5EZ_Plaque24_0048_B02	13	rejected : ambigious insertion due to a high score for the second hit	RSc0344	RSc	376737	376886	710	6.2e-67	0.96	0.96	0	986	15
Plaque24B03	CB_BanqueGMI1000Tn5EZ_Plaque24_0047_B03	4	rejected : ambigious insertion due to a high score for the second hit	RS00482	RSc	3096543	3096862	1600	5.4e-89	1	1	0	1080	29
Plaque24B04	CB_BanqueGMI1000Tn5EZ_Plaque24_0048_B04	1	validated	RSc0480	RSc	516290	517061	2309	1.3e-130	0.76	0.76	0	991	77
Plaque24B05	-	-	-	-	-	-	-	-	-	-	-	-	-	-
Plaque24B06	-	-	-	-	-	-	-	-	-	-	-	-	-	-
Plaque24B07	-	-	-	-	-	-	-	-	-	-	-	-	-	-
Plaque24B08	CB_BanqueGMI1000Tn5EZ_Plaque24_0048_B08	7	rejected : ambigious insertion due to a high score for the second hit	RSc0903	RSc	954574	954854	1215	2.2e-66	0.92	0.92	0	847	32
Plaque24B09	CB_BanqueGMI1000Tn5EZ_Plaque24_0047_B09	3	rejected : ambigious insertion due to a high score for the second hit	RSc2450	RSc	2656116	2656344	733	4.4e-38	0.79	0.79	0.01	894	25
Plaque24B10	CB_BanqueGMI1000Tn5EZ_Plaque24_0048_B10	1	validated	RSc1712	RSc	1829238	1830088	3813	6.2e-219	0.93	0.93	0	1004	84
Plaque24B11	CB_BanqueGMI1000Tn5EZ_Plaque24_0047_B11	1	validated	RS04530	RSc	1241895	1242142	726	1.1e-37	0.74	0.74	0	582	42
Plaque24B12	CB_BanqueGMI1000Tn5EZ_Plaque24_0048_B12	4	rejected : ambigious insertion due to a high score for the second hit	RS05738	RSc	1535940	1536162	977	2.1e-52	0.92	0.92	0	957	23
Plaque24C01	CB_BanqueGMI1000Tn5EZ_Plaque24_0047_C01	11	rejected : ambigious insertion due to a high score for the second hit	RS00482	RSc	3096507	3096749	1010	4.6e-67	0.9	0.9	0	991	24
Plaque24C02	CB_BanqueGMI1000Tn5EZ_Plaque24_0048_C02	8	rejected : ambigious insertion due to a high score for the second hit	RS00481	RSc	3100192	3100625	1978	5.7e-116	0.94	0.94	0	970	44
Plaque24C03	CB_BanqueGMI1000Tn5EZ_Plaque24_0047_C03	1	validated	RSc2991, RSc2992	RSc	3225282	3226016	2214	4.8e-125	0.75	0.75	0	1012	72
Plaque24C04	CB_BanqueGMI1000Tn5EZ_Plaque24_0048_C04	4	rejected : ambigious insertion due to a high score for the second hit	RS05738	RSc	1535250	1535954	1602	4.2e-89	0.66	0.66	0	968	72
Plaque24C05	CB_BanqueGMI1000Tn5EZ_Plaque24_0047_C05	4	rejected : ambigious insertion due to a high score for the second hit	RS05738	RSc	1535489	1535685	605	1.4e-30	0.77	0.77	0	1024	19
Plaque24C06	CB_BanqueGMI1000Tn5EZ_Plaque24_0048_C06	2	validated	RSc3000	RSc	3230903	3231145	687	6.6e-40	0.73	0.73	0	671	36
Plaque24C07	CB_BanqueGMI1000Tn5EZ_Plaque24_0047_C07	18	rejected : ambigious insertion due to a high score for the second hit	RS02095	RSp	1936593	1936807	763	6.4e-40	0.81	0.81	0	558	38
Plaque24C08	CB_BanqueGMI1000Tn5EZ_Plaque24_0048_C08	1	validated	RSc0903	RSc	954160	954835	1873	5.1e-105	0.72	0.72	0	939	72
Plaque24C09	CB_BanqueGMI1000Tn5EZ_Plaque24_0047_C09	4	rejected : ambigious insertion due to a high score for the second hit	RS05738	RSc	1534944	1535422	1598	7.1e-89	0.8	0.8	0	1007	47
Plaque24C10	-	-	-	-	-	-	-	-	-	-	-	-	-	-
Plaque24C11	CB_BanqueGMI1000Tn5EZ_Plaque24_0047_C11	1	validated	RSc1057	RSc	1110531	1111352	3104	2.7e-177	0.85	0.85	0	989	83
Plaque24C12	CB_BanqueGMI1000Tn5EZ_Plaque24_0048_C12	1	validated	RSc2973, RSc2974	RSc	3206353	3206661	1433	3.5e-79	0.95	0.95	0	717	42
Plaque24D01	CB_BanqueGMI1000Tn5EZ_Plaque24_0047_D01	1	validated	RSc2647	RSc	2849386	2849700	953	5.3e-51	0.75	0.75	0	527	59
Plaque24D02	CB_BanqueGMI1000Tn5EZ_Plaque24_0048_D02	1	validated	RSc0480	RSc	516309	517168	3398	1.5e-194	0.88	0.88	0	968	88
Plaque24D03	-	-	-	-	-	-	-	-	-	-	-	-	-	-
Plaque24D04	CB_BanqueGMI1000Tn5EZ_Plaque24_0048_D04	14	validated	RSc0344	RSc	376729	377001	928	1.6e-68	0.8	0.8	0	1014	26
Plaque24D05	CB_BanqueGMI1000Tn5EZ_Plaque24_0047_D05	2	rejected : ambigious insertion due to a high score for the second hit	RSc2464, RSc2465	RSc	2674344	2674724	1413	2.8e-134	0.83	0.83	0	1041	36
Plaque24D06	CB_BanqueGMI1000Tn5EZ_Plaque24_0048_D06	1	validated	RSc3437, RSc3438	RSc	3708986	3709169	721	2.2e-37	0.86	0.86	0	672	26
Plaque24D07	CB_BanqueGMI1000Tn5EZ_Plaque24_0047_D07	1	validated	RSc2735	RSc	2943730	2944231	1745	1.7e-97	0.81	0.81	0	756	66
Plaque24D08	CB_BanqueGMI1000Tn5EZ_Plaque24_0048_D08	1	validated	RSc2619	RSc	2821791	2822240	1553	3.1e-86	0.81	0.81	0	1000	45
Plaque24D09	CB_BanqueGMI1000Tn5EZ_Plaque24_0047_D09	1	validated	RSc0202	RSc	224736	225471	2803	1.3e-159	0.85	0.85	0	942	77
Plaque24D10	CB_BanqueGMI1000Tn5EZ_Plaque24_0048_D10	3	rejected : ambigious insertion due to a high score for the second hit	RSc1491, RSc3446	RSc	1595351	1595720	1406	1.3e-77	0.85	0.85	0	901	41
Plaque24D11	CB_BanqueGMI1000Tn5EZ_Plaque24_0047_D11	11	validated	RSc2747, RSc2748	RSc	2957986	2958437	1774	9.7e-126	0.86	0.86	0	868	51
Plaque24D12	-	-	-	-	-	-	-	-	-	-	-	-	-	-
Plaque24E01	CB_BanqueGMI1000Tn5EZ_Plaque24_0047_E01	1	validated	RSc0480, RSc0481	RSc	516674	517408	3319	6.3e-190	0.94	0.94	0	879	83
Plaque24E02	CB_BanqueGMI1000Tn5EZ_Plaque24_0048_E02	3	rejected : ambigious insertion due to a high score for the second hit	inter gene hit	RSc	3455424	3455799	778	1.0e-40	0.64	0.64	0	831	45
Plaque24E03	-	-	-	-	-	-	-	-	-	-	-	-	-	-
Plaque24E04	-	-	-	-	-	-	-	-	-	-	-	-	-	-
Plaque24E05	CB_BanqueGMI1000Tn5EZ_Plaque24_0047_E05	3	validated	inter gene hit	RSp	219881	220127	1139	3.0e-74	0.95	0.95	0	710	34
Plaque24E06	CB_BanqueGMI1000Tn5EZ_Plaque24_0048_E06	3	validated	RSc2735	RSc	2943884	2944117	516	3.7e-39	0.67	0.67	0	891	26
Plaque24E07	CB_BanqueGMI1000Tn5EZ_Plaque24_0047_E07	1	validated	RSc2640, RSc2641	RSc	2842256	2842390	571	1.4e-28	0.9	0.9	0	596	22
Plaque24E08	CB_BanqueGMI1000Tn5EZ_Plaque24_0048_E08	3	rejected : ambigious insertion due to a high score for the second hit	RSp0746	RSp	935830	936071	777	2.8e-69	0.78	0.78	0	938	25
Plaque24E09	CB_BanqueGMI1000Tn5EZ_Plaque24_0047_E09	1	validated	RSc0068, RSc0069	RSc	78477	78676	580	4.2e-29	0.74	0.74	0	639	30
Plaque24E10	CB_BanqueGMI1000Tn5EZ_Plaque24_0048_E10	1	validated	RSp1202	RSp	1530060	1530328	1271	1.1e-69	0.96	0.96	0	945	28
Plaque24E11	CB_BanqueGMI1000Tn5EZ_Plaque24_0047_E11	5	rejected : ambigious insertion due to a high score for the second hit	RS00481	RSc	3100094	3100607	1636	4.2e-91	0.78	0.78	0	971	53
Plaque24E12	-	-	-	-	-	-	-	-	-	-	-	-	-	-
Plaque24F01	CB_BanqueGMI1000Tn5EZ_Plaque24_0047_F01	3	rejected : ambigious insertion due to a high score for the second hit	RSp0003	RSp	4123	4337	706	1.7e-36	0.8	0.8	0.01	957	22
Plaque24F02	CB_BanqueGMI1000Tn5EZ_Plaque24_0048_F02	2	validated	RSc2913	RSc	3140572	3140745	804	1.0e-51	0.95	0.95	0	604	28
Plaque24F03	CB_BanqueGMI1000Tn5EZ_Plaque24_0047_F03	2	validated	RSc0472	RSc	504695	505147	1329	4.4e-73	0.74	0.74	0	1011	44
Plaque24F04	CB_BanqueGMI1000Tn5EZ_Plaque24_0048_F04	1	validated	RSc1285	RSc	1366797	1366944	636	2.2e-32	0.91	0.91	0	1023	14
Plaque24F05	CB_BanqueGMI1000Tn5EZ_Plaque24_0047_F05	1	validated	RSc2832	RSc	3045236	3045468	727	9.9e-38	0.76	0.76	0	685	33
Plaque24F06	CB_BanqueGMI1000Tn5EZ_Plaque24_0048_F06	2	rejected : ambigious insertion due to a high score for the second hit	RSp1329	RSp	1680102	1680382	733	4.4e-38	0.7	0.7	0	661	42
Plaque24F07	-	-	-	-	-	-	-	-	-	-	-	-	-	-
Plaque24F08	CB_BanqueGMI1000Tn5EZ_Plaque24_0048_F08	1	validated	RSp0149, RSp0150	RSp	171236	171640	671	1.9e-34	0.58	0.58	0	771	52
Plaque24F09	CB_BanqueGMI1000Tn5EZ_Plaque24_0047_F09	1	validated	RSc0701	RSc	748721	749025	1215	2.2e-66	0.87	0.87	0	673	45
Plaque24F10	-	-	-	-	-	-	-	-	-	-	-	-	-	-
Plaque24F11	CB_BanqueGMI1000Tn5EZ_Plaque24_0047_F11	1	validated	RSc3437, RSc3438	RSc	3708986	3709367	1361	5.9e-75	0.82	0.82	0	613	61
Plaque24F12	-	-	-	-	-	-	-	-	-	-	-	-	-	-
Plaque24G01	-	-	-	-	-	-	-	-	-	-	-	-	-	-
Plaque24G02	-	-	-	-	-	-	-	-	-	-	-	-	-	-
Plaque24G03	CB_BanqueGMI1000Tn5EZ_Plaque24_0047_G03	1	validated	RSc0135, RSc0136	RSc	158337	159002	3264	1.1e-186	0.98	0.98	0	806	82
Plaque24G04	-	-	-	-	-	-	-	-	-	-	-	-	-	-
Plaque24G05	-	-	-	-	-	-	-	-	-	-	-	-	-	-
Plaque24G06	-	-	-	-	-	-	-	-	-	-	-	-	-	-
Plaque24G07	CB_BanqueGMI1000Tn5EZ_Plaque24_0047_G07	1	validated	RSc3034	RSc	3267059	3267906	2947	4.4e-168	0.81	0.81	0	1013	84
Plaque24G08	CB_BanqueGMI1000Tn5EZ_Plaque24_0048_G08	11	validated	RSc3039	RSc	3270831	3271201	1463	5.3e-82	0.87	0.87	0	640	57
Plaque24G09	CB_BanqueGMI1000Tn5EZ_Plaque24_0047_G09	2	rejected : too low blast score	RSc1988	RSc	2165015	2165155	401	7.0e-26	0.73	0.73	0	630	22
Plaque24G10	CB_BanqueGMI1000Tn5EZ_Plaque24_0048_G10	2	rejected : ambigious insertion due to a high score for the second hit	RSc3103	RSc	3341878	3342117	742	1.3e-38	0.77	0.77	0	988	24
Plaque24G11	CB_BanqueGMI1000Tn5EZ_Plaque24_0047_G11	3	validated	RSc2927, RSc2928	RSc	3158182	3158913	3107	9.8e-177	0.9	0.9	0	933	78
Plaque24G12	-	-	-	-	-	-	-	-	-	-	-	-	-	-
Plaque24H01	CB_BanqueGMI1000Tn5EZ_Plaque24_0047_H01	1	validated	inter gene hit	RSc	3455419	3455821	1981	2.3e-111	0.99	0.99	0	882	45
Plaque24H02	CB_BanqueGMI1000Tn5EZ_Plaque24_0048_H02	2	validated	RSc1637, RSc1638	RSc	1759962	1760138	667	3.1e-33	0.84	0.84	0	932	18
Plaque24H03	CB_BanqueGMI1000Tn5EZ_Plaque24_0047_H03	1	validated	RSc2904, RSc2905	RSc	3131298	3131484	620	1.9e-31	0.79	0.79	0	736	25
Plaque24H04	CB_BanqueGMI1000Tn5EZ_Plaque24_0048_H04	17	validated	RSc0092	RSc	105746	106220	1426	2.3e-97	0.76	0.76	0	835	56
Plaque24H05	CB_BanqueGMI1000Tn5EZ_Plaque24_0047_H05	1	validated	RSc0454	RSc	484259	484625	1611	1.2e-89	0.92	0.92	0	1029	35
Plaque24H06	CB_BanqueGMI1000Tn5EZ_Plaque24_0048_H06	1	validated	RSc3007	RSc	3233789	3234076	1390	1.2e-76	0.97	0.97	0	847	33
Plaque24H07	CB_BanqueGMI1000Tn5EZ_Plaque24_0047_H07	8	rejected : ambigious insertion due to a high score for the second hit	RS05738	RSc	1535837	1536300	1538	2.4e-85	0.79	0.79	0	990	46
Plaque24H08	CB_BanqueGMI1000Tn5EZ_Plaque24_0048_H08	1	validated	RSc3438	RSc	3709698	3709954	845	1.2e-44	0.79	0.79	0	1022	25
Plaque24H09	CB_BanqueGMI1000Tn5EZ_Plaque24_0047_H09	1	validated	RSp0916	RSp	1155975	1156256	1040	4.1e-56	0.83	0.83	0	1002	28
Plaque24H10	-	-	-	-	-	-	-	-	-	-	-	-	-	-
Plaque24H11	CB_BanqueGMI1000Tn5EZ_Plaque24_0047_H11	1	validated	RSc2464	RSc	2673803	2674723	3662	4.6e-210	0.87	0.87	0	982	93
Plaque24H12	CB_BanqueGMI1000Tn5EZ_Plaque24_0048_H12	4	rejected : ambigious insertion due to a high score for the second hit	RS00482	RSc	3096550	3097061	2148	3.6e-121	0.9	0.9	0	634	80
Plaque25A01	-	-	-	-	-	-	-	-	-	-	-	-	-	-
Plaque25A02	-	-	-	-	-	-	-	-	-	-	-	-	-	-
Plaque25A03	-	-	-	-	-	-	-	-	-	-	-	-	-	-
Plaque25A04	-	-	-	-	-	-	-	-	-	-	-	-	-	-
Plaque25A05	-	-	-	-	-	-	-	-	-	-	-	-	-	-
Plaque25A06	-	-	-	-	-	-	-	-	-	-	-	-	-	-
Plaque25A07	-	-	-	-	-	-	-	-	-	-	-	-	-	-
Plaque25A08	-	-	-	-	-	-	-	-	-	-	-	-	-	-
Plaque25A09	-	-	-	-	-	-	-	-	-	-	-	-	-	-
Plaque25A10	-	-	-	-	-	-	-	-	-	-	-	-	-	-
Plaque25A11	-	-	-	-	-	-	-	-	-	-	-	-	-	-
Plaque25A12	-	-	-	-	-	-	-	-	-	-	-	-	-	-
Plaque25B01	-	-	-	-	-	-	-	-	-	-	-	-	-	-
Plaque25B02	-	-	-	-	-	-	-	-	-	-	-	-	-	-
Plaque25B03	-	-	-	-	-	-	-	-	-	-	-	-	-	-
Plaque25B04	-	-	-	-	-	-	-	-	-	-	-	-	-	-
Plaque25B05	-	-	-	-	-	-	-	-	-	-	-	-	-	-
Plaque25B06	-	-	-	-	-	-	-	-	-	-	-	-	-	-
Plaque25B07	-	-	-	-	-	-	-	-	-	-	-	-	-	-
Plaque25B08	-	-	-	-	-	-	-	-	-	-	-	-	-	-
Plaque25B09	-	-	-	-	-	-	-	-	-	-	-	-	-	-
Plaque25B10	-	-	-	-	-	-	-	-	-	-	-	-	-	-
Plaque25B11	-	-	-	-	-	-	-	-	-	-	-	-	-	-
Plaque25B12	-	-	-	-	-	-	-	-	-	-	-	-	-	-
Plaque25C01	-	-	-	-	-	-	-	-	-	-	-	-	-	-
Plaque25C02	-	-	-	-	-	-	-	-	-	-	-	-	-	-
Plaque25C03	-	-	-	-	-	-	-	-	-	-	-	-	-	-
Plaque25C04	-	-	-	-	-	-	-	-	-	-	-	-	-	-
Plaque25C05	-	-	-	-	-	-	-	-	-	-	-	-	-	-
Plaque25C06	-	-	-	-	-	-	-	-	-	-	-	-	-	-
Plaque25C07	-	-	-	-	-	-	-	-	-	-	-	-	-	-
Plaque25C08	-	-	-	-	-	-	-	-	-	-	-	-	-	-
Plaque25C09	-	-	-	-	-	-	-	-	-	-	-	-	-	-
Plaque25C10	-	-	-	-	-	-	-	-	-	-	-	-	-	-
Plaque25C11	-	-	-	-	-	-	-	-	-	-	-	-	-	-
Plaque25C12	-	-	-	-	-	-	-	-	-	-	-	-	-	-
Plaque25D01	-	-	-	-	-	-	-	-	-	-	-	-	-	-
Plaque25D02	-	-	-	-	-	-	-	-	-	-	-	-	-	-
Plaque25D03	-	-	-	-	-	-	-	-	-	-	-	-	-	-
Plaque25D04	-	-	-	-	-	-	-	-	-	-	-	-	-	-
Plaque25D05	-	-	-	-	-	-	-	-	-	-	-	-	-	-
Plaque25D06	-	-	-	-	-	-	-	-	-	-	-	-	-	-
Plaque25D07	-	-	-	-	-	-	-	-	-	-	-	-	-	-
Plaque25D08	-	-	-	-	-	-	-	-	-	-	-	-	-	-
Plaque25D09	-	-	-	-	-	-	-	-	-	-	-	-	-	-
Plaque25D10	-	-	-	-	-	-	-	-	-	-	-	-	-	-
Plaque25D11	-	-	-	-	-	-	-	-	-	-	-	-	-	-
Plaque25D12	-	-	-	-	-	-	-	-	-	-	-	-	-	-
Plaque25E01	-	-	-	-	-	-	-	-	-	-	-	-	-	-
Plaque25E02	-	-	-	-	-	-	-	-	-	-	-	-	-	-
Plaque25E03	-	-	-	-	-	-	-	-	-	-	-	-	-	-
Plaque25E04	-	-	-	-	-	-	-	-	-	-	-	-	-	-
Plaque25E05	-	-	-	-	-	-	-	-	-	-	-	-	-	-
Plaque25E06	-	-	-	-	-	-	-	-	-	-	-	-	-	-
Plaque25E07	-	-	-	-	-	-	-	-	-	-	-	-	-	-
Plaque25E08	-	-	-	-	-	-	-	-	-	-	-	-	-	-
Plaque25E09	-	-	-	-	-	-	-	-	-	-	-	-	-	-
Plaque25E10	-	-	-	-	-	-	-	-	-	-	-	-	-	-
Plaque25E11	-	-	-	-	-	-	-	-	-	-	-	-	-	-
Plaque25E12	-	-	-	-	-	-	-	-	-	-	-	-	-	-
Plaque25F01	-	-	-	-	-	-	-	-	-	-	-	-	-	-
Plaque25F02	-	-	-	-	-	-	-	-	-	-	-	-	-	-
Plaque25F03	-	-	-	-	-	-	-	-	-	-	-	-	-	-
Plaque25F04	-	-	-	-	-	-	-	-	-	-	-	-	-	-
Plaque25F05	-	-	-	-	-	-	-	-	-	-	-	-	-	-
Plaque25F06	-	-	-	-	-	-	-	-	-	-	-	-	-	-
Plaque25F07	-	-	-	-	-	-	-	-	-	-	-	-	-	-
Plaque25F08	-	-	-	-	-	-	-	-	-	-	-	-	-	-
Plaque25F09	-	-	-	-	-	-	-	-	-	-	-	-	-	-
Plaque25F10	-	-	-	-	-	-	-	-	-	-	-	-	-	-
Plaque25F11	-	-	-	-	-	-	-	-	-	-	-	-	-	-
Plaque25F12	-	-	-	-	-	-	-	-	-	-	-	-	-	-
Plaque25G01	-	-	-	-	-	-	-	-	-	-	-	-	-	-
Plaque25G02	-	-	-	-	-	-	-	-	-	-	-	-	-	-
Plaque25G03	-	-	-	-	-	-	-	-	-	-	-	-	-	-
Plaque25G04	-	-	-	-	-	-	-	-	-	-	-	-	-	-
Plaque25G05	-	-	-	-	-	-	-	-	-	-	-	-	-	-
Plaque25G06	-	-	-	-	-	-	-	-	-	-	-	-	-	-
Plaque25G07	-	-	-	-	-	-	-	-	-	-	-	-	-	-
Plaque25G08	-	-	-	-	-	-	-	-	-	-	-	-	-	-
Plaque25G09	-	-	-	-	-	-	-	-	-	-	-	-	-	-
Plaque25G10	-	-	-	-	-	-	-	-	-	-	-	-	-	-
Plaque25G11	-	-	-	-	-	-	-	-	-	-	-	-	-	-
Plaque25G12	-	-	-	-	-	-	-	-	-	-	-	-	-	-
Plaque25H01	-	-	-	-	-	-	-	-	-	-	-	-	-	-
Plaque25H02	-	-	-	-	-	-	-	-	-	-	-	-	-	-
Plaque25H03	-	-	-	-	-	-	-	-	-	-	-	-	-	-
Plaque25H04	-	-	-	-	-	-	-	-	-	-	-	-	-	-
Plaque25H05	-	-	-	-	-	-	-	-	-	-	-	-	-	-
Plaque25H06	-	-	-	-	-	-	-	-	-	-	-	-	-	-
Plaque25H07	-	-	-	-	-	-	-	-	-	-	-	-	-	-
Plaque25H08	-	-	-	-	-	-	-	-	-	-	-	-	-	-
Plaque25H09	-	-	-	-	-	-	-	-	-	-	-	-	-	-
Plaque25H10	-	-	-	-	-	-	-	-	-	-	-	-	-	-
Plaque25H11	-	-	-	-	-	-	-	-	-	-	-	-	-	-
Plaque25H12	-	-	-	-	-	-	-	-	-	-	-	-	-	-
Plaque26A01	CB_BanqueGMI1000Tn5EZ_Plaque26_0049_A01	1	validated	RSc2924	RSc	3156016	3156234	749	5.1e-39	0.8	0.8	0	381	56
Plaque26A02	CB_BanqueGMI1000Tn5EZ_Plaque26_0050_A02	1	validated	RSc0941	RSc	990762	990900	558	8.3e-28	0.89	0.89	0	228	60
Plaque26A03	CB_BanqueGMI1000Tn5EZ_Plaque26_0001_A03	1	validated	RSc3437, RSc3438	RSc	3708994	3709260	593	7.3e-30	0.65	0.65	0	563	47
Plaque26A04	-	-	-	-	-	-	-	-	-	-	-	-	-	-
Plaque26A05	CB_BanqueGMI1000Tn5EZ_Plaque26_0001_A05	1	validated	RSp0982	RSp	1237752	1237899	658	1.1e-33	0.93	0.93	0	492	30
Plaque26A06	-	-	-	-	-	-	-	-	-	-	-	-	-	-
Plaque26A07	-	-	-	-	-	-	-	-	-	-	-	-	-	-
Plaque26A08	CB_BanqueGMI1000Tn5EZ_Plaque26_0002_A08	1	validated	RSp0780	RSp	980525	980954	1826	2.9e-102	0.9	0.9	0	878	48
Plaque26A09	-	-	-	-	-	-	-	-	-	-	-	-	-	-
Plaque26A10	CB_BanqueGMI1000Tn5EZ_Plaque26_0002_A10	2	rejected : ambigious insertion due to a high score for the second hit	RSp1311	RSp	1663350	1663731	1394	6.8e-77	0.83	0.83	0	749	51
Plaque26A11	-	-	-	-	-	-	-	-	-	-	-	-	-	-
Plaque26A12	CB_BanqueGMI1000Tn5EZ_Plaque26_0002_A12	2	rejected : ambigious insertion due to a high score for the second hit	RS05181, RSc0825	RSc	866824	867035	848	7.8e-45	0.87	0.87	0	574	36
Plaque26B01	CB_BanqueGMI1000Tn5EZ_Plaque26_0001_B01	3	validated	RSc1494, RS05951	RSc	1598657	1598929	769	1.2e-46	0.74	0.74	0	663	42
Plaque26B02	-	-	-	-	-	-	-	-	-	-	-	-	-	-
Plaque26B03	CB_BanqueGMI1000Tn5EZ_Plaque26_0001_B03	11	rejected : ambigious insertion due to a high score for the second hit	RSc2478	RSc	2686005	2686215	773	2.0e-40	0.83	0.83	0	605	34
Plaque26B04	-	-	-	-	-	-	-	-	-	-	-	-	-	-
Plaque26B05	-	-	-	-	-	-	-	-	-	-	-	-	-	-
Plaque26B06	-	-	-	-	-	-	-	-	-	-	-	-	-	-
Plaque26B07	-	-	-	-	-	-	-	-	-	-	-	-	-	-
Plaque26B08	CB_BanqueGMI1000Tn5EZ_Plaque26_0002_B08	1	validated	RSp0098	RSp	105935	106269	1205	8.5e-66	0.83	0.83	0.01	671	49
Plaque26B09	-	-	-	-	-	-	-	-	-	-	-	-	-	-
Plaque26B10	CB_BanqueGMI1000Tn5EZ_Plaque26_0002_B10	1	validated	RSp1579	RSp	1982358	1982545	614	4.3e-31	0.78	0.78	0	999	18
Plaque26B11	CB_BanqueGMI1000Tn5EZ_Plaque26_0049_B11	1	validated	RSp1202	RSp	1529583	1530131	1490	1.6e-82	0.71	0.71	0	808	67
Plaque26B12	-	-	-	-	-	-	-	-	-	-	-	-	-	-
Plaque26C01	CB_BanqueGMI1000Tn5EZ_Plaque26_0001_C01	1	validated	RSc1705, RSc1706	RSc	1822226	1822813	2060	5.3e-116	0.81	0.81	0	890	65
Plaque26C02	CB_BanqueGMI1000Tn5EZ_Plaque26_0002_C02	2	validated	RSc2928	RSc	3159242	3159874	2771	1.6e-173	0.92	0.92	0	903	70
Plaque26C03	CB_BanqueGMI1000Tn5EZ_Plaque26_0001_C03	1	validated	RSc1276	RSc	1360673	1360944	731	5.8e-38	0.71	0.71	0	1139	23
Plaque26C04	CB_BanqueGMI1000Tn5EZ_Plaque26_0050_C04	1	validated	RSc1116, RSc1117	RSc	1173639	1173836	870	4.0e-46	0.92	0.92	0	261	75
Plaque26C05	-	-	-	-	-	-	-	-	-	-	-	-	-	-
Plaque26C06	-	-	-	-	-	-	-	-	-	-	-	-	-	-
Plaque26C07	CB_BanqueGMI1000Tn5EZ_Plaque26_0001_C07	1	validated	RSc0070	RSc	79998	80176	774	1.7e-40	0.93	0.93	0.01	529	32
Plaque26C08	CB_BanqueGMI1000Tn5EZ_Plaque26_0002_C08	5	rejected : ambigious insertion due to a high score for the second hit	inter gene hit	RSp	262677	262847	733	1.6e-51	0.91	0.91	0	739	23
Plaque26C09	CB_BanqueGMI1000Tn5EZ_Plaque26_0001_C09	4	rejected : ambigious insertion due to a high score for the second hit	inter gene hit	RSc	1537897	1538175	855	6.7e-64	0.77	0.77	0	768	36
Plaque26C10	CB_BanqueGMI1000Tn5EZ_Plaque26_0002_C10	2	validated	RSc2944, RSc2945	RSc	3175174	3175506	1561	1.1e-86	0.96	0.96	0	664	50
Plaque26C11	-	-	-	-	-	-	-	-	-	-	-	-	-	-
Plaque26C12	-	-	-	-	-	-	-	-	-	-	-	-	-	-
Plaque26D01	-	-	-	-	-	-	-	-	-	-	-	-	-	-
Plaque26D02	-	-	-	-	-	-	-	-	-	-	-	-	-	-
Plaque26D03	CB_BanqueGMI1000Tn5EZ_Plaque26_0001_D03	1	validated	RSp1581	RSp	1984794	1984961	840	2.3e-44	1	1	0	803	20
Plaque26D04	CB_BanqueGMI1000Tn5EZ_Plaque26_0002_D04	1	validated	RSc3289	RSc	3542190	3542297	506	9.4e-25	0.96	0.96	0	635	17
Plaque26D05	CB_BanqueGMI1000Tn5EZ_Plaque26_0001_D05	2	validated	RSc3437, RSc3438	RSc	3708989	3709327	943	2.1e-50	0.72	0.72	0	658	51
Plaque26D06	-	-	-	-	-	-	-	-	-	-	-	-	-	-
Plaque26D07	-	-	-	-	-	-	-	-	-	-	-	-	-	-
Plaque26D08	-	-	-	-	-	-	-	-	-	-	-	-	-	-
Plaque26D09	-	-	-	-	-	-	-	-	-	-	-	-	-	-
Plaque26D10	-	-	-	-	-	-	-	-	-	-	-	-	-	-
Plaque26D11	-	-	-	-	-	-	-	-	-	-	-	-	-	-
Plaque26D12	CB_BanqueGMI1000Tn5EZ_Plaque26_0002_D12	2	rejected : ambigious insertion due to a high score for the second hit	RSc3178	RSc	3436752	3436835	396	4.0e-29	0.96	0.96	0	509	16
Plaque26E01	-	-	-	-	-	-	-	-	-	-	-	-	-	-
Plaque26E02	-	-	-	-	-	-	-	-	-	-	-	-	-	-
Plaque26E03	CB_BanqueGMI1000Tn5EZ_Plaque26_0001_E03	1	validated	RSp1581	RSp	1984792	1984958	803	3.4e-42	0.97	0.97	0	618	26
Plaque26E04	CB_BanqueGMI1000Tn5EZ_Plaque26_0002_E04	2	rejected : ambigious insertion due to a high score for the second hit	RSc2421	RSc	2626368	2626564	483	8.3e-44	0.68	0.68	0	680	28
Plaque26E05	-	-	-	-	-	-	-	-	-	-	-	-	-	-
Plaque26E06	CB_BanqueGMI1000Tn5EZ_Plaque26_0002_E06	1	validated	RSc3436, RSc3437	RSc	3707596	3707845	1186	1.1e-64	0.97	0.97	0	786	32
Plaque26E07	CB_BanqueGMI1000Tn5EZ_Plaque26_0001_E07	1	validated	RSc0480	RSc	516459	516700	641	1.1e-32	0.71	0.71	0	986	24
Plaque26E08	CB_BanqueGMI1000Tn5EZ_Plaque26_0002_E08	2	rejected : ambigious insertion due to a high score for the second hit	RSc3437, RSc3438	RSc	3708984	3709200	687	2.2e-35	0.77	0.77	0	495	43
Plaque26E09	-	-	-	-	-	-	-	-	-	-	-	-	-	-
Plaque26E10	CB_BanqueGMI1000Tn5EZ_Plaque26_0002_E10	1	validated	RSc3178	RSc	3436588	3436833	844	1.3e-44	0.8	0.8	0	776	31
Plaque26E11	-	-	-	-	-	-	-	-	-	-	-	-	-	-
Plaque26E12	-	-	-	-	-	-	-	-	-	-	-	-	-	-
Plaque26F01	CB_BanqueGMI1000Tn5EZ_Plaque26_0001_F01	1	validated	RSc2112	RSc	2288300	2288508	739	2.0e-38	0.81	0.81	0	858	24
Plaque26F02	-	-	-	-	-	-	-	-	-	-	-	-	-	-
Plaque26F03	CB_BanqueGMI1000Tn5EZ_Plaque26_0001_F03	1	validated	inter gene hit	RSc	3318249	3318412	575	8.3e-29	0.82	0.82	0	696	23
Plaque26F04	-	-	-	-	-	-	-	-	-	-	-	-	-	-
Plaque26F05	CB_BanqueGMI1000Tn5EZ_Plaque26_0001_F05	1	validated	RSc0480, RSc0481	RSc	516520	517403	3845	8.2e-221	0.92	0.92	0	954	92
Plaque26F06	-	-	-	-	-	-	-	-	-	-	-	-	-	-
Plaque26F07	-	-	-	-	-	-	-	-	-	-	-	-	-	-
Plaque26F08	-	-	-	-	-	-	-	-	-	-	-	-	-	-
Plaque26F09	CB_BanqueGMI1000Tn5EZ_Plaque26_0001_F09	1	validated	RSc3437, RSc3438	RSc	3708989	3709412	2080	3.6e-117	0.98	0.98	0	741	56
Plaque26F10	CB_BanqueGMI1000Tn5EZ_Plaque26_0002_F10	2	rejected : too low blast score	RSc2612	RSc	2813227	2813351	481	9.0e-29	0.85	0.85	0	749	16
Plaque26F11	-	-	-	-	-	-	-	-	-	-	-	-	-	-
Plaque26F12	-	-	-	-	-	-	-	-	-	-	-	-	-	-
Plaque26G01	CB_BanqueGMI1000Tn5EZ_Plaque26_0001_G01	1	validated	RSc0481, RSc0482	RSc	518287	518543	1189	7.4e-65	0.95	0.95	0	862	29
Plaque26G02	-	-	-	-	-	-	-	-	-	-	-	-	-	-
Plaque26G03	-	-	-	-	-	-	-	-	-	-	-	-	-	-
Plaque26G04	CB_BanqueGMI1000Tn5EZ_Plaque26_0002_G04	4	validated	RSc0635, RSc0636	RSc	682951	683132	850	6.4e-69	0.96	0.96	0	623	29
Plaque26G05	-	-	-	-	-	-	-	-	-	-	-	-	-	-
Plaque26G06	-	-	-	-	-	-	-	-	-	-	-	-	-	-
Plaque26G07	CB_BanqueGMI1000Tn5EZ_Plaque26_0001_G07	1	validated	RSc2660	RSc	2869801	2870113	974	3.1e-52	0.76	0.76	0	886	35
Plaque26G08	-	-	-	-	-	-	-	-	-	-	-	-	-	-
Plaque26G09	CB_BanqueGMI1000Tn5EZ_Plaque26_0001_G09	1	validated	RSc1276, RSc1277	RSc	1360720	1360948	591	9.6e-30	0.7	0.7	0	807	28
Plaque26G10	CB_BanqueGMI1000Tn5EZ_Plaque26_0002_G10	4	rejected : ambigious insertion due to a high score for the second hit	RS05737	RSc	1533119	1533534	1896	2.3e-106	0.94	0.94	0	1065	39
Plaque26G11	-	-	-	-	-	-	-	-	-	-	-	-	-	-
Plaque26G12	CB_BanqueGMI1000Tn5EZ_Plaque26_0050_G12	4	rejected : ambigious insertion due to a high score for the second hit	RS00481	RSc	3100185	3100497	1493	1.0e-82	0.97	0.97	0	397	78
Plaque26H01	CB_BanqueGMI1000Tn5EZ_Plaque26_0001_H01	1	validated	inter gene hit	RSp	1431614	1431771	572	1.2e-28	0.83	0.83	0	645	24
Plaque26H02	-	-	-	-	-	-	-	-	-	-	-	-	-	-
Plaque26H03	CB_BanqueGMI1000Tn5EZ_Plaque26_0001_H03	1	validated	RSc3437, RSc3438	RSc	3708989	3709447	1301	2.0e-71	0.72	0.72	0	1055	43
Plaque26H04	-	-	-	-	-	-	-	-	-	-	-	-	-	-
Plaque26H05	CB_BanqueGMI1000Tn5EZ_Plaque26_0049_H05	1	validated	RSc1421	RSc	1521061	1521192	622	1.4e-31	0.96	0.96	0	231	56
Plaque26H06	-	-	-	-	-	-	-	-	-	-	-	-	-	-
Plaque26H07	CB_BanqueGMI1000Tn5EZ_Plaque26_0049_H07	1	validated	RSc2734	RSc	2942717	2943106	1435	2.7e-79	0.85	0.85	0	423	91
Plaque26H08	CB_BanqueGMI1000Tn5EZ_Plaque26_0002_H08	4	rejected : ambigious insertion due to a high score for the second hit	RS05738	RSc	1535808	1536182	1355	1.3e-74	0.83	0.83	0	1041	36
Plaque26H09	CB_BanqueGMI1000Tn5EZ_Plaque26_0001_H09	2	rejected : ambigious insertion due to a high score for the second hit	RSp1311	RSp	1663566	1663736	719	2.9e-37	0.9	0.9	0	856	19
Plaque26H10	-	-	-	-	-	-	-	-	-	-	-	-	-	-
Plaque26H11	CB_BanqueGMI1000Tn5EZ_Plaque26_0001_H11	1	validated	RSc2349	RSc	2547973	2548355	1243	5.0e-68	0.78	0.78	0	880	43
Plaque26H12	-	-	-	-	-	-	-	-	-	-	-	-	-	-
Plaque27A01	CB_BanqueGMI1000Tn5EZ_Plaque27_0003_A01	4	rejected : ambigious insertion due to a high score for the second hit	RS05738	RSc	1535807	1536306	1872	5.8e-105	0.84	0.84	0	819	61
Plaque27A02	-	-	-	-	-	-	-	-	-	-	-	-	-	-
Plaque27A03	-	-	-	-	-	-	-	-	-	-	-	-	-	-
Plaque27A04	-	-	-	-	-	-	-	-	-	-	-	-	-	-
Plaque27A05	CB_BanqueGMI1000Tn5EZ_Plaque27_0003_A05	1	validated	RSc2439	RSc	2645038	2645522	2067	2.1e-116	0.9	0.9	0	736	65
Plaque27A06	-	-	-	-	-	-	-	-	-	-	-	-	-	-
Plaque27A07	CB_BanqueGMI1000Tn5EZ_Plaque27_0051_A07	1	validated	RSc2927	RSc	3157589	3157810	644	7.4e-33	0.73	0.73	0	857	25
Plaque27A08	CB_BanqueGMI1000Tn5EZ_Plaque27_0004_A08	2	validated	RSc3437, RSc3438	RSc	3708986	3709452	963	1.4e-51	0.63	0.63	0	825	56
Plaque27A09	-	-	-	-	-	-	-	-	-	-	-	-	-	-
Plaque27A10	CB_BanqueGMI1000Tn5EZ_Plaque27_0004_A10	1	validated	RSc3437, RSc3438	RSc	3708984	3709167	751	3.9e-39	0.89	0.89	0	787	22
Plaque27A11	CB_BanqueGMI1000Tn5EZ_Plaque27_0003_A11	4	rejected : ambigious insertion due to a high score for the second hit	RS05738	RSc	1536354	1536797	1556	2.1e-86	0.81	0.81	0	1018	43
Plaque27A12	CB_BanqueGMI1000Tn5EZ_Plaque27_0004_A12	1	validated	RSc3178	RSc	3436642	3436832	651	2.9e-33	0.8	0.8	0	724	26
Plaque27B01	CB_BanqueGMI1000Tn5EZ_Plaque27_0003_B01	1	validated	RSp1581	RSp	1984787	1984926	533	2.4e-26	0.85	0.85	0	570	24
Plaque27B02	CB_BanqueGMI1000Tn5EZ_Plaque27_0004_B02	1	validated	RSc1712	RSc	1829901	1830167	1279	3.8e-70	0.97	0.97	0	625	42
Plaque27B03	CB_BanqueGMI1000Tn5EZ_Plaque27_0003_B03	10	rejected : ambigious insertion due to a high score for the second hit	RSc0547	RSc	591758	591963	845	3.5e-73	0.89	0.89	0	543	37
Plaque27B04	CB_BanqueGMI1000Tn5EZ_Plaque27_0004_B04	1	validated	RSc3437, RSc3438	RSc	3708992	3709348	1641	2.1e-91	0.94	0.94	0	935	37
Plaque27B05	CB_BanqueGMI1000Tn5EZ_Plaque27_0003_B05	1	validated	RSc3437, RSc3438	RSc	3709027	3709691	2484	6.8e-141	0.84	0.84	0	981	67
Plaque27B06	-	-	-	-	-	-	-	-	-	-	-	-	-	-
Plaque27B07	CB_BanqueGMI1000Tn5EZ_Plaque27_0003_B07	1	validated	RSc2927	RSc	3158175	3158295	577	6.3e-29	0.97	0.97	0	881	13
Plaque27B08	-	-	-	-	-	-	-	-	-	-	-	-	-	-
Plaque27B09	-	-	-	-	-	-	-	-	-	-	-	-	-	-
Plaque27B10	CB_BanqueGMI1000Tn5EZ_Plaque27_0004_B10	2	validated	RSp1581	RSp	1984790	1985101	1062	2.1e-57	0.8	0.8	0	1102	28
Plaque27B11	CB_BanqueGMI1000Tn5EZ_Plaque27_0003_B11	1	validated	RSc3436	RSc	3705902	3706714	3211	1.4e-183	0.86	0.86	0	1115	73
Plaque27B12	-	-	-	-	-	-	-	-	-	-	-	-	-	-
Plaque27C01	-	-	-	-	-	-	-	-	-	-	-	-	-	-
Plaque27C02	CB_BanqueGMI1000Tn5EZ_Plaque27_0004_C02	2	validated	RSc1494, RS05951	RSc	1598497	1598928	1470	1.6e-82	0.8	0.8	0	861	50
Plaque27C03	CB_BanqueGMI1000Tn5EZ_Plaque27_0003_C03	1	validated	RSc3437, RSc3438	RSc	3708979	3709305	779	8.7e-41	0.67	0.67	0	714	45
Plaque27C04	CB_BanqueGMI1000Tn5EZ_Plaque27_0052_C04	1	validated	RSc2123	RSc	2299238	2299502	1091	4.2e-59	0.89	0.89	0	353	74
Plaque27C05	CB_BanqueGMI1000Tn5EZ_Plaque27_0003_C05	1	validated	RSp1581	RSp	1984789	1984991	529	4.2e-26	0.71	0.71	0	811	24
Plaque27C06	CB_BanqueGMI1000Tn5EZ_Plaque27_0004_C06	1	validated	RSc3437, RSc3438	RSc	3709040	3709359	934	6.9e-50	0.75	0.75	0.01	925	33
Plaque27C07	CB_BanqueGMI1000Tn5EZ_Plaque27_0003_C07	1	validated	inter gene hit	RSp	1432020	1432517	2039	9.1e-115	0.89	0.89	0	716	69
Plaque27C08	CB_BanqueGMI1000Tn5EZ_Plaque27_0004_C08	1	validated	RSc0086	RSc	99650	99805	586	1.9e-29	0.84	0.84	0	892	17
Plaque27C09	-	-	-	-	-	-	-	-	-	-	-	-	-	-
Plaque27C10	CB_BanqueGMI1000Tn5EZ_Plaque27_0004_C10	8	rejected : ambigious insertion due to a high score for the second hit	RSc0208	RSc	232222	232689	2098	3.1e-118	0.93	0.93	0	1009	46
Plaque27C11	CB_BanqueGMI1000Tn5EZ_Plaque27_0003_C11	1	validated	RSc2911	RSc	3138227	3138436	880	1.0e-46	0.9	0.9	0	797	26
Plaque27C12	-	-	-	-	-	-	-	-	-	-	-	-	-	-
Plaque27D01	-	-	-	-	-	-	-	-	-	-	-	-	-	-
Plaque27D02	CB_BanqueGMI1000Tn5EZ_Plaque27_0004_D02	2	validated	RSc3218, RSc3219	RSc	3479373	3479744	1226	5.0e-67	0.79	0.79	0	822	44
Plaque27D03	CB_BanqueGMI1000Tn5EZ_Plaque27_0003_D03	1	validated	RSc1049	RSc	1102524	1102803	1304	1.3e-71	0.95	0.95	0	624	44
Plaque27D04	CB_BanqueGMI1000Tn5EZ_Plaque27_0004_D04	2	validated	RSc2992	RSc	3225692	3226017	1262	1.3e-87	0.86	0.86	0	947	34
Plaque27D05	CB_BanqueGMI1000Tn5EZ_Plaque27_0003_D05	1	validated	inter gene hit	RSc	2942859	2943124	568	2.1e-28	0.65	0.65	0	694	38
Plaque27D06	CB_BanqueGMI1000Tn5EZ_Plaque27_0004_D06	1	validated	RSp1095	RSp	1387849	1388245	1577	1.2e-87	0.87	0.87	0	905	43
Plaque27D07	-	-	-	-	-	-	-	-	-	-	-	-	-	-
Plaque27D08	-	-	-	-	-	-	-	-	-	-	-	-	-	-
Plaque27D09	-	-	-	-	-	-	-	-	-	-	-	-	-	-
Plaque27D10	-	-	-	-	-	-	-	-	-	-	-	-	-	-
Plaque27D11	CB_BanqueGMI1000Tn5EZ_Plaque27_0051_D11	1	validated	RSc3428	RSc	3700622	3700753	601	2.5e-30	0.95	0.95	0	235	55
Plaque27D12	-	-	-	-	-	-	-	-	-	-	-	-	-	-
Plaque27E01	-	-	-	-	-	-	-	-	-	-	-	-	-	-
Plaque27E02	-	-	-	-	-	-	-	-	-	-	-	-	-	-
Plaque27E03	CB_BanqueGMI1000Tn5EZ_Plaque27_0003_E03	5	rejected : ambigious insertion due to a high score for the second hit	RS05738, RS05739	RSc	1537537	1537764	860	1.5e-45	0.84	0.84	0	650	35
Plaque27E04	CB_BanqueGMI1000Tn5EZ_Plaque27_0004_E04	2	rejected : ambigious insertion due to a high score for the second hit	RSc0106	RSc	124253	124446	492	2.0e-40	0.7	0.7	0	747	26
Plaque27E05	-	-	-	-	-	-	-	-	-	-	-	-	-	-
Plaque27E06	CB_BanqueGMI1000Tn5EZ_Plaque27_0052_E06	1	validated	RSc2597	RSc	2801405	2801607	688	1.9e-35	0.8	0.8	0	333	60
Plaque27E07	CB_BanqueGMI1000Tn5EZ_Plaque27_0051_E07	1	validated	RSc3049	RSc	3286922	3287098	775	1.5e-40	0.92	0.92	0	279	63
Plaque27E08	-	-	-	-	-	-	-	-	-	-	-	-	-	-
Plaque27E09	-	-	-	-	-	-	-	-	-	-	-	-	-	-
Plaque27E10	CB_BanqueGMI1000Tn5EZ_Plaque27_0052_E10	1	validated	RSc3437	RSc	3707979	3708705	3548	2.3e-203	0.98	0.98	0	1042	69
Plaque27E11	CB_BanqueGMI1000Tn5EZ_Plaque27_0003_E11	1	validated	RSc3437, RSc3438	RSc	3708869	3709291	1092	3.7e-59	0.71	0.71	0	785	54
Plaque27E12	CB_BanqueGMI1000Tn5EZ_Plaque27_0004_E12	1	validated	RSc3437, RSc3438	RSc	3708868	3709093	964	1.2e-51	0.91	0.91	0	587	38
Plaque27F01	-	-	-	-	-	-	-	-	-	-	-	-	-	-
Plaque27F02	-	-	-	-	-	-	-	-	-	-	-	-	-	-
Plaque27F03	CB_BanqueGMI1000Tn5EZ_Plaque27_0051_F03	1	validated	RSp0642	RSp	805730	805863	558	8.3e-28	0.89	0.89	0	199	66
Plaque27F04	CB_BanqueGMI1000Tn5EZ_Plaque27_0004_F04	2	rejected : ambigious insertion due to a high score for the second hit	RSc0639	RSc	685848	686106	539	1.1e-26	0.64	0.64	0	1122	22
Plaque27F05	CB_BanqueGMI1000Tn5EZ_Plaque27_0051_F05	1	validated	RSc3197	RSc	3459284	3459494	641	1.1e-32	0.76	0.76	0	344	60
Plaque27F06	-	-	-	-	-	-	-	-	-	-	-	-	-	-
Plaque27F07	-	-	-	-	-	-	-	-	-	-	-	-	-	-
Plaque27F08	CB_BanqueGMI1000Tn5EZ_Plaque27_0004_F08	1	validated	RSp0267	RSp	342817	343065	1013	1.6e-54	0.88	0.88	0	586	42
Plaque27F09	CB_BanqueGMI1000Tn5EZ_Plaque27_0003_F09	3	validated	RSc0106	RSc	124129	124513	1805	9.0e-127	0.96	0.96	0	1078	35
Plaque27F10	-	-	-	-	-	-	-	-	-	-	-	-	-	-
Plaque27F11	CB_BanqueGMI1000Tn5EZ_Plaque27_0003_F11	3	rejected : ambigious insertion due to a high score for the second hit	RSp0145, RSp0146	RSp	166963	167271	1026	2.7e-55	0.8	0.8	0	651	47
Plaque27F12	CB_BanqueGMI1000Tn5EZ_Plaque27_0004_F12	4	rejected : ambigious insertion due to a high score for the second hit	RS05738	RSc	1534742	1535338	2203	2.1e-124	0.83	0.83	0	1150	52
Plaque27G01	CB_BanqueGMI1000Tn5EZ_Plaque27_0003_G01	4	rejected : ambigious insertion due to a high score for the second hit	RSc0959	RSc	1007684	1007992	1135	1.1e-61	0.83	0.83	0	923	33
Plaque27G02	-	-	-	-	-	-	-	-	-	-	-	-	-	-
Plaque27G03	-	-	-	-	-	-	-	-	-	-	-	-	-	-
Plaque27G04	CB_BanqueGMI1000Tn5EZ_Plaque27_0004_G04	7	validated	RSc0263, RSc0264	RSc	296021	296441	1698	2.5e-124	0.88	0.88	0	860	48
Plaque27G05	-	-	-	-	-	-	-	-	-	-	-	-	-	-
Plaque27G06	-	-	-	-	-	-	-	-	-	-	-	-	-	-
Plaque27G07	CB_BanqueGMI1000Tn5EZ_Plaque27_0003_G07	1	validated	RSc3437, RSc3438	RSc	3708989	3709536	2256	1.6e-127	0.89	0.89	0	731	74
Plaque27G08	CB_BanqueGMI1000Tn5EZ_Plaque27_0004_G08	1	validated	RSc3437, RSc3438	RSc	3708989	3709232	1140	5.6e-62	0.95	0.95	0	660	36
Plaque27G09	CB_BanqueGMI1000Tn5EZ_Plaque27_0003_G09	1	validated	RSc0516	RSc	554147	554372	806	2.3e-42	0.82	0.82	0	951	23
Plaque27G10	CB_BanqueGMI1000Tn5EZ_Plaque27_0004_G10	4	rejected : too low blast score	RSp1531	RSp	1919956	1920177	454	1.7e-37	0.65	0.65	0	857	26
Plaque27G11	CB_BanqueGMI1000Tn5EZ_Plaque27_0051_G11	1	validated	RSc0065	RSc	72916	73081	738	2.2e-38	0.93	0.93	0	240	69
Plaque27G12	-	-	-	-	-	-	-	-	-	-	-	-	-	-
Plaque27H01	-	-	-	-	-	-	-	-	-	-	-	-	-	-
Plaque27H02	-	-	-	-	-	-	-	-	-	-	-	-	-	-
Plaque27H03	CB_BanqueGMI1000Tn5EZ_Plaque27_0003_H03	8	rejected : ambigious insertion due to a high score for the second hit	RSp0001	RSp	1597	1794	884	6.0e-47	0.93	0.93	0	790	24
Plaque27H04	CB_BanqueGMI1000Tn5EZ_Plaque27_0052_H04	4	rejected : ambigious insertion due to a high score for the second hit	RS00481	RSc	3100186	3100497	1528	9.2e-85	0.98	0.98	0	399	77
Plaque27H05	-	-	-	-	-	-	-	-	-	-	-	-	-	-
Plaque27H06	CB_BanqueGMI1000Tn5EZ_Plaque27_0004_H06	1	validated	RSc2928	RSc	3159556	3159880	1133	1.4e-61	0.81	0.81	0	733	45
Plaque27H07	CB_BanqueGMI1000Tn5EZ_Plaque27_0051_H07	1	validated	RSc2425	RSc	2629790	2629894	515	2.8e-25	0.99	0.99	0	267	39
Plaque27H08	CB_BanqueGMI1000Tn5EZ_Plaque27_0052_H08	7	rejected : ambigious insertion due to a high score for the second hit	RS05738	RSc	1535762	1536149	1706	6.7e-97	0.92	0.92	0	966	39
Plaque27H09	CB_BanqueGMI1000Tn5EZ_Plaque27_0003_H09	1	validated	RSc3437, RSc3438	RSc	3708979	3709154	502	1.6e-24	0.74	0.74	0	754	23
Plaque27H10	CB_BanqueGMI1000Tn5EZ_Plaque27_0004_H10	1	validated	RSc3437	RSc	3707907	3708674	2281	5.6e-129	0.75	0.75	0	1117	69
Plaque27H11	CB_BanqueGMI1000Tn5EZ_Plaque27_0003_H11	4	rejected : ambigious insertion due to a high score for the second hit	RS06158, RS05737	RSc	1532601	1533268	2821	1.1e-160	0.9	0.9	0	1086	61
Plaque27H12	-	-	-	-	-	-	-	-	-	-	-	-	-	-
Plaque28A01	CB_BanqueGMI1000Tn5EZ_Plaque28_0019_A01	1	validated	RSc2130	RSc	2312947	2313206	826	1.5e-43	0.77	0.77	0	767	34
Plaque28A02	CB_BanqueGMI1000Tn5EZ_Plaque28_0020_A02	1	validated	RSc3437, RSc3438	RSc	3708988	3709181	898	9.0e-48	0.95	0.95	0	639	30
Plaque28A03	-	-	-	-	-	-	-	-	-	-	-	-	-	-
Plaque28A04	CB_BanqueGMI1000Tn5EZ_Plaque28_0020_A04	2	rejected : ambigious insertion due to a high score for the second hit	RSc2478	RSc	2686154	2686447	1218	1.5e-66	0.89	0.89	0	1073	27
Plaque28A05	CB_BanqueGMI1000Tn5EZ_Plaque28_0019_A05	1	validated	RSp1654	RSp	2071007	2071227	800	5.1e-42	0.83	0.83	0	507	43
Plaque28A06	-	-	-	-	-	-	-	-	-	-	-	-	-	-
Plaque28A07	CB_BanqueGMI1000Tn5EZ_Plaque28_0019_A07	1	validated	RSc3212, RSc3213	RSc	3474119	3474367	1109	3.7e-60	0.93	0.93	0	1130	21
Plaque28A08	-	-	-	-	-	-	-	-	-	-	-	-	-	-
Plaque28A09	CB_BanqueGMI1000Tn5EZ_Plaque28_0019_A09	2	validated	RSc0252, RSc0253	RSc	283902	284290	1247	2.9e-68	0.78	0.78	0	986	39
Plaque28A10	CB_BanqueGMI1000Tn5EZ_Plaque28_0020_A10	2	validated	RSc1910	RSc	2091916	2092153	1140	5.6e-62	0.97	0.97	0	844	28
Plaque28A11	CB_BanqueGMI1000Tn5EZ_Plaque28_0019_A11	9	rejected : ambigious insertion due to a high score for the second hit	RSc2176	RSc	2361140	2361312	783	5.1e-41	0.94	0.94	0	717	24
Plaque28A12	-	-	-	-	-	-	-	-	-	-	-	-	-	-
Plaque28B01	-	-	-	-	-	-	-	-	-	-	-	-	-	-
Plaque28B02	-	-	-	-	-	-	-	-	-	-	-	-	-	-
Plaque28B03	CB_BanqueGMI1000Tn5EZ_Plaque28_0019_B03	1	validated	RSc3295	RSc	3547976	3548134	538	1.2e-26	0.8	0.8	0	1075	14
Plaque28B04	CB_BanqueGMI1000Tn5EZ_Plaque28_0020_B04	2	validated	RS05933	RSp	1430536	1431009	1642	1.9e-91	0.8	0.8	0	899	52
Plaque28B05	-	-	-	-	-	-	-	-	-	-	-	-	-	-
Plaque28B06	CB_BanqueGMI1000Tn5EZ_Plaque28_0020_B06	1	validated	RSc2955	RSc	3184463	3184650	510	5.5e-25	0.72	0.72	0	717	25
Plaque28B07	CB_BanqueGMI1000Tn5EZ_Plaque28_0019_B07	1	validated	RSc3437, RSc3438	RSc	3708986	3709330	1043	2.8e-56	0.75	0.75	0	984	34
Plaque28B08	-	-	-	-	-	-	-	-	-	-	-	-	-	-
Plaque28B09	-	-	-	-	-	-	-	-	-	-	-	-	-	-
Plaque28B10	-	-	-	-	-	-	-	-	-	-	-	-	-	-
Plaque28B11	CB_BanqueGMI1000Tn5EZ_Plaque28_0019_B11	2	validated	RSp1137	RSp	1432336	1432624	663	4.3e-51	0.66	0.66	0	1100	26
Plaque28B12	CB_BanqueGMI1000Tn5EZ_Plaque28_0020_B12	1	validated	RSp1201	RSp	1529193	1529970	3033	3.9e-173	0.86	0.86	0	1111	70
Plaque28C01	CB_BanqueGMI1000Tn5EZ_Plaque28_0053_C01	1	validated	RSp0554	RSp	696817	697049	732	5.0e-38	0.77	0.77	0	318	72
Plaque28C02	CB_BanqueGMI1000Tn5EZ_Plaque28_0020_C02	1	validated	RS04715, RSp0198	RSp	243186	243371	730	6.6e-38	0.86	0.86	0	729	25
Plaque28C03	-	-	-	-	-	-	-	-	-	-	-	-	-	-
Plaque28C04	CB_BanqueGMI1000Tn5EZ_Plaque28_0054_C04	1	validated	inter gene hit	RSp	1432044	1432748	3126	1.4e-178	0.93	0.93	0	945	74
Plaque28C05	CB_BanqueGMI1000Tn5EZ_Plaque28_0019_C05	2	validated	RSc3106	RSc	3344130	3344383	1036	1.5e-62	0.89	0.89	0	743	33
Plaque28C06	CB_BanqueGMI1000Tn5EZ_Plaque28_0020_C06	1	validated	RSc3117	RSc	3356695	3357093	1651	5.5e-92	0.89	0.89	0	899	44
Plaque28C07	-	-	-	-	-	-	-	-	-	-	-	-	-	-
Plaque28C08	-	-	-	-	-	-	-	-	-	-	-	-	-	-
Plaque28C09	CB_BanqueGMI1000Tn5EZ_Plaque28_0019_C09	3	validated	RSc1276	RSc	1360557	1360946	1590	2.1e-88	0.88	0.88	0	794	49
Plaque28C10	-	-	-	-	-	-	-	-	-	-	-	-	-	-
Plaque28C11	CB_BanqueGMI1000Tn5EZ_Plaque28_0019_C11	1	validated	RSp1643	RSp	2063388	2063995	2950	2.9e-168	0.98	0.98	0	833	72
Plaque28C12	CB_BanqueGMI1000Tn5EZ_Plaque28_0020_C12	1	validated	RSc3427	RSc	3699537	3699810	1272	9.9e-70	0.95	0.95	0	925	29
Plaque28D01	CB_BanqueGMI1000Tn5EZ_Plaque28_0019_D01	1	validated	RSc3437, RSc3438	RSc	3708989	3709137	745	8.7e-39	1	1	0	791	18
Plaque28D02	CB_BanqueGMI1000Tn5EZ_Plaque28_0054_D02	1	validated	RSp0849	RSp	1080336	1080471	566	2.8e-28	0.89	0.89	0	245	55
Plaque28D03	CB_BanqueGMI1000Tn5EZ_Plaque28_0019_D03	1	validated	RSc3117	RSc	3356797	3357327	1523	1.8e-84	0.74	0.74	0	935	56
Plaque28D04	CB_BanqueGMI1000Tn5EZ_Plaque28_0020_D04	1	validated	RSc3437, RSc3438	RSc	3708983	3709212	505	1.1e-24	0.66	0.66	0	778	29
Plaque28D05	-	-	-	-	-	-	-	-	-	-	-	-	-	-
Plaque28D06	-	-	-	-	-	-	-	-	-	-	-	-	-	-
Plaque28D07	-	-	-	-	-	-	-	-	-	-	-	-	-	-
Plaque28D08	CB_BanqueGMI1000Tn5EZ_Plaque28_0020_D08	2	validated	RSp0282	RSp	365039	365248	968	8.9e-74	0.95	0.95	0	762	27
Plaque28D09	CB_BanqueGMI1000Tn5EZ_Plaque28_0019_D09	10	rejected : ambigious insertion due to a high score for the second hit	RSc2176	RSc	2361159	2361319	669	2.5e-34	0.9	0.9	0	522	30
Plaque28D10	-	-	-	-	-	-	-	-	-	-	-	-	-	-
Plaque28D11	CB_BanqueGMI1000Tn5EZ_Plaque28_0019_D11	1	validated	RSc2704, RSc2705	RSc	2910503	2910825	1199	1.9e-65	0.84	0.84	0	704	45
Plaque28D12	CB_BanqueGMI1000Tn5EZ_Plaque28_0020_D12	1	validated	RSp1643	RSp	2063244	2063996	3263	1.2e-186	0.92	0.92	0	931	80
Plaque28E01	CB_BanqueGMI1000Tn5EZ_Plaque28_0019_E01	2	validated	RSc3437, RSc3438	RSc	3708990	3709398	1725	2.5e-96	0.9	0.9	0	698	58
Plaque28E02	CB_BanqueGMI1000Tn5EZ_Plaque28_0020_E02	4	rejected : ambigious insertion due to a high score for the second hit	RS06158, RS05737	RSc	1532607	1533268	2612	2.1e-148	0.86	0.86	0	1030	64
Plaque28E03	CB_BanqueGMI1000Tn5EZ_Plaque28_0019_E03	1	validated	RSc2561	RSc	2769610	2769797	735	3.4e-38	0.87	0.87	0	626	29
Plaque28E04	CB_BanqueGMI1000Tn5EZ_Plaque28_0020_E04	1	validated	RSc3438	RSc	3709575	3710333	3228	1.4e-184	0.9	0.9	0	1098	68
Plaque28E05	CB_BanqueGMI1000Tn5EZ_Plaque28_0019_E05	1	validated	RSc3436, RSc3437	RSc	3707633	3707845	963	1.4e-51	0.94	0.94	0	918	23
Plaque28E06	-	-	-	-	-	-	-	-	-	-	-	-	-	-
Plaque28E07	CB_BanqueGMI1000Tn5EZ_Plaque28_0019_E07	1	validated	RSc3437, RSc3438	RSc	3708989	3709159	540	9.4e-27	0.78	0.78	0	876	19
Plaque28E08	CB_BanqueGMI1000Tn5EZ_Plaque28_0020_E08	25	rejected : ambigious insertion due to a high score for the second hit	RSc3221, RSc3222	RSc	3483364	3483851	2256	1.6e-127	0.95	0.95	0	751	64
Plaque28E09	CB_BanqueGMI1000Tn5EZ_Plaque28_0019_E09	2	rejected : ambigious insertion due to a high score for the second hit	RSp1179	RSp	1487293	1487545	775	1.5e-40	0.76	0.76	0	738	34
Plaque28E10	CB_BanqueGMI1000Tn5EZ_Plaque28_0020_E10	1	validated	RSp0086, RSp0087	RSp	97282	97681	1678	1.4e-93	0.9	0.9	0	610	65
Plaque28E11	-	-	-	-	-	-	-	-	-	-	-	-	-	-
Plaque28E12	CB_BanqueGMI1000Tn5EZ_Plaque28_0020_E12	3	rejected : ambigious insertion due to a high score for the second hit	RSp1327, RSp1328	RSp	1678048	1678248	797	7.7e-42	0.87	0.87	0	767	25
Plaque28F01	-	-	-	-	-	-	-	-	-	-	-	-	-	-
Plaque28F02	CB_BanqueGMI1000Tn5EZ_Plaque28_0020_F02	1	validated	RSc2464	RSc	2672957	2673205	752	3.4e-39	0.76	0.76	0	891	28
Plaque28F03	CB_BanqueGMI1000Tn5EZ_Plaque28_0019_F03	1	validated	RSc3251	RSc	3506498	3506695	517	2.1e-25	0.72	0.72	0.01	631	30
Plaque28F04	-	-	-	-	-	-	-	-	-	-	-	-	-	-
Plaque28F05	CB_BanqueGMI1000Tn5EZ_Plaque28_0019_F05	1	validated	RSc2198	RSc	2379933	2380455	1762	1.7e-98	0.79	0.79	0	987	52
Plaque28F06	-	-	-	-	-	-	-	-	-	-	-	-	-	-
Plaque28F07	CB_BanqueGMI1000Tn5EZ_Plaque28_0019_F07	1	validated	RSp0086, RSp0087	RSp	97328	97681	1368	2.3e-75	0.85	0.85	0	656	53
Plaque28F08	-	-	-	-	-	-	-	-	-	-	-	-	-	-
Plaque28F09	-	-	-	-	-	-	-	-	-	-	-	-	-	-
Plaque28F10	CB_BanqueGMI1000Tn5EZ_Plaque28_0020_F10	1	validated	RSc3436	RSc	3706184	3706988	2953	2.0e-168	0.83	0.83	0	997	81
Plaque28F11	CB_BanqueGMI1000Tn5EZ_Plaque28_0019_F11	1	validated	RSc1712	RSc	1829901	1830146	1094	2.8e-59	0.93	0.93	0	691	35
Plaque28F12	-	-	-	-	-	-	-	-	-	-	-	-	-	-
Plaque28G01	-	-	-	-	-	-	-	-	-	-	-	-	-	-
Plaque28G02	CB_BanqueGMI1000Tn5EZ_Plaque28_0020_G02	1	validated	RSc3178	RSc	3436655	3436834	884	6.0e-47	0.98	0.98	0	688	26
Plaque28G03	-	-	-	-	-	-	-	-	-	-	-	-	-	-
Plaque28G04	CB_BanqueGMI1000Tn5EZ_Plaque28_0020_G04	2	validated	RSp0003	RSp	3852	4096	911	7.5e-52	0.84	0.84	0	706	34
Plaque28G05	CB_BanqueGMI1000Tn5EZ_Plaque28_0019_G05	1	validated	RSc2176	RSc	2361170	2361299	554	1.4e-27	0.9	0.9	0	453	28
Plaque28G06	-	-	-	-	-	-	-	-	-	-	-	-	-	-
Plaque28G07	CB_BanqueGMI1000Tn5EZ_Plaque28_0019_G07	1	validated	RSc3437, RSc3438	RSc	3708989	3709182	762	8.7e-40	0.86	0.86	0	606	31
Plaque28G08	-	-	-	-	-	-	-	-	-	-	-	-	-	-
Plaque28G09	-	-	-	-	-	-	-	-	-	-	-	-	-	-
Plaque28G10	-	-	-	-	-	-	-	-	-	-	-	-	-	-
Plaque28G11	CB_BanqueGMI1000Tn5EZ_Plaque28_0019_G11	2	rejected : ambigious insertion due to a high score for the second hit	RSp1311	RSp	1663471	1663736	710	9.8e-37	0.71	0.71	0	1030	25
Plaque28G12	CB_BanqueGMI1000Tn5EZ_Plaque28_0020_G12	10	validated	RSc2816	RSc	3030755	3031140	1736	2.8e-122	0.93	0.93	0	787	48
Plaque28H01	CB_BanqueGMI1000Tn5EZ_Plaque28_0019_H01	1	validated	RSc0454	RSc	485952	486128	723	1.7e-37	0.88	0.88	0	638	27
Plaque28H02	-	-	-	-	-	-	-	-	-	-	-	-	-	-
Plaque28H03	CB_BanqueGMI1000Tn5EZ_Plaque28_0019_H03	1	validated	RSp0780	RSp	980530	980750	575	8.3e-29	0.7	0.7	0	868	25
Plaque28H04	CB_BanqueGMI1000Tn5EZ_Plaque28_0054_H04	1	validated	RSp0916	RSp	1155838	1155961	600	2.8e-30	0.98	0.98	0	348	35
Plaque28H05	CB_BanqueGMI1000Tn5EZ_Plaque28_0019_H05	1	rejected : too low blast score	RSc2176	RSc	2361146	2361313	500	2.1e-24	0.75	0.75	0	534	31
Plaque28H06	-	-	-	-	-	-	-	-	-	-	-	-	-	-
Plaque28H07	-	-	-	-	-	-	-	-	-	-	-	-	-	-
Plaque28H08	-	-	-	-	-	-	-	-	-	-	-	-	-	-
Plaque28H09	-	-	-	-	-	-	-	-	-	-	-	-	-	-
Plaque28H10	-	-	-	-	-	-	-	-	-	-	-	-	-	-
Plaque28H11	-	-	-	-	-	-	-	-	-	-	-	-	-	-
Plaque28H12	CB_BanqueGMI1000Tn5EZ_Plaque28_0020_H12	1	validated	RSc2123	RSc	2299668	2299826	684	3.3e-35	0.92	0.92	0	872	17
Plaque29A01	CB_BanqueGMI1000Tn5EZ_Plaque29_0041_A01	2	validated	RSc1335	RSc	1423045	1423267	623	4.9e-39	0.73	0.73	0	642	34
Plaque29A02	CB_BanqueGMI1000Tn5EZ_Plaque29_0042_A02	1	validated	RSc2614	RSc	2815752	2816261	2042	6.1e-115	0.87	0.87	0	936	54
Plaque29A03	CB_BanqueGMI1000Tn5EZ_Plaque29_0041_A03	2	validated	RSp0266, RSp0267	RSp	342220	342472	1101	9.3e-62	0.92	0.92	0	772	32
Plaque29A04	CB_BanqueGMI1000Tn5EZ_Plaque29_0042_A04	1	validated	RSc1116, RSc1117	RSc	1173662	1173854	829	1.0e-43	0.91	0.91	0	883	21
Plaque29A05	CB_BanqueGMI1000Tn5EZ_Plaque29_0041_A05	1	validated	RSc2805	RSc	3017300	3017614	885	5.2e-47	0.73	0.73	0	899	35
Plaque29A06	-	-	-	-	-	-	-	-	-	-	-	-	-	-
Plaque29A07	CB_BanqueGMI1000Tn5EZ_Plaque29_0041_A07	4	rejected : ambigious insertion due to a high score for the second hit	RS05738	RSc	1536103	1536307	975	2.7e-52	0.97	0.97	0	1042	19
Plaque29A08	CB_BanqueGMI1000Tn5EZ_Plaque29_0042_A08	1	validated	RSc2816	RSc	3030760	3030938	859	1.8e-45	0.97	0.97	0	727	24
Plaque29A09	CB_BanqueGMI1000Tn5EZ_Plaque29_0041_A09	4	validated	RSp0630, RSp0631	RSp	770264	770623	1306	2.9e-71	0.83	0.83	0	919	39
Plaque29A10	-	-	-	-	-	-	-	-	-	-	-	-	-	-
Plaque29A11	-	-	-	-	-	-	-	-	-	-	-	-	-	-
Plaque29A12	CB_BanqueGMI1000Tn5EZ_Plaque29_0042_A12	3	validated	inter gene hit	RSc	3455419	3455768	1332	3.0e-73	0.85	0.85	0	686	50
Plaque29B01	CB_BanqueGMI1000Tn5EZ_Plaque29_0041_B01	1	validated	RSc3438	RSc	3709537	3710382	3585	1.5e-205	0.9	0.9	0	1051	80
Plaque29B02	CB_BanqueGMI1000Tn5EZ_Plaque29_0042_B02	1	validated	RSc1116, RSc1117	RSc	1173657	1173846	515	2.8e-25	0.72	0.72	0	857	22
Plaque29B03	CB_BanqueGMI1000Tn5EZ_Plaque29_0041_B03	1	validated	RS05830	RSc	121540	122121	2806	8.4e-160	0.97	0.97	0	686	84
Plaque29B04	CB_BanqueGMI1000Tn5EZ_Plaque29_0042_B04	4	rejected : ambigious insertion due to a high score for the second hit	RS00481	RSc	3100189	3100326	523	9.4e-26	0.85	0.85	0	694	19
Plaque29B05	-	-	-	-	-	-	-	-	-	-	-	-	-	-
Plaque29B06	CB_BanqueGMI1000Tn5EZ_Plaque29_0042_B06	4	rejected : ambigious insertion due to a high score for the second hit	RS05737	RSc	1532763	1533377	2755	8.3e-157	0.93	0.93	0	965	63
Plaque29B07	-	-	-	-	-	-	-	-	-	-	-	-	-	-
Plaque29B08	CB_BanqueGMI1000Tn5EZ_Plaque29_0042_B08	1	validated	RSc3437, RSc3438	RSc	3708988	3709237	1144	3.2e-62	0.94	0.94	0	567	43
Plaque29B09	CB_BanqueGMI1000Tn5EZ_Plaque29_0041_B09	2	rejected : ambigious insertion due to a high score for the second hit	inter gene hit	RSc	3095459	3095726	954	2.7e-91	0.82	0.82	0	737	36
Plaque29B10	CB_BanqueGMI1000Tn5EZ_Plaque29_0042_B10	1	validated	RSc3437, RSc3438	RSc	3708986	3709164	791	1.7e-41	0.92	0.92	0	627	28
Plaque29B11	CB_BanqueGMI1000Tn5EZ_Plaque29_0041_B11	8	rejected : ambigious insertion due to a high score for the second hit	RSc1009	RSc	1059565	1060039	1976	4.5e-111	0.89	0.89	0	713	66
Plaque29B12	-	-	-	-	-	-	-	-	-	-	-	-	-	-
Plaque29C01	CB_BanqueGMI1000Tn5EZ_Plaque29_0041_C01	1	validated	RSc3106	RSc	3344124	3344432	1409	8.9e-78	0.94	0.94	0	571	53
Plaque29C02	-	-	-	-	-	-	-	-	-	-	-	-	-	-
Plaque29C03	CB_BanqueGMI1000Tn5EZ_Plaque29_0041_C03	1	validated	RSc3178	RSc	3436373	3436827	1925	4.5e-108	0.9	0.9	0	732	62
Plaque29C04	CB_BanqueGMI1000Tn5EZ_Plaque29_0042_C04	1	validated	RSc1494, RS05951	RSc	1598694	1598926	833	5.9e-44	0.82	0.82	0	743	31
Plaque29C05	CB_BanqueGMI1000Tn5EZ_Plaque29_0041_C05	1	validated	RSc3438	RSc	3709686	3710432	3151	4.6e-180	0.9	0.9	0	1088	68
Plaque29C06	CB_BanqueGMI1000Tn5EZ_Plaque29_0042_C06	4	validated	RS05959	RSp	687594	688008	1531	6.1e-85	0.84	0.84	0	956	43
Plaque29C07	-	-	-	-	-	-	-	-	-	-	-	-	-	-
Plaque29C08	-	-	-	-	-	-	-	-	-	-	-	-	-	-
Plaque29C09	CB_BanqueGMI1000Tn5EZ_Plaque29_0041_C09	1	validated	RSc0042	RSc	46222	46546	1107	4.8e-60	0.8	0.8	0	561	58
Plaque29C10	CB_BanqueGMI1000Tn5EZ_Plaque29_0042_C10	1	validated	RSp0686	RSp	873618	873863	1150	1.4e-62	0.95	0.95	0	831	29
Plaque29C11	CB_BanqueGMI1000Tn5EZ_Plaque29_0041_C11	2	validated	inter gene hit	RSc	3475892	3476015	516	1.0e-28	0.89	0.89	0	923	13
Plaque29C12	CB_BanqueGMI1000Tn5EZ_Plaque29_0042_C12	1	validated	RSc2227, RSc2228	RSc	2415935	2416187	717	3.8e-37	0.73	0.73	0	840	29
Plaque29D01	CB_BanqueGMI1000Tn5EZ_Plaque29_0041_D01	3	validated	RSp0747	RSp	936870	937026	683	6.2e-39	0.92	0.92	0	666	23
Plaque29D02	CB_BanqueGMI1000Tn5EZ_Plaque29_0042_D02	2	rejected : ambigious insertion due to a high score for the second hit	RSc2020	RSc	2198140	2198250	363	1.1e-28	0.78	0.78	0	787	14
Plaque29D03	CB_BanqueGMI1000Tn5EZ_Plaque29_0041_D03	1	validated	RSc0333	RSc	365878	366299	1662	1.2e-92	0.86	0.86	0	889	47
Plaque29D04	-	-	-	-	-	-	-	-	-	-	-	-	-	-
Plaque29D05	-	-	-	-	-	-	-	-	-	-	-	-	-	-
Plaque29D06	CB_BanqueGMI1000Tn5EZ_Plaque29_0042_D06	2	validated	RSc3436, RSc3437	RSc	3707596	3707845	952	1.5e-51	0.85	0.85	0	662	37
Plaque29D07	CB_BanqueGMI1000Tn5EZ_Plaque29_0041_D07	1	validated	RSc3437	RSc	3708243	3708706	1776	2.5e-99	0.85	0.85	0	1057	43
Plaque29D08	-	-	-	-	-	-	-	-	-	-	-	-	-	-
Plaque29D09	-	-	-	-	-	-	-	-	-	-	-	-	-	-
Plaque29D10	-	-	-	-	-	-	-	-	-	-	-	-	-	-
Plaque29D11	CB_BanqueGMI1000Tn5EZ_Plaque29_0041_D11	1	validated	RSp1581	RSp	1984794	1985037	844	1.3e-44	0.8	0.8	0	927	26
Plaque29D12	-	-	-	-	-	-	-	-	-	-	-	-	-	-
Plaque29E01	-	-	-	-	-	-	-	-	-	-	-	-	-	-
Plaque29E02	-	-	-	-	-	-	-	-	-	-	-	-	-	-
Plaque29E03	-	-	-	-	-	-	-	-	-	-	-	-	-	-
Plaque29E04	-	-	-	-	-	-	-	-	-	-	-	-	-	-
Plaque29E05	CB_BanqueGMI1000Tn5EZ_Plaque29_0041_E05	1	validated	RSc1494, RS05951	RSc	1598698	1598926	1009	2.7e-54	0.92	0.92	0	548	41
Plaque29E06	-	-	-	-	-	-	-	-	-	-	-	-	-	-
Plaque29E07	CB_BanqueGMI1000Tn5EZ_Plaque29_0041_E07	1	validated	RSc0106	RSc	123443	124098	2509	2.3e-142	0.86	0.86	0	759	87
Plaque29E08	-	-	-	-	-	-	-	-	-	-	-	-	-	-
Plaque29E09	CB_BanqueGMI1000Tn5EZ_Plaque29_0041_E09	1	validated	RSc2130	RSc	2312784	2313210	1094	2.8e-59	0.69	0.69	0	769	55
Plaque29E10	CB_BanqueGMI1000Tn5EZ_Plaque29_0042_E10	4	validated	RSc2598	RSc	2802545	2802794	1018	1.7e-87	0.88	0.88	0	861	29
Plaque29E11	-	-	-	-	-	-	-	-	-	-	-	-	-	-
Plaque29E12	CB_BanqueGMI1000Tn5EZ_Plaque29_0042_E12	1	validated	RSc2825	RSc	3039308	3039746	1955	7.8e-110	0.93	0.93	0	774	56
Plaque29F01	CB_BanqueGMI1000Tn5EZ_Plaque29_0041_F01	2	rejected : ambigious insertion due to a high score for the second hit	RSp1581	RSp	1984793	1985066	616	3.3e-31	0.65	0.65	0	703	38
Plaque29F02	CB_BanqueGMI1000Tn5EZ_Plaque29_0042_F02	1	validated	RSp0150	RSp	171411	171622	632	3.7e-32	0.76	0.76	0	877	24
Plaque29F03	CB_BanqueGMI1000Tn5EZ_Plaque29_0041_F03	2	rejected : ambigious insertion due to a high score for the second hit	RSc3021	RSc	3241474	3241630	652	2.5e-33	0.9	0.9	0	1002	15
Plaque29F04	-	-	-	-	-	-	-	-	-	-	-	-	-	-
Plaque29F05	CB_BanqueGMI1000Tn5EZ_Plaque29_0041_F05	1	validated	RSc1276	RSc	1360647	1360943	719	2.9e-37	0.68	0.68	0	829	35
Plaque29F06	CB_BanqueGMI1000Tn5EZ_Plaque29_0042_F06	2	rejected : ambigious insertion due to a high score for the second hit	RSp1327, RSp1328	RSp	1678040	1678249	936	5.3e-50	0.93	0.93	0	980	21
Plaque29F07	-	-	-	-	-	-	-	-	-	-	-	-	-	-
Plaque29F08	CB_BanqueGMI1000Tn5EZ_Plaque29_0042_F08	1	validated	inter gene hit	RSc	2547967	2548182	920	4.6e-49	0.9	0.9	0	764	28
Plaque29F09	CB_BanqueGMI1000Tn5EZ_Plaque29_0041_F09	2	rejected : ambigious insertion due to a high score for the second hit	RSp1327, RSp1328	RSp	1678043	1678225	857	2.3e-45	0.96	0.96	0	742	24
Plaque29F10	CB_BanqueGMI1000Tn5EZ_Plaque29_0042_F10	1	validated	RSp0086, RSp0087	RSp	97353	97681	1350	2.6e-74	0.89	0.89	0	636	51
Plaque29F11	CB_BanqueGMI1000Tn5EZ_Plaque29_0041_F11	2	validated	RSc2679, RSc2680	RSc	2888894	2889724	3612	4.0e-207	0.92	0.92	0	1034	79
Plaque29F12	CB_BanqueGMI1000Tn5EZ_Plaque29_0042_F12	29	rejected : ambigious insertion due to a high score for the second hit	RSc2660	RSc	2869801	2870064	1232	1.1e-123	0.95	0.95	0	789	33
Plaque29G01	CB_BanqueGMI1000Tn5EZ_Plaque29_0041_G01	1	validated	RSc3103	RSc	3341741	3341957	755	2.2e-39	0.81	0.81	0	891	24
Plaque29G02	-	-	-	-	-	-	-	-	-	-	-	-	-	-
Plaque29G03	CB_BanqueGMI1000Tn5EZ_Plaque29_0041_G03	1	validated	RSc1342	RSc	1429568	1429951	1730	1.3e-96	0.94	0.94	0	762	50
Plaque29G04	CB_BanqueGMI1000Tn5EZ_Plaque29_0042_G04	10	validated	RS05872	RSp	101186	101607	1894	6.9e-159	0.93	0.93	0	856	49
Plaque29G05	-	-	-	-	-	-	-	-	-	-	-	-	-	-
Plaque29G06	-	-	-	-	-	-	-	-	-	-	-	-	-	-
Plaque29G07	-	-	-	-	-	-	-	-	-	-	-	-	-	-
Plaque29G08	CB_BanqueGMI1000Tn5EZ_Plaque29_0042_G08	1	validated	RSc1069	RSc	1121719	1121938	704	2.2e-36	0.78	0.78	0	746	30
Plaque29G09	CB_BanqueGMI1000Tn5EZ_Plaque29_0041_G09	1	validated	RSp1581	RSp	1984793	1984928	630	4.9e-32	0.95	0.95	0	959	13
Plaque29G10	CB_BanqueGMI1000Tn5EZ_Plaque29_0042_G10	1	validated	RSc2072	RSc	2245302	2245425	538	1.2e-26	0.91	0.91	0	528	23
Plaque29G11	CB_BanqueGMI1000Tn5EZ_Plaque29_0041_G11	1	validated	RSc0724	RSc	771101	771303	687	2.2e-35	0.8	0.8	0	1019	19
Plaque29G12	CB_BanqueGMI1000Tn5EZ_Plaque29_0042_G12	1	validated	RSc3436	RSc	3706075	3706402	1640	2.4e-91	1	1	0	577	56
Plaque29H01	CB_BanqueGMI1000Tn5EZ_Plaque29_0041_H01	2	rejected : ambigious insertion due to a high score for the second hit	RSp1329	RSp	1680102	1680464	1345	5.1e-74	0.84	0.84	0	788	45
Plaque29H02	CB_BanqueGMI1000Tn5EZ_Plaque29_0042_H02	2	validated	RSc1563	RSc	1678819	1679290	1452	4.2e-84	0.76	0.76	0	802	58
Plaque29H03	CB_BanqueGMI1000Tn5EZ_Plaque29_0041_H03	2	validated	RSc3437, RSc3438	RSc	3708869	3709188	925	4.7e-60	0.75	0.75	0	1013	31
Plaque29H04	-	-	-	-	-	-	-	-	-	-	-	-	-	-
Plaque29H05	CB_BanqueGMI1000Tn5EZ_Plaque29_0041_H05	2	validated	RSc3437, RSc3438	RSc	3708988	3709179	770	6.1e-42	0.88	0.88	0	817	23
Plaque29H06	CB_BanqueGMI1000Tn5EZ_Plaque29_0042_H06	1	validated	RSc1174	RSc	1234417	1234640	808	1.7e-42	0.83	0.83	0	610	36
Plaque29H07	-	-	-	-	-	-	-	-	-	-	-	-	-	-
Plaque29H08	CB_BanqueGMI1000Tn5EZ_Plaque29_0042_H08	1	validated	RSc2257	RSc	2449583	2449812	1150	1.4e-62	1	1	0	624	36
Plaque29H09	CB_BanqueGMI1000Tn5EZ_Plaque29_0041_H09	1	validated	RSc2130	RSc	2312951	2313207	1085	9.4e-59	0.9	0.9	0	976	26
Plaque29H10	CB_BanqueGMI1000Tn5EZ_Plaque29_0042_H10	1	validated	RSp0282	RSp	365057	365786	2254	2.2e-127	0.76	0.76	0	974	74
Plaque29H11	CB_BanqueGMI1000Tn5EZ_Plaque29_0041_H11	1	validated	RSc2816	RSc	3030340	3030605	1148	1.9e-62	0.92	0.92	0	690	38
Plaque29H12	-	-	-	-	-	-	-	-	-	-	-	-	-	-
Plaque30A01	CB_BanqueGMI1000Tn5EZ_Plaque30_0038_A01	1	validated	RSp0356	RSp	461904	462341	1994	4.0e-112	0.94	0.94	0	824	53
Plaque30A02	-	-	-	-	-	-	-	-	-	-	-	-	-	-
Plaque30A03	CB_BanqueGMI1000Tn5EZ_Plaque30_0038_A03	10	rejected : ambigious insertion due to a high score for the second hit	RSc2176	RSc	2361129	2361299	671	1.9e-34	0.86	0.86	0	699	24
Plaque30A04	-	-	-	-	-	-	-	-	-	-	-	-	-	-
Plaque30A05	-	-	-	-	-	-	-	-	-	-	-	-	-	-
Plaque30A06	-	-	-	-	-	-	-	-	-	-	-	-	-	-
Plaque30A07	CB_BanqueGMI1000Tn5EZ_Plaque30_0038_A07	1	validated	RSc0092	RSc	105744	105897	568	2.1e-28	0.83	0.83	0	435	34
Plaque30A08	-	-	-	-	-	-	-	-	-	-	-	-	-	-
Plaque30A09	CB_BanqueGMI1000Tn5EZ_Plaque30_0038_A09	1	validated	RSc3438	RSc	3709362	3710123	3134	4.6e-179	0.89	0.89	0	952	79
Plaque30A10	CB_BanqueGMI1000Tn5EZ_Plaque30_0039_A10	1	validated	RSc1407, RSc1408	RSc	1506765	1507324	2464	1.0e-139	0.93	0.93	0	992	56
Plaque30A11	CB_BanqueGMI1000Tn5EZ_Plaque30_0038_A11	1	validated	RSc1957	RSc	2136777	2137052	1096	2.1e-59	0.87	0.87	0	656	41
Plaque30A12	-	-	-	-	-	-	-	-	-	-	-	-	-	-
Plaque30B01	-	-	-	-	-	-	-	-	-	-	-	-	-	-
Plaque30B02	-	-	-	-	-	-	-	-	-	-	-	-	-	-
Plaque30B03	CB_BanqueGMI1000Tn5EZ_Plaque30_0038_B03	10	rejected : ambigious insertion due to a high score for the second hit	RSc2176	RSc	2361116	2361299	625	9.6e-32	0.8	0.8	0	485	37
Plaque30B04	CB_BanqueGMI1000Tn5EZ_Plaque30_0039_B04	1	validated	RSc2239	RSc	2432333	2432931	2744	3.7e-156	0.95	0.95	0	767	77
Plaque30B05	CB_BanqueGMI1000Tn5EZ_Plaque30_0038_B05	1	validated	RSc3249, RSc3250	RSc	3505285	3505770	1231	2.5e-67	0.7	0.7	0	956	50
Plaque30B06	-	-	-	-	-	-	-	-	-	-	-	-	-	-
Plaque30B07	CB_BanqueGMI1000Tn5EZ_Plaque30_0038_B07	1	validated	RSc0010	RSc	9718	9908	604	1.6e-30	0.78	0.78	0	854	22
Plaque30B08	-	-	-	-	-	-	-	-	-	-	-	-	-	-
Plaque30B09	CB_BanqueGMI1000Tn5EZ_Plaque30_0038_B09	3	validated	RSc1739	RSc	1861639	1861900	1310	1.9e-70	1	1	0	668	38
Plaque30B10	CB_BanqueGMI1000Tn5EZ_Plaque30_0039_B10	3	validated	RSc0554	RSc	599144	599525	1566	1.1e-95	0.88	0.88	0	797	47
Plaque30B11	CB_BanqueGMI1000Tn5EZ_Plaque30_0038_B11	1	validated	RSc3178	RSc	3436470	3436830	1297	3.4e-71	0.82	0.82	0	654	55
Plaque30B12	CB_BanqueGMI1000Tn5EZ_Plaque30_0039_B12	1	validated	RSc3043	RSc	3280394	3280824	1953	1.0e-109	0.94	0.94	0	669	64
Plaque30C01	CB_BanqueGMI1000Tn5EZ_Plaque30_0038_C01	1	validated	RSp0982	RSp	1237746	1237895	686	2.5e-35	0.94	0.94	0	439	34
Plaque30C02	-	-	-	-	-	-	-	-	-	-	-	-	-	-
Plaque30C03	-	-	-	-	-	-	-	-	-	-	-	-	-	-
Plaque30C04	-	-	-	-	-	-	-	-	-	-	-	-	-	-
Plaque30C05	CB_BanqueGMI1000Tn5EZ_Plaque30_0038_C05	3	validated	RS05933	RSp	1430536	1430866	1527	1.1e-84	0.95	0.95	0	787	41
Plaque30C06	-	-	-	-	-	-	-	-	-	-	-	-	-	-
Plaque30C07	CB_BanqueGMI1000Tn5EZ_Plaque30_0038_C07	1	validated	RSc0482	RSc	518799	519051	1265	2.5e-69	1	1	0	710	35
Plaque30C08	CB_BanqueGMI1000Tn5EZ_Plaque30_0039_C08	1	validated	RSc2464, RSc2465	RSc	2674354	2674579	922	3.5e-49	0.88	0.88	0	429	52
Plaque30C09	CB_BanqueGMI1000Tn5EZ_Plaque30_0038_C09	2	validated	RSc3125	RSc	3368966	3369572	2386	5.8e-139	0.86	0.86	0	947	63
Plaque30C10	CB_BanqueGMI1000Tn5EZ_Plaque30_0039_C10	1	validated	RSp0860	RSp	1087481	1087681	543	6.3e-27	0.71	0.71	0	997	19
Plaque30C11	-	-	-	-	-	-	-	-	-	-	-	-	-	-
Plaque30C12	-	-	-	-	-	-	-	-	-	-	-	-	-	-
Plaque30D01	-	-	-	-	-	-	-	-	-	-	-	-	-	-
Plaque30D02	-	-	-	-	-	-	-	-	-	-	-	-	-	-
Plaque30D03	CB_BanqueGMI1000Tn5EZ_Plaque30_0038_D03	1	validated	RSc2227, RSc2228	RSc	2415940	2416147	896	1.2e-47	0.91	0.91	0	527	39
Plaque30D04	-	-	-	-	-	-	-	-	-	-	-	-	-	-
Plaque30D05	CB_BanqueGMI1000Tn5EZ_Plaque30_0038_D05	1	validated	RSp1632, RSp1633	RSp	2051651	2051845	736	2.9e-38	0.85	0.85	0	761	25
Plaque30D06	CB_BanqueGMI1000Tn5EZ_Plaque30_0039_D06	1	validated	RSc2888	RSc	3115248	3115785	2166	3.2e-122	0.88	0.88	0	715	75
Plaque30D07	CB_BanqueGMI1000Tn5EZ_Plaque30_0038_D07	2	validated	RSc0727	RSc	775436	775698	794	4.4e-45	0.76	0.76	0	826	31
Plaque30D08	-	-	-	-	-	-	-	-	-	-	-	-	-	-
Plaque30D09	-	-	-	-	-	-	-	-	-	-	-	-	-	-
Plaque30D10	CB_BanqueGMI1000Tn5EZ_Plaque30_0039_D10	1	validated	RSc2659	RSc	2869365	2869547	635	2.5e-32	0.8	0.8	0	947	19
Plaque30D11	CB_BanqueGMI1000Tn5EZ_Plaque30_0038_D11	2	validated	RSc3250, RSc3251	RSc	3505907	3506347	1413	5.2e-78	0.78	0.78	0	744	59
Plaque30D12	CB_BanqueGMI1000Tn5EZ_Plaque30_0039_D12	15	validated	RSc0915	RSc	967332	967752	1574	8.6e-116	0.84	0.84	0	953	44
Plaque30E01	CB_BanqueGMI1000Tn5EZ_Plaque30_0038_E01	1	validated	RSc3438	RSc	3709293	3710123	3196	1.1e-182	0.85	0.85	0	953	86
Plaque30E02	CB_BanqueGMI1000Tn5EZ_Plaque30_0039_E02	1	validated	RSp0003	RSp	3851	4034	620	1.9e-31	0.79	0.79	0	784	23
Plaque30E03	-	-	-	-	-	-	-	-	-	-	-	-	-	-
Plaque30E04	-	-	-	-	-	-	-	-	-	-	-	-	-	-
Plaque30E05	-	-	-	-	-	-	-	-	-	-	-	-	-	-
Plaque30E06	CB_BanqueGMI1000Tn5EZ_Plaque30_0039_E06	1	validated	RSc3118	RSc	3357443	3357720	910	1.8e-48	0.79	0.79	0	759	36
Plaque30E07	CB_BanqueGMI1000Tn5EZ_Plaque30_0038_E07	3	validated	RSc1942	RSc	2116013	2116659	2721	8.2e-155	0.9	0.9	0	766	84
Plaque30E08	CB_BanqueGMI1000Tn5EZ_Plaque30_0039_E08	1	validated	RSc2703	RSc	2909576	2910260	2501	6.8e-142	0.83	0.83	0	1015	67
Plaque30E09	CB_BanqueGMI1000Tn5EZ_Plaque30_0038_E09	1	validated	RSc3178	RSc	3436528	3436827	1252	1.5e-68	0.89	0.89	0	496	60
Plaque30E10	-	-	-	-	-	-	-	-	-	-	-	-	-	-
Plaque30E11	-	-	-	-	-	-	-	-	-	-	-	-	-	-
Plaque30E12	-	-	-	-	-	-	-	-	-	-	-	-	-	-
Plaque30F01	CB_BanqueGMI1000Tn5EZ_Plaque30_0038_F01	1	validated	RSc0688	RSc	736709	736824	524	8.2e-26	0.93	0.93	0	712	16
Plaque30F02	-	-	-	-	-	-	-	-	-	-	-	-	-	-
Plaque30F03	-	-	-	-	-	-	-	-	-	-	-	-	-	-
Plaque30F04	CB_BanqueGMI1000Tn5EZ_Plaque30_0039_F04	1	validated	RSc2129	RSc	2309451	2309656	823	2.3e-43	0.87	0.87	0	323	62
Plaque30F05	-	-	-	-	-	-	-	-	-	-	-	-	-	-
Plaque30F06	-	-	-	-	-	-	-	-	-	-	-	-	-	-
Plaque30F07	-	-	-	-	-	-	-	-	-	-	-	-	-	-
Plaque30F08	-	-	-	-	-	-	-	-	-	-	-	-	-	-
Plaque30F09	-	-	-	-	-	-	-	-	-	-	-	-	-	-
Plaque30F10	CB_BanqueGMI1000Tn5EZ_Plaque30_0039_F10	1	validated	RSc1626	RSc	1746343	1746623	1293	5.8e-71	0.95	0.95	0	635	44
Plaque30F11	CB_BanqueGMI1000Tn5EZ_Plaque30_0038_F11	1	validated	RSp1171	RSp	1475184	1475404	571	1.4e-28	0.7	0.7	0	901	24
Plaque30F12	CB_BanqueGMI1000Tn5EZ_Plaque30_0039_F12	1	validated	RSp0559	RSp	702255	702468	552	1.9e-27	0.7	0.7	0	1004	21
Plaque30G01	-	-	-	-	-	-	-	-	-	-	-	-	-	-
Plaque30G02	-	-	-	-	-	-	-	-	-	-	-	-	-	-
Plaque30G03	-	-	-	-	-	-	-	-	-	-	-	-	-	-
Plaque30G04	-	-	-	-	-	-	-	-	-	-	-	-	-	-
Plaque30G05	CB_BanqueGMI1000Tn5EZ_Plaque30_0038_G05	1	validated	RSp1169	RSp	1472664	1472851	508	7.1e-25	0.71	0.71	0	637	29
Plaque30G06	-	-	-	-	-	-	-	-	-	-	-	-	-	-
Plaque30G07	CB_BanqueGMI1000Tn5EZ_Plaque30_0038_G07	10	rejected : ambigious insertion due to a high score for the second hit	RSc2176	RSc	2360851	2361285	774	1.7e-40	0.62	0.62	0.01	929	47
Plaque30G08	-	-	-	-	-	-	-	-	-	-	-	-	-	-
Plaque30G09	CB_BanqueGMI1000Tn5EZ_Plaque30_0038_G09	11	rejected : ambigious insertion due to a high score for the second hit	RSc2176	RSc	2361084	2361299	1080	1.1e-68	1	1	0	975	22
Plaque30G10	-	-	-	-	-	-	-	-	-	-	-	-	-	-
Plaque30G11	CB_BanqueGMI1000Tn5EZ_Plaque30_0038_G11	2	validated	RSp1202	RSp	1529479	1529961	1727	1.9e-96	0.83	0.83	0	921	53
Plaque30G12	-	-	-	-	-	-	-	-	-	-	-	-	-	-
Plaque30H01	-	-	-	-	-	-	-	-	-	-	-	-	-	-
Plaque30H02	CB_BanqueGMI1000Tn5EZ_Plaque30_0039_H02	1	validated	RSc0079	RSc	92001	92425	1832	1.3e-102	0.92	0.92	0	945	45
Plaque30H03	CB_BanqueGMI1000Tn5EZ_Plaque30_0038_H03	1	validated	RSc1165	RSc	1223155	1223401	775	1.5e-40	0.76	0.76	0	601	41
Plaque30H04	CB_BanqueGMI1000Tn5EZ_Plaque30_0039_H04	1	validated	RSc3436, RSc3437	RSc	3707431	3707854	2048	2.7e-115	0.97	0.97	0	834	50
Plaque30H05	CB_BanqueGMI1000Tn5EZ_Plaque30_0038_H05	1	validated	RSc2176	RSc	2361168	2361300	535	1.9e-26	0.87	0.87	0	732	18
Plaque30H06	CB_BanqueGMI1000Tn5EZ_Plaque30_0039_H06	1	validated	RSc3436	RSc	3706079	3706400	1595	1.1e-88	0.99	0.99	0	856	37
Plaque30H07	-	-	-	-	-	-	-	-	-	-	-	-	-	-
Plaque30H08	CB_BanqueGMI1000Tn5EZ_Plaque30_0039_H08	14	validated	RS05872	RSp	101286	101604	1239	8.6e-68	0.86	0.86	0	551	57
Plaque30H09	CB_BanqueGMI1000Tn5EZ_Plaque30_0038_H09	1	validated	RSc3178	RSc	3436668	3436830	679	6.5e-35	0.89	0.89	0	948	17
Plaque30H10	-	-	-	-	-	-	-	-	-	-	-	-	-	-
Plaque30H11	CB_BanqueGMI1000Tn5EZ_Plaque30_0038_H11	2	validated	RSc1276	RSc	1360544	1360945	1191	9.9e-64	0.75	0.75	0	917	43
Plaque30H12	-	-	-	-	-	-	-	-	-	-	-	-	-	-
Plaque31A01	-	-	-	-	-	-	-	-	-	-	-	-	-	-
Plaque31A02	CB_BanqueGMI1000Tn5EZ_Plaque31_0041_A02	1	validated	RSc2129	RSc	2309440	2309574	527	5.5e-26	0.86	0.86	0	554	24
Plaque31A03	-	-	-	-	-	-	-	-	-	-	-	-	-	-
Plaque31A04	CB_BanqueGMI1000Tn5EZ_Plaque31_0041_A04	1	validated	RSc0553	RSc	598522	598742	1057	4.2e-57	0.97	0.97	0	608	36
Plaque31A05	-	-	-	-	-	-	-	-	-	-	-	-	-	-
Plaque31A06	-	-	-	-	-	-	-	-	-	-	-	-	-	-
Plaque31A07	-	-	-	-	-	-	-	-	-	-	-	-	-	-
Plaque31A08	-	-	-	-	-	-	-	-	-	-	-	-	-	-
Plaque31A09	-	-	-	-	-	-	-	-	-	-	-	-	-	-
Plaque31A10	-	-	-	-	-	-	-	-	-	-	-	-	-	-
Plaque31A11	CB_BanqueGMI1000Tn5EZ_Plaque31_0040_A11	1	validated	RSc0225, RSc0226	RSc	248169	248379	667	3.3e-34	0.77	0.77	0	570	37
Plaque31A12	-	-	-	-	-	-	-	-	-	-	-	-	-	-
Plaque31B01	-	-	-	-	-	-	-	-	-	-	-	-	-	-
Plaque31B02	-	-	-	-	-	-	-	-	-	-	-	-	-	-
Plaque31B03	-	-	-	-	-	-	-	-	-	-	-	-	-	-
Plaque31B04	-	-	-	-	-	-	-	-	-	-	-	-	-	-
Plaque31B05	-	-	-	-	-	-	-	-	-	-	-	-	-	-
Plaque31B06	CB_BanqueGMI1000Tn5EZ_Plaque31_0041_B06	12	rejected : ambigious insertion due to a high score for the second hit	RSc2176	RSc	2361072	2361299	940	3.1e-50	0.89	0.89	0	512	44
Plaque31B07	CB_BanqueGMI1000Tn5EZ_Plaque31_0040_B07	2	validated	RSc3438	RSc	3709072	3709336	838	3.0e-44	0.77	0.77	0	943	27
Plaque31B08	CB_BanqueGMI1000Tn5EZ_Plaque31_0041_B08	1	validated	RSc3022	RSc	3243265	3243386	504	1.2e-24	0.89	0.89	0	880	13
Plaque31B09	-	-	-	-	-	-	-	-	-	-	-	-	-	-
Plaque31B10	-	-	-	-	-	-	-	-	-	-	-	-	-	-
Plaque31B11	CB_BanqueGMI1000Tn5EZ_Plaque31_0040_B11	2	rejected : ambigious insertion due to a high score for the second hit	RSp0046	RSp	50312	50515	684	3.3e-35	0.79	0.79	0	526	38
Plaque31B12	CB_BanqueGMI1000Tn5EZ_Plaque31_0041_B12	1	validated	inter gene hit	RSc	1390577	1390759	875	2.0e-46	0.97	0.97	0	663	27
Plaque31C01	-	-	-	-	-	-	-	-	-	-	-	-	-	-
Plaque31C02	CB_BanqueGMI1000Tn5EZ_Plaque31_0041_C02	1	validated	RSp0130	RSp	151691	151944	1082	1.4e-58	0.9	0.9	0	383	65
Plaque31C03	-	-	-	-	-	-	-	-	-	-	-	-	-	-
Plaque31C04	-	-	-	-	-	-	-	-	-	-	-	-	-	-
Plaque31C05	-	-	-	-	-	-	-	-	-	-	-	-	-	-
Plaque31C06	CB_BanqueGMI1000Tn5EZ_Plaque31_0041_C06	4	rejected : ambigious insertion due to a high score for the second hit	RSp1304	RSp	1653746	1654273	1717	2.5e-106	0.79	0.79	0	1026	51
Plaque31C07	-	-	-	-	-	-	-	-	-	-	-	-	-	-
Plaque31C08	-	-	-	-	-	-	-	-	-	-	-	-	-	-
Plaque31C09	CB_BanqueGMI1000Tn5EZ_Plaque31_0040_C09	2	rejected : ambigious insertion due to a high score for the second hit	RSc3250, RSc3251	RSc	3506016	3506348	833	3.3e-78	0.7	0.7	0	753	44
Plaque31C10	CB_BanqueGMI1000Tn5EZ_Plaque31_0041_C10	1	validated	RSc2384	RSc	2592510	2592795	1035	8.1e-56	0.83	0.83	0	795	35
Plaque31C11	CB_BanqueGMI1000Tn5EZ_Plaque31_0040_C11	1	validated	RSc0362	RSc	392130	392548	1588	2.8e-88	0.85	0.85	0	861	48
Plaque31C12	CB_BanqueGMI1000Tn5EZ_Plaque31_0041_C12	1	validated	RSp0542, RSp0543	RSp	685118	685560	1965	2.0e-110	0.93	0.93	0	750	59
Plaque31D01	CB_BanqueGMI1000Tn5EZ_Plaque31_0040_D01	1	validated	RSc1910	RSc	2092203	2092531	571	1.4e-28	0.59	0.59	0	792	41
Plaque31D02	CB_BanqueGMI1000Tn5EZ_Plaque31_0041_D02	4	rejected : ambigious insertion due to a high score for the second hit	RS06158, RS05737	RSc	1532492	1533307	3283	8.2e-188	0.88	0.88	0	979	83
Plaque31D03	CB_BanqueGMI1000Tn5EZ_Plaque31_0040_D03	1	validated	RSp0262	RSp	338457	338813	1135	1.1e-61	0.77	0.77	0	738	48
Plaque31D04	CB_BanqueGMI1000Tn5EZ_Plaque31_0041_D04	1	validated	RSc2358	RSc	2560700	2560876	685	2.9e-35	0.85	0.85	0	662	26
Plaque31D05	-	-	-	-	-	-	-	-	-	-	-	-	-	-
Plaque31D06	CB_BanqueGMI1000Tn5EZ_Plaque31_0041_D06	3	validated	RSp0835, RSp0836	RSp	1056484	1056882	1420	4.2e-78	0.83	0.83	0	773	51
Plaque31D07	CB_BanqueGMI1000Tn5EZ_Plaque31_0040_D07	1	validated	RSc0106	RSc	124617	125282	2685	1.1e-152	0.88	0.88	0	944	70
Plaque31D08	CB_BanqueGMI1000Tn5EZ_Plaque31_0041_D08	13	rejected : ambigious insertion due to a high score for the second hit	RSc2176	RSc	2361048	2361299	1053	7.1e-57	0.9	0.9	0	405	61
Plaque31D09	-	-	-	-	-	-	-	-	-	-	-	-	-	-
Plaque31D10	CB_BanqueGMI1000Tn5EZ_Plaque31_0041_D10	1	validated	RSc2358	RSc	2560700	2560905	812	1.0e-42	0.86	0.86	0	755	27
Plaque31D11	-	-	-	-	-	-	-	-	-	-	-	-	-	-
Plaque31D12	CB_BanqueGMI1000Tn5EZ_Plaque31_0041_D12	1	validated	RSc2353, RSc2354	RSc	2553021	2553141	605	1.4e-30	1	1	0	688	17
Plaque31E01	CB_BanqueGMI1000Tn5EZ_Plaque31_0040_E01	1	validated	RSc3437, RSc3438	RSc	3708979	3709179	827	1.3e-43	0.89	0.89	0	442	45
Plaque31E02	-	-	-	-	-	-	-	-	-	-	-	-	-	-
Plaque31E03	CB_BanqueGMI1000Tn5EZ_Plaque31_0040_E03	18	rejected : ambigious insertion due to a high score for the second hit	RSc0103, RSc0104	RSc	118612	119030	1445	6.5e-95	0.81	0.81	0	943	45
Plaque31E04	CB_BanqueGMI1000Tn5EZ_Plaque31_0041_E04	1	validated	RSc3186, RSc3187	RSc	3446357	3446852	1540	1.8e-85	0.77	0.77	0	922	54
Plaque31E05	-	-	-	-	-	-	-	-	-	-	-	-	-	-
Plaque31E06	CB_BanqueGMI1000Tn5EZ_Plaque31_0041_E06	1	validated	RSp0003	RSp	3839	4062	1022	4.7e-55	0.94	0.94	0	641	34
Plaque31E07	CB_BanqueGMI1000Tn5EZ_Plaque31_0040_E07	3	validated	RSc1942	RSc	2116011	2116565	2023	7.9e-114	0.83	0.83	0	764	72
Plaque31E08	-	-	-	-	-	-	-	-	-	-	-	-	-	-
Plaque31E09	-	-	-	-	-	-	-	-	-	-	-	-	-	-
Plaque31E10	CB_BanqueGMI1000Tn5EZ_Plaque31_0041_E10	1	validated	RSc1595	RSc	1711016	1711224	649	3.8e-33	0.76	0.76	0	780	26
Plaque31E11	-	-	-	-	-	-	-	-	-	-	-	-	-	-
Plaque31E12	-	-	-	-	-	-	-	-	-	-	-	-	-	-
Plaque31F01	-	-	-	-	-	-	-	-	-	-	-	-	-	-
Plaque31F02	-	-	-	-	-	-	-	-	-	-	-	-	-	-
Plaque31F03	CB_BanqueGMI1000Tn5EZ_Plaque31_0040_F03	1	validated	RSp0130	RSp	151694	152052	1755	4.3e-98	0.98	0.98	0	638	55
Plaque31F04	-	-	-	-	-	-	-	-	-	-	-	-	-	-
Plaque31F05	CB_BanqueGMI1000Tn5EZ_Plaque31_0040_F05	1	validated	RSc0505	RSc	539506	539736	1035	8.1e-56	0.93	0.93	0	721	31
Plaque31F06	CB_BanqueGMI1000Tn5EZ_Plaque31_0041_F06	1	validated	inter gene hit	RSc	3030792	3030939	676	9.8e-35	0.94	0.94	0	756	19
Plaque31F07	CB_BanqueGMI1000Tn5EZ_Plaque31_0040_F07	13	rejected : ambigious insertion due to a high score for the second hit	RSc2176	RSc	2361072	2361300	899	7.9e-48	0.86	0.86	0	601	38
Plaque31F08	-	-	-	-	-	-	-	-	-	-	-	-	-	-
Plaque31F09	-	-	-	-	-	-	-	-	-	-	-	-	-	-
Plaque31F10	-	-	-	-	-	-	-	-	-	-	-	-	-	-
Plaque31F11	CB_BanqueGMI1000Tn5EZ_Plaque31_0040_F11	1	validated	RSc1145	RSc	1200721	1200924	524	8.2e-26	0.69	0.69	0	822	24
Plaque31F12	-	-	-	-	-	-	-	-	-	-	-	-	-	-
Plaque31G01	-	-	-	-	-	-	-	-	-	-	-	-	-	-
Plaque31G02	-	-	-	-	-	-	-	-	-	-	-	-	-	-
Plaque31G03	-	-	-	-	-	-	-	-	-	-	-	-	-	-
Plaque31G04	CB_BanqueGMI1000Tn5EZ_Plaque31_0041_G04	2	validated	RSp0763	RSp	964305	964680	1238	7.0e-76	0.78	0.78	0	833	44
Plaque31G05	CB_BanqueGMI1000Tn5EZ_Plaque31_0040_G05	2	rejected : ambigious insertion due to a high score for the second hit	RSp1311	RSp	1663606	1663731	526	6.3e-26	0.89	0.89	0	620	20
Plaque31G06	-	-	-	-	-	-	-	-	-	-	-	-	-	-
Plaque31G07	CB_BanqueGMI1000Tn5EZ_Plaque31_0040_G07	1	validated	RSc1713	RSc	1830398	1830572	671	1.9e-34	0.85	0.85	0	966	18
Plaque31G08	-	-	-	-	-	-	-	-	-	-	-	-	-	-
Plaque31G09	-	-	-	-	-	-	-	-	-	-	-	-	-	-
Plaque31G10	CB_BanqueGMI1000Tn5EZ_Plaque31_0041_G10	1	validated	inter gene hit	RSp	1529271	1530012	2532	1.0e-143	0.81	0.81	0.01	974	75
Plaque31G11	CB_BanqueGMI1000Tn5EZ_Plaque31_0040_G11	1	validated	RSc0568	RSc	612585	612756	624	1.1e-31	0.83	0.83	0	674	25
Plaque31G12	CB_BanqueGMI1000Tn5EZ_Plaque31_0041_G12	2	validated	RSc2176	RSc	2361130	2361302	529	3.0e-25	0.75	0.75	0	498	34
Plaque31H01	CB_BanqueGMI1000Tn5EZ_Plaque31_0040_H01	1	validated	inter gene hit	RSc	3455419	3455524	504	1.2e-24	0.97	0.97	0	606	17
Plaque31H02	-	-	-	-	-	-	-	-	-	-	-	-	-	-
Plaque31H03	-	-	-	-	-	-	-	-	-	-	-	-	-	-
Plaque31H04	CB_BanqueGMI1000Tn5EZ_Plaque31_0041_H04	1	validated	RSp1374	RSp	1728968	1729151	808	1.7e-42	0.92	0.92	0	503	36
Plaque31H05	-	-	-	-	-	-	-	-	-	-	-	-	-	-
Plaque31H06	CB_BanqueGMI1000Tn5EZ_Plaque31_0041_H06	1	validated	inter gene hit	RSp	1431911	1432074	504	1.2e-24	0.78	0.78	0	442	37
Plaque31H07	CB_BanqueGMI1000Tn5EZ_Plaque31_0040_H07	1	validated	RSc2816	RSc	3030757	3031166	1662	1.2e-92	0.88	0.88	0	631	64
Plaque31H08	CB_BanqueGMI1000Tn5EZ_Plaque31_0041_H08	1	validated	RS04883	RSc	625457	625768	1454	2.0e-80	0.95	0.95	0	652	47
Plaque31H09	-	-	-	-	-	-	-	-	-	-	-	-	-	-
Plaque31H10	-	-	-	-	-	-	-	-	-	-	-	-	-	-
Plaque31H11	-	-	-	-	-	-	-	-	-	-	-	-	-	-
Plaque31H12	-	-	-	-	-	-	-	-	-	-	-	-	-	-
Plaque32A01	-	-	-	-	-	-	-	-	-	-	-	-	-	-
Plaque32A02	CB_BanqueGMI1000Tn5EZ_Plaque32_0043_A02	6	validated	RS06183	RSc	942552	943269	3237	4.1e-185	0.94	0.94	0	880	81
Plaque32A03	-	-	-	-	-	-	-	-	-	-	-	-	-	-
Plaque32A04	-	-	-	-	-	-	-	-	-	-	-	-	-	-
Plaque32A05	CB_BanqueGMI1000Tn5EZ_Plaque32_0042_A05	1	validated	RSc0191	RSc	211997	212264	924	2.7e-49	0.8	0.8	0	742	36
Plaque32A06	-	-	-	-	-	-	-	-	-	-	-	-	-	-
Plaque32A07	-	-	-	-	-	-	-	-	-	-	-	-	-	-
Plaque32A08	-	-	-	-	-	-	-	-	-	-	-	-	-	-
Plaque32A09	CB_BanqueGMI1000Tn5EZ_Plaque32_0042_A09	1	validated	RSp1520	RSp	1902651	1902845	554	1.4e-27	0.73	0.73	0	647	29
Plaque32A10	-	-	-	-	-	-	-	-	-	-	-	-	-	-
Plaque32A11	-	-	-	-	-	-	-	-	-	-	-	-	-	-
Plaque32A12	-	-	-	-	-	-	-	-	-	-	-	-	-	-
Plaque32B01	-	-	-	-	-	-	-	-	-	-	-	-	-	-
Plaque32B02	-	-	-	-	-	-	-	-	-	-	-	-	-	-
Plaque32B03	CB_BanqueGMI1000Tn5EZ_Plaque32_0042_B03	1	validated	RSp0753	RSp	948506	948865	882	7.8e-47	0.7	0.7	0	761	48
Plaque32B04	CB_BanqueGMI1000Tn5EZ_Plaque32_0043_B04	1	validated	RSc2437	RSc	2643707	2643908	638	1.7e-32	0.77	0.77	0	971	20
Plaque32B05	-	-	-	-	-	-	-	-	-	-	-	-	-	-
Plaque32B06	-	-	-	-	-	-	-	-	-	-	-	-	-	-
Plaque32B07	-	-	-	-	-	-	-	-	-	-	-	-	-	-
Plaque32B08	CB_BanqueGMI1000Tn5EZ_Plaque32_0043_B08	3	validated	RSc2703	RSc	2909785	2910229	810	1.3e-42	0.61	0.61	0	995	44
Plaque32B09	CB_BanqueGMI1000Tn5EZ_Plaque32_0042_B09	1	validated	RSp1203	RSp	1530886	1531040	623	1.3e-31	0.87	0.87	0	772	20
Plaque32B10	-	-	-	-	-	-	-	-	-	-	-	-	-	-
Plaque32B11	-	-	-	-	-	-	-	-	-	-	-	-	-	-
Plaque32B12	-	-	-	-	-	-	-	-	-	-	-	-	-	-
Plaque32C01	CB_BanqueGMI1000Tn5EZ_Plaque32_0042_C01	8	rejected : ambigious insertion due to a high score for the second hit	RSp1135	RSp	1429448	1429904	1294	5.0e-71	0.73	0.73	0	745	61
Plaque32C02	-	-	-	-	-	-	-	-	-	-	-	-	-	-
Plaque32C03	-	-	-	-	-	-	-	-	-	-	-	-	-	-
Plaque32C04	CB_BanqueGMI1000Tn5EZ_Plaque32_0043_C04	1	validated	inter gene hit	RSp	1432082	1432659	2451	5.9e-139	0.9	0.9	0	824	69
Plaque32C05	-	-	-	-	-	-	-	-	-	-	-	-	-	-
Plaque32C06	CB_BanqueGMI1000Tn5EZ_Plaque32_0043_C06	1	validated	RSc2129	RSc	2309452	2309667	902	5.2e-48	0.89	0.89	0	513	41
Plaque32C07	CB_BanqueGMI1000Tn5EZ_Plaque32_0042_C07	1	validated	RSc2158	RSc	2341255	2341822	2006	7.9e-113	0.81	0.81	0	774	73
Plaque32C08	CB_BanqueGMI1000Tn5EZ_Plaque32_0043_C08	1	validated	RSc2176	RSc	2361134	2361304	505	1.1e-24	0.74	0.74	0	540	31
Plaque32C09	-	-	-	-	-	-	-	-	-	-	-	-	-	-
Plaque32C10	CB_BanqueGMI1000Tn5EZ_Plaque32_0043_C10	1	validated	RSc1066, RSc1067	RSc	1119819	1120536	3119	3.5e-178	0.91	0.91	0	812	88
Plaque32C11	CB_BanqueGMI1000Tn5EZ_Plaque32_0042_C11	1	validated	RSp0282	RSp	364529	364797	830	8.9e-44	0.77	0.77	0	603	44
Plaque32C12	CB_BanqueGMI1000Tn5EZ_Plaque32_0043_C12	1	validated	RSc0206	RSc	229979	230081	507	8.2e-25	0.99	0.99	0	442	23
Plaque32D01	CB_BanqueGMI1000Tn5EZ_Plaque32_0042_D01	2	rejected : ambigious insertion due to a high score for the second hit	inter gene hit	RSc	932194	932554	1629	1.1e-90	0.93	0.93	0	775	46
Plaque32D02	CB_BanqueGMI1000Tn5EZ_Plaque32_0043_D02	1	validated	RSc2682	RSc	2891739	2891971	921	4.0e-49	0.87	0.87	0	615	37
Plaque32D03	CB_BanqueGMI1000Tn5EZ_Plaque32_0042_D03	10	rejected : ambigious insertion due to a high score for the second hit	RSc2176	RSc	2361114	2361300	655	1.7e-33	0.81	0.81	0	481	38
Plaque32D04	CB_BanqueGMI1000Tn5EZ_Plaque32_0043_D04	1	validated	inter gene hit	RSp	1577480	1577633	552	1.9e-27	0.82	0.82	0	596	25
Plaque32D05	-	-	-	-	-	-	-	-	-	-	-	-	-	-
Plaque32D06	-	-	-	-	-	-	-	-	-	-	-	-	-	-
Plaque32D07	CB_BanqueGMI1000Tn5EZ_Plaque32_0042_D07	22	rejected : ambigious insertion due to a high score for the second hit	RSc2176	RSc	2361049	2361302	942	3.7e-76	0.84	0.84	0	627	41
Plaque32D08	-	-	-	-	-	-	-	-	-	-	-	-	-	-
Plaque32D09	-	-	-	-	-	-	-	-	-	-	-	-	-	-
Plaque32D10	CB_BanqueGMI1000Tn5EZ_Plaque32_0043_D10	1	validated	RSc0106	RSc	123467	123753	705	1.9e-36	0.68	0.68	0	714	40
Plaque32D11	CB_BanqueGMI1000Tn5EZ_Plaque32_0042_D11	1	validated	RSp0753	RSp	948505	948857	1299	2.6e-71	0.83	0.83	0	470	75
Plaque32D12	-	-	-	-	-	-	-	-	-	-	-	-	-	-
Plaque32E01	CB_BanqueGMI1000Tn5EZ_Plaque32_0042_E01	1	validated	RSc3437, RSc3438	RSc	3708990	3709152	751	3.9e-39	0.95	0.95	0	721	22
Plaque32E02	CB_BanqueGMI1000Tn5EZ_Plaque32_0043_E02	1	validated	RSp0003	RSp	3852	4028	821	3.0e-43	0.95	0.95	0	638	27
Plaque32E03	-	-	-	-	-	-	-	-	-	-	-	-	-	-
Plaque32E04	-	-	-	-	-	-	-	-	-	-	-	-	-	-
Plaque32E05	CB_BanqueGMI1000Tn5EZ_Plaque32_0042_E05	1	validated	RSc2260	RSc	2451822	2452129	982	1.1e-52	0.77	0.77	0	608	50
Plaque32E06	CB_BanqueGMI1000Tn5EZ_Plaque32_0043_E06	2	validated	RSp1634, RSp1635	RSp	2054316	2054734	1277	1.7e-89	0.75	0.75	0	934	44
Plaque32E07	CB_BanqueGMI1000Tn5EZ_Plaque32_0042_E07	2	validated	RSp0741	RSp	931480	931703	932	2.4e-62	0.89	0.89	0	696	31
Plaque32E08	CB_BanqueGMI1000Tn5EZ_Plaque32_0043_E08	1	validated	RSc0354, RSc0355	RSc	386421	386852	977	2.1e-52	0.66	0.66	0	927	46
Plaque32E09	-	-	-	-	-	-	-	-	-	-	-	-	-	-
Plaque32E10	-	-	-	-	-	-	-	-	-	-	-	-	-	-
Plaque32E11	-	-	-	-	-	-	-	-	-	-	-	-	-	-
Plaque32E12	-	-	-	-	-	-	-	-	-	-	-	-	-	-
Plaque32F01	-	-	-	-	-	-	-	-	-	-	-	-	-	-
Plaque32F02	CB_BanqueGMI1000Tn5EZ_Plaque32_0043_F02	1	validated	RSc2937	RSc	3168782	3168944	791	1.7e-41	0.98	0.98	0	1030	15
Plaque32F03	CB_BanqueGMI1000Tn5EZ_Plaque32_0042_F03	1	validated	RSc2927, RSc2928	RSc	3158223	3158526	800	5.1e-42	0.71	0.71	0	671	46
Plaque32F04	CB_BanqueGMI1000Tn5EZ_Plaque32_0043_F04	1	validated	RSp0982	RSp	1237640	1237895	1011	2.1e-54	0.88	0.88	0.01	409	61
Plaque32F05	-	-	-	-	-	-	-	-	-	-	-	-	-	-
Plaque32F06	CB_BanqueGMI1000Tn5EZ_Plaque32_0043_F06	1	validated	RSp0678	RSp	864803	864952	722	1.9e-37	0.98	0.98	0	483	31
Plaque32F07	CB_BanqueGMI1000Tn5EZ_Plaque32_0042_F07	2	validated	RSc0484, RSc0485	RSc	519963	520674	1286	1.7e-70	0.62	0.62	0	967	74
Plaque32F08	-	-	-	-	-	-	-	-	-	-	-	-	-	-
Plaque32F09	CB_BanqueGMI1000Tn5EZ_Plaque32_0042_F09	1	validated	RSc0489	RSc	526157	526518	980	1.4e-52	0.71	0.71	0	650	55
Plaque32F10	CB_BanqueGMI1000Tn5EZ_Plaque32_0043_F10	2	validated	RSc2003	RSc	2180496	2180630	627	1.1e-47	0.95	0.95	0	488	27
Plaque32F11	CB_BanqueGMI1000Tn5EZ_Plaque32_0042_F11	5	validated	RSc0473	RSc	505467	505997	2105	8.8e-118	0.87	0.87	0	743	71
Plaque32F12	CB_BanqueGMI1000Tn5EZ_Plaque32_0043_F12	5	rejected : ambigious insertion due to a high score for the second hit	RSp0706	RSp	895577	895729	630	1.4e-48	0.89	0.89	0	419	36
Plaque32G01	CB_BanqueGMI1000Tn5EZ_Plaque32_0042_G01	5	rejected : ambigious insertion due to a high score for the second hit	RSc0110, RSc0111	RSc	128911	129003	377	2.8e-27	0.89	0.89	0	617	15
Plaque32G02	CB_BanqueGMI1000Tn5EZ_Plaque32_0043_G02	1	validated	RSp1483	RSp	1863180	1863355	796	8.8e-42	0.94	0.94	0	512	33
Plaque32G03	CB_BanqueGMI1000Tn5EZ_Plaque32_0042_G03	2	rejected : ambigious insertion due to a high score for the second hit	RSp0736	RSp	925352	925491	628	5.8e-52	0.93	0.93	0	667	20
Plaque32G04	CB_BanqueGMI1000Tn5EZ_Plaque32_0043_G04	1	validated	RSp0730	RSp	916291	916449	787	3.0e-41	0.99	0.99	0	488	32
Plaque32G05	CB_BanqueGMI1000Tn5EZ_Plaque32_0042_G05	1	validated	RSc0294	RSc	327834	328384	2335	3.8e-132	0.9	0.9	0	639	86
Plaque32G06	-	-	-	-	-	-	-	-	-	-	-	-	-	-
Plaque32G07	CB_BanqueGMI1000Tn5EZ_Plaque32_0042_G07	2	validated	RSc1522, RSc1523	RSc	1626464	1626959	2348	5.3e-132	0.96	0.96	0	716	69
Plaque32G08	CB_BanqueGMI1000Tn5EZ_Plaque32_0043_G08	1	validated	RSc0191	RSc	212106	212266	723	1.7e-37	0.93	0.93	0	536	30
Plaque32G09	CB_BanqueGMI1000Tn5EZ_Plaque32_0042_G09	2	validated	RSc0080	RSc	93547	93774	948	2.0e-52	0.89	0.89	0	835	27
Plaque32G10	-	-	-	-	-	-	-	-	-	-	-	-	-	-
Plaque32G11	-	-	-	-	-	-	-	-	-	-	-	-	-	-
Plaque32G12	-	-	-	-	-	-	-	-	-	-	-	-	-	-
Plaque32H01	CB_BanqueGMI1000Tn5EZ_Plaque32_0042_H01	1	validated	RSc3348	RSc	3610776	3610974	710	9.8e-37	0.83	0.83	0	469	41
Plaque32H02	-	-	-	-	-	-	-	-	-	-	-	-	-	-
Plaque32H03	CB_BanqueGMI1000Tn5EZ_Plaque32_0042_H03	1	validated	RSc3436	RSc	3706765	3707287	1987	1.0e-111	0.85	0.85	0	944	55
Plaque32H04	CB_BanqueGMI1000Tn5EZ_Plaque32_0043_H04	4	rejected : ambigious insertion due to a high score for the second hit	RSc2176	RSc	2361184	2361300	585	2.2e-29	1	1	0	713	16
Plaque32H05	-	-	-	-	-	-	-	-	-	-	-	-	-	-
Plaque32H06	-	-	-	-	-	-	-	-	-	-	-	-	-	-
Plaque32H07	-	-	-	-	-	-	-	-	-	-	-	-	-	-
Plaque32H08	CB_BanqueGMI1000Tn5EZ_Plaque32_0043_H08	1	validated	RSc3300	RSc	3557921	3558486	689	1.7e-35	0.54	0.54	0	696	81
Plaque32H09	-	-	-	-	-	-	-	-	-	-	-	-	-	-
Plaque32H10	CB_BanqueGMI1000Tn5EZ_Plaque32_0043_H10	1	validated	RSc3438	RSc	3709364	3710164	3401	9.7e-195	0.9	0.9	0	964	83
Plaque32H11	CB_BanqueGMI1000Tn5EZ_Plaque32_0042_H11	1	validated	RSp0130	RSp	151694	151850	601	2.5e-30	0.85	0.85	0	571	27
Plaque32H12	-	-	-	-	-	-	-	-	-	-	-	-	-	-
Plaque33A01	CB_BanqueGMI1000Tn5EZ_Plaque33_0044_A01	2	validated	RS06184	RSc	932113	932496	1106	5.5e-60	0.73	0.73	0	534	71
Plaque33A02	-	-	-	-	-	-	-	-	-	-	-	-	-	-
Plaque33A03	CB_BanqueGMI1000Tn5EZ_Plaque33_0044_A03	11	rejected : ambigious insertion due to a high score for the second hit	RSc2176	RSc	2361041	2361302	932	9.1e-50	0.82	0.82	0	638	41
Plaque33A04	CB_BanqueGMI1000Tn5EZ_Plaque33_0045_A04	1	validated	RSc2129	RSc	2309451	2309710	552	1.9e-27	0.64	0.64	0	690	37
Plaque33A05	CB_BanqueGMI1000Tn5EZ_Plaque33_0044_A05	1	validated	RSc3436	RSc	3706753	3707385	2045	4.0e-115	0.78	0.78	0	758	84
Plaque33A06	-	-	-	-	-	-	-	-	-	-	-	-	-	-
Plaque33A07	CB_BanqueGMI1000Tn5EZ_Plaque33_0044_A07	2	validated	RSc0106	RSc	123801	123948	668	2.8e-43	0.93	0.93	0	699	21
Plaque33A08	CB_BanqueGMI1000Tn5EZ_Plaque33_0045_A08	1	validated	RSc2973, RSc2974	RSc	3206350	3206619	1268	1.7e-69	0.96	0.96	0	438	61
Plaque33A09	-	-	-	-	-	-	-	-	-	-	-	-	-	-
Plaque33A10	-	-	-	-	-	-	-	-	-	-	-	-	-	-
Plaque33A11	CB_BanqueGMI1000Tn5EZ_Plaque33_0044_A11	1	validated	RSc0294	RSc	327909	328270	588	1.4e-29	0.59	0.59	0	636	56
Plaque33A12	-	-	-	-	-	-	-	-	-	-	-	-	-	-
Plaque33B01	CB_BanqueGMI1000Tn5EZ_Plaque33_0044_B01	1	validated	RSc2256	RSc	2449000	2449142	593	7.3e-30	0.89	0.89	0	490	29
Plaque33B02	CB_BanqueGMI1000Tn5EZ_Plaque33_0045_B02	1	validated	RSc0191	RSc	212006	212264	1255	9.8e-69	0.98	0.98	0	541	47
Plaque33B03	-	-	-	-	-	-	-	-	-	-	-	-	-	-
Plaque33B04	CB_BanqueGMI1000Tn5EZ_Plaque33_0045_B04	2	validated	RSc0553	RSc	598297	598739	2055	2.9e-149	0.95	0.95	0	977	45
Plaque33B05	-	-	-	-	-	-	-	-	-	-	-	-	-	-
Plaque33B06	-	-	-	-	-	-	-	-	-	-	-	-	-	-
Plaque33B07	-	-	-	-	-	-	-	-	-	-	-	-	-	-
Plaque33B08	-	-	-	-	-	-	-	-	-	-	-	-	-	-
Plaque33B09	-	-	-	-	-	-	-	-	-	-	-	-	-	-
Plaque33B10	CB_BanqueGMI1000Tn5EZ_Plaque33_0045_B10	4	rejected : ambigious insertion due to a high score for the second hit	inter gene hit	RSp	1466253	1466370	582	2.2e-28	0.99	0.99	0	458	25
Plaque33B11	CB_BanqueGMI1000Tn5EZ_Plaque33_0044_B11	1	validated	RSc2973, RSc2974	RSc	3206353	3206629	1295	4.4e-71	0.96	0.96	0	400	68
Plaque33B12	-	-	-	-	-	-	-	-	-	-	-	-	-	-
Plaque33C01	-	-	-	-	-	-	-	-	-	-	-	-	-	-
Plaque33C02	-	-	-	-	-	-	-	-	-	-	-	-	-	-
Plaque33C03	-	-	-	-	-	-	-	-	-	-	-	-	-	-
Plaque33C04	-	-	-	-	-	-	-	-	-	-	-	-	-	-
Plaque33C05	-	-	-	-	-	-	-	-	-	-	-	-	-	-
Plaque33C06	-	-	-	-	-	-	-	-	-	-	-	-	-	-
Plaque33C07	CB_BanqueGMI1000Tn5EZ_Plaque33_0044_C07	1	validated	RSp0851	RSp	1082255	1082428	668	2.9e-34	0.86	0.86	0	336	51
Plaque33C08	CB_BanqueGMI1000Tn5EZ_Plaque33_0045_C08	1	validated	RSc2276	RSc	2471500	2471959	909	2.0e-48	0.63	0.63	0	727	62
Plaque33C09	-	-	-	-	-	-	-	-	-	-	-	-	-	-
Plaque33C10	-	-	-	-	-	-	-	-	-	-	-	-	-	-
Plaque33C11	-	-	-	-	-	-	-	-	-	-	-	-	-	-
Plaque33C12	-	-	-	-	-	-	-	-	-	-	-	-	-	-
Plaque33D01	CB_BanqueGMI1000Tn5EZ_Plaque33_0044_D01	2	rejected : too low blast score	RSc2176	RSc	2361201	2361300	468	4.9e-35	0.96	0.96	0	504	19
Plaque33D02	-	-	-	-	-	-	-	-	-	-	-	-	-	-
Plaque33D03	CB_BanqueGMI1000Tn5EZ_Plaque33_0044_D03	1	validated	RSc0886	RSc	920250	920454	585	2.2e-29	0.74	0.74	0	732	27
Plaque33D04	CB_BanqueGMI1000Tn5EZ_Plaque33_0045_D04	1	validated	RSc2965	RSc	3196215	3196706	1941	5.2e-109	0.87	0.87	0	539	90
Plaque33D05	-	-	-	-	-	-	-	-	-	-	-	-	-	-
Plaque33D06	-	-	-	-	-	-	-	-	-	-	-	-	-	-
Plaque33D07	CB_BanqueGMI1000Tn5EZ_Plaque33_0044_D07	1	validated	RSc1116, RSc1117	RSc	1173557	1173854	938	4.0e-50	0.77	0.77	0	464	64
Plaque33D08	CB_BanqueGMI1000Tn5EZ_Plaque33_0045_D08	1	validated	RSc3229	RSc	3488381	3488497	561	5.5e-28	0.97	0.97	0	617	18
Plaque33D09	-	-	-	-	-	-	-	-	-	-	-	-	-	-
Plaque33D10	-	-	-	-	-	-	-	-	-	-	-	-	-	-
Plaque33D11	-	-	-	-	-	-	-	-	-	-	-	-	-	-
Plaque33D12	-	-	-	-	-	-	-	-	-	-	-	-	-	-
Plaque33E01	CB_BanqueGMI1000Tn5EZ_Plaque33_0044_E01	1	validated	RSp1054, RSp1055	RSp	1335442	1335725	615	3.7e-31	0.65	0.65	0	572	49
Plaque33E02	-	-	-	-	-	-	-	-	-	-	-	-	-	-
Plaque33E03	CB_BanqueGMI1000Tn5EZ_Plaque33_0044_E03	1	validated	RSp1439	RSp	1808764	1809076	937	4.6e-50	0.75	0.75	0	637	48
Plaque33E04	CB_BanqueGMI1000Tn5EZ_Plaque33_0045_E04	1	validated	RSc2098	RSc	2273074	2273235	600	2.8e-30	0.83	0.83	0	709	22
Plaque33E05	CB_BanqueGMI1000Tn5EZ_Plaque33_0044_E05	1	validated	RSp0086, RSp0087	RSp	97173	97685	1885	1.0e-105	0.83	0.83	0	689	74
Plaque33E06	CB_BanqueGMI1000Tn5EZ_Plaque33_0045_E06	1	validated	RSc1991	RSc	2168946	2169652	2749	1.9e-156	0.86	0.86	0	902	78
Plaque33E07	CB_BanqueGMI1000Tn5EZ_Plaque33_0044_E07	2	validated	RSc1529	RSc	1633693	1633856	567	2.5e-28	0.81	0.81	0	396	41
Plaque33E08	CB_BanqueGMI1000Tn5EZ_Plaque33_0045_E08	1	validated	RSp1520	RSp	1902508	1902886	1353	1.7e-74	0.82	0.82	0	843	44
Plaque33E09	-	-	-	-	-	-	-	-	-	-	-	-	-	-
Plaque33E10	CB_BanqueGMI1000Tn5EZ_Plaque33_0045_E10	1	validated	inter gene hit	RSp	1432083	1432639	2473	3.0e-140	0.92	0.92	0	739	75
Plaque33E11	-	-	-	-	-	-	-	-	-	-	-	-	-	-
Plaque33E12	CB_BanqueGMI1000Tn5EZ_Plaque33_0045_E12	1	validated	RSc1276, RSc1277	RSc	1360823	1360957	503	1.4e-24	0.84	0.84	0	587	22
Plaque33F01	CB_BanqueGMI1000Tn5EZ_Plaque33_0044_F01	1	validated	RSc2176	RSc	2361185	2361307	583	2.8e-29	0.96	0.96	0	393	31
Plaque33F02	CB_BanqueGMI1000Tn5EZ_Plaque33_0045_F02	1	validated	RSc3250	RSc	3505852	3506224	1761	1.9e-98	0.96	0.96	0	634	58
Plaque33F03	-	-	-	-	-	-	-	-	-	-	-	-	-	-
Plaque33F04	-	-	-	-	-	-	-	-	-	-	-	-	-	-
Plaque33F05	CB_BanqueGMI1000Tn5EZ_Plaque33_0044_F05	3	validated	RSc1403	RSc	1502972	1503291	1432	4.0e-79	0.93	0.93	0	770	41
Plaque33F06	-	-	-	-	-	-	-	-	-	-	-	-	-	-
Plaque33F07	CB_BanqueGMI1000Tn5EZ_Plaque33_0044_F07	3	validated	RSc2971, RSc2972	RSc	3205240	3205399	744	1.1e-49	0.95	0.95	0	795	19
Plaque33F08	-	-	-	-	-	-	-	-	-	-	-	-	-	-
Plaque33F09	-	-	-	-	-	-	-	-	-	-	-	-	-	-
Plaque33F10	CB_BanqueGMI1000Tn5EZ_Plaque33_0045_F10	1	validated	RSc2611	RSc	2812676	2812983	1506	1.8e-83	0.98	0.98	0	641	48
Plaque33F11	CB_BanqueGMI1000Tn5EZ_Plaque33_0044_F11	1	validated	RSc0558	RSc	602493	603288	2944	6.6e-168	0.84	0.84	0	937	85
Plaque33F12	CB_BanqueGMI1000Tn5EZ_Plaque33_0045_F12	2	validated	RSc3117	RSc	3355766	3356179	1670	1.2e-110	0.88	0.88	0	791	52
Plaque33G01	-	-	-	-	-	-	-	-	-	-	-	-	-	-
Plaque33G02	-	-	-	-	-	-	-	-	-	-	-	-	-	-
Plaque33G03	CB_BanqueGMI1000Tn5EZ_Plaque33_0044_G03	1	validated	RSc2597, RSc2598	RSc	2802105	2802393	1351	2.3e-74	0.96	0.96	0	472	61
Plaque33G04	-	-	-	-	-	-	-	-	-	-	-	-	-	-
Plaque33G05	-	-	-	-	-	-	-	-	-	-	-	-	-	-
Plaque33G06	-	-	-	-	-	-	-	-	-	-	-	-	-	-
Plaque33G07	CB_BanqueGMI1000Tn5EZ_Plaque33_0044_G07	1	validated	RSc1069	RSc	1121702	1121933	968	7.0e-52	0.89	0.89	0	544	42
Plaque33G08	CB_BanqueGMI1000Tn5EZ_Plaque33_0045_G08	1	validated	RSc3436	RSc	3706990	3707588	1976	4.5e-111	0.79	0.79	0	967	62
Plaque33G09	-	-	-	-	-	-	-	-	-	-	-	-	-	-
Plaque33G10	CB_BanqueGMI1000Tn5EZ_Plaque33_0045_G10	1	validated	RSp1201	RSp	1529161	1529481	1344	5.8e-74	0.9	0.9	0	981	32
Plaque33G11	CB_BanqueGMI1000Tn5EZ_Plaque33_0044_G11	1	validated	RSp1201	RSp	1529155	1529892	2428	1.3e-137	0.79	0.79	0	949	78
Plaque33G12	CB_BanqueGMI1000Tn5EZ_Plaque33_0045_G12	2	rejected : ambigious insertion due to a high score for the second hit	RSp1311	RSp	1663530	1663738	849	6.8e-45	0.88	0.88	0	511	40
Plaque33H01	-	-	-	-	-	-	-	-	-	-	-	-	-	-
Plaque33H02	CB_BanqueGMI1000Tn5EZ_Plaque33_0045_H02	1	validated	RSp0086, RSp0087	RSp	97165	97685	1971	8.9e-111	0.84	0.84	0	615	84
Plaque33H03	-	-	-	-	-	-	-	-	-	-	-	-	-	-
Plaque33H04	-	-	-	-	-	-	-	-	-	-	-	-	-	-
Plaque33H05	CB_BanqueGMI1000Tn5EZ_Plaque33_0044_H05	1	validated	RSc2439	RSc	2645390	2645527	650	3.3e-33	0.96	0.96	0	612	22
Plaque33H06	-	-	-	-	-	-	-	-	-	-	-	-	-	-
Plaque33H07	-	-	-	-	-	-	-	-	-	-	-	-	-	-
Plaque33H08	-	-	-	-	-	-	-	-	-	-	-	-	-	-
Plaque33H09	-	-	-	-	-	-	-	-	-	-	-	-	-	-
Plaque33H10	-	-	-	-	-	-	-	-	-	-	-	-	-	-
Plaque33H11	CB_BanqueGMI1000Tn5EZ_Plaque33_0044_H11	1	validated	RSp0729, RSp0730	RSp	915162	915778	2555	4.6e-145	0.89	0.89	0	959	64
Plaque33H12	-	-	-	-	-	-	-	-	-	-	-	-	-	-
Plaque34A01	-	-	-	-	-	-	-	-	-	-	-	-	-	-
Plaque34A02	-	-	-	-	-	-	-	-	-	-	-	-	-	-
Plaque34A03	-	-	-	-	-	-	-	-	-	-	-	-	-	-
Plaque34A04	-	-	-	-	-	-	-	-	-	-	-	-	-	-
Plaque34A05	-	-	-	-	-	-	-	-	-	-	-	-	-	-
Plaque34A06	CB_BanqueGMI1000Tn5EZ_Plaque34_0062_A06	11	rejected : ambigious insertion due to a high score for the second hit	RSc2176	RSc	2361125	2361312	864	8.9e-46	0.95	0.95	0	305	61
Plaque34A07	CB_BanqueGMI1000Tn5EZ_Plaque34_0061_A07	1	validated	RSc2388	RSc	2596221	2596657	2003	1.2e-112	0.95	0.95	0	554	78
Plaque34A08	CB_BanqueGMI1000Tn5EZ_Plaque34_0062_A08	1	validated	RSc0169	RSc	190258	190754	2421	3.4e-137	0.98	0.98	0	654	75
Plaque34A09	-	-	-	-	-	-	-	-	-	-	-	-	-	-
Plaque34A10	-	-	-	-	-	-	-	-	-	-	-	-	-	-
Plaque34A11	-	-	-	-	-	-	-	-	-	-	-	-	-	-
Plaque34A12	-	-	-	-	-	-	-	-	-	-	-	-	-	-
Plaque34B01	-	-	-	-	-	-	-	-	-	-	-	-	-	-
Plaque34B02	CB_BanqueGMI1000Tn5EZ_Plaque34_0062_B02	1	validated	RS05830	RSc	121583	122289	3237	4.1e-185	0.94	0.94	0	776	91
Plaque34B03	CB_BanqueGMI1000Tn5EZ_Plaque34_0061_B03	1	validated	RSc0700	RSc	747842	748254	1366	3.0e-75	0.8	0.8	0	530	77
Plaque34B04	-	-	-	-	-	-	-	-	-	-	-	-	-	-
Plaque34B05	-	-	-	-	-	-	-	-	-	-	-	-	-	-
Plaque34B06	CB_BanqueGMI1000Tn5EZ_Plaque34_0062_B06	2	rejected : ambigious insertion due to a high score for the second hit	RSc0484, RSc0485	RSc	520559	520676	350	2.3e-25	0.75	0.75	0	542	21
Plaque34B07	-	-	-	-	-	-	-	-	-	-	-	-	-	-
Plaque34B08	-	-	-	-	-	-	-	-	-	-	-	-	-	-
Plaque34B09	-	-	-	-	-	-	-	-	-	-	-	-	-	-
Plaque34B10	CB_BanqueGMI1000Tn5EZ_Plaque34_0062_B10	9	rejected : ambigious insertion due to a high score for the second hit	RSc2176	RSc	2361086	2361292	545	4.8e-27	0.71	0.71	0	676	30
Plaque34B11	-	-	-	-	-	-	-	-	-	-	-	-	-	-
Plaque34B12	-	-	-	-	-	-	-	-	-	-	-	-	-	-
Plaque34C01	-	-	-	-	-	-	-	-	-	-	-	-	-	-
Plaque34C02	-	-	-	-	-	-	-	-	-	-	-	-	-	-
Plaque34C03	CB_BanqueGMI1000Tn5EZ_Plaque34_0061_C03	2	validated	RSp0555, RSp0556	RSp	698745	698905	522	5.8e-25	0.78	0.78	0	431	37
Plaque34C04	-	-	-	-	-	-	-	-	-	-	-	-	-	-
Plaque34C05	CB_BanqueGMI1000Tn5EZ_Plaque34_0061_C05	1	validated	RSp0216	RSp	268197	268510	1138	7.3e-62	0.82	0.82	0	518	60
Plaque34C06	-	-	-	-	-	-	-	-	-	-	-	-	-	-
Plaque34C07	-	-	-	-	-	-	-	-	-	-	-	-	-	-
Plaque34C08	-	-	-	-	-	-	-	-	-	-	-	-	-	-
Plaque34C09	-	-	-	-	-	-	-	-	-	-	-	-	-	-
Plaque34C10	-	-	-	-	-	-	-	-	-	-	-	-	-	-
Plaque34C11	-	-	-	-	-	-	-	-	-	-	-	-	-	-
Plaque34C12	CB_BanqueGMI1000Tn5EZ_Plaque34_0062_C12	2	rejected : ambigious insertion due to a high score for the second hit	RSc2611	RSc	2812802	2812984	803	3.4e-42	0.92	0.92	0	609	30
Plaque34D01	CB_BanqueGMI1000Tn5EZ_Plaque34_0061_D01	1	validated	RSp1374	RSp	1728976	1729151	576	7.3e-29	0.78	0.78	0	451	39
Plaque34D02	CB_BanqueGMI1000Tn5EZ_Plaque34_0062_D02	4	validated	RSc0354, RSc0355	RSc	386510	386769	908	2.1e-56	0.81	0.81	0	713	36
Plaque34D03	-	-	-	-	-	-	-	-	-	-	-	-	-	-
Plaque34D04	CB_BanqueGMI1000Tn5EZ_Plaque34_0062_D04	1	validated	RSc3161	RSc	3417844	3418033	750	4.4e-39	0.86	0.86	0	679	27
Plaque34D05	CB_BanqueGMI1000Tn5EZ_Plaque34_0061_D05	11	rejected : ambigious insertion due to a high score for the second hit	RSc2176	RSc	2361122	2361312	759	1.3e-39	0.87	0.87	0	438	43
Plaque34D06	CB_BanqueGMI1000Tn5EZ_Plaque34_0062_D06	1	validated	RSp0860	RSp	1087477	1087586	532	2.8e-26	0.98	0.98	0	544	19
Plaque34D07	CB_BanqueGMI1000Tn5EZ_Plaque34_0061_D07	2	validated	RSc2735	RSc	2943716	2943869	578	1.0e-28	0.84	0.84	0	688	22
Plaque34D08	-	-	-	-	-	-	-	-	-	-	-	-	-	-
Plaque34D09	-	-	-	-	-	-	-	-	-	-	-	-	-	-
Plaque34D10	-	-	-	-	-	-	-	-	-	-	-	-	-	-
Plaque34D11	-	-	-	-	-	-	-	-	-	-	-	-	-	-
Plaque34D12	CB_BanqueGMI1000Tn5EZ_Plaque34_0062_D12	1	validated	RSc3049	RSc	3286586	3286810	989	4.1e-53	0.92	0.92	0	429	52
Plaque34E01	-	-	-	-	-	-	-	-	-	-	-	-	-	-
Plaque34E02	-	-	-	-	-	-	-	-	-	-	-	-	-	-
Plaque34E03	-	-	-	-	-	-	-	-	-	-	-	-	-	-
Plaque34E04	-	-	-	-	-	-	-	-	-	-	-	-	-	-
Plaque34E05	CB_BanqueGMI1000Tn5EZ_Plaque34_0061_E05	1	validated	RSc0017	RSc	20459	20706	942	2.4e-50	0.85	0.85	0	752	32
Plaque34E06	-	-	-	-	-	-	-	-	-	-	-	-	-	-
Plaque34E07	CB_BanqueGMI1000Tn5EZ_Plaque34_0061_E07	1	validated	RSc3438	RSc	3709679	3710483	3152	4.0e-180	0.86	0.86	0	1022	78
Plaque34E08	CB_BanqueGMI1000Tn5EZ_Plaque34_0062_E08	1	validated	RSp1632, RSp1633	RSp	2051636	2051845	920	4.6e-49	0.92	0.92	0	800	26
Plaque34E09	-	-	-	-	-	-	-	-	-	-	-	-	-	-
Plaque34E10	-	-	-	-	-	-	-	-	-	-	-	-	-	-
Plaque34E11	-	-	-	-	-	-	-	-	-	-	-	-	-	-
Plaque34E12	-	-	-	-	-	-	-	-	-	-	-	-	-	-
Plaque34F01	-	-	-	-	-	-	-	-	-	-	-	-	-	-
Plaque34F02	-	-	-	-	-	-	-	-	-	-	-	-	-	-
Plaque34F03	CB_BanqueGMI1000Tn5EZ_Plaque34_0061_F03	1	validated	inter gene hit	RSp	2059740	2059844	501	1.8e-24	0.97	0.97	0	387	27
Plaque34F04	-	-	-	-	-	-	-	-	-	-	-	-	-	-
Plaque34F05	-	-	-	-	-	-	-	-	-	-	-	-	-	-
Plaque34F06	CB_BanqueGMI1000Tn5EZ_Plaque34_0062_F06	1	validated	RSc1060	RSc	1114384	1114675	1164	2.2e-63	0.87	0.87	0	952	30
Plaque34F07	CB_BanqueGMI1000Tn5EZ_Plaque34_0061_F07	1	validated	RSc3429, RSc3430	RSc	3700955	3701460	2126	7.1e-120	0.9	0.9	0	729	69
Plaque34F08	CB_BanqueGMI1000Tn5EZ_Plaque34_0062_F08	2	validated	inter gene hit	RSc	123163	123268	520	4.2e-34	0.99	0.99	0	978	10
Plaque34F09	-	-	-	-	-	-	-	-	-	-	-	-	-	-
Plaque34F10	-	-	-	-	-	-	-	-	-	-	-	-	-	-
Plaque34F11	CB_BanqueGMI1000Tn5EZ_Plaque34_0061_F11	3	rejected : ambigious insertion due to a high score for the second hit	RSc2176	RSc	2361144	2361300	567	5.7e-31	0.83	0.83	0	722	21
Plaque34F12	-	-	-	-	-	-	-	-	-	-	-	-	-	-
Plaque34G01	CB_BanqueGMI1000Tn5EZ_Plaque34_0061_G01	1	validated	inter gene hit	RSc	2082742	2082864	597	4.2e-30	0.98	0.98	0	406	30
Plaque34G02	-	-	-	-	-	-	-	-	-	-	-	-	-	-
Plaque34G03	-	-	-	-	-	-	-	-	-	-	-	-	-	-
Plaque34G04	-	-	-	-	-	-	-	-	-	-	-	-	-	-
Plaque34G05	-	-	-	-	-	-	-	-	-	-	-	-	-	-
Plaque34G06	CB_BanqueGMI1000Tn5EZ_Plaque34_0062_G06	1	validated	RSp0982	RSp	1237733	1237899	665	4.3e-34	0.87	0.87	0	452	36
Plaque34G07	-	-	-	-	-	-	-	-	-	-	-	-	-	-
Plaque34G08	CB_BanqueGMI1000Tn5EZ_Plaque34_0062_G08	1	validated	RSc1614, RSc1615	RSc	1734666	1735051	1724	2.8e-96	0.93	0.93	0	763	50
Plaque34G09	CB_BanqueGMI1000Tn5EZ_Plaque34_0061_G09	1	validated	RS04883	RSc	625461	625646	670	2.2e-34	0.84	0.84	0.01	390	46
Plaque34G10	-	-	-	-	-	-	-	-	-	-	-	-	-	-
Plaque34G11	-	-	-	-	-	-	-	-	-	-	-	-	-	-
Plaque34G12	-	-	-	-	-	-	-	-	-	-	-	-	-	-
Plaque34H01	-	-	-	-	-	-	-	-	-	-	-	-	-	-
Plaque34H02	-	-	-	-	-	-	-	-	-	-	-	-	-	-
Plaque34H03	-	-	-	-	-	-	-	-	-	-	-	-	-	-
Plaque34H04	-	-	-	-	-	-	-	-	-	-	-	-	-	-
Plaque34H05	CB_BanqueGMI1000Tn5EZ_Plaque34_0061_H05	2	validated	RSc0553, RSc0554	RSc	598640	598886	1041	2.7e-66	0.9	0.9	0	997	24
Plaque34H06	-	-	-	-	-	-	-	-	-	-	-	-	-	-
Plaque34H07	CB_BanqueGMI1000Tn5EZ_Plaque34_0061_H07	13	rejected : ambigious insertion due to a high score for the second hit	RSc2176	RSc	2361032	2361299	1316	2.6e-72	0.98	0.98	0	457	58
Plaque34H08	CB_BanqueGMI1000Tn5EZ_Plaque34_0062_H08	1	validated	RSp0218	RSp	271709	271948	1102	9.5e-60	0.95	0.95	0	446	53
Plaque34H09	-	-	-	-	-	-	-	-	-	-	-	-	-	-
Plaque34H10	CB_BanqueGMI1000Tn5EZ_Plaque34_0062_H10	21	validated	RSp1113	RSp	1408967	1409650	3178	1.2e-181	0.95	0.95	0	768	89
Plaque34H11	CB_BanqueGMI1000Tn5EZ_Plaque34_0061_H11	10	rejected : ambigious insertion due to a high score for the second hit	RSc2176	RSc	2361169	2361299	639	1.5e-32	0.98	0.98	0	391	33
Plaque34H12	CB_BanqueGMI1000Tn5EZ_Plaque34_0062_H12	1	validated	RSp0087	RSp	97417	97907	1763	1.5e-98	0.83	0.83	0	702	69
Plaque35A01	-	-	-	-	-	-	-	-	-	-	-	-	-	-
Plaque35A02	-	-	-	-	-	-	-	-	-	-	-	-	-	-
Plaque35A03	-	-	-	-	-	-	-	-	-	-	-	-	-	-
Plaque35A04	-	-	-	-	-	-	-	-	-	-	-	-	-	-
Plaque35A05	-	-	-	-	-	-	-	-	-	-	-	-	-	-
Plaque35A06	-	-	-	-	-	-	-	-	-	-	-	-	-	-
Plaque35A07	CB_BanqueGMI1000Tn5EZ_Plaque35_0063_A07	1	validated	RSc0106	RSc	123516	123832	1163	2.5e-63	0.83	0.83	0	518	61
Plaque35A08	-	-	-	-	-	-	-	-	-	-	-	-	-	-
Plaque35A09	-	-	-	-	-	-	-	-	-	-	-	-	-	-
Plaque35A10	-	-	-	-	-	-	-	-	-	-	-	-	-	-
Plaque35A11	CB_BanqueGMI1000Tn5EZ_Plaque35_0063_A11	1	validated	RSc0080	RSc	93537	93798	972	4.1e-52	0.83	0.83	0	746	35
Plaque35A12	-	-	-	-	-	-	-	-	-	-	-	-	-	-
Plaque35B01	-	-	-	-	-	-	-	-	-	-	-	-	-	-
Plaque35B02	CB_BanqueGMI1000Tn5EZ_Plaque35_0064_B02	1	validated	RSp0598	RSp	730973	731145	657	1.3e-33	0.84	0.84	0	431	39
Plaque35B03	CB_BanqueGMI1000Tn5EZ_Plaque35_0063_B03	1	validated	RSc3224, RSc3225	RSc	3486451	3486596	682	4.3e-35	0.96	0.96	0	432	33
Plaque35B04	-	-	-	-	-	-	-	-	-	-	-	-	-	-
Plaque35B05	CB_BanqueGMI1000Tn5EZ_Plaque35_0063_B05	1	validated	RSc0079	RSc	92115	92368	826	1.5e-43	0.78	0.78	0	316	80
Plaque35B06	CB_BanqueGMI1000Tn5EZ_Plaque35_0064_B06	1	validated	RSc2614	RSc	2815980	2816153	648	4.3e-33	0.85	0.85	0	352	48
Plaque35B07	CB_BanqueGMI1000Tn5EZ_Plaque35_0063_B07	1	validated	inter gene hit	RSc	3115398	3115656	1091	4.2e-59	0.9	0.9	0	391	65
Plaque35B08	CB_BanqueGMI1000Tn5EZ_Plaque35_0064_B08	1	validated	RSc0506	RSc	539895	540086	688	1.9e-35	0.82	0.82	0	706	26
Plaque35B09	-	-	-	-	-	-	-	-	-	-	-	-	-	-
Plaque35B10	-	-	-	-	-	-	-	-	-	-	-	-	-	-
Plaque35B11	-	-	-	-	-	-	-	-	-	-	-	-	-	-
Plaque35B12	-	-	-	-	-	-	-	-	-	-	-	-	-	-
Plaque35C01	-	-	-	-	-	-	-	-	-	-	-	-	-	-
Plaque35C02	-	-	-	-	-	-	-	-	-	-	-	-	-	-
Plaque35C03	-	-	-	-	-	-	-	-	-	-	-	-	-	-
Plaque35C04	CB_BanqueGMI1000Tn5EZ_Plaque35_0064_C04	1	validated	RSc2077	RSc	2251449	2251591	529	4.2e-26	0.83	0.83	0	967	14
Plaque35C05	-	-	-	-	-	-	-	-	-	-	-	-	-	-
Plaque35C06	CB_BanqueGMI1000Tn5EZ_Plaque35_0064_C06	1	validated	RSc2485	RSc	2692488	2692704	885	5.2e-47	0.88	0.88	0	466	46
Plaque35C07	-	-	-	-	-	-	-	-	-	-	-	-	-	-
Plaque35C08	CB_BanqueGMI1000Tn5EZ_Plaque35_0064_C08	1	validated	RSp1581	RSp	1984791	1984936	502	1.6e-24	0.8	0.8	0	723	19
Plaque35C09	-	-	-	-	-	-	-	-	-	-	-	-	-	-
Plaque35C10	-	-	-	-	-	-	-	-	-	-	-	-	-	-
Plaque35C11	CB_BanqueGMI1000Tn5EZ_Plaque35_0063_C11	1	validated	RSc2927, RSc2928	RSc	3158178	3158739	2608	3.5e-148	0.95	0.95	0	637	87
Plaque35C12	-	-	-	-	-	-	-	-	-	-	-	-	-	-
Plaque35D01	CB_BanqueGMI1000Tn5EZ_Plaque35_0063_D01	1	validated	RSp0003	RSp	3852	4003	670	2.2e-34	0.92	0.92	0	506	29
Plaque35D02	CB_BanqueGMI1000Tn5EZ_Plaque35_0064_D02	2	rejected : ambigious insertion due to a high score for the second hit	RSc0559	RSc	603328	603506	355	1.9e-26	0.63	0.63	0	717	24
Plaque35D03	-	-	-	-	-	-	-	-	-	-	-	-	-	-
Plaque35D04	-	-	-	-	-	-	-	-	-	-	-	-	-	-
Plaque35D05	CB_BanqueGMI1000Tn5EZ_Plaque35_0063_D05	1	validated	RSp1541	RSp	1936889	1937010	560	6.3e-28	0.95	0.95	0	391	31
Plaque35D06	CB_BanqueGMI1000Tn5EZ_Plaque35_0064_D06	1	validated	RSc3049	RSc	3286480	3286808	1541	1.6e-85	0.96	0.96	0	548	60
Plaque35D07	CB_BanqueGMI1000Tn5EZ_Plaque35_0063_D07	1	validated	RSc3049	RSc	3286479	3286808	1522	2.1e-84	0.95	0.95	0	543	60
Plaque35D08	-	-	-	-	-	-	-	-	-	-	-	-	-	-
Plaque35D09	-	-	-	-	-	-	-	-	-	-	-	-	-	-
Plaque35D10	-	-	-	-	-	-	-	-	-	-	-	-	-	-
Plaque35D11	CB_BanqueGMI1000Tn5EZ_Plaque35_0063_D11	1	validated	RSc2612	RSc	2813729	2813999	695	7.5e-36	0.7	0.7	0	622	43
Plaque35D12	-	-	-	-	-	-	-	-	-	-	-	-	-	-
Plaque35E01	-	-	-	-	-	-	-	-	-	-	-	-	-	-
Plaque35E02	-	-	-	-	-	-	-	-	-	-	-	-	-	-
Plaque35E03	-	-	-	-	-	-	-	-	-	-	-	-	-	-
Plaque35E04	CB_BanqueGMI1000Tn5EZ_Plaque35_0064_E04	2	validated	RSc1654	RSc	1778914	1779153	792	2.7e-60	0.79	0.79	0	883	27
Plaque35E05	-	-	-	-	-	-	-	-	-	-	-	-	-	-
Plaque35E06	-	-	-	-	-	-	-	-	-	-	-	-	-	-
Plaque35E07	CB_BanqueGMI1000Tn5EZ_Plaque35_0063_E07	2	validated	inter gene hit	RSp	1431685	1431860	538	1.9e-40	0.76	0.76	0	1032	17
Plaque35E08	-	-	-	-	-	-	-	-	-	-	-	-	-	-
Plaque35E09	-	-	-	-	-	-	-	-	-	-	-	-	-	-
Plaque35E10	CB_BanqueGMI1000Tn5EZ_Plaque35_0064_E10	1	validated	RSp1169	RSp	1472659	1472804	624	1.1e-31	0.91	0.91	0	375	38
Plaque35E11	-	-	-	-	-	-	-	-	-	-	-	-	-	-
Plaque35E12	-	-	-	-	-	-	-	-	-	-	-	-	-	-
Plaque35F01	CB_BanqueGMI1000Tn5EZ_Plaque35_0063_F01	1	validated	RSc1850, RSc1851	RSc	2033210	2033478	1329	4.4e-73	0.99	0.99	0	470	56
Plaque35F02	CB_BanqueGMI1000Tn5EZ_Plaque35_0064_F02	1	validated	RSp0760	RSp	958605	958972	1391	1.0e-76	0.85	0.85	0	712	51
Plaque35F03	CB_BanqueGMI1000Tn5EZ_Plaque35_0063_F03	1	validated	RSc2680, RSc2681	RSc	2889236	2889877	1876	3.4e-105	0.74	0.74	0	914	70
Plaque35F04	-	-	-	-	-	-	-	-	-	-	-	-	-	-
Plaque35F05	-	-	-	-	-	-	-	-	-	-	-	-	-	-
Plaque35F06	CB_BanqueGMI1000Tn5EZ_Plaque35_0064_F06	1	validated	RSp0153, RSp0154	RSp	178573	178696	504	1.2e-24	0.88	0.88	0	458	27
Plaque35F07	-	-	-	-	-	-	-	-	-	-	-	-	-	-
Plaque35F08	CB_BanqueGMI1000Tn5EZ_Plaque35_0064_F08	1	validated	RSp1202	RSp	1529375	1530109	2518	6.8e-143	0.81	0.81	0	1064	69
Plaque35F09	CB_BanqueGMI1000Tn5EZ_Plaque35_0063_F09	2	rejected : ambigious insertion due to a high score for the second hit	RSc3178	RSc	3436738	3436834	477	7.3e-44	0.98	0.98	0	692	14
Plaque35F10	-	-	-	-	-	-	-	-	-	-	-	-	-	-
Plaque35F11	CB_BanqueGMI1000Tn5EZ_Plaque35_0063_F11	1	validated	RSp0665	RSp	844318	844515	602	2.2e-30	0.75	0.75	0	587	33
Plaque35F12	CB_BanqueGMI1000Tn5EZ_Plaque35_0064_F12	2	rejected : too low blast score	RSp0092	RSp	100978	101158	493	3.1e-30	0.72	0.72	0	904	20
Plaque35G01	-	-	-	-	-	-	-	-	-	-	-	-	-	-
Plaque35G02	CB_BanqueGMI1000Tn5EZ_Plaque35_0064_G02	1	validated	RSp1137	RSp	1432560	1433290	2781	2.5e-158	0.85	0.85	0	979	74
Plaque35G03	-	-	-	-	-	-	-	-	-	-	-	-	-	-
Plaque35G04	CB_BanqueGMI1000Tn5EZ_Plaque35_0064_G04	4	rejected : ambigious insertion due to a high score for the second hit	RS00482	RSc	3098410	3098546	572	1.2e-28	0.9	0.9	0	505	26
Plaque35G05	CB_BanqueGMI1000Tn5EZ_Plaque35_0063_G05	1	validated	inter gene hit	RSp	1358176	1358322	599	3.2e-30	0.89	0.89	0	420	34
Plaque35G06	CB_BanqueGMI1000Tn5EZ_Plaque35_0064_G06	1	validated	RSp0982	RSp	1237782	1237906	537	1.4e-26	0.92	0.92	0	311	40
Plaque35G07	-	-	-	-	-	-	-	-	-	-	-	-	-	-
Plaque35G08	-	-	-	-	-	-	-	-	-	-	-	-	-	-
Plaque35G09	CB_BanqueGMI1000Tn5EZ_Plaque35_0063_G09	11	rejected : ambigious insertion due to a high score for the second hit	RSc2176	RSc	2361100	2361301	749	5.1e-39	0.85	0.85	0	681	29
Plaque35G10	-	-	-	-	-	-	-	-	-	-	-	-	-	-
Plaque35G11	CB_BanqueGMI1000Tn5EZ_Plaque35_0063_G11	2	validated	RSp1439	RSp	1808904	1809104	757	1.0e-59	0.84	0.84	0	630	31
Plaque35G12	CB_BanqueGMI1000Tn5EZ_Plaque35_0064_G12	1	validated	RSc2176	RSc	2361196	2361312	521	1.2e-25	0.94	0.94	0	389	30
Plaque35H01	CB_BanqueGMI1000Tn5EZ_Plaque35_0063_H01	10	rejected : ambigious insertion due to a high score for the second hit	RSc2176	RSc	2361113	2361307	685	2.9e-35	0.81	0.81	0	482	40
Plaque35H02	-	-	-	-	-	-	-	-	-	-	-	-	-	-
Plaque35H03	-	-	-	-	-	-	-	-	-	-	-	-	-	-
Plaque35H04	-	-	-	-	-	-	-	-	-	-	-	-	-	-
Plaque35H05	-	-	-	-	-	-	-	-	-	-	-	-	-	-
Plaque35H06	CB_BanqueGMI1000Tn5EZ_Plaque35_0064_H06	1	validated	RSc1040	RSc	1095718	1096041	1412	5.9e-78	0.91	0.91	0	389	82
Plaque35H07	-	-	-	-	-	-	-	-	-	-	-	-	-	-
Plaque35H08	-	-	-	-	-	-	-	-	-	-	-	-	-	-
Plaque35H09	CB_BanqueGMI1000Tn5EZ_Plaque35_0063_H09	1	validated	RSp0678	RSp	864808	864952	655	1.7e-33	0.94	0.94	0	450	32
Plaque35H10	CB_BanqueGMI1000Tn5EZ_Plaque35_0064_H10	1	validated	RSc2614	RSc	2816036	2816375	1210	4.3e-66	0.82	0.82	0	670	50
Plaque35H11	-	-	-	-	-	-	-	-	-	-	-	-	-	-
Plaque35H12	CB_BanqueGMI1000Tn5EZ_Plaque35_0064_H12	1	validated	RSp1137	RSp	1432671	1433365	2658	4.1e-151	0.85	0.85	0	986	70
Plaque36A01	-	-	-	-	-	-	-	-	-	-	-	-	-	-
Plaque36A02	-	-	-	-	-	-	-	-	-	-	-	-	-	-
Plaque36A03	-	-	-	-	-	-	-	-	-	-	-	-	-	-
Plaque36A04	CB_BanqueGMI1000Tn5EZ_Plaque36_0066_A04	1	validated	RSp0332	RSp	435548	435716	743	1.1e-38	0.92	0.92	0	439	38
Plaque36A05	-	-	-	-	-	-	-	-	-	-	-	-	-	-
Plaque36A06	-	-	-	-	-	-	-	-	-	-	-	-	-	-
Plaque36A07	CB_BanqueGMI1000Tn5EZ_Plaque36_0065_A07	1	validated	inter gene hit	RSp	571889	572063	623	1.3e-31	0.82	0.82	0	416	41
Plaque36A08	-	-	-	-	-	-	-	-	-	-	-	-	-	-
Plaque36A09	-	-	-	-	-	-	-	-	-	-	-	-	-	-
Plaque36A10	-	-	-	-	-	-	-	-	-	-	-	-	-	-
Plaque36A11	-	-	-	-	-	-	-	-	-	-	-	-	-	-
Plaque36A12	CB_BanqueGMI1000Tn5EZ_Plaque36_0066_A12	1	validated	RSp1619	RSp	2036712	2036846	515	2.8e-25	0.86	0.86	0	663	20
Plaque36B01	-	-	-	-	-	-	-	-	-	-	-	-	-	-
Plaque36B02	-	-	-	-	-	-	-	-	-	-	-	-	-	-
Plaque36B03	-	-	-	-	-	-	-	-	-	-	-	-	-	-
Plaque36B04	-	-	-	-	-	-	-	-	-	-	-	-	-	-
Plaque36B05	CB_BanqueGMI1000Tn5EZ_Plaque36_0065_B05	3	rejected : ambigious insertion due to a high score for the second hit	RSc3021	RSc	3241560	3241750	795	4.1e-48	0.89	0.89	0	401	47
Plaque36B06	CB_BanqueGMI1000Tn5EZ_Plaque36_0066_B06	3	rejected : ambigious insertion due to a high score for the second hit	RSc3021	RSc	3241547	3241750	810	5.1e-46	0.87	0.87	0	408	50
Plaque36B07	-	-	-	-	-	-	-	-	-	-	-	-	-	-
Plaque36B08	-	-	-	-	-	-	-	-	-	-	-	-	-	-
Plaque36B09	-	-	-	-	-	-	-	-	-	-	-	-	-	-
Plaque36B10	-	-	-	-	-	-	-	-	-	-	-	-	-	-
Plaque36B11	-	-	-	-	-	-	-	-	-	-	-	-	-	-
Plaque36B12	CB_BanqueGMI1000Tn5EZ_Plaque36_0066_B12	1	validated	RSp0583	RSp	719111	719262	752	3.4e-39	0.99	0.99	0	490	30
Plaque36C01	-	-	-	-	-	-	-	-	-	-	-	-	-	-
Plaque36C02	-	-	-	-	-	-	-	-	-	-	-	-	-	-
Plaque36C03	-	-	-	-	-	-	-	-	-	-	-	-	-	-
Plaque36C04	-	-	-	-	-	-	-	-	-	-	-	-	-	-
Plaque36C05	-	-	-	-	-	-	-	-	-	-	-	-	-	-
Plaque36C06	-	-	-	-	-	-	-	-	-	-	-	-	-	-
Plaque36C07	-	-	-	-	-	-	-	-	-	-	-	-	-	-
Plaque36C08	CB_BanqueGMI1000Tn5EZ_Plaque36_0066_C08	1	validated	RSc2790	RSc	3001111	3001559	2174	1.1e-122	0.98	0.98	0	668	67
Plaque36C09	CB_BanqueGMI1000Tn5EZ_Plaque36_0065_C09	2	validated	RSc2614	RSc	2816036	2816152	585	9.0e-37	1	1	0	459	25
Plaque36C10	-	-	-	-	-	-	-	-	-	-	-	-	-	-
Plaque36C11	CB_BanqueGMI1000Tn5EZ_Plaque36_0065_C11	3	validated	RSc3178	RSc	3436682	3436835	674	2.9e-39	0.92	0.92	0	455	33
Plaque36C12	-	-	-	-	-	-	-	-	-	-	-	-	-	-
Plaque36D01	-	-	-	-	-	-	-	-	-	-	-	-	-	-
Plaque36D02	-	-	-	-	-	-	-	-	-	-	-	-	-	-
Plaque36D03	-	-	-	-	-	-	-	-	-	-	-	-	-	-
Plaque36D04	-	-	-	-	-	-	-	-	-	-	-	-	-	-
Plaque36D05	-	-	-	-	-	-	-	-	-	-	-	-	-	-
Plaque36D06	-	-	-	-	-	-	-	-	-	-	-	-	-	-
Plaque36D07	-	-	-	-	-	-	-	-	-	-	-	-	-	-
Plaque36D08	-	-	-	-	-	-	-	-	-	-	-	-	-	-
Plaque36D09	-	-	-	-	-	-	-	-	-	-	-	-	-	-
Plaque36D10	CB_BanqueGMI1000Tn5EZ_Plaque36_0066_D10	1	validated	RSc0339	RSc	372128	372311	531	3.2e-26	0.74	0.74	0	603	30
Plaque36D11	-	-	-	-	-	-	-	-	-	-	-	-	-	-
Plaque36D12	-	-	-	-	-	-	-	-	-	-	-	-	-	-
Plaque36E01	-	-	-	-	-	-	-	-	-	-	-	-	-	-
Plaque36E02	-	-	-	-	-	-	-	-	-	-	-	-	-	-
Plaque36E03	-	-	-	-	-	-	-	-	-	-	-	-	-	-
Plaque36E04	-	-	-	-	-	-	-	-	-	-	-	-	-	-
Plaque36E05	CB_BanqueGMI1000Tn5EZ_Plaque36_0065_E05	1	validated	inter gene hit	RSp	1432045	1432600	2052	1.6e-115	0.83	0.83	0	737	75
Plaque36E06	CB_BanqueGMI1000Tn5EZ_Plaque36_0066_E06	1	validated	inter gene hit	RSp	1432046	1432614	2308	1.5e-130	0.88	0.88	0	722	78
Plaque36E07	CB_BanqueGMI1000Tn5EZ_Plaque36_0065_E07	2	validated	RSc3429, RSc3430	RSc	3701185	3701483	1171	8.4e-64	0.86	0.86	0	615	48
Plaque36E08	-	-	-	-	-	-	-	-	-	-	-	-	-	-
Plaque36E09	CB_BanqueGMI1000Tn5EZ_Plaque36_0065_E09	1	validated	RSc3437, RSc3438	RSc	3708987	3709287	1107	4.8e-60	0.83	0.83	0	785	38
Plaque36E10	-	-	-	-	-	-	-	-	-	-	-	-	-	-
Plaque36E11	-	-	-	-	-	-	-	-	-	-	-	-	-	-
Plaque36E12	-	-	-	-	-	-	-	-	-	-	-	-	-	-
Plaque36F01	CB_BanqueGMI1000Tn5EZ_Plaque36_0065_F01	6	rejected : ambigious insertion due to a high score for the second hit	RS00482	RSc	3098183	3098541	1255	9.8e-69	0.81	0.81	0	692	52
Plaque36F02	-	-	-	-	-	-	-	-	-	-	-	-	-	-
Plaque36F03	-	-	-	-	-	-	-	-	-	-	-	-	-	-
Plaque36F04	-	-	-	-	-	-	-	-	-	-	-	-	-	-
Plaque36F05	CB_BanqueGMI1000Tn5EZ_Plaque36_0065_F05	1	validated	RSp1374	RSp	1728944	1729159	918	6.0e-49	0.91	0.91	0	434	49
Plaque36F06	CB_BanqueGMI1000Tn5EZ_Plaque36_0066_F06	1	validated	RSp1374	RSp	1728950	1729159	904	4.0e-48	0.91	0.91	0	431	48
Plaque36F07	-	-	-	-	-	-	-	-	-	-	-	-	-	-
Plaque36F08	-	-	-	-	-	-	-	-	-	-	-	-	-	-
Plaque36F09	-	-	-	-	-	-	-	-	-	-	-	-	-	-
Plaque36F10	-	-	-	-	-	-	-	-	-	-	-	-	-	-
Plaque36F11	-	-	-	-	-	-	-	-	-	-	-	-	-	-
Plaque36F12	-	-	-	-	-	-	-	-	-	-	-	-	-	-
Plaque36G01	CB_BanqueGMI1000Tn5EZ_Plaque36_0065_G01	1	validated	RSc2450	RSc	2656514	2656751	661	7.4e-34	0.72	0.72	0	710	33
Plaque36G02	-	-	-	-	-	-	-	-	-	-	-	-	-	-
Plaque36G03	-	-	-	-	-	-	-	-	-	-	-	-	-	-
Plaque36G04	-	-	-	-	-	-	-	-	-	-	-	-	-	-
Plaque36G05	-	-	-	-	-	-	-	-	-	-	-	-	-	-
Plaque36G06	-	-	-	-	-	-	-	-	-	-	-	-	-	-
Plaque36G07	CB_BanqueGMI1000Tn5EZ_Plaque36_0065_G07	13	rejected : ambigious insertion due to a high score for the second hit	RSc2176	RSc	2361022	2361312	1316	2.6e-72	0.94	0.94	0	465	62
Plaque36G08	-	-	-	-	-	-	-	-	-	-	-	-	-	-
Plaque36G09	-	-	-	-	-	-	-	-	-	-	-	-	-	-
Plaque36G10	-	-	-	-	-	-	-	-	-	-	-	-	-	-
Plaque36G11	CB_BanqueGMI1000Tn5EZ_Plaque36_0065_G11	11	rejected : ambigious insertion due to a high score for the second hit	RS00481	RSc	3100303	3100625	817	1.5e-57	0.69	0.69	0	861	37
Plaque36G12	-	-	-	-	-	-	-	-	-	-	-	-	-	-
Plaque36H01	-	-	-	-	-	-	-	-	-	-	-	-	-	-
Plaque36H02	-	-	-	-	-	-	-	-	-	-	-	-	-	-
Plaque36H03	-	-	-	-	-	-	-	-	-	-	-	-	-	-
Plaque36H04	-	-	-	-	-	-	-	-	-	-	-	-	-	-
Plaque36H05	-	-	-	-	-	-	-	-	-	-	-	-	-	-
Plaque36H06	-	-	-	-	-	-	-	-	-	-	-	-	-	-
Plaque36H07	-	-	-	-	-	-	-	-	-	-	-	-	-	-
Plaque36H08	-	-	-	-	-	-	-	-	-	-	-	-	-	-
Plaque36H09	-	-	-	-	-	-	-	-	-	-	-	-	-	-
Plaque36H10	CB_BanqueGMI1000Tn5EZ_Plaque36_0066_H10	1	validated	RSp1188, RSp1189	RSp	1510708	1511090	1349	3.0e-74	0.81	0.81	0	736	52
Plaque36H11	CB_BanqueGMI1000Tn5EZ_Plaque36_0065_H11	2	validated	RSc2612	RSc	2813476	2813842	1301	2.0e-71	0.82	0.82	0	675	54
Plaque36H12	CB_BanqueGMI1000Tn5EZ_Plaque36_0066_H12	1	validated	RSc2129	RSc	2309440	2309656	953	5.3e-51	0.92	0.92	0	554	38
Plaque37A01	-	-	-	-	-	-	-	-	-	-	-	-	-	-
Plaque37A02	-	-	-	-	-	-	-	-	-	-	-	-	-	-
Plaque37A03	CB_BanqueGMI1000Tn5EZ_Plaque37_0067_A03	13	rejected : ambigious insertion due to a high score for the second hit	RSc2176	RSc	2360994	2361302	847	8.9e-45	0.71	0.71	0	558	55
Plaque37A04	CB_BanqueGMI1000Tn5EZ_Plaque37_0068_A04	11	rejected : ambigious insertion due to a high score for the second hit	RSc2176	RSc	2361138	2361307	818	4.5e-43	0.97	0.97	0	370	45
Plaque37A05	-	-	-	-	-	-	-	-	-	-	-	-	-	-
Plaque37A06	-	-	-	-	-	-	-	-	-	-	-	-	-	-
Plaque37A07	CB_BanqueGMI1000Tn5EZ_Plaque37_0067_A07	1	validated	RSc0553	RSc	598127	598742	3000	3.4e-171	0.98	0.98	0	758	81
Plaque37A08	CB_BanqueGMI1000Tn5EZ_Plaque37_0068_A08	2	validated	RSc1710	RSc	1827938	1828164	759	1.1e-56	0.79	0.79	0	826	27
Plaque37A09	CB_BanqueGMI1000Tn5EZ_Plaque37_0067_A09	1	validated	inter gene hit	RSc	1381350	1381538	553	1.6e-27	0.75	0.75	0	562	33
Plaque37A10	CB_BanqueGMI1000Tn5EZ_Plaque37_0068_A10	1	validated	RSp1202	RSp	1530683	1530984	980	1.4e-52	0.79	0.79	0	767	39
Plaque37A11	-	-	-	-	-	-	-	-	-	-	-	-	-	-
Plaque37A12	CB_BanqueGMI1000Tn5EZ_Plaque37_0068_A12	1	validated	RSc2342	RSc	2541593	2541766	558	8.3e-28	0.78	0.78	0	585	29
Plaque37B01	-	-	-	-	-	-	-	-	-	-	-	-	-	-
Plaque37B02	CB_BanqueGMI1000Tn5EZ_Plaque37_0068_B02	1	validated	RSc2612	RSc	2813227	2813841	2385	4.4e-135	0.86	0.86	0	680	90
Plaque37B03	-	-	-	-	-	-	-	-	-	-	-	-	-	-
Plaque37B04	-	-	-	-	-	-	-	-	-	-	-	-	-	-
Plaque37B05	CB_BanqueGMI1000Tn5EZ_Plaque37_0067_B05	2	rejected : ambigious insertion due to a high score for the second hit	inter gene hit	RSp	1431906	1432052	415	3.4e-32	0.74	0.74	0	484	30
Plaque37B06	CB_BanqueGMI1000Tn5EZ_Plaque37_0068_B06	2	rejected : ambigious insertion due to a high score for the second hit	RSp1675	RSp	2088210	2088488	358	2.3e-29	0.54	0.54	0.01	518	53
Plaque37B07	-	-	-	-	-	-	-	-	-	-	-	-	-	-
Plaque37B08	-	-	-	-	-	-	-	-	-	-	-	-	-	-
Plaque37B09	CB_BanqueGMI1000Tn5EZ_Plaque37_0067_B09	2	validated	RSc0478	RSc	512789	512917	539	2.8e-38	0.89	0.89	0	435	29
Plaque37B10	CB_BanqueGMI1000Tn5EZ_Plaque37_0068_B10	11	rejected : ambigious insertion due to a high score for the second hit	RSc2176	RSc	2361121	2361312	740	1.7e-38	0.85	0.85	0	477	40
Plaque37B11	-	-	-	-	-	-	-	-	-	-	-	-	-	-
Plaque37B12	-	-	-	-	-	-	-	-	-	-	-	-	-	-
Plaque37C01	-	-	-	-	-	-	-	-	-	-	-	-	-	-
Plaque37C02	-	-	-	-	-	-	-	-	-	-	-	-	-	-
Plaque37C03	-	-	-	-	-	-	-	-	-	-	-	-	-	-
Plaque37C04	-	-	-	-	-	-	-	-	-	-	-	-	-	-
Plaque37C05	CB_BanqueGMI1000Tn5EZ_Plaque37_0067_C05	1	validated	RSc2129	RSc	2309449	2309654	570	1.6e-28	0.72	0.72	0	486	41
Plaque37C06	CB_BanqueGMI1000Tn5EZ_Plaque37_0068_C06	1	validated	inter gene hit	RSc	2432327	2432539	1033	1.1e-55	0.98	0.98	0	349	60
Plaque37C07	CB_BanqueGMI1000Tn5EZ_Plaque37_0067_C07	1	validated	inter gene hit	RSc	2432314	2432531	916	7.9e-49	0.9	0.9	0	374	58
Plaque37C08	-	-	-	-	-	-	-	-	-	-	-	-	-	-
Plaque37C09	-	-	-	-	-	-	-	-	-	-	-	-	-	-
Plaque37C10	CB_BanqueGMI1000Tn5EZ_Plaque37_0068_C10	3	rejected : too low blast score	RSc3088	RSc	3325373	3325477	485	2.5e-27	0.95	0.95	0	520	19
Plaque37C11	CB_BanqueGMI1000Tn5EZ_Plaque37_0067_C11	2	validated	RSc2767	RSc	2978977	2979338	1148	1.9e-62	0.77	0.77	0	522	68
Plaque37C12	-	-	-	-	-	-	-	-	-	-	-	-	-	-
Plaque37D01	CB_BanqueGMI1000Tn5EZ_Plaque37_0067_D01	2	validated	RSc1946	RSc	2122205	2122596	1166	3.7e-103	0.75	0.75	0	798	49
Plaque37D02	-	-	-	-	-	-	-	-	-	-	-	-	-	-
Plaque37D03	-	-	-	-	-	-	-	-	-	-	-	-	-	-
Plaque37D04	-	-	-	-	-	-	-	-	-	-	-	-	-	-
Plaque37D05	CB_BanqueGMI1000Tn5EZ_Plaque37_0067_D05	1	validated	inter gene hit	RSc	3368511	3368865	1663	1.1e-92	0.96	0.96	0	576	61
Plaque37D06	-	-	-	-	-	-	-	-	-	-	-	-	-	-
Plaque37D07	-	-	-	-	-	-	-	-	-	-	-	-	-	-
Plaque37D08	-	-	-	-	-	-	-	-	-	-	-	-	-	-
Plaque37D09	-	-	-	-	-	-	-	-	-	-	-	-	-	-
Plaque37D10	-	-	-	-	-	-	-	-	-	-	-	-	-	-
Plaque37D11	CB_BanqueGMI1000Tn5EZ_Plaque37_0067_D11	2	validated	RSp0982	RSp	1237733	1237896	820	3.1e-43	1	1	0	476	34
Plaque37D12	CB_BanqueGMI1000Tn5EZ_Plaque37_0068_D12	1	validated	RSp1137	RSp	1432482	1433262	3003	2.3e-171	0.86	0.86	0	993	78
Plaque37E01	-	-	-	-	-	-	-	-	-	-	-	-	-	-
Plaque37E02	CB_BanqueGMI1000Tn5EZ_Plaque37_0068_E02	2	rejected : ambigious insertion due to a high score for the second hit	RSc1276, RSc1277	RSc	1360840	1360957	372	9.7e-31	0.77	0.77	0	703	16
Plaque37E03	CB_BanqueGMI1000Tn5EZ_Plaque37_0067_E03	2	rejected : ambigious insertion due to a high score for the second hit	RSc3437, RSc3438	RSc	3708986	3709280	1305	1.1e-71	0.92	0.92	0	687	42
Plaque37E04	-	-	-	-	-	-	-	-	-	-	-	-	-	-
Plaque37E05	-	-	-	-	-	-	-	-	-	-	-	-	-	-
Plaque37E06	-	-	-	-	-	-	-	-	-	-	-	-	-	-
Plaque37E07	-	-	-	-	-	-	-	-	-	-	-	-	-	-
Plaque37E08	-	-	-	-	-	-	-	-	-	-	-	-	-	-
Plaque37E09	-	-	-	-	-	-	-	-	-	-	-	-	-	-
Plaque37E10	CB_BanqueGMI1000Tn5EZ_Plaque37_0068_E10	1	validated	RSc1647	RSc	1771358	1771610	1241	6.5e-68	0.98	0.98	0	634	39
Plaque37E11	-	-	-	-	-	-	-	-	-	-	-	-	-	-
Plaque37E12	-	-	-	-	-	-	-	-	-	-	-	-	-	-
Plaque37F01	CB_BanqueGMI1000Tn5EZ_Plaque37_0067_F01	1	validated	RSc0407, RSc0408	RSc	435498	435800	1499	4.6e-83	0.99	0.99	0	572	52
Plaque37F02	CB_BanqueGMI1000Tn5EZ_Plaque37_0068_F02	1	validated	inter gene hit	RSc	3636743	3637114	1732	9.7e-97	0.95	0.95	0	621	59
Plaque37F03	CB_BanqueGMI1000Tn5EZ_Plaque37_0067_F03	54	validated	RSc1255	RSc	1334232	1334502	877	2.6e-75	0.78	0.78	0	787	34
Plaque37F04	CB_BanqueGMI1000Tn5EZ_Plaque37_0068_F04	1	validated	RSc2176	RSc	2361167	2361312	564	3.7e-28	0.86	0.86	0	548	26
Plaque37F05	CB_BanqueGMI1000Tn5EZ_Plaque37_0067_F05	2	rejected : ambigious insertion due to a high score for the second hit	RSp1136	RSp	1430924	1431298	1269	1.5e-69	0.8	0.8	0	1003	36
Plaque37F06	-	-	-	-	-	-	-	-	-	-	-	-	-	-
Plaque37F07	-	-	-	-	-	-	-	-	-	-	-	-	-	-
Plaque37F08	CB_BanqueGMI1000Tn5EZ_Plaque37_0068_F08	1	validated	inter gene hit	RSp	1432084	1432703	2925	8.6e-167	0.96	0.96	0	781	79
Plaque37F09	-	-	-	-	-	-	-	-	-	-	-	-	-	-
Plaque37F10	CB_BanqueGMI1000Tn5EZ_Plaque37_0068_F10	1	validated	RSc3437, RSc3438	RSc	3708979	3709278	1001	8.1e-54	0.79	0.79	0	586	50
Plaque37F11	-	-	-	-	-	-	-	-	-	-	-	-	-	-
Plaque37F12	CB_BanqueGMI1000Tn5EZ_Plaque37_0068_F12	1	validated	inter gene hit	RSp	1008552	1008990	1613	9.4e-90	0.83	0.83	0	717	61
Plaque37G01	-	-	-	-	-	-	-	-	-	-	-	-	-	-
Plaque37G02	-	-	-	-	-	-	-	-	-	-	-	-	-	-
Plaque37G03	CB_BanqueGMI1000Tn5EZ_Plaque37_0067_G03	9	rejected : ambigious insertion due to a high score for the second hit	RSc2176	RSc	2361109	2361312	922	3.5e-49	0.94	0.94	0	870	23
Plaque37G04	CB_BanqueGMI1000Tn5EZ_Plaque37_0068_G04	1	validated	RSc3438	RSc	3709362	3710194	3751	2.7e-215	0.93	0.93	0	1019	81
Plaque37G05	-	-	-	-	-	-	-	-	-	-	-	-	-	-
Plaque37G06	-	-	-	-	-	-	-	-	-	-	-	-	-	-
Plaque37G07	-	-	-	-	-	-	-	-	-	-	-	-	-	-
Plaque37G08	CB_BanqueGMI1000Tn5EZ_Plaque37_0068_G08	1	validated	RSc1896	RSc	2085433	2085568	608	9.6e-31	0.93	0.93	0	533	25
Plaque37G09	CB_BanqueGMI1000Tn5EZ_Plaque37_0067_G09	1	validated	RSc3318	RSc	3581981	3582241	930	1.2e-49	0.83	0.83	0	581	44
Plaque37G10	CB_BanqueGMI1000Tn5EZ_Plaque37_0068_G10	1	validated	RSc3049	RSc	3286652	3286816	610	7.3e-31	0.84	0.84	0	402	40
Plaque37G11	CB_BanqueGMI1000Tn5EZ_Plaque37_0067_G11	1	validated	RSp0982	RSp	1237705	1237896	912	1.4e-48	0.96	0.96	0	567	33
Plaque37G12	-	-	-	-	-	-	-	-	-	-	-	-	-	-
Plaque37H01	-	-	-	-	-	-	-	-	-	-	-	-	-	-
Plaque37H02	-	-	-	-	-	-	-	-	-	-	-	-	-	-
Plaque37H03	CB_BanqueGMI1000Tn5EZ_Plaque37_0067_H03	1	validated	RSp1643	RSp	2063439	2063841	557	9.5e-28	0.56	0.56	0	922	44
Plaque37H04	-	-	-	-	-	-	-	-	-	-	-	-	-	-
Plaque37H05	CB_BanqueGMI1000Tn5EZ_Plaque37_0067_H05	2	validated	RSc3185	RSc	3445380	3446202	3511	3.4e-201	0.9	0.9	0	873	94
Plaque37H06	CB_BanqueGMI1000Tn5EZ_Plaque37_0068_H06	1	validated	RSp0583	RSp	719122	719418	811	1.2e-42	0.71	0.71	0	780	37
Plaque37H07	-	-	-	-	-	-	-	-	-	-	-	-	-	-
Plaque37H08	-	-	-	-	-	-	-	-	-	-	-	-	-	-
Plaque37H09	-	-	-	-	-	-	-	-	-	-	-	-	-	-
Plaque37H10	CB_BanqueGMI1000Tn5EZ_Plaque37_0068_H10	2	rejected : ambigious insertion due to a high score for the second hit	RSp1619	RSp	2036611	2036832	528	4.8e-26	0.68	0.68	0	487	45
Plaque37H11	CB_BanqueGMI1000Tn5EZ_Plaque37_0067_H11	1	validated	RSp0046	RSp	50299	50421	525	7.2e-26	0.91	0.91	0	705	17
Plaque37H12	CB_BanqueGMI1000Tn5EZ_Plaque37_0068_H12	1	validated	RSp1202	RSp	1530174	1530632	1639	2.8e-91	0.83	0.83	0	544	85
Plaque38A01	-	-	-	-	-	-	-	-	-	-	-	-	-	-
Plaque38A02	-	-	-	-	-	-	-	-	-	-	-	-	-	-
Plaque38A03	-	-	-	-	-	-	-	-	-	-	-	-	-	-
Plaque38A04	CB_BanqueGMI1000Tn5EZ_Plaque38_0108_A04	2	validated	RSc1076, RSc1077	RSc	1133196	1133372	683	6.3e-34	0.85	0.85	0	716	24
Plaque38A05	-	-	-	-	-	-	-	-	-	-	-	-	-	-
Plaque38A06	CB_BanqueGMI1000Tn5EZ_Plaque38_0108_A06	2	validated	RSp0087	RSp	97413	97685	888	1.4e-63	0.8	0.8	0.01	861	31
Plaque38A07	CB_BanqueGMI1000Tn5EZ_Plaque38_0107_A07	3	validated	RSc3118	RSc	3357306	3357548	1109	5.6e-62	0.94	0.94	0	655	37
Plaque38A08	CB_BanqueGMI1000Tn5EZ_Plaque38_0108_A08	1	validated	RSc3437, RSc3438	RSc	3708986	3709260	597	4.2e-30	0.64	0.64	0	623	43
Plaque38A09	-	-	-	-	-	-	-	-	-	-	-	-	-	-
Plaque38A10	CB_BanqueGMI1000Tn5EZ_Plaque38_0108_A10	1	validated	RSc2289	RSc	2483818	2484117	1162	2.8e-63	0.86	0.86	0	603	49
Plaque38A11	-	-	-	-	-	-	-	-	-	-	-	-	-	-
Plaque38A12	CB_BanqueGMI1000Tn5EZ_Plaque38_0108_A12	1	validated	RSp0087	RSp	97386	97680	1427	7.8e-79	0.97	0.97	0	473	62
Plaque38B01	-	-	-	-	-	-	-	-	-	-	-	-	-	-
Plaque38B02	-	-	-	-	-	-	-	-	-	-	-	-	-	-
Plaque38B03	CB_BanqueGMI1000Tn5EZ_Plaque38_0107_B03	1	validated	RS02095	RSp	1936588	1936816	933	7.9e-50	0.88	0.88	0	643	35
Plaque38B04	CB_BanqueGMI1000Tn5EZ_Plaque38_0108_B04	1	validated	RSc3118	RSc	3357879	3358067	701	3.3e-36	0.84	0.84	0	591	31
Plaque38B05	CB_BanqueGMI1000Tn5EZ_Plaque38_0107_B05	1	validated	RSp0130, RSp0131	RSp	151914	152151	794	1.2e-41	0.8	0.8	0	782	30
Plaque38B06	CB_BanqueGMI1000Tn5EZ_Plaque38_0108_B06	1	validated	inter gene hit	RSc	3618084	3618256	647	4.9e-33	0.84	0.84	0	637	27
Plaque38B07	CB_BanqueGMI1000Tn5EZ_Plaque38_0107_B07	1	validated	RSc2927	RSc	3158175	3158368	646	5.6e-33	0.8	0.8	0	629	30
Plaque38B08	-	-	-	-	-	-	-	-	-	-	-	-	-	-
Plaque38B09	CB_BanqueGMI1000Tn5EZ_Plaque38_0107_B09	1	validated	RSp0583	RSp	719644	719808	711	8.6e-37	0.91	0.91	0	561	29
Plaque38B10	CB_BanqueGMI1000Tn5EZ_Plaque38_0108_B10	1	validated	RSc2277	RSc	2473606	2473900	1305	1.1e-71	0.92	0.92	0	713	41
Plaque38B11	CB_BanqueGMI1000Tn5EZ_Plaque38_0107_B11	29	rejected : ambigious insertion due to a high score for the second hit	RSc2176	RSc	2361003	2361299	1111	1.4e-60	0.84	0.84	0	608	48
Plaque38B12	-	-	-	-	-	-	-	-	-	-	-	-	-	-
Plaque38C01	CB_BanqueGMI1000Tn5EZ_Plaque38_0107_C01	1	validated	RSc3437	RSc	3708472	3708756	965	1.0e-51	0.8	0.8	0	836	34
Plaque38C02	-	-	-	-	-	-	-	-	-	-	-	-	-	-
Plaque38C03	-	-	-	-	-	-	-	-	-	-	-	-	-	-
Plaque38C04	CB_BanqueGMI1000Tn5EZ_Plaque38_0108_C04	1	validated	RSc3437, RSc3438	RSc	3708988	3709306	1147	2.2e-62	0.82	0.82	0	650	48
Plaque38C05	-	-	-	-	-	-	-	-	-	-	-	-	-	-
Plaque38C06	-	-	-	-	-	-	-	-	-	-	-	-	-	-
Plaque38C07	CB_BanqueGMI1000Tn5EZ_Plaque38_0107_C07	1	validated	RSc1069	RSc	1121661	1121933	1193	4.3e-65	0.92	0.92	0	505	54
Plaque38C08	-	-	-	-	-	-	-	-	-	-	-	-	-	-
Plaque38C09	CB_BanqueGMI1000Tn5EZ_Plaque38_0107_C09	1	validated	RSp0332	RSp	435386	435632	536	1.6e-26	0.67	0.67	0	703	34
Plaque38C10	-	-	-	-	-	-	-	-	-	-	-	-	-	-
Plaque38C11	-	-	-	-	-	-	-	-	-	-	-	-	-	-
Plaque38C12	-	-	-	-	-	-	-	-	-	-	-	-	-	-
Plaque38D01	-	-	-	-	-	-	-	-	-	-	-	-	-	-
Plaque38D02	CB_BanqueGMI1000Tn5EZ_Plaque38_0108_D02	2	rejected : ambigious insertion due to a high score for the second hit	RSc2479	RSc	2687514	2687949	1222	8.5e-67	0.72	0.72	0	655	66
Plaque38D03	CB_BanqueGMI1000Tn5EZ_Plaque38_0107_D03	1	validated	RSc0868	RSc	901732	901855	538	1.2e-26	0.91	0.91	0	907	13
Plaque38D04	-	-	-	-	-	-	-	-	-	-	-	-	-	-
Plaque38D05	-	-	-	-	-	-	-	-	-	-	-	-	-	-
Plaque38D06	CB_BanqueGMI1000Tn5EZ_Plaque38_0108_D06	1	validated	RSc3437, RSc3438	RSc	3708989	3709298	1238	9.8e-68	0.87	0.87	0	739	41
Plaque38D07	CB_BanqueGMI1000Tn5EZ_Plaque38_0107_D07	1	validated	RSp1581	RSp	1984793	1984965	745	8.7e-39	0.91	0.91	0	661	25
Plaque38D08	-	-	-	-	-	-	-	-	-	-	-	-	-	-
Plaque38D09	CB_BanqueGMI1000Tn5EZ_Plaque38_0107_D09	2	validated	RSc2072	RSc	2245943	2246450	2428	1.3e-137	0.97	0.97	0	581	87
Plaque38D10	CB_BanqueGMI1000Tn5EZ_Plaque38_0108_D10	1	validated	RSp0130	RSp	151694	151930	1001	8.1e-54	0.9	0.9	0	523	44
Plaque38D11	-	-	-	-	-	-	-	-	-	-	-	-	-	-
Plaque38D12	-	-	-	-	-	-	-	-	-	-	-	-	-	-
Plaque38E01	CB_BanqueGMI1000Tn5EZ_Plaque38_0107_E01	1	validated	RSc1712	RSc	1829901	1830162	1244	4.4e-68	0.96	0.96	0	587	44
Plaque38E02	-	-	-	-	-	-	-	-	-	-	-	-	-	-
Plaque38E03	-	-	-	-	-	-	-	-	-	-	-	-	-	-
Plaque38E04	CB_BanqueGMI1000Tn5EZ_Plaque38_0108_E04	1	validated	RSc1712	RSc	1829893	1830178	620	1.9e-31	0.65	0.65	0	799	35
Plaque38E05	CB_BanqueGMI1000Tn5EZ_Plaque38_0107_E05	1	validated	inter gene hit	RSp	1432084	1432516	1907	5.1e-107	0.92	0.92	0	754	57
Plaque38E06	CB_BanqueGMI1000Tn5EZ_Plaque38_0108_E06	2	validated	RSc1993	RSc	2170190	2170576	1543	3.3e-95	0.87	0.87	0	675	57
Plaque38E07	-	-	-	-	-	-	-	-	-	-	-	-	-	-
Plaque38E08	CB_BanqueGMI1000Tn5EZ_Plaque38_0108_E08	1	validated	RSp1581	RSp	1984788	1984897	542	7.2e-27	0.99	0.99	0	705	15
Plaque38E09	-	-	-	-	-	-	-	-	-	-	-	-	-	-
Plaque38E10	-	-	-	-	-	-	-	-	-	-	-	-	-	-
Plaque38E11	-	-	-	-	-	-	-	-	-	-	-	-	-	-
Plaque38E12	CB_BanqueGMI1000Tn5EZ_Plaque38_0108_E12	1	validated	RSc3251, RSc3252	RSc	3506685	3506951	1215	2.2e-66	0.94	0.94	0	514	51
Plaque38F01	-	-	-	-	-	-	-	-	-	-	-	-	-	-
Plaque38F02	-	-	-	-	-	-	-	-	-	-	-	-	-	-
Plaque38F03	-	-	-	-	-	-	-	-	-	-	-	-	-	-
Plaque38F04	-	-	-	-	-	-	-	-	-	-	-	-	-	-
Plaque38F05	-	-	-	-	-	-	-	-	-	-	-	-	-	-
Plaque38F06	CB_BanqueGMI1000Tn5EZ_Plaque38_0108_F06	1	validated	RSc1302	RSc	1389297	1389664	647	4.9e-33	0.6	0.6	0	916	40
Plaque38F07	CB_BanqueGMI1000Tn5EZ_Plaque38_0107_F07	2	validated	RSc1285	RSc	1366960	1367149	690	6.7e-41	0.83	0.83	0	959	19
Plaque38F08	CB_BanqueGMI1000Tn5EZ_Plaque38_0108_F08	1	validated	RSc2006	RSc	2185224	2185394	583	2.8e-29	0.8	0.8	0	681	25
Plaque38F09	-	-	-	-	-	-	-	-	-	-	-	-	-	-
Plaque38F10	CB_BanqueGMI1000Tn5EZ_Plaque38_0108_F10	2	rejected : ambigious insertion due to a high score for the second hit	RSc3021	RSc	3241408	3241752	1284	1.9e-70	0.85	0.85	0	885	38
Plaque38F11	-	-	-	-	-	-	-	-	-	-	-	-	-	-
Plaque38F12	CB_BanqueGMI1000Tn5EZ_Plaque38_0108_F12	3	rejected : too low blast score	RSc1276	RSc	1360679	1360874	486	7.8e-40	0.7	0.7	0	620	32
Plaque38G01	-	-	-	-	-	-	-	-	-	-	-	-	-	-
Plaque38G02	-	-	-	-	-	-	-	-	-	-	-	-	-	-
Plaque38G03	-	-	-	-	-	-	-	-	-	-	-	-	-	-
Plaque38G04	-	-	-	-	-	-	-	-	-	-	-	-	-	-
Plaque38G05	-	-	-	-	-	-	-	-	-	-	-	-	-	-
Plaque38G06	CB_BanqueGMI1000Tn5EZ_Plaque38_0108_G06	1	validated	RSp1054	RSp	1335261	1335728	1066	1.2e-57	0.66	0.66	0	741	63
Plaque38G07	CB_BanqueGMI1000Tn5EZ_Plaque38_0107_G07	2	validated	inter gene hit	RSp	1432077	1432427	721	5.0e-41	0.64	0.64	0	655	53
Plaque38G08	-	-	-	-	-	-	-	-	-	-	-	-	-	-
Plaque38G09	-	-	-	-	-	-	-	-	-	-	-	-	-	-
Plaque38G10	CB_BanqueGMI1000Tn5EZ_Plaque38_0108_G10	2	rejected : ambigious insertion due to a high score for the second hit	RSp1311	RSp	1663306	1663736	1703	4.9e-95	0.87	0.87	0	693	62
Plaque38G11	CB_BanqueGMI1000Tn5EZ_Plaque38_0107_G11	1	validated	RSc0566, RSc0567	RSc	611022	611139	572	1.2e-28	0.98	0.98	0	792	14
Plaque38G12	CB_BanqueGMI1000Tn5EZ_Plaque38_0108_G12	11	rejected : ambigious insertion due to a high score for the second hit	RSc2176	RSc	2361101	2361300	839	2.6e-44	0.9	0.9	0	578	34
Plaque38H01	-	-	-	-	-	-	-	-	-	-	-	-	-	-
Plaque38H02	-	-	-	-	-	-	-	-	-	-	-	-	-	-
Plaque38H03	-	-	-	-	-	-	-	-	-	-	-	-	-	-
Plaque38H04	-	-	-	-	-	-	-	-	-	-	-	-	-	-
Plaque38H05	CB_BanqueGMI1000Tn5EZ_Plaque38_0107_H05	3	validated	RSc0010	RSc	10151	10417	1097	1.9e-59	0.89	0.89	0	864	30
Plaque38H06	CB_BanqueGMI1000Tn5EZ_Plaque38_0108_H06	1	validated	inter gene hit	RSp	1432085	1432607	1827	2.6e-102	0.81	0.81	0	663	78
Plaque38H07	CB_BanqueGMI1000Tn5EZ_Plaque38_0107_H07	1	validated	RS02095, RSp1541	RSp	1936693	1936817	529	4.2e-26	0.9	0.9	0	536	23
Plaque38H08	-	-	-	-	-	-	-	-	-	-	-	-	-	-
Plaque38H09	CB_BanqueGMI1000Tn5EZ_Plaque38_0107_H09	13	rejected : ambigious insertion due to a high score for the second hit	RSc2176	RSc	2361039	2361300	1278	4.4e-70	0.98	0.98	0	591	44
Plaque38H10	-	-	-	-	-	-	-	-	-	-	-	-	-	-
Plaque38H11	-	-	-	-	-	-	-	-	-	-	-	-	-	-
Plaque38H12	CB_BanqueGMI1000Tn5EZ_Plaque38_0108_H12	2	validated	RSc0106	RSc	123883	124282	1685	5.6e-94	0.9	0.9	0	895	44
Plaque39A01	-	-	-	-	-	-	-	-	-	-	-	-	-	-
Plaque39A02	-	-	-	-	-	-	-	-	-	-	-	-	-	-
Plaque39A03	CB_BanqueGMI1000Tn5EZ_Plaque39_0030_A03	4	validated	RSc0010	RSc	10151	10462	1320	1.5e-72	0.9	0.9	0	671	46
Plaque39A04	-	-	-	-	-	-	-	-	-	-	-	-	-	-
Plaque39A05	-	-	-	-	-	-	-	-	-	-	-	-	-	-
Plaque39A06	-	-	-	-	-	-	-	-	-	-	-	-	-	-
Plaque39A07	-	-	-	-	-	-	-	-	-	-	-	-	-	-
Plaque39A08	-	-	-	-	-	-	-	-	-	-	-	-	-	-
Plaque39A09	-	-	-	-	-	-	-	-	-	-	-	-	-	-
Plaque39A10	-	-	-	-	-	-	-	-	-	-	-	-	-	-
Plaque39A11	-	-	-	-	-	-	-	-	-	-	-	-	-	-
Plaque39A12	-	-	-	-	-	-	-	-	-	-	-	-	-	-
Plaque39B01	-	-	-	-	-	-	-	-	-	-	-	-	-	-
Plaque39B02	-	-	-	-	-	-	-	-	-	-	-	-	-	-
Plaque39B03	CB_BanqueGMI1000Tn5EZ_Plaque39_0030_B03	1	validated	inter gene hit	RSc	2432322	2432445	610	7.3e-31	0.99	0.99	0	336	36
Plaque39B04	-	-	-	-	-	-	-	-	-	-	-	-	-	-
Plaque39B05	CB_BanqueGMI1000Tn5EZ_Plaque39_0030_B05	1	validated	RSc2927	RSc	3157774	3157986	851	5.2e-45	0.87	0.87	0	330	63
Plaque39B06	CB_BanqueGMI1000Tn5EZ_Plaque39_0031_B06	4	rejected : ambigious insertion due to a high score for the second hit	RS05737	RSc	1533556	1533851	982	1.1e-52	0.79	0.79	0	558	53
Plaque39B07	CB_BanqueGMI1000Tn5EZ_Plaque39_0030_B07	1	validated	RSp0072	RSp	83413	83692	1088	6.3e-59	0.87	0.87	0	456	60
Plaque39B08	-	-	-	-	-	-	-	-	-	-	-	-	-	-
Plaque39B09	-	-	-	-	-	-	-	-	-	-	-	-	-	-
Plaque39B10	CB_BanqueGMI1000Tn5EZ_Plaque39_0031_B10	1	validated	RSc3436	RSc	3706514	3706802	1323	1.0e-72	0.94	0.94	0	858	33
Plaque39B11	-	-	-	-	-	-	-	-	-	-	-	-	-	-
Plaque39B12	-	-	-	-	-	-	-	-	-	-	-	-	-	-
Plaque39C01	-	-	-	-	-	-	-	-	-	-	-	-	-	-
Plaque39C02	-	-	-	-	-	-	-	-	-	-	-	-	-	-
Plaque39C03	-	-	-	-	-	-	-	-	-	-	-	-	-	-
Plaque39C04	-	-	-	-	-	-	-	-	-	-	-	-	-	-
Plaque39C05	CB_BanqueGMI1000Tn5EZ_Plaque39_0030_C05	1	validated	RSc0206	RSc	229926	230082	721	2.2e-37	0.94	0.94	0	551	28
Plaque39C06	-	-	-	-	-	-	-	-	-	-	-	-	-	-
Plaque39C07	-	-	-	-	-	-	-	-	-	-	-	-	-	-
Plaque39C08	-	-	-	-	-	-	-	-	-	-	-	-	-	-
Plaque39C09	CB_BanqueGMI1000Tn5EZ_Plaque39_0030_C09	1	validated	RSp0955	RSp	1201113	1201422	1120	8.3e-61	0.83	0.83	0	496	62
Plaque39C10	-	-	-	-	-	-	-	-	-	-	-	-	-	-
Plaque39C11	-	-	-	-	-	-	-	-	-	-	-	-	-	-
Plaque39C12	-	-	-	-	-	-	-	-	-	-	-	-	-	-
Plaque39D01	-	-	-	-	-	-	-	-	-	-	-	-	-	-
Plaque39D02	-	-	-	-	-	-	-	-	-	-	-	-	-	-
Plaque39D03	-	-	-	-	-	-	-	-	-	-	-	-	-	-
Plaque39D04	-	-	-	-	-	-	-	-	-	-	-	-	-	-
Plaque39D05	CB_BanqueGMI1000Tn5EZ_Plaque39_0030_D05	10	rejected : ambigious insertion due to a high score for the second hit	RSc2176	RSc	2361136	2361312	705	1.9e-36	0.87	0.87	0	312	56
Plaque39D06	-	-	-	-	-	-	-	-	-	-	-	-	-	-
Plaque39D07	CB_BanqueGMI1000Tn5EZ_Plaque39_0030_D07	2	rejected : ambigious insertion due to a high score for the second hit	RS04532	RSc	1242349	1242501	635	2.5e-32	0.89	0.89	0	365	41
Plaque39D08	-	-	-	-	-	-	-	-	-	-	-	-	-	-
Plaque39D09	-	-	-	-	-	-	-	-	-	-	-	-	-	-
Plaque39D10	-	-	-	-	-	-	-	-	-	-	-	-	-	-
Plaque39D11	-	-	-	-	-	-	-	-	-	-	-	-	-	-
Plaque39D12	CB_BanqueGMI1000Tn5EZ_Plaque39_0031_D12	1	validated	RSc3438	RSc	3709215	3709327	515	2.8e-25	0.94	0.94	0	576	19
Plaque39E01	-	-	-	-	-	-	-	-	-	-	-	-	-	-
Plaque39E02	-	-	-	-	-	-	-	-	-	-	-	-	-	-
Plaque39E03	-	-	-	-	-	-	-	-	-	-	-	-	-	-
Plaque39E04	-	-	-	-	-	-	-	-	-	-	-	-	-	-
Plaque39E05	-	-	-	-	-	-	-	-	-	-	-	-	-	-
Plaque39E06	-	-	-	-	-	-	-	-	-	-	-	-	-	-
Plaque39E07	-	-	-	-	-	-	-	-	-	-	-	-	-	-
Plaque39E08	-	-	-	-	-	-	-	-	-	-	-	-	-	-
Plaque39E09	-	-	-	-	-	-	-	-	-	-	-	-	-	-
Plaque39E10	-	-	-	-	-	-	-	-	-	-	-	-	-	-
Plaque39E11	-	-	-	-	-	-	-	-	-	-	-	-	-	-
Plaque39E12	-	-	-	-	-	-	-	-	-	-	-	-	-	-
Plaque39F01	-	-	-	-	-	-	-	-	-	-	-	-	-	-
Plaque39F02	-	-	-	-	-	-	-	-	-	-	-	-	-	-
Plaque39F03	-	-	-	-	-	-	-	-	-	-	-	-	-	-
Plaque39F04	-	-	-	-	-	-	-	-	-	-	-	-	-	-
Plaque39F05	CB_BanqueGMI1000Tn5EZ_Plaque39_0030_F05	1	validated	RSp1136	RSp	1430628	1430827	658	1.1e-33	0.79	0.79	0	480	41
Plaque39F06	-	-	-	-	-	-	-	-	-	-	-	-	-	-
Plaque39F07	CB_BanqueGMI1000Tn5EZ_Plaque39_0030_F07	1	validated	RSc2364, RSc2365	RSc	2568044	2568310	987	5.4e-53	0.83	0.83	0	705	37
Plaque39F08	-	-	-	-	-	-	-	-	-	-	-	-	-	-
Plaque39F09	-	-	-	-	-	-	-	-	-	-	-	-	-	-
Plaque39F10	-	-	-	-	-	-	-	-	-	-	-	-	-	-
Plaque39F11	CB_BanqueGMI1000Tn5EZ_Plaque39_0030_F11	1	validated	RSp1137	RSp	1432321	1432592	960	2.1e-51	0.81	0.81	0	503	53
Plaque39F12	-	-	-	-	-	-	-	-	-	-	-	-	-	-
Plaque39G01	CB_BanqueGMI1000Tn5EZ_Plaque39_0030_G01	2	validated	RSc3251	RSc	3506198	3506349	702	2.9e-36	0.95	0.95	0	694	21
Plaque39G02	-	-	-	-	-	-	-	-	-	-	-	-	-	-
Plaque39G03	-	-	-	-	-	-	-	-	-	-	-	-	-	-
Plaque39G04	-	-	-	-	-	-	-	-	-	-	-	-	-	-
Plaque39G05	-	-	-	-	-	-	-	-	-	-	-	-	-	-
Plaque39G06	-	-	-	-	-	-	-	-	-	-	-	-	-	-
Plaque39G07	-	-	-	-	-	-	-	-	-	-	-	-	-	-
Plaque39G08	-	-	-	-	-	-	-	-	-	-	-	-	-	-
Plaque39G09	-	-	-	-	-	-	-	-	-	-	-	-	-	-
Plaque39G10	-	-	-	-	-	-	-	-	-	-	-	-	-	-
Plaque39G11	CB_BanqueGMI1000Tn5EZ_Plaque39_0030_G11	2	validated	inter gene hit	RSp	1432083	1432666	2832	2.5e-161	0.98	0.98	0	752	77
Plaque39G12	-	-	-	-	-	-	-	-	-	-	-	-	-	-
Plaque39H01	-	-	-	-	-	-	-	-	-	-	-	-	-	-
Plaque39H02	-	-	-	-	-	-	-	-	-	-	-	-	-	-
Plaque39H03	-	-	-	-	-	-	-	-	-	-	-	-	-	-
Plaque39H04	-	-	-	-	-	-	-	-	-	-	-	-	-	-
Plaque39H05	-	-	-	-	-	-	-	-	-	-	-	-	-	-
Plaque39H06	CB_BanqueGMI1000Tn5EZ_Plaque39_0031_H06	1	validated	inter gene hit	RSp	1432082	1432584	1781	1.3e-99	0.82	0.82	0	663	75
Plaque39H07	-	-	-	-	-	-	-	-	-	-	-	-	-	-
Plaque39H08	-	-	-	-	-	-	-	-	-	-	-	-	-	-
Plaque39H09	-	-	-	-	-	-	-	-	-	-	-	-	-	-
Plaque39H10	-	-	-	-	-	-	-	-	-	-	-	-	-	-
Plaque39H11	CB_BanqueGMI1000Tn5EZ_Plaque39_0030_H11	3	validated	RSc2613	RSc	2814479	2814633	632	1.1e-33	0.89	0.89	0	770	20
Plaque39H12	-	-	-	-	-	-	-	-	-	-	-	-	-	-
Plaque40A01	CB_BanqueGMI1000Tn5EZ_Plaque40_0109_A01	11	validated	RS05872	RSp	101141	101601	2066	2.4e-116	0.93	0.93	0	735	62
Plaque40A02	-	-	-	-	-	-	-	-	-	-	-	-	-	-
Plaque40A03	-	-	-	-	-	-	-	-	-	-	-	-	-	-
Plaque40A04	CB_BanqueGMI1000Tn5EZ_Plaque40_0110_A04	2	validated	inter gene hit	RSp	133089	133247	641	2.3e-37	0.88	0.88	0	384	41
Plaque40A05	-	-	-	-	-	-	-	-	-	-	-	-	-	-
Plaque40A06	CB_BanqueGMI1000Tn5EZ_Plaque40_0110_A06	2	rejected : ambigious insertion due to a high score for the second hit	RSp1327, RSp1328	RSp	1678043	1678268	583	2.8e-29	0.7	0.7	0	544	40
Plaque40A07	CB_BanqueGMI1000Tn5EZ_Plaque40_0109_A07	1	validated	RSc3436	RSc	3706933	3707416	1816	1.1e-101	0.84	0.84	0	553	87
Plaque40A08	CB_BanqueGMI1000Tn5EZ_Plaque40_0110_A08	1	validated	RSp0916	RSp	1155536	1156107	2431	8.7e-138	0.91	0.91	0	1006	56
Plaque40A09	CB_BanqueGMI1000Tn5EZ_Plaque40_0109_A09	1	validated	RSc1276, RSc1277	RSc	1360720	1360957	649	3.8e-33	0.73	0.73	0	654	36
Plaque40A10	CB_BanqueGMI1000Tn5EZ_Plaque40_0110_A10	1	validated	RSc0365, RSc0366	RSc	395514	395746	921	4.0e-49	0.87	0.87	0	679	34
Plaque40A11	CB_BanqueGMI1000Tn5EZ_Plaque40_0109_A11	2	validated	RSc2816	RSc	3030755	3030960	646	9.2e-38	0.77	0.77	0	468	43
Plaque40A12	CB_BanqueGMI1000Tn5EZ_Plaque40_0110_A12	2	validated	RSc2614	RSc	2815976	2816519	2480	1.2e-140	0.94	0.94	0	884	61
Plaque40B01	-	-	-	-	-	-	-	-	-	-	-	-	-	-
Plaque40B02	CB_BanqueGMI1000Tn5EZ_Plaque40_0110_B02	1	validated	RSc1627	RSc	1748599	1748808	872	3.0e-46	0.89	0.89	0	785	26
Plaque40B03	-	-	-	-	-	-	-	-	-	-	-	-	-	-
Plaque40B04	-	-	-	-	-	-	-	-	-	-	-	-	-	-
Plaque40B05	CB_BanqueGMI1000Tn5EZ_Plaque40_0109_B05	2	validated	inter gene hit	RSp	133085	133310	772	2.4e-39	0.81	0.81	0	500	45
Plaque40B06	-	-	-	-	-	-	-	-	-	-	-	-	-	-
Plaque40B07	-	-	-	-	-	-	-	-	-	-	-	-	-	-
Plaque40B08	CB_BanqueGMI1000Tn5EZ_Plaque40_0110_B08	1	validated	RSc0484, RSc0485	RSc	520513	520743	1021	5.4e-55	0.93	0.93	0	627	36
Plaque40B09	-	-	-	-	-	-	-	-	-	-	-	-	-	-
Plaque40B10	-	-	-	-	-	-	-	-	-	-	-	-	-	-
Plaque40B11	CB_BanqueGMI1000Tn5EZ_Plaque40_0109_B11	1	validated	RSc3437, RSc3438	RSc	3708989	3709281	1135	1.1e-61	0.86	0.86	0	720	40
Plaque40B12	CB_BanqueGMI1000Tn5EZ_Plaque40_0110_B12	1	validated	RSc3438	RSc	3709249	3709671	1411	6.8e-78	0.79	0.79	0	730	58
Plaque40C01	-	-	-	-	-	-	-	-	-	-	-	-	-	-
Plaque40C02	-	-	-	-	-	-	-	-	-	-	-	-	-	-
Plaque40C03	-	-	-	-	-	-	-	-	-	-	-	-	-	-
Plaque40C04	CB_BanqueGMI1000Tn5EZ_Plaque40_0110_C04	1	validated	RSp1202	RSp	1530496	1530814	1441	1.2e-79	0.94	0.94	0	676	46
Plaque40C05	-	-	-	-	-	-	-	-	-	-	-	-	-	-
Plaque40C06	-	-	-	-	-	-	-	-	-	-	-	-	-	-
Plaque40C07	-	-	-	-	-	-	-	-	-	-	-	-	-	-
Plaque40C08	-	-	-	-	-	-	-	-	-	-	-	-	-	-
Plaque40C09	-	-	-	-	-	-	-	-	-	-	-	-	-	-
Plaque40C10	CB_BanqueGMI1000Tn5EZ_Plaque40_0110_C10	1	validated	RSc0481, RSc0482	RSc	518187	518671	2097	3.6e-118	0.91	0.91	0	756	64
Plaque40C11	CB_BanqueGMI1000Tn5EZ_Plaque40_0109_C11	2	validated	RSc3438	RSc	3709252	3709729	1306	4.7e-75	0.71	0.71	0	728	65
Plaque40C12	-	-	-	-	-	-	-	-	-	-	-	-	-	-
Plaque40D01	-	-	-	-	-	-	-	-	-	-	-	-	-	-
Plaque40D02	-	-	-	-	-	-	-	-	-	-	-	-	-	-
Plaque40D03	CB_BanqueGMI1000Tn5EZ_Plaque40_0109_D03	1	validated	RSc0481, RSc0482	RSc	518230	518675	1378	5.9e-76	0.76	0.76	0	563	79
Plaque40D04	CB_BanqueGMI1000Tn5EZ_Plaque40_0110_D04	1	validated	RSc0481, RSc0482	RSc	518297	518675	1541	1.6e-85	0.88	0.88	0	872	43
Plaque40D05	CB_BanqueGMI1000Tn5EZ_Plaque40_0109_D05	1	validated	RSc2928	RSc	3159568	3159878	635	2.5e-32	0.63	0.63	0	688	45
Plaque40D06	CB_BanqueGMI1000Tn5EZ_Plaque40_0110_D06	2	validated	RSp1439, RSp1440	RSp	1809044	1809390	1021	2.6e-66	0.74	0.74	0	708	48
Plaque40D07	-	-	-	-	-	-	-	-	-	-	-	-	-	-
Plaque40D08	CB_BanqueGMI1000Tn5EZ_Plaque40_0110_D08	8	validated	RSp1581	RSp	1984793	1985116	1520	2.7e-84	0.96	0.96	0	618	52
Plaque40D09	-	-	-	-	-	-	-	-	-	-	-	-	-	-
Plaque40D10	CB_BanqueGMI1000Tn5EZ_Plaque40_0110_D10	1	validated	RSc1403	RSc	1502970	1503273	1417	3.0e-78	0.96	0.96	0	741	40
Plaque40D11	CB_BanqueGMI1000Tn5EZ_Plaque40_0109_D11	1	validated	RSc3437	RSc	3708353	3709165	3005	1.7e-171	0.84	0.84	0	929	87
Plaque40D12	-	-	-	-	-	-	-	-	-	-	-	-	-	-
Plaque40E01	-	-	-	-	-	-	-	-	-	-	-	-	-	-
Plaque40E02	-	-	-	-	-	-	-	-	-	-	-	-	-	-
Plaque40E03	CB_BanqueGMI1000Tn5EZ_Plaque40_0109_E03	1	validated	RSc0593	RSc	639645	640016	1352	2.0e-74	0.83	0.83	0	957	38
Plaque40E04	CB_BanqueGMI1000Tn5EZ_Plaque40_0110_E04	2	rejected : ambigious insertion due to a high score for the second hit	RSp0922, RS05411	RSp	1163219	1163626	955	4.1e-51	0.67	0.67	0	757	54
Plaque40E05	CB_BanqueGMI1000Tn5EZ_Plaque40_0109_E05	1	validated	RSp1532, RSp1533	RSp	1920673	1920928	803	3.4e-42	0.78	0.78	0.01	758	33
Plaque40E06	CB_BanqueGMI1000Tn5EZ_Plaque40_0110_E06	1	validated	RSp1581	RSp	1984791	1984942	614	4.3e-31	0.88	0.88	0	795	18
Plaque40E07	CB_BanqueGMI1000Tn5EZ_Plaque40_0109_E07	1	validated	RSp0267	RSp	342813	342929	535	1.9e-26	0.94	0.94	0	590	19
Plaque40E08	CB_BanqueGMI1000Tn5EZ_Plaque40_0110_E08	10	validated	RS02095, RSp1541	RSp	1936702	1936817	548	1.4e-27	0.96	0.96	0	583	19
Plaque40E09	CB_BanqueGMI1000Tn5EZ_Plaque40_0109_E09	6	rejected : ambigious insertion due to a high score for the second hit	RS05737	RSc	1532737	1533269	2096	4.1e-118	0.87	0.87	0	1023	52
Plaque40E10	CB_BanqueGMI1000Tn5EZ_Plaque40_0110_E10	1	validated	RSp0331, RSp0332	RSp	434789	435346	2016	2.0e-113	0.83	0.83	0.01	1002	55
Plaque40E11	CB_BanqueGMI1000Tn5EZ_Plaque40_0109_E11	2	rejected : too low blast score	RSc2167	RSc	2350274	2350404	391	1.7e-27	0.74	0.74	0	658	19
Plaque40E12	CB_BanqueGMI1000Tn5EZ_Plaque40_0110_E12	1	validated	RSc0017	RSc	19419	19717	771	2.6e-40	0.7	0.7	0	846	35
Plaque40F01	CB_BanqueGMI1000Tn5EZ_Plaque40_0109_F01	4	rejected : ambigious insertion due to a high score for the second hit	RSc1276, RSc1277	RSc	1360822	1360956	639	1.6e-54	0.97	0.97	0	629	21
Plaque40F02	-	-	-	-	-	-	-	-	-	-	-	-	-	-
Plaque40F03	-	-	-	-	-	-	-	-	-	-	-	-	-	-
Plaque40F04	-	-	-	-	-	-	-	-	-	-	-	-	-	-
Plaque40F05	-	-	-	-	-	-	-	-	-	-	-	-	-	-
Plaque40F06	CB_BanqueGMI1000Tn5EZ_Plaque40_0110_F06	1	validated	RSc3341, RSc3342	RSc	3601862	3602410	1724	2.8e-96	0.78	0.78	0.01	1002	53
Plaque40F07	-	-	-	-	-	-	-	-	-	-	-	-	-	-
Plaque40F08	CB_BanqueGMI1000Tn5EZ_Plaque40_0110_F08	1	validated	RSc2410	RSc	2615280	2615507	755	2.2e-39	0.8	0.8	0.01	596	37
Plaque40F09	-	-	-	-	-	-	-	-	-	-	-	-	-	-
Plaque40F10	-	-	-	-	-	-	-	-	-	-	-	-	-	-
Plaque40F11	CB_BanqueGMI1000Tn5EZ_Plaque40_0109_F11	1	validated	RSp0481	RSp	602931	603242	1352	2.0e-74	0.91	0.91	0	563	55
Plaque40F12	-	-	-	-	-	-	-	-	-	-	-	-	-	-
Plaque40G01	-	-	-	-	-	-	-	-	-	-	-	-	-	-
Plaque40G02	CB_BanqueGMI1000Tn5EZ_Plaque40_0110_G02	1	validated	RSc2176	RSc	2361159	2361305	575	8.3e-29	0.86	0.86	0	683	21
Plaque40G03	-	-	-	-	-	-	-	-	-	-	-	-	-	-
Plaque40G04	CB_BanqueGMI1000Tn5EZ_Plaque40_0110_G04	1	validated	RSc1276	RSc	1360507	1360948	1236	1.3e-67	0.72	0.72	0	795	55
Plaque40G05	CB_BanqueGMI1000Tn5EZ_Plaque40_0109_G05	1	validated	RSc1165	RSc	1223286	1223402	543	6.3e-27	0.95	0.95	0	666	17
Plaque40G06	CB_BanqueGMI1000Tn5EZ_Plaque40_0110_G06	3	rejected : ambigious insertion due to a high score for the second hit	RSp1311	RSp	1663512	1663738	581	3.7e-29	0.7	0.7	0	783	29
[truncated: 3,186 more rows]
