# Supplementary material for: Control of primary metabolism by a virulence regulatory network promotes robustness in a plant pathogen
Source: Nat Commun. 2018 Jan 29;9:418. doi: 10.1038/s41467-017-02660-4 (PMC5788922; doi:10.1038/s41467-017-02660-4)
Supplement: Supplementary file 10 — Supplementary Data 6 [file 41467_2017_2660_MOESM10_ESM.xlsx]

## Sheet: Table of content
Supplementary Data 6
Mutant essentiality phenotypes on complete medium, D-glucose, L-glutamate
Peyraud et al.
Content
Experimental data essentiality
Predicted data essentiality
Comparison table
Legend of the observations
2	Growth higher than the level of the majority of the wells under this condition
1	Growth similar to the level of the majority of the wells under this condition
0.5	Around half growth compared the level of the majority of the wells under this condition
0.1	Very smal growth, slightly higher than no growth
0	No growth
C	Confluence
ND	not determined
Color code for Interesting or defective mutants
-	Hot spot (> 20 times in the bank)
0	no growing on phy medium
-	Tn5 insertion not identified
	metabolic or transport related mutant of interest
	metabolic or transport related mutant highly interesting
Protocol

## Sheet: Experimental_essentiality
Identifier	Plate N°	Row N°	Column N°	Growth Phy	Comments	Growth minimal medium Glucose	Growth minimal medium L-Glutamate	Comments	Chromosome	gene	mutant status based on blast score	ORF id	ORF product	Number of mutants
Plaque35G01	35	G	01	1		0	1		-	-	-	-	-	-
Plaque46H02	46	H	02	1		0	1		RSp	RSp0982	validated	RSp0982	hypothetical protein	1
Plaque26G03	26	G	03	1		0	1		-	-	-	-	-	-
Plaque30F03	30	F	03	1		0	1		-	-	-	-	-	-
Plaque66H03	66	H	03	1		0	1		-	-	-	-	-	-
Plaque73H03	73	H	03	1		0	1		-	-	-	-	-	-
Plaque24F03	24	F	03	0.5		0	1		RSc	RSc0472	validated		putative transcription regulator protein	2
Plaque44E03	44	E	03	1		0	1		-	-	-	-	-	-
Plaque31D04	31	D	04	1		0	1		RSc	RSc2358	validated	ppc	phosphoenolpyruvate carboxylase	1
Plaque22G04	22	G	04	1		0	1		-	-	-	-	-	-
Plaque65H04	65	H	04	1		0	1		-	-	-	-	-	-
Plaque73F04	73	F	04	1		0	1		-	-	-	-	-	-
Plaque23B04	23	B	04	1		0	1		-	-	-	-	-	-
Plaque20G05	20	G	05	1		0	1		-	-	-	-	-	-
Plaque35D05	35	D	05	1		0	1		RSp	RSp1541	validated	RSp1541	hypothetical protein	1
Plaque53G06	53	G	06	1		0	1		RSc	RSc2965	validated	gltB	glutamate synthase (large subunit) oxidoreductase protein	1
Plaque24G06	24	G	06	1		0	1		-	-	-	-	-	-
Plaque21C07	21	C	07	1		0	1		-	-	-	-	-	-
Plaque33D07	33	D	07	1		0	1		RSc	RSc1116, RSc1117	validated	-	-	1
Plaque31F07	31	F	07	1		0	1		RSc	RSc2176	rejected : ambigious insertion due to a high score for the second hit	tISrso5	ISRSO5-transposase protein	13
Plaque26F08	26	F	08	1		0	1		-	-	-	-	-	-
Plaque21C08	21	C	08	1		0	1		-	-	-	-	-	-
Plaque62H08	62	H	08	1		0	1		-	-	-	-	-	-
Plaque50G09	50	G	09	1		0	1		-	-	-	-	-	-
Plaque21C09	21	C	09	1		0	1		-	-	-	-	-	-
Plaque57F09	57	F	09	1		0	1		-	-	-	-	-	-
Plaque29E09	29	E	09	1		0	1		RSc	RSc2130	validated	skwp6	putative Type III effector protein, SKWP family	1
Plaque28D09	28	D	09	1		0	1		RSc	RSc2176	rejected : ambigious insertion due to a high score for the second hit	tISrso5	ISRSO5-transposase protein	10
Plaque32G10	32	G	10	1		0	1		-	-	-	-	-	-
Plaque21C10	21	C	10	1		0	1		-	-	-	-	-	-
Plaque20B10	20	B	10	2		0	1		-	-	-	-	-	-
Plaque21C11	21	C	11	1		0	1		-	-	-	-	-	-
Plaque20A11	20	A	11	2		0	1		-	-	-	-	-	-
Plaque24H11	24	H	11	1		0	1		RSc	RSc2464	validated	clpA	ATP-dependent protease ATP-binding specificity subunit	1
Plaque67D12	67	D	12	1		0	1		-	-	-	-	-	-
Plaque21C12	21	C	12	0		0	1		-	-	-	-	-	-
Plaque26C12	26	C	12	1		0	1		-	-	-	-	-	-
Plaque69B12	69	B	12	1		0	1		RSp	RSp1311	rejected : ambigious insertion due to a high score for the second hit	RSp1311	hypothetical protein	2
Plaque26F01	26	F	01	1		0	0.5		RSc	RSc2112	validated		metabolite transporter	1
Plaque53H02	53	H	02	1		0	0.5		-	-	-	-	-	-
Plaque60D04	60	D	04	1		0	0.5		-	-	-	-	-	-
Plaque24H04	24	H	04	0		0	0.5		RSc	RSc0092	validated		hypothetical protein	17
Plaque28A05	28	A	05	1		0	0.5		RSp	RSp1654	validated	RSp1654	hypothetical protein	1
Plaque60F06	60	F	06	1		0	0.5		-	-	-	-	-	-
Plaque72B07	72	B	07	1		0	0.5		-	-	-	-	-	-
Plaque74H08	74	H	08	1		0	0.5		-	-	-	-	-	-
Plaque42A11	42	A	11	1		0	0.5		RSc	RSc2889	validated		hypothetical protein	1
Plaque24A11	24	A	11	0		0	0.5		RSc	RSc2973, RSc2974	validated	-	-	1
Plaque20A05	20	A	05	0		0	0.1		-	-	-	-	-	-
Plaque46E09	46	E	09	1		0	0.1		-	-	-	-	-	-
Plaque23H10	23	H	10	0		0	0.1		RSc	RSc2871	validated	hipO	putative hippurate hydrolase protein	15
Plaque57H11	57	H	11	1		0	0.1		RSc	RSc0903	validated	serC	phosphoserine aminotransferase	1
Plaque20D11	20	D	11	0.5		0	0.1		-	-	-	-	-	-
Plaque20B01	20	B	01	0		0	0		-	-	-	-	-	-
Plaque22H01	22	H	01	0		0	0		-	-	-	-	-	-
Plaque22F01	22	F	01	1		0	0		-	-	-	-	-	-
Plaque22G01	22	G	01	1		0	0		-	-	-	-	-	-
Plaque52A01	52	A	01	1		0	0		-	-	-	-	-	-
Plaque71E01	71	E	01	1		0	0		-	-	-	-	-	-
Plaque23H01	23	H	01	0		0	0		RSc	RSc3437, RSc3438	validated	-	-	1
Plaque22H02	22	H	02	0.5		0	0		-	-	-	-	-	-
Plaque22F02	22	F	02	1		0	0		-	-	-	-	-	-
Plaque24D02	24	D	02	0		0	0		RSc	RSc0480	validated	gdhA	glutamate dehydrogenase (NAD(P)+) oxidoreductase protein	1
Plaque42H02	42	H	02	1		0	0		RSc	RSc2176	rejected : ambigious insertion due to a high score for the second hit	tISrso5	ISRSO5-transposase protein	4
Plaque21B03	21	B	03	0		0	0		-	-	-	-	-	-
Plaque21H03	21	H	03	0		0	0		-	-	-	-	-	-
Plaque22H03	22	H	03	0		0	0		-	-	-	-	-	-
Plaque22F03	22	F	03	1		0	0		-	-	-	-	-	-
Plaque47B03	47	B	03	1		0	0		-	-	-	-	-	-
Plaque23H03	23	H	03	0		0	0		RSc	RS00482	rejected : ambigious insertion due to a high score for the second hit	RRNA	23S rRNA	4
Plaque26E04	26	E	04	1		0	0		RSc	RSc2421	rejected : ambigious insertion due to a high score for the second hit	cysN	sulfate adenylyltransferase subunit 1 protein	2
Plaque22F04	22	F	04	0		0	0		-	-	-	-	-	-
Plaque73H04	73	H	04	1		0	0		-	-	-	-	-	-
Plaque20G04	20	G	04	2		0	0		-	-	-	-	-	-
Plaque24B04	24	B	04	0		0	0		RSc	RSc0480	validated	gdhA	glutamate dehydrogenase (NAD(P)+) oxidoreductase protein	1
Plaque23H04	23	H	04	0		0	0		RSc	RS05738	rejected : ambigious insertion due to a high score for the second hit	RRNA	23S rRNA	4
Plaque44C04	44	C	04	1		0	0		RSp	RSp0003	validated	parA	partition protein	1
Plaque24H05	24	H	05	1		0	0		RSc	RSc0454	validated		putative oxidoreductase protein	1
Plaque22F05	22	F	05	1		0	0		-	-	-	-	-	-
Plaque22G05	22	G	05	1		0	0		-	-	-	-	-	-
Plaque22H05	22	H	05	1		0	0		-	-	-	-	-	-
Plaque68A05	68	A	05	1		0	0		-	-	-	-	-	-
Plaque20F05	20	F	05	2		0	0		-	-	-	-	-	-
Plaque23H05	23	H	05	0		0	0		RSp	RSp1311	rejected : ambigious insertion due to a high score for the second hit	RSp1311	hypothetical protein	3
Plaque66G06	66	G	06	1		0	0		RSc	RSc0113	validated	thiC	thiamine biosynthesis protein ThiC	1
Plaque21C06	21	C	06	0		0	0		-	-	-	-	-	-
Plaque21G06	21	G	06	0		0	0		-	-	-	-	-	-
Plaque22F06	22	F	06	0		0	0		-	-	-	-	-	-
Plaque22G06	22	G	06	1		0	0		-	-	-	-	-	-
Plaque22H06	22	H	06	1		0	0		-	-	-	-	-	-
Plaque30A06	30	A	06	1		0	0		-	-	-	-	-	-
Plaque24H06	24	H	06	0		0	0		RSc	RSc3007	validated	rplE	50S ribosomal protein L5	1
Plaque23H06	23	H	06	0		0	0		RSc	RS05738	rejected : ambigious insertion due to a high score for the second hit	RRNA	23S rRNA	4
Plaque27H07	27	H	07	1		0	0		RSc	RSc2425	validated	cysI1	sulfite reductase oxidoreductase protein	1
Plaque22G07	22	G	07	0		0	0		-	-	-	-	-	-
Plaque20H07	20	H	07	1		0	0		-	-	-	-	-	-
Plaque22F07	22	F	07	1		0	0		-	-	-	-	-	-
Plaque22H07	22	H	07	1		0	0		-	-	-	-	-	-
Plaque70H07	70	H	07	1		0	0		-	-	-	-	-	-
Plaque24H07	24	H	07	0		0	0		RSc	RS05738	rejected : ambigious insertion due to a high score for the second hit	RRNA	23S rRNA	8
Plaque23H07	23	H	07	0		0	0		RSc	RSc2106	validated		amino-acid ATP-binding ABC transporter protein	1
Plaque28B07	28	B	07	1		0	0		RSc	RSc3437, RSc3438	validated	-	-	1
Plaque24C08	24	C	08	1		0	0		RSc	RSc0903	validated	serC	phosphoserine aminotransferase	1
Plaque21A08	21	A	08	0		0	0		-	-	-	-	-	-
Plaque21D08	21	D	08	0		0	0		-	-	-	-	-	-
Plaque21E08	21	E	08	0		0	0		-	-	-	-	-	-
Plaque22H08	22	H	08	0		0	0		-	-	-	-	-	-
Plaque22E08	22	E	08	1		0	0		-	-	-	-	-	-
Plaque22F08	22	F	08	1		0	0		-	-	-	-	-	-
Plaque22G08	22	G	08	1		0	0		-	-	-	-	-	-
Plaque68H08	68	H	08	1		0	0		-	-	-	-	-	-
Plaque69B08	69	B	08	1		0	0		-	-	-	-	-	-
Plaque23H08	23	H	08	0		0	0		RSc	RSc0403	validated		hypothetical protein	2
Plaque43H08	43	H	08	1		0	0		-	-	-	-	-	-
Plaque62H09	62	H	09	1		0	0		-	-	-	-	-	-
Plaque24G09	24	G	09	1		0	0		RSc	RSc1988	rejected : too low blast score	leuB1	3-isopropylmalate dehydrogenase	2
Plaque21B09	21	B	09	0		0	0		-	-	-	-	-	-
Plaque22E09	22	E	09	0		0	0		-	-	-	-	-	-
Plaque22F09	22	F	09	0		0	0		-	-	-	-	-	-
Plaque22H09	22	H	09	0		0	0		-	-	-	-	-	-
Plaque22G09	22	G	09	1		0	0		-	-	-	-	-	-
Plaque24H09	24	H	09	0		0	0		RSp	RSp0916	validated	vacJ	VacJ-like lipoprotein	1
Plaque22E10	22	E	10	0		0	0		-	-	-	-	-	-
Plaque22F10	22	F	10	0		0	0		-	-	-	-	-	-
Plaque22H10	22	H	10	0		0	0		-	-	-	-	-	-
Plaque22G10	22	G	10	1		0	0		-	-	-	-	-	-
Plaque24A10	24	A	10	0		0	0		RSc	RSc0042	validated	hslU	ATP-dependent protease ATP-binding subunit	12
Plaque22E11	22	E	11	0		0	0		-	-	-	-	-	-
Plaque22F11	22	F	11	0		0	0		-	-	-	-	-	-
Plaque22H11	22	H	11	0		0	0		-	-	-	-	-	-
Plaque22G11	22	G	11	1		0	0		-	-	-	-	-	-
Plaque39H11	39	H	11	1		0	0		RSc	RSc2613	validated		hypothetical protein	3
Plaque68E12	68	E	12	1		0	0		RSc	RSc2421, RSc2422	rejected : ambigious insertion due to a high score for the second hit	-	-	13
Plaque21D12	21	D	12	0		0	0		-	-	-	-	-	-
Plaque22E12	22	E	12	0		0	0		-	-	-	-	-	-
Plaque22F12	22	F	12	0		0	0		-	-	-	-	-	-
Plaque22G12	22	G	12	0		0	0		-	-	-	-	-	-
Plaque22H12	22	H	12	0		0	0		-	-	-	-	-	-
Plaque22C12	22	C	12	1		0	0		-	-	-	-	-	-
Plaque24H12	24	H	12	0		0	0		RSc	RS00482	rejected : ambigious insertion due to a high score for the second hit	RRNA	23S rRNA	4
Plaque24H03	24	H	03	0.5		0.1	1		RSc	RSc2904, RSc2905	validated	-	-	1
Plaque59G03	59	G	03	1		0.1	1		-	-	-	-	-	-
Plaque22G03	22	G	03	2		0.1	1		-	-	-	-	-	-
Plaque58E03	58	E	03	1		0.1	1		-	-	-	-	-	-
Plaque33D04	33	D	04	1		0.1	1		RSc	RSc2965	validated	gltB	glutamate synthase (large subunit) oxidoreductase protein	1
Plaque22H04	22	H	04	2		0.1	1		-	-	-	-	-	-
Plaque37H04	37	H	04	1		0.1	1		-	-	-	-	-	-
Plaque45A05	45	A	05	1		0.1	1		-	-	-	-	-	-
Plaque48F06	48	F	06	1		0.1	1		RSc	RS00686	validated	ACUR		1
Plaque32E06	32	E	06	1		0.1	1		RSp	RSp1634, RSp1635	validated	-	-	2
Plaque67D06	67	D	06	1		0.1	1		-	-	-	-	-	-
Plaque27A07	27	A	07	1		0.1	1		RSc	RSc2927	validated	petC	putative cytochrome C1 precursor transmembrane protein	1
Plaque64D09	64	D	09	1		0.1	1		RSc	RSc0903	validated	serC	phosphoserine aminotransferase	2
Plaque35A09	35	A	09	1		0.1	1		-	-	-	-	-	-
Plaque46H09	46	H	09	1		0.1	1		-	-	-	-	-	-
Plaque44A10	44	A	10	1		0.1	1		RSp	RSp1633	validated	xylF	D-xylose-binding periplasmic ABC transporter protein	2
Plaque63A10	63	A	10	1		0.1	1		-	-	-	-	-	-
Plaque21F11	21	F	11	1		0.1	1		-	-	-	-	-	-
Plaque58E12	58	E	12	1		0.1	1		-	-	-	-	-	-
Plaque21C01	21	C	01	0.5		0.1	0.5		-	-	-	-	-	-
Plaque37G01	37	G	01	1		0.1	0.5		-	-	-	-	-	-
Plaque52B03	52	B	03	1		0.1	0.5		-	-	-	-	-	-
Plaque72H03	72	H	03	1		0.1	0.5		-	-	-	-	-	-
Plaque42G08	42	G	08	1		0.1	0.5		-	-	-	-	-	-
Plaque32C09	32	C	09	1		0.1	0.5		-	-	-	-	-	-
Plaque45F11	45	F	11	1		0.1	0.5		-	-	-	-	-	-
Plaque58B12	58	B	12	1		0.1	0.5		-	-	-	-	-	-
Plaque36D01	36	D	01	1		0.1	0.1		-	-	-	-	-	-
Plaque22G02	22	G	02	2		0.1	0		-	-	-	-	-	-
Plaque21E02	21	E	02	0.5		0.5	1		-	-	-	-	-	-
Plaque31H02	31	H	02	1		0.5	1		-	-	-	-	-	-
Plaque43D03	43	D	03	1		0.5	1		RSp	RSp0542, RSp0543	validated	-	-	1
Plaque20D04	20	D	04	1		0.5	1		-	-	-	-	-	-
Plaque35C04	35	C	04	0.5		0.5	1		RSc	RSc2077	validated	ilvI	acetolactate synthase 3 catalytic subunit	1
Plaque65B05	65	B	05	1		0.5	1		RSc	RSc2816	validated	proS	prolyl-tRNA synthetase	1
Plaque35A06	35	A	06	1		0.5	1		-	-	-	-	-	-
Plaque62C06	62	C	06	1		0.5	1		-	-	-	-	-	-
Plaque39F07	39	F	07	1		0.5	1		RSc	RSc2364, RSc2365	validated	-	-	1
Plaque33F08	33	F	08	1		0.5	1		-	-	-	-	-	-
Plaque61C08	61	C	08	1		0.5	1		RSp	RSp1581	rejected : ambigious insertion due to a high score for the second hit	katE	catalase hydroperoxidase HpiI oxidoreductase	5
Plaque48H09	48	H	09	1		0.5	1		-	-	-	-	-	-
Plaque48G09	48	G	09	1		0.5	1		RSc	RS03516	validated	ACUR		2
Plaque23H09	23	H	09	0.5		0.5	1		RSc	RSc2871	validated	hipO	putative hippurate hydrolase protein	12
Plaque24A09	24	A	09	0.5		0.5	1		-	-	-	-	-	-
Plaque31D10	31	D	10	1		0.5	1		RSc	RSc2358	validated	ppc	phosphoenolpyruvate carboxylase	1
Plaque27G11	27	G	11	1		0.5	1		RSc	RSc0065	validated		transcription regulator protein	1
Plaque24C11	24	C	11	1		0.5	1		RSc	RSc1057	validated	rseB	putative sigma-E factor regulatory (negative regulator) transcription regulator protein	1
Plaque29D11	29	D	11	1		0.5	1		RSp	RSp1581	validated	katE	catalase hydroperoxidase HpiI oxidoreductase	1
Plaque73G12	73	G	12	1		0.5	1		-	-	-	-	-	-
Plaque24B12	24	B	12	1		0.5	1		RSc	RS05738	rejected : ambigious insertion due to a high score for the second hit	RRNA	23S rRNA	4
Plaque28G02	28	G	02	1		0.5	0.5		RSc	RSc3178	validated		putative ATP binding protein	1
Plaque29H07	29	H	07	1		0.5	0.5		-	-	-	-	-	-
Plaque28A07	28	A	07	1		0.5	0.5		RSc	RSc3212, RSc3213	validated	-	-	1
Plaque38C10	38	C	10	1		0.5	0.5		-	-	-	-	-	-
Plaque24B10	24	B	10	1		0.5	0.5		RSc	RSc1712	validated	clpX	ATP-dependent protease ATP-binding subunit	1
Plaque38F11	38	F	11	1		0.5	0.5		-	-	-	-	-	-
Plaque47H11	47	H	11	1		0.5	0.5		-	-	-	-	-	-
Plaque22E01	22	E	01	1		0.5	0		-	-	-	-	-	-
Plaque20H09	20	H	09	0.1		0.5	0		-	-	-	-	-	-
Plaque22C01	22	C	01	2		1	2		-	-	-	-	-	-
Plaque20C05	20	C	05	2		1	2		-	-	-	-	-	-
Plaque22E07	22	E	07	1		1	2		-	-	-	-	-	-
Plaque20C08	20	C	08	2		1	2		-	-	-	-	-	-
Plaque21F08	21	F	08	12		1	2		-	-	-	-	-	-
Plaque21F09	21	F	09	1		1	2		-	-	-	-	-	-
Plaque20C09	20	C	09	2		1	2		-	-	-	-	-	-
Plaque20F10	20	F	10	2		1	2		-	-	-	-	-	-
Plaque24G10	24	G	10	1		1	2		RSc	RSc3103	rejected : ambigious insertion due to a high score for the second hit		4-hydroxyphenylpyruvate dioxygenase oxidoreductase protein	2
Plaque30H10	30	H	10	1		1	2		-	-	-	-	-	-
Plaque21G11	21	G	11	2		1	2		-	-	-	-	-	-
Plaque21F12	21	F	12	1		1	2		-	-	-	-	-	-
Plaque21H12	21	H	12	1		1	2		-	-	-	-	-	-
Plaque21G12	21	G	12	2		1	2		-	-	-	-	-	-
Plaque24G12	24	G	12	2		1	2		-	-	-	-	-	-
Plaque20H01	20	H	01	1		1	1		-	-	-	-	-	-
Plaque21D01	21	D	01	1		1	1		-	-	-	-	-	-
Plaque21E01	21	E	01	1		1	1		-	-	-	-	-	-
Plaque21F01	21	F	01	1		1	1		-	-	-	-	-	-
Plaque21H01	21	H	01	1		1	1		-	-	-	-	-	-
Plaque22A01	22	A	01	1		1	1		-	-	-	-	-	-
Plaque22B01	22	B	01	1		1	1		-	-	-	-	-	-
Plaque22D01	22	D	01	1		1	1		-	-	-	-	-	-
Plaque24G01	24	G	01	1		1	1		-	-	-	-	-	-
Plaque27D01	27	D	01	1		1	1		-	-	-	-	-	-
Plaque27E01	27	E	01	1		1	1		-	-	-	-	-	-
Plaque28B01	28	B	01	1		1	1		-	-	-	-	-	-
Plaque28F01	28	F	01	1		1	1		-	-	-	-	-	-
Plaque31A01	31	A	01	1		1	1		-	-	-	-	-	-
Plaque31C01	31	C	01	1		1	1		-	-	-	-	-	-
Plaque32B01	32	B	01	1		1	1		-	-	-	-	-	-
Plaque33C01	33	C	01	1		1	1		-	-	-	-	-	-
Plaque33H01	33	H	01	1		1	1		-	-	-	-	-	-
Plaque34A01	34	A	01	1		1	1		-	-	-	-	-	-
Plaque34B01	34	B	01	1		1	1		-	-	-	-	-	-
Plaque34C01	34	C	01	1		1	1		-	-	-	-	-	-
Plaque35A01	35	A	01	1		1	1		-	-	-	-	-	-
Plaque35B01	35	B	01	1		1	1		-	-	-	-	-	-
Plaque35C01	35	C	01	1		1	1		-	-	-	-	-	-
Plaque36A01	36	A	01	1		1	1		-	-	-	-	-	-
Plaque36E01	36	E	01	1		1	1		-	-	-	-	-	-
Plaque37C01	37	C	01	1		1	1		-	-	-	-	-	-
Plaque37H01	37	H	01	1		1	1		-	-	-	-	-	-
Plaque38A01	38	A	01	1		1	1		-	-	-	-	-	-
Plaque38B01	38	B	01	1		1	1		-	-	-	-	-	-
Plaque38F01	38	F	01	1		1	1		-	-	-	-	-	-
Plaque38G01	38	G	01	1		1	1		-	-	-	-	-	-
Plaque39B01	39	B	01	1		1	1		-	-	-	-	-	-
Plaque39C01	39	C	01	1		1	1		-	-	-	-	-	-
Plaque39D01	39	D	01	1		1	1		-	-	-	-	-	-
Plaque39F01	39	F	01	1		1	1		-	-	-	-	-	-
Plaque39H01	39	H	01	1		1	1		-	-	-	-	-	-
Plaque43H01	43	H	01	1		1	1		-	-	-	-	-	-
Plaque44B01	44	B	01	1		1	1		-	-	-	-	-	-
Plaque44F01	44	F	01	1		1	1		-	-	-	-	-	-
Plaque45A01	45	A	01	1		1	1		-	-	-	-	-	-
Plaque47A01	47	A	01	1		1	1		-	-	-	-	-	-
Plaque47B01	47	B	01	1		1	1		-	-	-	-	-	-
Plaque47D01	47	D	01	1		1	1		-	-	-	-	-	-
Plaque47E01	47	E	01	1		1	1		-	-	-	-	-	-
Plaque47G01	47	G	01	1		1	1		-	-	-	-	-	-
Plaque47H01	47	H	01	1		1	1		-	-	-	-	-	-
Plaque48A01	48	A	01	1		1	1		-	-	-	-	-	-
Plaque48B01	48	B	01	1		1	1		-	-	-	-	-	-
Plaque48D01	48	D	01	1		1	1		-	-	-	-	-	-
Plaque48E01	48	E	01	1		1	1		-	-	-	-	-	-
Plaque48G01	48	G	01	1		1	1		-	-	-	-	-	-
Plaque50C01	50	C	01	1		1	1		-	-	-	-	-	-
Plaque50D01	50	D	01	1		1	1		-	-	-	-	-	-
Plaque50F01	50	F	01	1		1	1		-	-	-	-	-	-
Plaque51A01	51	A	01	1		1	1		-	-	-	-	-	-
Plaque51B01	51	B	01	1		1	1		-	-	-	-	-	-
Plaque51C01	51	C	01	1		1	1		-	-	-	-	-	-
Plaque51D01	51	D	01	1		1	1		-	-	-	-	-	-
Plaque51E01	51	E	01	1		1	1		-	-	-	-	-	-
Plaque52B01	52	B	01	1		1	1		-	-	-	-	-	-
Plaque52F01	52	F	01	1		1	1		-	-	-	-	-	-
Plaque53C01	53	C	01	1		1	1		-	-	-	-	-	-
Plaque54C01	54	C	01	1		1	1		-	-	-	-	-	-
Plaque54E01	54	E	01	1		1	1		-	-	-	-	-	-
Plaque54F01	54	F	01	1		1	1		-	-	-	-	-	-
Plaque55C01	55	C	01	1		1	1		-	-	-	-	-	-
Plaque55D01	55	D	01	1		1	1		-	-	-	-	-	-
Plaque56C01	56	C	01	1		1	1		-	-	-	-	-	-
Plaque56E01	56	E	01	1		1	1		-	-	-	-	-	-
Plaque56H01	56	H	01	1		1	1		-	-	-	-	-	-
Plaque57A01	57	A	01	1		1	1		-	-	-	-	-	-
Plaque57C01	57	C	01	1		1	1		-	-	-	-	-	-
Plaque57D01	57	D	01	1		1	1		-	-	-	-	-	-
Plaque57E01	57	E	01	1		1	1		-	-	-	-	-	-
Plaque57H01	57	H	01	1		1	1		-	-	-	-	-	-
Plaque58A01	58	A	01	1		1	1		-	-	-	-	-	-
Plaque58C01	58	C	01	1		1	1		-	-	-	-	-	-
Plaque58D01	58	D	01	1		1	1		-	-	-	-	-	-
Plaque58E01	58	E	01	1		1	1		-	-	-	-	-	-
Plaque59B01	59	B	01	1		1	1		-	-	-	-	-	-
Plaque59C01	59	C	01	1		1	1		-	-	-	-	-	-
Plaque59D01	59	D	01	1		1	1		-	-	-	-	-	-
Plaque59E01	59	E	01	1		1	1		-	-	-	-	-	-
Plaque59F01	59	F	01	1		1	1		-	-	-	-	-	-
Plaque60F01	60	F	01	1		1	1		-	-	-	-	-	-
Plaque60H01	60	H	01	1		1	1		-	-	-	-	-	-
Plaque61A01	61	A	01	1		1	1		-	-	-	-	-	-
Plaque62D01	62	D	01	1		1	1		-	-	-	-	-	-
Plaque63F01	63	F	01	1		1	1		-	-	-	-	-	-
Plaque64D01	64	D	01	1		1	1		-	-	-	-	-	-
Plaque65D01	65	D	01	1		1	1		-	-	-	-	-	-
Plaque65F01	65	F	01	1		1	1		-	-	-	-	-	-
Plaque66B01	66	B	01	1		1	1		-	-	-	-	-	-
Plaque66C01	66	C	01	1		1	1		-	-	-	-	-	-
Plaque67B01	67	B	01	1		1	1		-	-	-	-	-	-
Plaque67H01	67	H	01	1		1	1		-	-	-	-	-	-
Plaque68A01	68	A	01	1		1	1		-	-	-	-	-	-
Plaque68F01	68	F	01	1		1	1		-	-	-	-	-	-
Plaque69E01	69	E	01	1		1	1		-	-	-	-	-	-
Plaque69F01	69	F	01	1		1	1		-	-	-	-	-	-
Plaque69H01	69	H	01	1		1	1		-	-	-	-	-	-
Plaque70A01	70	A	01	1		1	1		-	-	-	-	-	-
Plaque70B01	70	B	01	1		1	1		-	-	-	-	-	-
Plaque70E01	70	E	01	1		1	1		-	-	-	-	-	-
Plaque70F01	70	F	01	1		1	1		-	-	-	-	-	-
Plaque71A01	71	A	01	1		1	1		-	-	-	-	-	-
Plaque71B01	71	B	01	1		1	1		-	-	-	-	-	-
Plaque71C01	71	C	01	1		1	1		-	-	-	-	-	-
Plaque71D01	71	D	01	1		1	1		-	-	-	-	-	-
Plaque71F01	71	F	01	1		1	1		-	-	-	-	-	-
Plaque71G01	71	G	01	1		1	1		-	-	-	-	-	-
Plaque71H01	71	H	01	1		1	1		-	-	-	-	-	-
Plaque72A01	72	A	01	1		1	1		-	-	-	-	-	-
Plaque72B01	72	B	01	1		1	1		-	-	-	-	-	-
Plaque72C01	72	C	01	1		1	1		-	-	-	-	-	-
Plaque72D01	72	D	01	1		1	1		-	-	-	-	-	-
Plaque72E01	72	E	01	1		1	1		-	-	-	-	-	-
Plaque72F01	72	F	01	1		1	1		-	-	-	-	-	-
Plaque72G01	72	G	01	1		1	1		-	-	-	-	-	-
Plaque72H01	72	H	01	1		1	1		-	-	-	-	-	-
Plaque73A01	73	A	01	1		1	1		-	-	-	-	-	-
Plaque73A01	73	A	01	1		1	1		-	-	-	-	-	-
Plaque73B01	73	B	01	1		1	1		-	-	-	-	-	-
Plaque73C01	73	C	01	1		1	1		-	-	-	-	-	-
Plaque73D01	73	D	01	1		1	1		-	-	-	-	-	-
Plaque73E01	73	E	01	1		1	1		-	-	-	-	-	-
Plaque73F01	73	F	01	1		1	1		-	-	-	-	-	-
Plaque73G01	73	G	01	1		1	1		-	-	-	-	-	-
Plaque73H01	73	H	01	1		1	1		-	-	-	-	-	-
Plaque74B01	74	B	01	1		1	1		-	-	-	-	-	-
Plaque74C01	74	C	01	1		1	1		-	-	-	-	-	-
Plaque74D01	74	D	01	1		1	1		-	-	-	-	-	-
Plaque74E01	74	E	01	1		1	1		-	-	-	-	-	-
Plaque74G01	74	G	01	1		1	1		-	-	-	-	-	-
Plaque74H01	74	H	01	1		1	1		-	-	-	-	-	-
Plaque20A01	20	A	01	2		1	1		-	-	-	-	-	-
Plaque20C01	20	C	01	2		1	1		-	-	-	-	-	-
Plaque20D01	20	D	01	2		1	1		-	-	-	-	-	-
Plaque20E01	20	E	01	2		1	1		-	-	-	-	-	-
Plaque20F01	20	F	01	2		1	1		-	-	-	-	-	-
Plaque20G01	20	G	01	2		1	1		-	-	-	-	-	-
Plaque21A01	21	A	01	2		1	1		-	-	-	-	-	-
Plaque21B01	21	B	01	2		1	1		-	-	-	-	-	-
Plaque21G01	21	G	01	2		1	1		-	-	-	-	-	-
Plaque23D01	23	D	01	1		1	1		RSc	RSc0022	validated	cstA	carbon starvation A transmembrane protein	1
Plaque52D01	52	D	01	1		1	1		-	-	-	-	-	-
Plaque62A01	62	A	01	1		1	1		-	-	-	-	-	-
Plaque54D01	54	D	01	1		1	1		-	-	-	-	-	-
Plaque55A01	55	A	01	1		1	1		-	-	-	-	-	-
Plaque31F01	31	F	01	1		1	1		-	-	-	-	-	-
Plaque45E01	45	E	01	1		1	1		-	-	-	-	-	-
Plaque63C01	63	C	01	1		1	1		RSc	RSc0106	validated		putative signal peptide protein	2
Plaque32G01	32	G	01	1		1	1		RSc	RSc0110, RSc0111	rejected : ambigious insertion due to a high score for the second hit	-	-	5
Plaque66E01	66	E	01	1		1	1		RSc	RSc0190, RSc0191	rejected : ambigious insertion due to a high score for the second hit	-	-	2
Plaque35E01	35	E	01	1		1	1		-	-	-	-	-	-
Plaque57F01	57	F	01	1		1	1		-	-	-	-	-	-
Plaque30D01	30	D	01	1		1	1		-	-	-	-	-	-
Plaque69G01	69	G	01	1		1	1		RSc	RSc0330	validated	dctA1	C4-dicarboxylate transporter DctA	4
Plaque30B01	30	B	01	1		1	1		-	-	-	-	-	-
Plaque68C01	68	C	01	1		1	1		RSc	RSc0363	validated	coxA	cytochrome C oxidase polypeptide I	1
Plaque56D01	56	D	01	1		1	1		-	-	-	-	-	-
Plaque37F01	37	F	01	1		1	1		RSc	RSc0407, RSc0408	validated	-	-	1
Plaque54G01	54	G	01	1		1	1		RSc	inter gene hit	validated	-	-	2
Plaque28H01	28	H	01	1		1	1		RSc	RSc0454	validated		putative oxidoreductase protein	1
Plaque26E01	26	E	01	1		1	1		-	-	-	-	-	-
Plaque46E01	46	E	01	1		1	1		RSc	RSc0473	validated		putative acyl-CoA dehydrogenase oxidoreductase protein	1
Plaque26G01	26	G	01	1		1	1		RSc	RSc0481, RSc0482	validated	-	-	1
Plaque55H01	55	H	01	1		1	1		RSc	RS04883, RSc0582	validated	-	-	1
Plaque30F01	30	F	01	1		1	1		RSc	RSc0688	validated		glycosyl transferase protein	1
Plaque67C01	67	C	01	1		1	1		RSc	RSc0710	validated		aminotransferase	1
Plaque70D01	70	D	01	1		1	1		-	-	-	-	-	-
Plaque37E01	37	E	01	1		1	1		-	-	-	-	-	-
Plaque32D01	32	D	01	1		1	1		RSc	inter gene hit	rejected : ambigious insertion due to a high score for the second hit	-	-	2
Plaque33A01	33	A	01	1		1	1		RSc	RS06184	validated	pseudogene	REMNANT OF IS	2
Plaque67E01	67	E	01	1		1	1		RSc	RSc0900	validated		signal peptide protein	1
Plaque36C01	36	C	01	1		1	1		-	-	-	-	-	-
Plaque27G01	27	G	01	1		1	1		RSc	RSc0959	rejected : ambigious insertion due to a high score for the second hit		hypothetical protein	4
Plaque44E01	44	E	01	1		1	1		RSc	RSc1069	validated	efp	elongation factor P	3
Plaque55E01	55	E	01	1		1	1		-	-	-	-	-	-
Plaque36H01	36	H	01	1		1	1		-	-	-	-	-	-
Plaque56G01	56	G	01	1		1	1		-	-	-	-	-	-
Plaque32F01	32	F	01	1		1	1		-	-	-	-	-	-
Plaque52G01	52	G	01	1		1	1		-	-	-	-	-	-
Plaque52H01	52	H	01	1		1	1		-	-	-	-	-	-
Plaque66F01	66	F	01	1		1	1		RSc	RSc1276	validated		cytochrome C oxidase subunit I	1
Plaque69D01	69	D	01	1		1	1		-	-	-	-	-	-
Plaque23E01	23	E	01	1		1	1		RSc	RSc1312	validated		Putative phosphate transport regulator	1
Plaque23F01	23	F	01	1		1	1		RSc	RSc1335	validated	clpB	ATP-dependent protease	2
Plaque29A01	29	A	01	1		1	1		RSc	RSc1335	validated	clpB	ATP-dependent protease	2
Plaque58H01	58	H	01	1		1	1		RSc	RSc1379	validated		ABC transporter ATP-binding protein	1
Plaque27A01	27	A	01	1		1	1		RSc	RS05738	rejected : ambigious insertion due to a high score for the second hit	RRNA	23S rRNA	4
Plaque68E01	68	E	01	1		1	1		-	-	-	-	-	-
Plaque26B01	26	B	01	1		1	1		RSc	RSc1494, RS05951	validated	-	-	3
Plaque44G01	44	G	01	1		1	1		RSc	RS06165	validated	IS-	PARTIAL IS	1
Plaque65G01	65	G	01	1		1	1		RSc	RSc1626	rejected : ambigious insertion due to a high score for the second hit		ATP-dependent DNA helicase-related protein	2
Plaque26C01	26	C	01	1		1	1		RSc	RSc1705, RSc1706	validated	-	-	1
Plaque38E01	38	E	01	1		1	1		RSc	RSc1712	validated	clpX	ATP-dependent protease ATP-binding subunit	1
Plaque35F01	35	F	01	1		1	1		RSc	RSc1850, RSc1851	validated	-	-	1
Plaque34G01	34	G	01	1		1	1		RSc	inter gene hit	validated	-	-	1
Plaque31D01	31	D	01	1		1	1		RSc	RSc1910	validated		hypothetical protein	1
Plaque66D01	66	D	01	1		1	1		RSc	RSc1941	validated		bacteriophage protein	1
Plaque45H01	45	H	01	1		1	1		RSc	RSc1946	validated		hypothetical protein	2
Plaque37D01	37	D	01	1		1	1		RSc	RSc1946	validated		hypothetical protein	2
Plaque69B01	69	B	01	1		1	1		-	-	-	-	-	-
Plaque38H01	38	H	01	1		1	1		-	-	-	-	-	-
Plaque53F01	53	F	01	1		1	1		-	-	-	-	-	-
Plaque60E01	60	E	01	1		1	1		-	-	-	-	-	-
Plaque28A01	28	A	01	1		1	1		RSc	RSc2130	validated	skwp6	putative Type III effector protein, SKWP family	1
Plaque33D01	33	D	01	1		1	1		RSc	RSc2176	rejected : too low blast score	tISrso5	ISRSO5-transposase protein	2
Plaque33F01	33	F	01	1		1	1		RSc	RSc2176	validated	tISrso5	ISRSO5-transposase protein	1
Plaque34H01	34	H	01	1		1	1		-	-	-	-	-	-
Plaque36B01	36	B	01	1		1	1		-	-	-	-	-	-
Plaque42B01	42	B	01	1		1	1		RSc	RSc2176	rejected : ambigious insertion due to a high score for the second hit	tISrso5	ISRSO5-transposase protein	10
Plaque50H01	50	H	01	1		1	1		-	-	-	-	-	-
Plaque56F01	56	F	01	1		1	1		-	-	-	-	-	-
Plaque58B01	58	B	01	1		1	1		-	-	-	-	-	-
Plaque61D01	61	D	01	1		1	1		-	-	-	-	-	-
Plaque63A01	63	A	01	1		1	1		-	-	-	-	-	-
Plaque69A01	69	A	01	1		1	1		RSc	RSc2176	rejected : ambigious insertion due to a high score for the second hit	tISrso5	ISRSO5-transposase protein	3
Plaque64A01	64	A	01	1		1	1		RSc	RSc2241	validated		hypothetical protein	1
Plaque33B01	33	B	01	1		1	1		RSc	RSc2256	validated		putative signal peptide protein	1
Plaque65A01	65	A	01	1		1	1		RSc	RSc2286	validated		hypothetical protein	1
Plaque63G01	63	G	01	1		1	1		-	-	-	-	-	-
Plaque50A01	50	A	01	1		1	1		-	-	-	-	-	-
Plaque60C01	60	C	01	1		1	1		RSc	RSc2388	validated		hypothetical protein	1
Plaque63H01	63	H	01	1		1	1		RSc	RSc2388	validated		hypothetical protein	1
Plaque62C01	62	C	01	1		1	1		RSc	inter gene hit	validated	-	-	1
Plaque36G01	36	G	01	1		1	1		RSc	RSc2450	validated		putative stearoyl-CoA desaturase oxidoreductase protein	1
Plaque67D01	67	D	01	1		1	1		RSc	RSc2464	validated	clpA	ATP-dependent protease ATP-binding specificity subunit	2
Plaque63D01	63	D	01	1		1	1		-	-	-	-	-	-
Plaque44H01	44	H	01	1		1	1		RSc	RSc2489	validated		putative integrase protein	1
Plaque37B01	37	B	01	1		1	1		-	-	-	-	-	-
Plaque23B01	23	B	01	1		1	1		RSc	RSc2555, RSc2556	validated	-	-	5
Plaque23C01	23	C	01	1		1	1		RSc	RSc2555, RSc2556	validated	-	-	2
Plaque57G01	57	G	01	1		1	1		RSc	RSc2591	validated		transcriptional regulator transcription regulator protein	1
Plaque46H01	46	H	01	1		1	1		-	-	-	-	-	-
Plaque50B01	50	B	01	1		1	1		RSc	RSc2611	validated		hypothetical protein	1
Plaque43D01	43	D	01	1		1	1		RSc	RSc2612	validated		hypothetical protein	1
Plaque62G01	62	G	01	1		1	1		RSc	RSc2612	validated		hypothetical protein	1
Plaque24D01	24	D	01	1		1	1		RSc	RSc2647	validated	hutU	urocanate hydratase	1
Plaque65B01	65	B	01	1		1	1		RSc	RSc2681, RSc2682	validated	-	-	1
Plaque56A01	56	A	01	1		1	1		-	-	-	-	-	-
Plaque42C01	42	C	01	1		1	1		-	-	-	-	-	-
Plaque24A01	24	A	01	2		1	1		RSc	RSc2736	validated	phcS	transmembrane sensor histidine kinase transcription regulator protein	1
Plaque33G01	33	G	01	1		1	1		-	-	-	-	-	-
Plaque61B01	61	B	01	1		1	1		-	-	-	-	-	-
Plaque23A01	23	A	01	1		1	1		RSc	inter gene hit	validated	-	-	7
Plaque38D01	38	D	01	1		1	1		-	-	-	-	-	-
Plaque27F01	27	F	01	1		1	1		-	-	-	-	-	-
Plaque32A01	32	A	01	1		1	1		-	-	-	-	-	-
Plaque24C01	24	C	01	1		1	1		RSc	RS00482	rejected : ambigious insertion due to a high score for the second hit	RRNA	23S rRNA	11
Plaque43E01	43	E	01	1		1	1		-	-	-	-	-	-
Plaque36F01	36	F	01	1		1	1		RSc	RS00482	rejected : ambigious insertion due to a high score for the second hit	RRNA	23S rRNA	6
Plaque26A01	26	A	01	1		1	1		RSc	RSc2924	validated		hypothetical protein	1
Plaque60A01	60	A	01	1		1	1		RSc	RSc2927, RSc2928	validated	-	-	1
Plaque60G01	60	G	01	1		1	1		RSc	RSc2928	validated	petB	putative cytochrome B subunit transmembrane protein	2
Plaque62E01	62	E	01	1		1	1		-	-	-	-	-	-
Plaque63E01	63	E	01	1		1	1		RSc	RSc2927, RSc2928	validated	-	-	1
Plaque66A01	66	A	01	1		1	1		RSc	RSc2928	validated	petB	putative cytochrome B subunit transmembrane protein	1
Plaque70G01	70	G	01	1		1	1		-	-	-	-	-	-
Plaque58G01	58	G	01	1		1	1		RSc	RSc3048, RSc3049	validated	-	-	2
Plaque43G01	43	G	01	1		1	1		-	-	-	-	-	-
Plaque29G01	29	G	01	1		1	1		RSc	RSc3103	validated		4-hydroxyphenylpyruvate dioxygenase oxidoreductase protein	1
Plaque29C01	29	C	01	1		1	1		RSc	RSc3106	validated	gspG	putative general secretion pathway G transmembrane protein	1
Plaque62H01	62	H	01	1		1	1		RSc	RSc3125	validated	sbcB	exonuclease I	1
Plaque64H01	64	H	01	1		1	1		RSc	RSc3156	validated	cspC	cold shock-like transcription regulator protein	7
Plaque45G01	45	G	01	1		1	1		RSc	RSc3178	validated		putative ATP binding protein	1
Plaque52C01	52	C	01	1		1	1		-	-	-	-	-	-
Plaque53B01	53	B	01	1		1	1		RSc	RSc3178	rejected : ambigious insertion due to a high score for the second hit		putative ATP binding protein	10
Plaque70H01	70	H	01	1		1	1		-	-	-	-	-	-
Plaque24H01	24	H	01	1		1	1		RSc	inter gene hit	validated	-	-	1
Plaque31H01	31	H	01	1		1	1		RSc	inter gene hit	validated	-	-	1
Plaque39G01	39	G	01	1		1	1		RSc	RSc3251	validated		hypothetical protein	2
Plaque63B01	63	B	01	1		1	1		-	-	-	-	-	-
Plaque32H01	32	H	01	1		1	1		RSc	RSc3348	validated		cation-transporting ATPase transmembrane protein	1
Plaque54H01	54	H	01	1		1	1		-	-	-	-	-	-
Plaque31B01	31	B	01	1		1	1		-	-	-	-	-	-
Plaque38C01	38	C	01	1		1	1		RSc	RSc3437	validated		hypothetical protein	1
Plaque42G01	42	G	01	1		1	1		RSc	RSc3437, RSc3438	validated	-	-	1
Plaque47C01	47	C	01	1		1	1		-	-	-	-	-	-
Plaque51H01	51	H	01	1		1	1		-	-	-	-	-	-
Plaque55F01	55	F	01	1		1	1		-	-	-	-	-	-
Plaque66G01	66	G	01	1		1	1		-	-	-	-	-	-
Plaque28D01	28	D	01	1		1	1		RSc	RSc3437, RSc3438	validated	-	-	1
Plaque28E01	28	E	01	1		1	1		RSc	RSc3437, RSc3438	validated	-	-	2
Plaque30E01	30	E	01	1		1	1		RSc	RSc3438	validated		DNA modification cytosine-specific methyltransferase protein	1
Plaque31E01	31	E	01	1		1	1		RSc	RSc3437, RSc3438	validated	-	-	1
Plaque31G01	31	G	01	1		1	1		-	-	-	-	-	-
Plaque32E01	32	E	01	1		1	1		RSc	RSc3437, RSc3438	validated	-	-	1
Plaque43A01	43	A	01	1		1	1		-	-	-	-	-	-
Plaque44D01	44	D	01	1		1	1		-	-	-	-	-	-
Plaque45C01	45	C	01	1		1	1		RSc	RSc3437, RSc3438	validated	-	-	1
Plaque45D01	45	D	01	1		1	1		RSc	RSc3437, RSc3438	validated	-	-	1
Plaque45F01	45	F	01	1		1	1		RSc	RSc3437, RSc3438	validated	-	-	1
Plaque46A01	46	A	01	1		1	1		-	-	-	-	-	-
Plaque53A01	53	A	01	1		1	1		-	-	-	-	-	-
Plaque56B01	56	B	01	1		1	1		RSc	RSc3438	validated		DNA modification cytosine-specific methyltransferase protein	1
Plaque60B01	60	B	01	1		1	1		RSc	RSc3437, RSc3438	validated	-	-	1
Plaque61H01	61	H	01	1		1	1		RSc	RSc3437, RSc3438	validated	-	-	1
Plaque64F01	64	F	01	1		1	1		RSc	RSc3437, RSc3438	validated	-	-	1
Plaque67A01	67	A	01	1		1	1		-	-	-	-	-	-
Plaque29B01	29	B	01	1		1	1		RSc	RSc3438	validated		DNA modification cytosine-specific methyltransferase protein	1
Plaque48C01	48	C	01	1		1	1		RSc	RSc3438	validated		DNA modification cytosine-specific methyltransferase protein	1
Plaque48F01	48	F	01	1		1	1		RSc	RSc3438	validated		DNA modification cytosine-specific methyltransferase protein	1
Plaque50E01	50	E	01	1		1	1		RSc	RSc3438	validated		DNA modification cytosine-specific methyltransferase protein	1
Plaque47F01	47	F	01	1		1	1		-	-	-	-	-	-
Plaque24F01	24	F	01	1		1	1		RSp	RSp0003	rejected : ambigious insertion due to a high score for the second hit	parA	partition protein	3
Plaque35D01	35	D	01	1		1	1		RSp	RSp0003	validated	parA	partition protein	1
Plaque43B01	43	B	01	1		1	1		RSp	RSp0003	validated	parA	partition protein	1
Plaque44A01	44	A	01	1		1	1		RSp	RSp0003	validated	parA	partition protein	2
Plaque46D01	46	D	01	1		1	1		RSp	RSp0003	validated	parA	partition protein	1
Plaque61G01	61	G	01	1		1	1		RSp	RSp0003	validated	parA	partition protein	1
Plaque67F01	67	F	01	1		1	1		RSp	RS01994	validated	ACUR		1
Plaque42E01	42	E	01	1		1	1		RSp	RSp0086, RSp0087	validated	-	-	1
Plaque61F01	61	F	01	1		1	1		RSp	RSp0092	validated	RSp0092	hypothetical protein	5
Plaque53H01	53	H	01	1		1	1		RSp	RSp0130	validated	RSp0130	hypothetical protein	1
Plaque62B01	62	B	01	1		1	1		-	-	-	-	-	-
Plaque68D01	68	D	01	1		1	1		-	-	-	-	-	-
Plaque46G01	46	G	01	1		1	1		-	-	-	-	-	-
Plaque53E01	53	E	01	1		1	1		RSp	inter gene hit	rejected : ambigious insertion due to a high score for the second hit	-	-	3
Plaque65H01	65	H	01	1		1	1		-	-	-	-	-	-
Plaque35H01	35	H	01	1		1	1		RSc	RSc2176	rejected : ambigious insertion due to a high score for the second hit	tISrso5	ISRSO5-transposase protein	10
Plaque42A01	42	A	01	1		1	1		RSc	RSc0103	rejected : ambigious insertion due to a high score for the second hit	tISRso5	ISRSO5-transposase protein	18
Plaque42D01	42	D	01	1		1	1		RSc	RSc2176	rejected : ambigious insertion due to a high score for the second hit	tISrso5	ISRSO5-transposase protein	10
Plaque42F01	42	F	01	1		1	1		RSc	RSc2176	rejected : ambigious insertion due to a high score for the second hit	tISrso5	ISRSO5-transposase protein	11
Plaque46B01	46	B	01	1		1	1		RSc	RSc2176	rejected : ambigious insertion due to a high score for the second hit	tISrso5	ISRSO5-transposase protein	10
Plaque65C01	65	C	01	1		1	1		RSc	RSc2176	rejected : ambigious insertion due to a high score for the second hit	tISrso5	ISRSO5-transposase protein	9
Plaque68B01	68	B	01	1		1	1		RSc	RSc2176	rejected : ambigious insertion due to a high score for the second hit	tISrso5	ISRSO5-transposase protein	9
Plaque70C01	70	C	01	1		1	1		RSc	RSc2176	rejected : ambigious insertion due to a high score for the second hit	tISrso5	ISRSO5-transposase protein	12
Plaque24B01	24	B	01	1		1	1		-	-	-	-	-	-
Plaque68H01	68	H	01	1		1	1		-	-	-	-	-	-
Plaque54A01	54	A	01	1		1	1		RSp	RSp0332	rejected : too low blast score	acnB	bifunctional aconitate hydratase 2/2- methylisocitrate dehydratase	2
Plaque30A01	30	A	01	1		1	1		RSp	RSp0356	validated	RSp0356	putative signal peptide protein	1
Plaque27H01	27	H	01	1		1	1		-	-	-	-	-	-
Plaque34F01	34	F	01	1		1	1		-	-	-	-	-	-
Plaque55G01	55	G	01	1		1	1		-	-	-	-	-	-
Plaque27C01	27	C	01	1		1	1		-	-	-	-	-	-
Plaque52E01	52	E	01	1		1	1		-	-	-	-	-	-
Plaque55B01	55	B	01	1		1	1		RSc	RSc1550	rejected : ambigious insertion due to a high score for the second hit	tISRso8a	ISRSO8-transposase orfA protein	4
Plaque28C01	28	C	01	1		1	1		RSp	RSp0554	validated	chrB	chromate resistance signal peptide protein	1
Plaque48H01	48	H	01	1		1	1		-	-	-	-	-	-
Plaque65E01	65	E	01	1		1	1		RSp	RSp0744	validated	tssB	Type VI Secretion protein	2
Plaque29D01	29	D	01	1		1	1		RSp	RSp0747	validated	tssD	Type VI Secretion protein	3
Plaque59A01	59	A	01	1		1	1		RSp	RSp0756	validated	RSp0756	hypothetical protein	1
Plaque66H01	66	H	01	1		1	1		RSp	inter gene hit	validated	-	-	1
Plaque61E01	61	E	01	1		1	1		RSp	RSp0860	validated	hrcR	type III secretion system protein	1
Plaque30H01	30	H	01	1		1	1		-	-	-	-	-	-
Plaque23G01	23	G	01	1		1	1		RSc	RS05738	rejected : ambigious insertion due to a high score for the second hit	RRNA	23S rRNA	4
Plaque37A01	37	A	01	1		1	1		-	-	-	-	-	-
Plaque64G01	64	G	01	1		1	1		-	-	-	-	-	-
Plaque30C01	30	C	01	1		1	1		RSp	RSp0982	validated	RSp0982	hypothetical protein	1
Plaque43F01	43	F	01	1		1	1		-	-	-	-	-	-
Plaque46F01	46	F	01	1		1	1		RSp	RSp0982	rejected : ambigious insertion due to a high score for the second hit	RSp0982	hypothetical protein	4
Plaque54B01	54	B	01	1		1	1		-	-	-	-	-	-
Plaque62F01	62	F	01	1		1	1		-	-	-	-	-	-
Plaque64C01	64	C	01	1		1	1		-	-	-	-	-	-
Plaque33E01	33	E	01	1		1	1		RSp	RSp1054, RSp1055	validated	-	-	1
Plaque53G01	53	G	01	1		1	1		-	-	-	-	-	-
Plaque32C01	32	C	01	1		1	1		RSp	RSp1135	rejected : ambigious insertion due to a high score for the second hit	tISRso17	ISRSO17-transposase protein	8
Plaque26H01	26	H	01	1		1	1		RSp	inter gene hit	validated	-	-	1
Plaque51F01	51	F	01	1		1	1		RSp	RSp1137	validated	RSp1137	putative RHS-related transmembrane protein	1
Plaque58F01	58	F	01	1		1	1		RSp	inter gene hit	validated	-	-	1
Plaque59G01	59	G	01	1		1	1		RSp	RSp1137	validated	RSp1137	putative RHS-related transmembrane protein	1
Plaque59H01	59	H	01	1		1	1		RSp	inter gene hit	validated	-	-	1
Plaque53D01	53	D	01	1		1	1		-	-	-	-	-	-
Plaque60D01	60	D	01	1		1	1		RSp	RSp1202	validated	RSp1202	putative O-antigen polymerase transmembrane protein	2
Plaque64B01	64	B	01	1		1	1		RSp	RSp1202	validated	RSp1202	putative O-antigen polymerase transmembrane protein	1
Plaque30G01	30	G	01	1		1	1		-	-	-	-	-	-
Plaque39A01	39	A	01	1		1	1		-	-	-	-	-	-
Plaque39E01	39	E	01	1		1	1		-	-	-	-	-	-
Plaque68G01	68	G	01	1		1	1		-	-	-	-	-	-
Plaque26D01	26	D	01	1		1	1		-	-	-	-	-	-
Plaque29H01	29	H	01	1		1	1		RSp	RSp1329	rejected : ambigious insertion due to a high score for the second hit	RSp1329	hypothetical protein	2
Plaque34D01	34	D	01	1		1	1		RSp	RSp1374	validated	skwp2	Type III effector protein, SKWP family	1
Plaque45B01	45	B	01	1		1	1		-	-	-	-	-	-
Plaque28G01	28	G	01	1		1	1		-	-	-	-	-	-
Plaque50G01	50	G	01	1		1	1		RSp	RSp1403	validated	cheB	chemotaxis-specific methylesterase	1
Plaque61C01	61	C	01	1		1	1		-	-	-	-	-	-
Plaque27B01	27	B	01	1		1	1		RSp	RSp1581	validated	katE	catalase hydroperoxidase HpiI oxidoreductase	1
Plaque29F01	29	F	01	1		1	1		RSp	RSp1581	rejected : ambigious insertion due to a high score for the second hit	katE	catalase hydroperoxidase HpiI oxidoreductase	2
Plaque42H01	42	H	01	1		1	1		-	-	-	-	-	-
Plaque44C01	44	C	01	1		1	1		RSp	RSp1581	validated	katE	catalase hydroperoxidase HpiI oxidoreductase	1
Plaque46C01	46	C	01	1		1	1		RSp	RSp1581	validated	katE	catalase hydroperoxidase HpiI oxidoreductase	1
Plaque51G01	51	G	01	1		1	1		-	-	-	-	-	-
Plaque64E01	64	E	01	1		1	1		RSp	RSp1581	validated	katE	catalase hydroperoxidase HpiI oxidoreductase	1
Plaque69C01	69	C	01	1		1	1		RSp	RSp1581	validated	katE	catalase hydroperoxidase HpiI oxidoreductase	1
Plaque67G01	67	G	01	1		1	1		-	-	-	-	-	-
Plaque43C01	43	C	01	1		1	1		-	-	-	-	-	-
Plaque57B01	57	B	01	1		1	1		RSp	RSp1662	validated	prfC	peptide chain release factor 3	1
Plaque20G02	20	G	02	1		1	1		-	-	-	-	-	-
Plaque21B02	21	B	02	1		1	1		-	-	-	-	-	-
Plaque21C02	21	C	02	1		1	1		-	-	-	-	-	-
Plaque21D02	21	D	02	1		1	1		-	-	-	-	-	-
Plaque21F02	21	F	02	1		1	1		-	-	-	-	-	-
Plaque21G02	21	G	02	1		1	1		-	-	-	-	-	-
Plaque21H02	21	H	02	1		1	1		-	-	-	-	-	-
Plaque22A02	22	A	02	1		1	1		-	-	-	-	-	-
Plaque22B02	22	B	02	1		1	1		-	-	-	-	-	-
Plaque22C02	22	C	02	1		1	1		-	-	-	-	-	-
Plaque22D02	22	D	02	1		1	1		-	-	-	-	-	-
Plaque22E02	22	E	02	1		1	1		-	-	-	-	-	-
Plaque26F02	26	F	02	1		1	1		-	-	-	-	-	-
Plaque27A02	27	A	02	1		1	1		-	-	-	-	-	-
Plaque27H02	27	H	02	1		1	1		-	-	-	-	-	-
Plaque28H02	28	H	02	1		1	1		-	-	-	-	-	-
Plaque29C02	29	C	02	1		1	1		-	-	-	-	-	-
Plaque29G02	29	G	02	1		1	1		-	-	-	-	-	-
Plaque30A02	30	A	02	1		1	1		-	-	-	-	-	-
Plaque30B02	30	B	02	1		1	1		-	-	-	-	-	-
Plaque30F02	30	F	02	1		1	1		-	-	-	-	-	-
Plaque30G02	30	G	02	1		1	1		-	-	-	-	-	-
Plaque31F02	31	F	02	1		1	1		-	-	-	-	-	-
Plaque33C02	33	C	02	1		1	1		-	-	-	-	-	-
Plaque33D02	33	D	02	1		1	1		-	-	-	-	-	-
Plaque33E02	33	E	02	1		1	1		-	-	-	-	-	-
Plaque33G02	33	G	02	1		1	1		-	-	-	-	-	-
Plaque34A02	34	A	02	1		1	1		-	-	-	-	-	-
Plaque34C02	34	C	02	1		1	1		-	-	-	-	-	-
Plaque34G02	34	G	02	1		1	1		-	-	-	-	-	-
Plaque34H02	34	H	02	1		1	1		-	-	-	-	-	-
Plaque35E02	35	E	02	1		1	1		-	-	-	-	-	-
Plaque35H02	35	H	02	1		1	1		-	-	-	-	-	-
Plaque36D02	36	D	02	1		1	1		-	-	-	-	-	-
Plaque36E02	36	E	02	1		1	1		-	-	-	-	-	-
Plaque36F02	36	F	02	1		1	1		-	-	-	-	-	-
Plaque36G02	36	G	02	1		1	1		-	-	-	-	-	-
Plaque37C02	37	C	02	1		1	1		-	-	-	-	-	-
Plaque37G02	37	G	02	1		1	1		-	-	-	-	-	-
Plaque38B02	38	B	02	1		1	1		-	-	-	-	-	-
Plaque38C02	38	C	02	1		1	1		-	-	-	-	-	-
Plaque38F02	38	F	02	1		1	1		-	-	-	-	-	-
Plaque38H02	38	H	02	1		1	1		-	-	-	-	-	-
Plaque39A02	39	A	02	1		1	1		-	-	-	-	-	-
Plaque39B02	39	B	02	1		1	1		-	-	-	-	-	-
Plaque39C02	39	C	02	1		1	1		-	-	-	-	-	-
Plaque39D02	39	D	02	1		1	1		-	-	-	-	-	-
Plaque39E02	39	E	02	1		1	1		-	-	-	-	-	-
Plaque39H02	39	H	02	1		1	1		-	-	-	-	-	-
Plaque42C02	42	C	02	1		1	1		-	-	-	-	-	-
Plaque43A02	43	A	02	1		1	1		-	-	-	-	-	-
Plaque43E02	43	E	02	1		1	1		-	-	-	-	-	-
Plaque44E02	44	E	02	1		1	1		-	-	-	-	-	-
Plaque45B02	45	B	02	1		1	1		-	-	-	-	-	-
Plaque45C02	45	C	02	1		1	1		-	-	-	-	-	-
Plaque45D02	45	D	02	1		1	1		-	-	-	-	-	-
Plaque45H02	45	H	02	1		1	1		-	-	-	-	-	-
Plaque46D02	46	D	02	1		1	1		-	-	-	-	-	-
Plaque47F02	47	F	02	1		1	1		-	-	-	-	-	-
Plaque48A02	48	A	02	1		1	1		-	-	-	-	-	-
Plaque48F02	48	F	02	1		1	1		-	-	-	-	-	-
Plaque48G02	48	G	02	1		1	1		-	-	-	-	-	-
Plaque50A02	50	A	02	1		1	1		-	-	-	-	-	-
Plaque50E02	50	E	02	1		1	1		-	-	-	-	-	-
Plaque51A02	51	A	02	1		1	1		-	-	-	-	-	-
Plaque51B02	51	B	02	1		1	1		-	-	-	-	-	-
Plaque51C02	51	C	02	1		1	1		-	-	-	-	-	-
Plaque51E02	51	E	02	1		1	1		-	-	-	-	-	-
Plaque52A02	52	A	02	1		1	1		-	-	-	-	-	-
Plaque52B02	52	B	02	1		1	1		-	-	-	-	-	-
Plaque52D02	52	D	02	1		1	1		-	-	-	-	-	-
Plaque52H02	52	H	02	1		1	1		-	-	-	-	-	-
Plaque53E02	53	E	02	1		1	1		-	-	-	-	-	-
Plaque53F02	53	F	02	1		1	1		-	-	-	-	-	-
Plaque53G02	53	G	02	1		1	1		-	-	-	-	-	-
Plaque54C02	54	C	02	1		1	1		-	-	-	-	-	-
Plaque54D02	54	D	02	1		1	1		-	-	-	-	-	-
Plaque55A02	55	A	02	1		1	1		-	-	-	-	-	-
Plaque55F02	55	F	02	1		1	1		-	-	-	-	-	-
Plaque56D02	56	D	02	1		1	1		-	-	-	-	-	-
Plaque56E02	56	E	02	1		1	1		-	-	-	-	-	-
Plaque56F02	56	F	02	1		1	1		-	-	-	-	-	-
Plaque56G02	56	G	02	1		1	1		-	-	-	-	-	-
Plaque57E02	57	E	02	1		1	1		-	-	-	-	-	-
Plaque57H02	57	H	02	1		1	1		-	-	-	-	-	-
Plaque58E02	58	E	02	1		1	1		-	-	-	-	-	-
Plaque58G02	58	G	02	1		1	1		-	-	-	-	-	-
Plaque58H02	58	H	02	1		1	1		-	-	-	-	-	-
Plaque59B02	59	B	02	1		1	1		-	-	-	-	-	-
Plaque59C02	59	C	02	1		1	1		-	-	-	-	-	-
Plaque59D02	59	D	02	1		1	1		-	-	-	-	-	-
Plaque59E02	59	E	02	1		1	1		-	-	-	-	-	-
Plaque59F02	59	F	02	1		1	1		-	-	-	-	-	-
Plaque59G02	59	G	02	1		1	1		-	-	-	-	-	-
Plaque59H02	59	H	02	1		1	1		-	-	-	-	-	-
Plaque60A02	60	A	02	1		1	1		-	-	-	-	-	-
Plaque61B02	61	B	02	1		1	1		-	-	-	-	-	-
Plaque61E02	61	E	02	1		1	1		-	-	-	-	-	-
Plaque61F02	61	F	02	1		1	1		-	-	-	-	-	-
Plaque61G02	61	G	02	1		1	1		-	-	-	-	-	-
Plaque64A02	64	A	02	1		1	1		-	-	-	-	-	-
Plaque64B02	64	B	02	1		1	1		-	-	-	-	-	-
Plaque65D02	65	D	02	1		1	1		-	-	-	-	-	-
Plaque66G02	66	G	02	1		1	1		-	-	-	-	-	-
Plaque67C02	67	C	02	1		1	1		-	-	-	-	-	-
Plaque67H02	67	H	02	1		1	1		-	-	-	-	-	-
Plaque68A02	68	A	02	1		1	1		-	-	-	-	-	-
Plaque68C02	68	C	02	1		1	1		-	-	-	-	-	-
Plaque68D02	68	D	02	1		1	1		-	-	-	-	-	-
Plaque68F02	68	F	02	1		1	1		-	-	-	-	-	-
Plaque71A02	71	A	02	1		1	1		-	-	-	-	-	-
Plaque71B02	71	B	02	1		1	1		-	-	-	-	-	-
Plaque71C02	71	C	02	1		1	1		-	-	-	-	-	-
Plaque71D02	71	D	02	1		1	1		-	-	-	-	-	-
Plaque71E02	71	E	02	1		1	1		-	-	-	-	-	-
Plaque71F02	71	F	02	1		1	1		-	-	-	-	-	-
Plaque71G02	71	G	02	1		1	1		-	-	-	-	-	-
Plaque71H02	71	H	02	1		1	1		-	-	-	-	-	-
Plaque72A02	72	A	02	1		1	1		-	-	-	-	-	-
Plaque72B02	72	B	02	1		1	1		-	-	-	-	-	-
Plaque72C02	72	C	02	1		1	1		-	-	-	-	-	-
Plaque72D02	72	D	02	1		1	1		-	-	-	-	-	-
Plaque72E02	72	E	02	1		1	1		-	-	-	-	-	-
Plaque72F02	72	F	02	1		1	1		-	-	-	-	-	-
Plaque72G02	72	G	02	1		1	1		-	-	-	-	-	-
Plaque72H02	72	H	02	1		1	1		-	-	-	-	-	-
Plaque73A02	73	A	02	1		1	1		-	-	-	-	-	-
Plaque73B02	73	B	02	1		1	1		-	-	-	-	-	-
Plaque73C02	73	C	02	1		1	1		-	-	-	-	-	-
Plaque73D02	73	D	02	1		1	1		-	-	-	-	-	-
Plaque73E02	73	E	02	1		1	1		-	-	-	-	-	-
Plaque73F02	73	F	02	1		1	1		-	-	-	-	-	-
Plaque73G02	73	G	02	1		1	1		-	-	-	-	-	-
Plaque73H02	73	H	02	1		1	1		-	-	-	-	-	-
Plaque74A02	74	A	02	1		1	1		-	-	-	-	-	-
Plaque74B02	74	B	02	1		1	1		-	-	-	-	-	-
Plaque74C02	74	C	02	1		1	1		-	-	-	-	-	-
Plaque74D02	74	D	02	1		1	1		-	-	-	-	-	-
Plaque74E02	74	E	02	1		1	1		-	-	-	-	-	-
Plaque74F02	74	F	02	1		1	1		-	-	-	-	-	-
Plaque74G02	74	G	02	1		1	1		-	-	-	-	-	-
Plaque74H02	74	H	02	1		1	1		-	-	-	-	-	-
Plaque20A02	20	A	02	2		1	1		-	-	-	-	-	-
Plaque20B02	20	B	02	2		1	1		-	-	-	-	-	-
Plaque20C02	20	C	02	2		1	1		-	-	-	-	-	-
Plaque20D02	20	D	02	2		1	1		-	-	-	-	-	-
Plaque20E02	20	E	02	2		1	1		-	-	-	-	-	-
Plaque20F02	20	F	02	2		1	1		-	-	-	-	-	-
Plaque20H02	20	H	02	2		1	1		-	-	-	-	-	-
Plaque21A02	21	A	02	2		1	1		-	-	-	-	-	-
Plaque39F02	39	F	02	1		1	1		-	-	-	-	-	-
Plaque52F02	52	F	02	1		1	1		-	-	-	-	-	-
Plaque23D02	23	D	02	1		1	1		RSc	RSc0022	validated	cstA	carbon starvation A transmembrane protein	1
Plaque30H02	30	H	02	1		1	1		RSc	RSc0079	validated		hypothetical protein	1
Plaque52G02	52	G	02	1		1	1		-	-	-	-	-	-
Plaque63E02	63	E	02	1		1	1		-	-	-	-	-	-
Plaque34B02	34	B	02	1		1	1		RSc	RS05830	validated	ACUR		1
Plaque36A02	36	A	02	1		1	1		-	-	-	-	-	-
Plaque60D02	60	D	02	1		1	1		RSc	RSc0106	validated		putative signal peptide protein	1
Plaque65E02	65	E	02	1		1	1		RSc	RSc0106	validated		putative signal peptide protein	1
Plaque66H02	66	H	02	1		1	1		-	-	-	-	-	-
Plaque33B02	33	B	02	1		1	1		RSc	RSc0191	validated		transmembrane two component system sensor kinase transcription regulator protein	1
Plaque23F02	23	F	02	1		1	1		RSc	RSc0293	validated		putative signal peptide protein	1
Plaque48B02	48	B	02	1		1	1		RSc	RSc0330	validated	dctA1	C4-dicarboxylate transporter DctA	1
Plaque24B02	24	B	02	1		1	1		RSc	RSc0344	rejected : ambigious insertion due to a high score for the second hit	gshA	Glutamate--cysteine ligase GshA	13
Plaque23G02	23	G	02	1		1	1		-	-	-	-	-	-
Plaque34D02	34	D	02	1		1	1		RSc	RSc0354, RSc0355	validated	-	-	4
Plaque66F02	66	F	02	1		1	1		-	-	-	-	-	-
Plaque43F02	43	F	02	1		1	1		-	-	-	-	-	-
Plaque69C02	69	C	02	1		1	1		-	-	-	-	-	-
Plaque55G02	55	G	02	1		1	1		-	-	-	-	-	-
Plaque43B02	43	B	02	1		1	1		-	-	-	-	-	-
Plaque50H02	50	H	02	1		1	1		RSc	RSc0492, RSc0493	validated	-	-	1
Plaque24E02	24	E	02	1		1	1		RSc	inter gene hit	rejected : ambigious insertion due to a high score for the second hit	-	-	3
Plaque35D02	35	D	02	1		1	1		RSc	RSc0559	rejected : ambigious insertion due to a high score for the second hit		hypothetical protein	2
Plaque31B02	31	B	02	1		1	1		-	-	-	-	-	-
Plaque27E02	27	E	02	1		1	1		-	-	-	-	-	-
Plaque61C02	61	C	02	1		1	1		RSc	RSc0710	validated		aminotransferase	3
Plaque48H02	48	H	02	1		1	1		-	-	-	-	-	-
Plaque65C02	65	C	02	1		1	1		RSc	RSc0727	validated		putative type-4 fimbrial biogenesis PILV-related transmembrane protein	1
Plaque55H02	55	H	02	1		1	1		RSc	RSc0730, RSc0731	validated	-	-	1
Plaque47D02	47	D	02	1		1	1		-	-	-	-	-	-
Plaque32A02	32	A	02	1		1	1		RSc	RS06183	validated	ssrA	10Sa RNA (tmRNA)	6
Plaque53C02	53	C	02	1		1	1		RSc	RSc0826	rejected : ambigious insertion due to a high score for the second hit	popP1	Type III effector protein PopP1	3
Plaque67B02	67	B	02	1		1	1		RSc	RSc0826	validated	popP1	Type III effector protein PopP1	3
Plaque38G02	38	G	02	1		1	1		-	-	-	-	-	-
Plaque56H02	56	H	02	1		1	1		-	-	-	-	-	-
Plaque26A02	26	A	02	1		1	1		RSc	RSc0941	validated		Probable CAAX prenyl protease 1	1
Plaque69E02	69	E	02	1		1	1		RSc	RSc0941	validated		Probable CAAX prenyl protease 1	1
Plaque37D02	37	D	02	1		1	1		-	-	-	-	-	-
Plaque50G02	50	G	02	1		1	1		-	-	-	-	-	-
Plaque42G02	42	G	02	1		1	1		RSc	RSc1005	validated	nth	endonuclease III protein	1
Plaque55B02	55	B	02	1		1	1		-	-	-	-	-	-
Plaque29B02	29	B	02	1		1	1		RSc	RSc1116, RSc1117	validated	-	-	1
Plaque42F02	42	F	02	1		1	1		RSc	RSc1116, RSc1117	validated	-	-	2
Plaque27F02	27	F	02	1		1	1		-	-	-	-	-	-
Plaque34F02	34	F	02	1		1	1		-	-	-	-	-	-
Plaque69D02	69	D	02	1		1	1		-	-	-	-	-	-
Plaque66A02	66	A	02	1		1	1		-	-	-	-	-	-
Plaque44C02	44	C	02	1		1	1		RSc	RSc1252	validated		putative signal peptide protein	1
Plaque58F02	58	F	02	1		1	1		-	-	-	-	-	-
Plaque37E02	37	E	02	1		1	1		RSc	RSc1276, RSc1277	rejected : ambigious insertion due to a high score for the second hit	-	-	2
Plaque46F02	46	F	02	1		1	1		-	-	-	-	-	-
Plaque57F02	57	F	02	1		1	1		-	-	-	-	-	-
Plaque64H02	64	H	02	1		1	1		-	-	-	-	-	-
Plaque66D02	66	D	02	1		1	1		RSc	RSc1276, RSc1277	validated	-	-	1
Plaque69F02	69	F	02	1		1	1		-	-	-	-	-	-
Plaque23H02	23	H	02	1		1	1		RSc	RSc1288	validated	nusA	transcription elongation factor NusA	2
Plaque45F02	45	F	02	1		1	1		RSc	RSc1300	validated		hypothetical protein	1
Plaque47A02	47	A	02	1		1	1		-	-	-	-	-	-
Plaque44A02	44	A	02	1		1	1		RSc	RSc1407, RSc1408	validated	-	-	2
Plaque27C02	27	C	02	1		1	1		RSc	RSc1494, RS05951	validated	-	-	2
Plaque43C02	43	C	02	1		1	1		RSc	RSc1494, RS05951	rejected : ambigious insertion due to a high score for the second hit	-	-	4
Plaque29H02	29	H	02	1		1	1		RSc	RSc1563	validated		cystathionine-beta-synthase domain harboring protein	2
Plaque24H02	24	H	02	2		1	1		RSc	RSc1637, RSc1638	validated	-	-	2
Plaque27B02	27	B	02	1		1	1		RSc	RSc1712	validated	clpX	ATP-dependent protease ATP-binding subunit	1
Plaque38E02	38	E	02	1		1	1		-	-	-	-	-	-
Plaque57D02	57	D	02	1		1	1		RSc	RSc1946	validated		hypothetical protein	1
Plaque52C02	52	C	02	1		1	1		RSc	RSc1982	validated		DNA-methyltransferase (DNA-modification methylase) protein	1
Plaque27G02	27	G	02	1		1	1		-	-	-	-	-	-
Plaque29D02	29	D	02	1		1	1		RSc	RSc2020	rejected : ambigious insertion due to a high score for the second hit		acyl-CoA dehydrogenase oxidoreductase protein	2
Plaque55C02	55	C	02	1		1	1		-	-	-	-	-	-
Plaque66C02	66	C	02	1		1	1		-	-	-	-	-	-
Plaque24G02	24	G	02	1		1	1		-	-	-	-	-	-
Plaque31A02	31	A	02	1		1	1		RSc	RSc2129	validated	dalD	putative D-arabinitol dehydrogenase oxidoreductase protein	1
Plaque62D02	62	D	02	1		1	1		RSc	RSc2129	validated	dalD	putative D-arabinitol dehydrogenase oxidoreductase protein	1
Plaque47E02	47	E	02	1		1	1		-	-	-	-	-	-
Plaque36B02	36	B	02	1		1	1		-	-	-	-	-	-
Plaque38A02	38	A	02	1		1	1		-	-	-	-	-	-
Plaque46B02	46	B	02	1		1	1		RSc	RSc2176	validated	tISrso5	ISRSO5-transposase protein	1
Plaque54B02	54	B	02	1		1	1		RSc	RSc2176	rejected : ambigious insertion due to a high score for the second hit	tISrso5	ISRSO5-transposase protein	9
Plaque66B02	66	B	02	1		1	1		-	-	-	-	-	-
Plaque66E02	66	E	02	1		1	1		-	-	-	-	-	-
Plaque35A02	35	A	02	1		1	1		-	-	-	-	-	-
Plaque53A02	53	A	02	1		1	1		-	-	-	-	-	-
Plaque68E02	68	E	02	1		1	1		RSc	RSc2258	validated		amino acid ABC transporter transmembrane protein	1
Plaque39G02	39	G	02	1		1	1		-	-	-	-	-	-
Plaque62H02	62	H	02	1		1	1		RSc	RSc2327	validated		transcription regulator protein	4
Plaque47H02	47	H	02	1		1	1		RSc	RS05909	rejected : ambigious insertion due to a high score for the second hit	ISRso11	ISRso11	9
Plaque28F02	28	F	02	1		1	1		RSc	RSc2464	validated	clpA	ATP-dependent protease ATP-binding specificity subunit	1
Plaque44B02	44	B	02	1		1	1		RSc	RSc2464, RSc2465	validated	-	-	1
Plaque32H02	32	H	02	1		1	1		-	-	-	-	-	-
Plaque38D02	38	D	02	1		1	1		RSc	RSc2479	rejected : ambigious insertion due to a high score for the second hit		bacteriophage-like protein	2
Plaque54H02	54	H	02	1		1	1		-	-	-	-	-	-
Plaque57G02	57	G	02	1		1	1		RSc	RSc2598, RSc2599	validated	-	-	1
Plaque37B02	37	B	02	1		1	1		RSc	RSc2612	validated		hypothetical protein	1
Plaque29A02	29	A	02	1		1	1		RSc	RSc2614	validated		hypothetical protein	1
Plaque47G02	47	G	02	1		1	1		RSc	RSc2619	validated		hypothetical protein	1
Plaque29E02	29	E	02	1		1	1		-	-	-	-	-	-
Plaque32D02	32	D	02	1		1	1		RSc	RSc2682	validated	pilT	twitching motility protein	1
Plaque68G02	68	G	02	1		1	1		RSc	RSc2703	validated		hypothetical protein	1
Plaque62C02	62	C	02	1		1	1		RSc	RSc2748	validated	phcA	transcription regulator protein	2
Plaque65H02	65	H	02	1		1	1		RSc	RSc2790	validated	tpx	thiol peroxidase-scavengase P20 oxidoreductase protein	1
Plaque70C02	70	C	02	1		1	1		RSc	RSc2805	validated	nrdA	ribonucleotide-diphosphate reductase subunit alpha	2
Plaque46G02	46	G	02	1		1	1		-	-	-	-	-	-
Plaque70A02	70	A	02	1		1	1		RSc	RSc2816	validated	proS	prolyl-tRNA synthetase	1
Plaque26B02	26	B	02	1		1	1		-	-	-	-	-	-
Plaque58D02	58	D	02	1		1	1		RSc	RSc2855	validated		Porin, Gram-negative type precursor	1
Plaque70G02	70	G	02	1		1	1		RSc	RSc2871	validated	hipO	putative hippurate hydrolase protein	1
Plaque52E02	52	E	02	1		1	1		RSc	RSc2888	validated		hypothetical protein	1
Plaque26D02	26	D	02	1		1	1		-	-	-	-	-	-
Plaque24F02	24	F	02	1		1	1		RSc	RSc2913	validated		putative ABC transporter ATP-binding protein	2
Plaque26C02	26	C	02	1		1	1		RSc	RSc2928	validated	petB	putative cytochrome B subunit transmembrane protein	2
Plaque46A02	46	A	02	1		1	1		RSc	RSc2927, RSc2928	validated	-	-	1
Plaque60F02	60	F	02	1		1	1		RSc	RSc2928	validated	petB	putative cytochrome B subunit transmembrane protein	1
Plaque61H02	61	H	02	1		1	1		-	-	-	-	-	-
Plaque32F02	32	F	02	1		1	1		RSc	RSc2937	validated		putative periplasmic IRON-binding signal peptide protein	1
Plaque62B02	62	B	02	1		1	1		-	-	-	-	-	-
Plaque23B02	23	B	02	1		1	1		RSc	RSc2974	validated	pilN	fimbrial type-4 assembly membrane transmembrane protein	10
Plaque45A02	45	A	02	1		1	1		RSc	RSc2973, RSc2974	validated	-	-	1
Plaque58A02	58	A	02	1		1	1		-	-	-	-	-	-
Plaque24A02	24	A	02	1		1	1		RSc	RSc3043	validated		hypothetical protein	6
Plaque55E02	55	E	02	1		1	1		RSc	RSc3043	validated		hypothetical protein	1
Plaque28B02	28	B	02	1		1	1		-	-	-	-	-	-
Plaque30C02	30	C	02	1		1	1		-	-	-	-	-	-
Plaque64G02	64	G	02	1		1	1		-	-	-	-	-	-
Plaque70B02	70	B	02	1		1	1		RSc	RSc3117	validated		hypothetical protein	2
Plaque50B02	50	B	02	1		1	1		-	-	-	-	-	-
Plaque62F02	62	F	02	1		1	1		RSc	RSc3197	validated		hypothetical protein	1
Plaque27D02	27	D	02	1		1	1		RSc	RSc3218, RSc3219	validated	-	-	2
Plaque42D02	42	D	02	1		1	1		-	-	-	-	-	-
Plaque33F02	33	F	02	1		1	1		RSc	RSc3250	validated		signal peptide protein	1
Plaque26G02	26	G	02	1		1	1		-	-	-	-	-	-
Plaque60E02	60	E	02	1		1	1		-	-	-	-	-	-
Plaque57C02	57	C	02	1		1	1		RSc	RSc3261, RSc3262	validated	-	-	1
Plaque33A02	33	A	02	1		1	1		-	-	-	-	-	-
Plaque57A02	57	A	02	1		1	1		RSc	RSc3371	rejected : ambigious insertion due to a high score for the second hit		putative transmembrane ABC transporter protein	9
Plaque37F02	37	F	02	1		1	1		RSc	inter gene hit	validated	-	-	1
Plaque60C02	60	C	02	1		1	1		RSc	RSc3436	validated		hypothetical protein	1
Plaque26E02	26	E	02	1		1	1		-	-	-	-	-	-
Plaque36C02	36	C	02	1		1	1		-	-	-	-	-	-
Plaque48C02	48	C	02	1		1	1		-	-	-	-	-	-
Plaque62A02	62	A	02	1		1	1		-	-	-	-	-	-
Plaque63G02	63	G	02	1		1	1		-	-	-	-	-	-
Plaque28A02	28	A	02	1		1	1		RSc	RSc3437, RSc3438	validated	-	-	1
Plaque43G02	43	G	02	1		1	1		RSc	RSc3437, RSc3438	validated	-	-	1
Plaque45E02	45	E	02	1		1	1		RSc	RSc3437, RSc3438	validated	-	-	1
Plaque53B02	53	B	02	1		1	1		RSc	RSc3437, RSc3438	validated	-	-	1
Plaque60B02	60	B	02	1		1	1		RSc	RSc3437, RSc3438	validated	-	-	1
Plaque60G02	60	G	02	1		1	1		RSc	RSc3437, RSc3438	validated	-	-	1
Plaque64C02	64	C	02	1		1	1		RSc	RSc3437, RSc3438	validated	-	-	1
Plaque64F02	64	F	02	1		1	1		RSc	RSc3437, RSc3438	validated	-	-	1
Plaque65B02	65	B	02	1		1	1		RSc	RSc3437, RSc3438	validated	-	-	1
Plaque65F02	65	F	02	1		1	1		RSc	RSc3437, RSc3438	validated	-	-	1
Plaque70E02	70	E	02	1		1	1		RSc	RSc3437, RSc3438	validated	-	-	1
Plaque70F02	70	F	02	1		1	1		RSc	RSc3437, RSc3438	validated	-	-	1
Plaque70H02	70	H	02	1		1	1		RSc	RSc3437, RSc3438	validated	-	-	1
Plaque63A02	63	A	02	1		1	1		RSc	RSc3438	validated		DNA modification cytosine-specific methyltransferase protein	1
Plaque44F02	44	F	02	1		1	1		RSp	inter gene hit	validated	-	-	1
Plaque46E02	46	E	02	1		1	1		RSp	inter gene hit	validated	-	-	1
Plaque23E02	23	E	02	1		1	1		-	-	-	-	-	-
Plaque30E02	30	E	02	1		1	1		RSp	RSp0003	validated	parA	partition protein	1
Plaque32E02	32	E	02	1		1	1		RSp	RSp0003	validated	parA	partition protein	1
Plaque34E02	34	E	02	1		1	1		-	-	-	-	-	-
Plaque35C02	35	C	02	1		1	1		-	-	-	-	-	-
Plaque43D02	43	D	02	1		1	1		-	-	-	-	-	-
Plaque45G02	45	G	02	1		1	1		RSc	RSc3437, RSc3438	validated	-	-	1
Plaque61A02	61	A	02	1		1	1		-	-	-	-	-	-
Plaque69B02	69	B	02	1		1	1		-	-	-	-	-	-
Plaque46C02	46	C	02	1		1	1		-	-	-	-	-	-
Plaque33H02	33	H	02	1		1	1		RSp	RSp0086, RSp0087	validated	-	-	1
Plaque31C02	31	C	02	1		1	1		RSp	RSp0130	validated	RSp0130	hypothetical protein	1
Plaque67E02	67	E	02	1		1	1		RSp	RSp0130	validated	RSp0130	hypothetical protein	1
Plaque69H02	69	H	02	1		1	1		RSp	RSp0130	validated	RSp0130	hypothetical protein	3
Plaque54G02	54	G	02	1		1	1		RSp	RSp0177	validated	RSp0177	hypothetical protein	1
Plaque62E02	62	E	02	1		1	1		RSp	RSp0196	validated	RSp0196	prolyl aminopeptidase protein	1
Plaque28C02	28	C	02	1		1	1		RSp	RS04715, RSp0198	validated	-	-	1
Plaque54E02	54	E	02	1		1	1		-	-	-	-	-	-
Plaque23A02	23	A	02	1		1	1		RSc	RSc2176	rejected : ambigious insertion due to a high score for the second hit	tISrso5	ISRSO5-transposase protein	11
Plaque47B02	47	B	02	1		1	1		RSc	RSc2176	rejected : ambigious insertion due to a high score for the second hit	tISrso5	ISRSO5-transposase protein	11
Plaque67G02	67	G	02	1		1	1		RSc	RSc2176	rejected : ambigious insertion due to a high score for the second hit	tISrso5	ISRSO5-transposase protein	9
Plaque68H02	68	H	02	1		1	1		RSc	RSc2176	rejected : ambigious insertion due to a high score for the second hit	tISrso5	ISRSO5-transposase protein	13
Plaque63F02	63	F	02	1		1	1		-	-	-	-	-	-
Plaque32C02	32	C	02	1		1	1		-	-	-	-	-	-
Plaque59A02	59	A	02	1		1	1		-	-	-	-	-	-
Plaque51H02	51	H	02	1		1	1		RSp	RSp0508	validated	nfrB	bacteriophage N4 adsorption protein B	22
Plaque51G02	51	G	02	1		1	1		RSc	RSc1550	rejected : ambigious insertion due to a high score for the second hit	tISRso8a	ISRSO8-transposase orfA protein	4
Plaque63B02	63	B	02	1		1	1		-	-	-	-	-	-
Plaque35B02	35	B	02	1		1	1		RSp	RSp0598	validated	RSp0598	putative response regulator transcription regulator protein	1
Plaque35F02	35	F	02	1		1	1		RSp	RSp0760	validated	RSp0760	hypothetical protein	1
Plaque31E02	31	E	02	1		1	1		-	-	-	-	-	-
Plaque28D02	28	D	02	1		1	1		RSp	RSp0849	validated	prhI	RNA polymerase sigma factor	1
Plaque53D02	53	D	02	1		1	1		-	-	-	-	-	-
Plaque50D02	50	D	02	1		1	1		-	-	-	-	-	-
Plaque60H02	60	H	02	1		1	1		-	-	-	-	-	-
Plaque54F02	54	F	02	1		1	1		RSc	RSc2333	rejected : ambigious insertion due to a high score for the second hit	tISRso6a	ISRSO6-transposase ORFA protein	4
Plaque24C02	24	C	02	1		1	1		RSc	RS00481	rejected : ambigious insertion due to a high score for the second hit	RRNA	16S rRNA	8
Plaque28E02	28	E	02	1		1	1		RSc	RS06158, RS05737	rejected : ambigious insertion due to a high score for the second hit	-	-	4
Plaque31D02	31	D	02	1		1	1		RSc	RS06158, RS05737	rejected : ambigious insertion due to a high score for the second hit	-	-	4
Plaque58C02	58	C	02	1		1	1		-	-	-	-	-	-
Plaque37H02	37	H	02	1		1	1		-	-	-	-	-	-
Plaque42A02	42	A	02	1		1	1		-	-	-	-	-	-
Plaque48D02	48	D	02	1		1	1		RSp	RSp0982	validated	RSp0982	hypothetical protein	1
Plaque48E02	48	E	02	1		1	1		-	-	-	-	-	-
Plaque55D02	55	D	02	1		1	1		-	-	-	-	-	-
Plaque57B02	57	B	02	1		1	1		-	-	-	-	-	-
Plaque67D02	67	D	02	1		1	1		-	-	-	-	-	-
Plaque61D02	61	D	02	1		1	1		-	-	-	-	-	-
Plaque67A02	67	A	02	1		1	1		-	-	-	-	-	-
Plaque35G02	35	G	02	1		1	1		RSp	RSp1137	validated	RSp1137	putative RHS-related transmembrane protein	1
Plaque42E02	42	E	02	1		1	1		RSp	inter gene hit	validated	-	-	1
Plaque50F02	50	F	02	1		1	1		-	-	-	-	-	-
Plaque51F02	51	F	02	1		1	1		RSp	RSp1137	validated	RSp1137	putative RHS-related transmembrane protein	1
Plaque69G02	69	G	02	1		1	1		RSp	inter gene hit	validated	-	-	1
Plaque63C02	63	C	02	1		1	1		RSp	RSp1202	validated	RSp1202	putative O-antigen polymerase transmembrane protein	2
Plaque54A02	54	A	02	1		1	1		RSp	inter gene hit	rejected : ambigious insertion due to a high score for the second hit	-	-	2
Plaque63D02	63	D	02	1		1	1		RSp	RSp1211	rejected : ambigious insertion due to a high score for the second hit	cls	cardiolipin synthetase	3
Plaque36H02	36	H	02	1		1	1		-	-	-	-	-	-
Plaque43H02	43	H	02	1		1	1		RSp	RSp1311	rejected : ambigious insertion due to a high score for the second hit	RSp1311	hypothetical protein	2
Plaque65G02	65	G	02	1		1	1		RSp	RSp1311	rejected : ambigious insertion due to a high score for the second hit	RSp1311	hypothetical protein	2
Plaque68B02	68	B	02	1		1	1		RSp	RSp1311	rejected : ambigious insertion due to a high score for the second hit	RSp1311	hypothetical protein	2
Plaque70D02	70	D	02	1		1	1		-	-	-	-	-	-
Plaque31G02	31	G	02	1		1	1		-	-	-	-	-	-
Plaque64E02	64	E	02	1		1	1		RSp	RSp1329	rejected : ambigious insertion due to a high score for the second hit	RSp1329	hypothetical protein	2
Plaque56B02	56	B	02	1		1	1		-	-	-	-	-	-
Plaque67F02	67	F	02	1		1	1		-	-	-	-	-	-
Plaque32G02	32	G	02	1		1	1		RSp	RSp1483	validated	RSp1483	hypothetical protein	1
Plaque42B02	42	B	02	1		1	1		-	-	-	-	-	-
Plaque50C02	50	C	02	1		1	1		-	-	-	-	-	-
Plaque58B02	58	B	02	1		1	1		-	-	-	-	-	-
Plaque69A02	69	A	02	1		1	1		-	-	-	-	-	-
Plaque51D02	51	D	02	1		1	1		-	-	-	-	-	-
Plaque32B02	32	B	02	1		1	1		-	-	-	-	-	-
Plaque47C02	47	C	02	1		1	1		RSp	RSp1581	validated	katE	catalase hydroperoxidase HpiI oxidoreductase	3
Plaque62G02	62	G	02	1		1	1		-	-	-	-	-	-
Plaque63H02	63	H	02	1		1	1		RSp	RSp1581	validated	katE	catalase hydroperoxidase HpiI oxidoreductase	1
Plaque64D02	64	D	02	1		1	1		-	-	-	-	-	-
Plaque44G02	44	G	02	1		1	1		RSp	inter gene hit	validated	-	-	1
Plaque26H02	26	H	02	1		1	1		-	-	-	-	-	-
Plaque30D02	30	D	02	1		1	1		-	-	-	-	-	-
Plaque23C02	23	C	02	1		1	1		RSp	RS02201, RSp1643	validated	-	-	1
Plaque65A02	65	A	02	1		1	1		-	-	-	-	-	-
Plaque64G03	64	G	03	0.5		1	1		-	-	-	-	-	-
Plaque20G03	20	G	03	1		1	1		-	-	-	-	-	-
Plaque20H03	20	H	03	1		1	1		-	-	-	-	-	-
Plaque21C03	21	C	03	1		1	1		-	-	-	-	-	-
Plaque21D03	21	D	03	1		1	1		-	-	-	-	-	-
Plaque21E03	21	E	03	1		1	1		-	-	-	-	-	-
Plaque21F03	21	F	03	1		1	1		-	-	-	-	-	-
Plaque21G03	21	G	03	1		1	1		-	-	-	-	-	-
Plaque22A03	22	A	03	1		1	1		-	-	-	-	-	-
Plaque22B03	22	B	03	1		1	1		-	-	-	-	-	-
Plaque22C03	22	C	03	1		1	1		-	-	-	-	-	-
Plaque22D03	22	D	03	1		1	1		-	-	-	-	-	-
Plaque22E03	22	E	03	1		1	1		-	-	-	-	-	-
Plaque24E03	24	E	03	1		1	1		-	-	-	-	-	-
Plaque27G03	27	G	03	1		1	1		-	-	-	-	-	-
Plaque30C03	30	C	03	1		1	1		-	-	-	-	-	-
Plaque30E03	30	E	03	1		1	1		-	-	-	-	-	-
Plaque30G03	30	G	03	1		1	1		-	-	-	-	-	-
Plaque34A03	34	A	03	1		1	1		-	-	-	-	-	-
Plaque34D03	34	D	03	1		1	1		-	-	-	-	-	-
Plaque34G03	34	G	03	1		1	1		-	-	-	-	-	-
Plaque35A03	35	A	03	1		1	1		-	-	-	-	-	-
Plaque35D03	35	D	03	1		1	1		-	-	-	-	-	-
Plaque35E03	35	E	03	1		1	1		-	-	-	-	-	-
Plaque35H03	35	H	03	1		1	1		-	-	-	-	-	-
Plaque36A03	36	A	03	1		1	1		-	-	-	-	-	-
Plaque36C03	36	C	03	1		1	1		-	-	-	-	-	-
Plaque36D03	36	D	03	1		1	1		-	-	-	-	-	-
Plaque36E03	36	E	03	1		1	1		-	-	-	-	-	-
Plaque36F03	36	F	03	1		1	1		-	-	-	-	-	-
Plaque36G03	36	G	03	1		1	1		-	-	-	-	-	-
Plaque36H03	36	H	03	1		1	1		-	-	-	-	-	-
Plaque37C03	37	C	03	1		1	1		-	-	-	-	-	-
Plaque37D03	37	D	03	1		1	1		-	-	-	-	-	-
Plaque38A03	38	A	03	1		1	1		-	-	-	-	-	-
Plaque38F03	38	F	03	1		1	1		-	-	-	-	-	-
Plaque38G03	38	G	03	1		1	1		-	-	-	-	-	-
Plaque39D03	39	D	03	1		1	1		-	-	-	-	-	-
Plaque39E03	39	E	03	1		1	1		-	-	-	-	-	-
Plaque39F03	39	F	03	1		1	1		-	-	-	-	-	-
Plaque39G03	39	G	03	1		1	1		-	-	-	-	-	-
Plaque39H03	39	H	03	1		1	1		-	-	-	-	-	-
Plaque42B03	42	B	03	1		1	1		-	-	-	-	-	-
Plaque42F03	42	F	03	1		1	1		-	-	-	-	-	-
Plaque42H03	42	H	03	1		1	1		-	-	-	-	-	-
Plaque43B03	43	B	03	1		1	1		-	-	-	-	-	-
Plaque43F03	43	F	03	1		1	1		-	-	-	-	-	-
Plaque43G03	43	G	03	1		1	1		-	-	-	-	-	-
Plaque44C03	44	C	03	1		1	1		-	-	-	-	-	-
Plaque45F03	45	F	03	1		1	1		-	-	-	-	-	-
Plaque46A03	46	A	03	1		1	1		-	-	-	-	-	-
Plaque46H03	46	H	03	1		1	1		-	-	-	-	-	-
Plaque47A03	47	A	03	1		1	1		-	-	-	-	-	-
Plaque47E03	47	E	03	1		1	1		-	-	-	-	-	-
Plaque47G03	47	G	03	1		1	1		-	-	-	-	-	-
Plaque47H03	47	H	03	1		1	1		-	-	-	-	-	-
Plaque48B03	48	B	03	1		1	1		-	-	-	-	-	-
Plaque48C03	48	C	03	1		1	1		-	-	-	-	-	-
Plaque48F03	48	F	03	1		1	1		-	-	-	-	-	-
Plaque48H03	48	H	03	1		1	1		-	-	-	-	-	-
Plaque50B03	50	B	03	1		1	1		-	-	-	-	-	-
Plaque50D03	50	D	03	1		1	1		-	-	-	-	-	-
Plaque51A03	51	A	03	1		1	1		-	-	-	-	-	-
Plaque51D03	51	D	03	1		1	1		-	-	-	-	-	-
Plaque51E03	51	E	03	1		1	1		-	-	-	-	-	-
Plaque52A03	52	A	03	1		1	1		-	-	-	-	-	-
Plaque53A03	53	A	03	1		1	1		-	-	-	-	-	-
Plaque53F03	53	F	03	1		1	1		-	-	-	-	-	-
Plaque55G03	55	G	03	1		1	1		-	-	-	-	-	-
Plaque56D03	56	D	03	1		1	1		-	-	-	-	-	-
Plaque56H03	56	H	03	1		1	1		-	-	-	-	-	-
Plaque57G03	57	G	03	1		1	1		-	-	-	-	-	-
Plaque58A03	58	A	03	1		1	1		-	-	-	-	-	-
Plaque58C03	58	C	03	1		1	1		-	-	-	-	-	-
Plaque58F03	58	F	03	1		1	1		-	-	-	-	-	-
Plaque58H03	58	H	03	1		1	1		-	-	-	-	-	-
Plaque59A03	59	A	03	1		1	1		-	-	-	-	-	-
Plaque59B03	59	B	03	1		1	1		-	-	-	-	-	-
Plaque59C03	59	C	03	1		1	1		-	-	-	-	-	-
Plaque59D03	59	D	03	1		1	1		-	-	-	-	-	-
Plaque59E03	59	E	03	1		1	1		-	-	-	-	-	-
Plaque59F03	59	F	03	1		1	1		-	-	-	-	-	-
Plaque59H03	59	H	03	1		1	1		-	-	-	-	-	-
Plaque60D03	60	D	03	1		1	1		-	-	-	-	-	-
Plaque61D03	61	D	03	1		1	1		-	-	-	-	-	-
Plaque62A03	62	A	03	1		1	1		-	-	-	-	-	-
Plaque63E03	63	E	03	1		1	1		-	-	-	-	-	-
Plaque64B03	64	B	03	1		1	1		-	-	-	-	-	-
Plaque64E03	64	E	03	1		1	1		-	-	-	-	-	-
Plaque65F03	65	F	03	1		1	1		-	-	-	-	-	-
Plaque65G03	65	G	03	1		1	1		-	-	-	-	-	-
Plaque66A03	66	A	03	1		1	1		-	-	-	-	-	-
Plaque66C03	66	C	03	1		1	1		-	-	-	-	-	-
Plaque67B03	67	B	03	1		1	1		-	-	-	-	-	-
Plaque68A03	68	A	03	1		1	1		-	-	-	-	-	-
Plaque68C03	68	C	03	1		1	1		-	-	-	-	-	-
Plaque68D03	68	D	03	1		1	1		-	-	-	-	-	-
Plaque69D03	69	D	03	1		1	1		-	-	-	-	-	-
Plaque70H03	70	H	03	1		1	1		-	-	-	-	-	-
Plaque71A03	71	A	03	1		1	1		-	-	-	-	-	-
Plaque71B03	71	B	03	1		1	1		-	-	-	-	-	-
Plaque71C03	71	C	03	1		1	1		-	-	-	-	-	-
Plaque71D03	71	D	03	1		1	1		-	-	-	-	-	-
Plaque71E03	71	E	03	1		1	1		-	-	-	-	-	-
Plaque71F03	71	F	03	1		1	1		-	-	-	-	-	-
Plaque71G03	71	G	03	1		1	1		-	-	-	-	-	-
Plaque71H03	71	H	03	1		1	1		-	-	-	-	-	-
Plaque72A03	72	A	03	1		1	1		-	-	-	-	-	-
Plaque72B03	72	B	03	1		1	1		-	-	-	-	-	-
Plaque72C03	72	C	03	1		1	1		-	-	-	-	-	-
Plaque72D03	72	D	03	1		1	1		-	-	-	-	-	-
Plaque72E03	72	E	03	1		1	1		-	-	-	-	-	-
Plaque72F03	72	F	03	1		1	1		-	-	-	-	-	-
Plaque72G03	72	G	03	1		1	1		-	-	-	-	-	-
Plaque73A03	73	A	03	1		1	1		-	-	-	-	-	-
Plaque73B03	73	B	03	1		1	1		-	-	-	-	-	-
Plaque73C03	73	C	03	1		1	1		-	-	-	-	-	-
Plaque73D03	73	D	03	1		1	1		-	-	-	-	-	-
Plaque73E03	73	E	03	1		1	1		-	-	-	-	-	-
Plaque73F03	73	F	03	1		1	1		-	-	-	-	-	-
Plaque73G03	73	G	03	1		1	1		-	-	-	-	-	-
Plaque74A03	74	A	03	1		1	1		-	-	-	-	-	-
Plaque74B03	74	B	03	1		1	1		-	-	-	-	-	-
Plaque74C03	74	C	03	1		1	1		-	-	-	-	-	-
Plaque74D03	74	D	03	1		1	1		-	-	-	-	-	-
Plaque74E03	74	E	03	1		1	1		-	-	-	-	-	-
Plaque74F03	74	F	03	1		1	1		-	-	-	-	-	-
Plaque74G03	74	G	03	1		1	1		-	-	-	-	-	-
Plaque74H03	74	H	03	1		1	1		-	-	-	-	-	-
Plaque20A03	20	A	03	2		1	1		-	-	-	-	-	-
Plaque20B03	20	B	03	2		1	1		-	-	-	-	-	-
Plaque20C03	20	C	03	2		1	1		-	-	-	-	-	-
Plaque20D03	20	D	03	2		1	1		-	-	-	-	-	-
Plaque20E03	20	E	03	2		1	1		-	-	-	-	-	-
Plaque20F03	20	F	03	2		1	1		-	-	-	-	-	-
Plaque21A03	21	A	03	2		1	1		-	-	-	-	-	-
Plaque39A03	39	A	03	1		1	1		RSc	RSc0010	validated	acrB	putative acriflavin resistance transmembrane protein	4
Plaque61B03	61	B	03	1		1	1		-	-	-	-	-	-
Plaque63B03	63	B	03	1		1	1		-	-	-	-	-	-
Plaque48A03	48	A	03	1		1	1		-	-	-	-	-	-
Plaque23A03	23	A	03	1		1	1		-	-	-	-	-	-
Plaque29B03	29	B	03	1		1	1		RSc	RS05830	validated	ACUR		1
Plaque68E03	68	E	03	1		1	1		RSc	RSc0106	validated		putative signal peptide protein	1
Plaque24G03	24	G	03	1		1	1		RSc	RSc0135, RSc0136	validated	-	-	1
Plaque44G03	44	G	03	1		1	1		RSc	RSc0169	validated		putative transmembrane oxidoreductase protein	1
Plaque56E03	56	E	03	1		1	1		RSc	RSc0169, RSc0170	validated	-	-	1
Plaque64C03	64	C	03	1		1	1		-	-	-	-	-	-
Plaque63C03	63	C	03	1		1	1		RSc	RSc0188	validated		hypothetical protein	1
Plaque48E03	48	E	03	1		1	1		-	-	-	-	-	-
Plaque68B03	68	B	03	1		1	1		-	-	-	-	-	-
Plaque55F03	55	F	03	1		1	1		RSc	RSc0294	validated	metHb	5-methyltetrahydrofolate--homocysteinemethyltransferase	1
Plaque62C03	62	C	03	1		1	1		-	-	-	-	-	-
Plaque70G03	70	G	03	1		1	1		RSc	RSc0297	validated		hypothetical protein	1
Plaque29D03	29	D	03	1		1	1		RSc	RSc0333	validated		putative transmembrane protein	1
Plaque50E03	50	E	03	1		1	1		-	-	-	-	-	-
Plaque52E03	52	E	03	1		1	1		RSc	RS05944, RSc0423	validated	-	-	9
Plaque62G03	62	G	03	1		1	1		RSc	RSc0423	validated		ISRSO16-transposase ORFB protein	10
Plaque57E03	57	E	03	1		1	1		-	-	-	-	-	-
Plaque58D03	58	D	03	1		1	1		-	-	-	-	-	-
Plaque53E03	53	E	03	1		1	1		-	-	-	-	-	-
Plaque45E03	45	E	03	1		1	1		RSc	RSc0482	validated	gltJ	glutamate/aspartate transmembrane ABC transporter protein	1
Plaque53B03	53	B	03	1		1	1		-	-	-	-	-	-
Plaque27B03	27	B	03	1		1	1		RSc	RSc0547	rejected : ambigious insertion due to a high score for the second hit		putative sugar transporter transmembrane protein	10
Plaque34E03	34	E	03	1		1	1		-	-	-	-	-	-
Plaque58B03	58	B	03	1		1	1		-	-	-	-	-	-
Plaque52C03	52	C	03	1		1	1		-	-	-	-	-	-
Plaque34B03	34	B	03	1		1	1		RSc	RSc0700	validated		hypothetical protein	1
Plaque45D03	45	D	03	1		1	1		RSc	RSc0744	validated		putative DNA/RNA non-specific endonuclease protein	2
Plaque56C03	56	C	03	1		1	1		RSc	RSc0827	validated		hypothetical protein	1
Plaque63F03	63	F	03	1		1	1		-	-	-	-	-	-
Plaque38D03	38	D	03	1		1	1		RSc	RSc0868	validated	popP2	Type III effector protein (acetyltransferase) PopP2	1
Plaque33D03	33	D	03	1		1	1		RSc	RSc0886	validated		hypothetical protein	1
Plaque46C03	46	C	03	1		1	1		RSc	RSc0910, RSc0911	validated	-	-	1
Plaque67D03	67	D	03	1		1	1		RSc	RSc0934, RSc0935	rejected : too low blast score	-	-	2
Plaque53C03	53	C	03	1		1	1		-	-	-	-	-	-
Plaque69F03	69	F	03	1		1	1		RSc	RSc0968	rejected : ambigious insertion due to a high score for the second hit		cp4-like integrase protein	2
Plaque54D03	54	D	03	1		1	1		RSc	RSc1007, RSc1008	validated	-	-	1
Plaque27D03	27	D	03	1		1	1		RSc	RSc1049	validated	plsX	putative glycerol-3-phosphate acyltransferase PlsX	1
Plaque23B03	23	B	03	1		1	1		RSc	RSc1058	rejected : ambigious insertion due to a high score for the second hit		periplasmic protease signal peptide protein	5
Plaque48G03	48	G	03	1		1	1		-	-	-	-	-	-
Plaque30H03	30	H	03	1		1	1		RSc	RSc1165	validated	ppiA	peptidyl-prolyl cis-trans isomerase A	1
Plaque43H03	43	H	03	1		1	1		RSc	RSc1198, RSc1199	validated	-	-	1
Plaque45C03	45	C	03	1		1	1		-	-	-	-	-	-
Plaque37F03	37	F	03	1		1	1		RSc	RSc1255	validated		hypothetical protein	54
Plaque26C03	26	C	03	1		1	1		RSc	RSc1276	validated		cytochrome C oxidase subunit I	1
Plaque51F03	51	F	03	1		1	1		-	-	-	-	-	-
Plaque29E03	29	E	03	1		1	1		-	-	-	-	-	-
Plaque29G03	29	G	03	1		1	1		RSc	RSc1342	validated	ssuF	putative molybdopterin-binding protein	1
Plaque56B03	56	B	03	1		1	1		RSc	RS05761	validated	pseudogene		1
Plaque46E03	46	E	03	1		1	1		RSc	RSc1421	validated	ppsA	phosphoenolpyruvate synthase	1
Plaque44B03	44	B	03	1		1	1		RSc	RSc1456	validated	betB	putative betaine aldehyde dehydrogenase (BADH) oxidoreductase protein	1
Plaque55B03	55	B	03	1		1	1		RSc	RSc1540	rejected : ambigious insertion due to a high score for the second hit		putative acyltransferase	4
Plaque57C03	57	C	03	1		1	1		RSc	RSc1614	validated		hypothetical protein	1
Plaque60B03	60	B	03	1		1	1		-	-	-	-	-	-
Plaque45G03	45	G	03	1		1	1		RSc	RSc1712	validated	clpX	ATP-dependent protease ATP-binding subunit	1
Plaque52D03	52	D	03	1		1	1		RSc	RSc1877	validated		putative aspartyl/asparaginyl BETA-hydroxylase transmembrane protein	1
Plaque54E03	54	E	03	1		1	1		-	-	-	-	-	-
Plaque69C03	69	C	03	1		1	1		RSc	RSc1946, RS03516	validated	-	-	1
Plaque69A03	69	A	03	1		1	1		-	-	-	-	-	-
Plaque61E03	61	E	03	1		1	1		-	-	-	-	-	-
Plaque56A03	56	A	03	1		1	1		RSc	RSc1991	validated	gltA	type II citrate synthase	2
Plaque62E03	62	E	03	1		1	1		RSc	RSc2027	validated		hypothetical protein	1
Plaque34H03	34	H	03	1		1	1		-	-	-	-	-	-
Plaque46G03	46	G	03	1		1	1		-	-	-	-	-	-
Plaque52F03	52	F	03	1		1	1		-	-	-	-	-	-
Plaque70B03	70	B	03	1		1	1		-	-	-	-	-	-
Plaque28G03	28	G	03	1		1	1		-	-	-	-	-	-
Plaque30B03	30	B	03	1		1	1		RSc	RSc2176	rejected : ambigious insertion due to a high score for the second hit	tISrso5	ISRSO5-transposase protein	10
Plaque32E03	32	E	03	1		1	1		-	-	-	-	-	-
Plaque33B03	33	B	03	1		1	1		-	-	-	-	-	-
Plaque33F03	33	F	03	1		1	1		-	-	-	-	-	-
Plaque33H03	33	H	03	1		1	1		-	-	-	-	-	-
Plaque38H03	38	H	03	1		1	1		-	-	-	-	-	-
Plaque45H03	45	H	03	1		1	1		-	-	-	-	-	-
Plaque50C03	50	C	03	1		1	1		-	-	-	-	-	-
Plaque53G03	53	G	03	1		1	1		-	-	-	-	-	-
Plaque55C03	55	C	03	1		1	1		-	-	-	-	-	-
Plaque56F03	56	F	03	1		1	1		-	-	-	-	-	-
Plaque57B03	57	B	03	1		1	1		-	-	-	-	-	-
Plaque62D03	62	D	03	1		1	1		RSc	RSc2176	validated	tISrso5	ISRSO5-transposase protein	1
Plaque64D03	64	D	03	1		1	1		-	-	-	-	-	-
Plaque67C03	67	C	03	1		1	1		-	-	-	-	-	-
Plaque45B03	45	B	03	1		1	1		RSc	RSc2224	rejected : ambigious insertion due to a high score for the second hit		dioxygenase alpha subunit	26
Plaque30D03	30	D	03	1		1	1		RSc	RSc2227, RSc2228	validated	-	-	1
Plaque70F03	70	F	03	1		1	1		-	-	-	-	-	-
Plaque39B03	39	B	03	1		1	1		RSc	inter gene hit	validated	-	-	1
Plaque62H03	62	H	03	1		1	1		RSc	RSc2327	validated		transcription regulator protein	4
Plaque65B03	65	B	03	1		1	1		-	-	-	-	-	-
Plaque66E03	66	E	03	1		1	1		-	-	-	-	-	-
Plaque58G03	58	G	03	1		1	1		-	-	-	-	-	-
Plaque65E03	65	E	03	1		1	1		-	-	-	-	-	-
Plaque50A03	50	A	03	1		1	1		RSc	RSc2388	validated		hypothetical protein	1
Plaque54F03	54	F	03	1		1	1		RSc	RSc2416, RSc2417	validated	-	-	1
Plaque51G03	51	G	03	1		1	1		-	-	-	-	-	-
Plaque23E03	23	E	03	1		1	1		RSc	RSc2478	rejected : ambigious insertion due to a high score for the second hit		hypothetical protein	2
Plaque26B03	26	B	03	1		1	1		RSc	RSc2478	rejected : ambigious insertion due to a high score for the second hit		hypothetical protein	11
Plaque28A03	28	A	03	1		1	1		-	-	-	-	-	-
Plaque42A03	42	A	03	1		1	1		RSc	RSc2478	rejected : ambigious insertion due to a high score for the second hit		hypothetical protein	2
Plaque28E03	28	E	03	1		1	1		RSc	RSc2561	validated		lipoprotein	1
Plaque61H03	61	H	03	1		1	1		-	-	-	-	-	-
Plaque23F03	23	F	03	1		1	1		RSc	RSc2598	validated		transcription regulator protein	2
Plaque33G03	33	G	03	1		1	1		RSc	RSc2597, RSc2598	validated	-	-	1
Plaque44A03	44	A	03	1		1	1		RSc	RSc2611	validated		hypothetical protein	1
Plaque55H03	55	H	03	1		1	1		RSc	RSc2659	validated	tldD	TldD protein	2
Plaque39C03	39	C	03	1		1	1		-	-	-	-	-	-
Plaque35F03	35	F	03	1		1	1		RSc	RSc2680, RSc2681	validated	-	-	1
Plaque63G03	63	G	03	1		1	1		-	-	-	-	-	-
Plaque42E03	42	E	03	1		1	1		RSc	inter gene hit	validated	-	-	1
Plaque47C03	47	C	03	1		1	1		-	-	-	-	-	-
Plaque61G03	61	G	03	1		1	1		RSc	RSc2703, RSc2704	validated	-	-	1
Plaque45A03	45	A	03	1		1	1		RSc	RSc2722	validated		putative signal peptide protein	1
Plaque46F03	46	F	03	1		1	1		RSc	RSc2735	rejected : ambigious insertion due to a high score for the second hit	phcB	regulatory protein	17
Plaque64H03	64	H	03	1		1	1		RSc	RSc2747	validated	fur1	ferric uptake transcriptional repressor transcription regulator protein	2
Plaque57A03	57	A	03	1		1	1		RSc	RSc2913	validated		putative ABC transporter ATP-binding protein	1
Plaque48D03	48	D	03	1		1	1		RSc	RSc2914	validated	cyoD1	transmembrane cytochrome O ubiquinol oxidase subunit IV	1
Plaque57H03	57	H	03	1		1	1		RSc	RSc2926	validated	sspA	putative transcription modulator protein	2
Plaque32F03	32	F	03	1		1	1		RSc	RSc2927, RSc2928	validated	-	-	1
Plaque46B03	46	B	03	1		1	1		-	-	-	-	-	-
Plaque63H03	63	H	03	1		1	1		RSc	RSc2928	validated	petB	putative cytochrome B subunit transmembrane protein	1
Plaque66D03	66	D	03	1		1	1		-	-	-	-	-	-
Plaque24C03	24	C	03	1		1	1		RSc	RSc2991, RSc2992	validated	-	-	1
Plaque29F03	29	F	03	1		1	1		RSc	RSc3021	rejected : ambigious insertion due to a high score for the second hit	tuf	elongation factor Tu	2
Plaque42C03	42	C	03	1		1	1		-	-	-	-	-	-
Plaque43C03	43	C	03	1		1	1		RSc	RSc3021	rejected : ambigious insertion due to a high score for the second hit	tuf	elongation factor Tu	8
Plaque60H03	60	H	03	1		1	1		-	-	-	-	-	-
Plaque44D03	44	D	03	1		1	1		-	-	-	-	-	-
Plaque51H03	51	H	03	1		1	1		-	-	-	-	-	-
Plaque26F03	26	F	03	1		1	1		RSc	inter gene hit	validated	-	-	1
Plaque55E03	55	E	03	1		1	1		-	-	-	-	-	-
Plaque62F03	62	F	03	1		1	1		RSc	RSc3098	validated		GCN5-related N-acetyltransferase	1
Plaque66B03	66	B	03	1		1	1		-	-	-	-	-	-
Plaque28D03	28	D	03	1		1	1		RSc	RSc3117	validated		hypothetical protein	1
Plaque63A03	63	A	03	1		1	1		RSc	RSc3117	validated		hypothetical protein	1
Plaque67E03	67	E	03	1		1	1		RSc	RSc3117	validated		hypothetical protein	2
Plaque70A03	70	A	03	1		1	1		RSc	inter gene hit	validated	-	-	1
Plaque52G03	52	G	03	1		1	1		-	-	-	-	-	-
Plaque69G03	69	G	03	1		1	1		RSc	RSc3131	validated	ldhA	D-lactate dehydrogenase	1
Plaque29C03	29	C	03	1		1	1		RSc	RSc3178	validated		putative ATP binding protein	1
Plaque54G03	54	G	03	1		1	1		RSc	RSc3178	validated		putative ATP binding protein	1
Plaque60C03	60	C	03	1		1	1		-	-	-	-	-	-
Plaque35B03	35	B	03	1		1	1		RSc	RSc3224, RSc3225	validated	-	-	1
Plaque28F03	28	F	03	1		1	1		RSc	RSc3251	validated		hypothetical protein	1
Plaque31C03	31	C	03	1		1	1		-	-	-	-	-	-
Plaque28B03	28	B	03	1		1	1		RSc	RSc3295	validated	gcvP	glycine dehydrogenase	1
Plaque55D03	55	D	03	1		1	1		-	-	-	-	-	-
Plaque31G03	31	G	03	1		1	1		-	-	-	-	-	-
Plaque32H03	32	H	03	1		1	1		RSc	RSc3436	validated		hypothetical protein	1
Plaque29H03	29	H	03	1		1	1		RSc	RSc3437, RSc3438	validated	-	-	2
Plaque35C03	35	C	03	1		1	1		-	-	-	-	-	-
Plaque57F03	57	F	03	1		1	1		RSc	RSc3437, RSc3438	validated	-	-	1
Plaque26A03	26	A	03	1		1	1		RSc	RSc3437, RSc3438	validated	-	-	1
Plaque26H03	26	H	03	1		1	1		RSc	RSc3437, RSc3438	validated	-	-	1
Plaque27C03	27	C	03	1		1	1		RSc	RSc3437, RSc3438	validated	-	-	1
Plaque27E03	27	E	03	1		1	1		RSc	RS05738, RS05739	rejected : ambigious insertion due to a high score for the second hit	-	-	5
Plaque32A03	32	A	03	1		1	1		-	-	-	-	-	-
Plaque38C03	38	C	03	1		1	1		-	-	-	-	-	-
Plaque47D03	47	D	03	1		1	1		-	-	-	-	-	-
Plaque53D03	53	D	03	1		1	1		RSc	RSc3437, RSc3438	validated	-	-	1
Plaque56G03	56	G	03	1		1	1		-	-	-	-	-	-
Plaque67F03	67	F	03	1		1	1		RSc	RSc3437, RSc3438	validated	-	-	1
Plaque31A03	31	A	03	1		1	1		-	-	-	-	-	-
Plaque27H03	27	H	03	1		1	1		RSp	RSp0001	rejected : ambigious insertion due to a high score for the second hit	repA	REPA replicase protein	8
Plaque60E03	60	E	03	1		1	1		RSp	RSp0003	validated	parA	partition protein	1
Plaque65D03	65	D	03	1		1	1		RSp	RSp0003	validated	parA	partition protein	1
Plaque44F03	44	F	03	1		1	1		RSp	RSp0064	validated	opuC	putative glycine betaine transmembrane and periplasmic ABC transporter protein	1
Plaque31F03	31	F	03	1		1	1		RSp	RSp0130	validated	RSp0130	hypothetical protein	1
Plaque33C03	33	C	03	1		1	1		-	-	-	-	-	-
Plaque30A03	30	A	03	1		1	1		RSc	RSc2176	rejected : ambigious insertion due to a high score for the second hit	tISrso5	ISRSO5-transposase protein	10
Plaque31H03	31	H	03	1		1	1		-	-	-	-	-	-
Plaque32D03	32	D	03	1		1	1		RSc	RSc2176	rejected : ambigious insertion due to a high score for the second hit	tISrso5	ISRSO5-transposase protein	10
Plaque33A03	33	A	03	1		1	1		RSc	RSc2176	rejected : ambigious insertion due to a high score for the second hit	tISrso5	ISRSO5-transposase protein	11
Plaque37A03	37	A	03	1		1	1		RSc	RSc2176	rejected : ambigious insertion due to a high score for the second hit	tISrso5	ISRSO5-transposase protein	13
Plaque37G03	37	G	03	1		1	1		RSc	RSc2176	rejected : ambigious insertion due to a high score for the second hit	tISrso5	ISRSO5-transposase protein	9
Plaque57D03	57	D	03	1		1	1		RSc	RSc2176	rejected : ambigious insertion due to a high score for the second hit	tISrso5	ISRSO5-transposase protein	17
Plaque61C03	61	C	03	1		1	1		RSp	inter gene hit	rejected : ambigious insertion due to a high score for the second hit	-	-	21
Plaque62B03	62	B	03	1		1	1		RSc	RSc2176	rejected : ambigious insertion due to a high score for the second hit	tISrso5	ISRSO5-transposase protein	9
Plaque69B03	69	B	03	1		1	1		RSc	RSc2176	rejected : ambigious insertion due to a high score for the second hit	tISrso5	ISRSO5-transposase protein	9
Plaque24D03	24	D	03	1		1	1		-	-	-	-	-	-
Plaque31D03	31	D	03	1		1	1		RSp	RSp0262	validated	mdoD	glucan biosynthesis protein D	1
Plaque29A03	29	A	03	1		1	1		RSp	RSp0266, RSp0267	validated	-	-	2
Plaque37B03	37	B	03	1		1	1		-	-	-	-	-	-
Plaque60A03	60	A	03	1		1	1		-	-	-	-	-	-
Plaque31E03	31	E	03	1		1	1		RSc	RSc0103, RSc0104	rejected : ambigious insertion due to a high score for the second hit	-	-	18
Plaque68F03	68	F	03	1		1	1		-	-	-	-	-	-
Plaque34C03	34	C	03	1		1	1		RSp	RSp0555, RSp0556	validated	-	-	2
Plaque65A03	65	A	03	1		1	1		RSp	RS05565, RSp0559	validated	-	-	1
Plaque70D03	70	D	03	1		1	1		RSp	RSp0559	validated	RSp0559	putative transmembrane protein	1
Plaque51C03	51	C	03	1		1	1		RSp	RSp0583	validated	cbhA	exoglucanase A	2
Plaque46D03	46	D	03	1		1	1		-	-	-	-	-	-
Plaque66G03	66	G	03	1		1	1		RSp	RSp0630	validated	RSp0630	phospholipase protein	1
Plaque27F03	27	F	03	1		1	1		RSp	RSp0642	validated	RSp0642	Non-ribosomal peptide synthetase protein	1
Plaque32G03	32	G	03	1		1	1		RSp	RSp0736	rejected : ambigious insertion due to a high score for the second hit	RSp0736	putative transmembrane protein	2
Plaque50F03	50	F	03	1		1	1		-	-	-	-	-	-
Plaque54B03	54	B	03	1		1	1		-	-	-	-	-	-
Plaque32B03	32	B	03	1		1	1		RSp	RSp0753	validated	RSp0753	hypothetical protein	1
Plaque32C03	32	C	03	1		1	1		-	-	-	-	-	-
Plaque36B03	36	B	03	1		1	1		-	-	-	-	-	-
Plaque50H03	50	H	03	1		1	1		-	-	-	-	-	-
Plaque28H03	28	H	03	1		1	1		RSp	RSp0780	validated	RSp0780	hypothetical protein	1
Plaque68G03	68	G	03	1		1	1		RSp	RSp0780	validated	RSp0780	hypothetical protein	1
Plaque61A03	61	A	03	1		1	1		RSp	RSp0835, RSp0836	validated	-	-	1
Plaque23G03	23	G	03	1		1	1		RSc	RS00481	rejected : ambigious insertion due to a high score for the second hit	RRNA	16S rRNA	9
Plaque24B03	24	B	03	1		1	1		RSc	RS00482	rejected : ambigious insertion due to a high score for the second hit	RRNA	23S rRNA	4
Plaque51B03	51	B	03	1		1	1		RSc	RS00482	rejected : ambigious insertion due to a high score for the second hit	RRNA	23S rRNA	4
Plaque52H03	52	H	03	1		1	1		-	-	-	-	-	-
Plaque28C03	28	C	03	1		1	1		-	-	-	-	-	-
Plaque31B03	31	B	03	1		1	1		-	-	-	-	-	-
Plaque43A03	43	A	03	1		1	1		-	-	-	-	-	-
Plaque54A03	54	A	03	1		1	1		RSp	RSp0982	validated	RSp0982	hypothetical protein	1
Plaque60F03	60	F	03	1		1	1		-	-	-	-	-	-
Plaque64F03	64	F	03	1		1	1		-	-	-	-	-	-
Plaque65C03	65	C	03	1		1	1		-	-	-	-	-	-
Plaque65H03	65	H	03	1		1	1		RSp	RSp0982	validated	RSp0982	hypothetical protein	1
Plaque69H03	69	H	03	1		1	1		-	-	-	-	-	-
Plaque66F03	66	F	03	1		1	1		RSp	inter gene hit	validated	-	-	1
Plaque54C03	54	C	03	1		1	1		RSp	RSp1202	validated	RSp1202	putative O-antigen polymerase transmembrane protein	1
Plaque64A03	64	A	03	1		1	1		RSp	RSp1202	validated	RSp1202	putative O-antigen polymerase transmembrane protein	1
Plaque42G03	42	G	03	1		1	1		-	-	-	-	-	-
Plaque43E03	43	E	03	1		1	1		-	-	-	-	-	-
Plaque38E03	38	E	03	1		1	1		-	-	-	-	-	-
Plaque44H03	44	H	03	1		1	1		RSp	RSp1311	rejected : ambigious insertion due to a high score for the second hit	RSp1311	hypothetical protein	3
Plaque50G03	50	G	03	1		1	1		RSp	RSp1311	rejected : ambigious insertion due to a high score for the second hit	RSp1311	hypothetical protein	2
Plaque54H03	54	H	03	1		1	1		-	-	-	-	-	-
Plaque61F03	61	F	03	1		1	1		RSp	RSp1311	rejected : ambigious insertion due to a high score for the second hit	RSp1311	hypothetical protein	2
Plaque67A03	67	A	03	1		1	1		RSp	RSp1311	rejected : ambigious insertion due to a high score for the second hit	RSp1311	hypothetical protein	3
Plaque67H03	67	H	03	1		1	1		-	-	-	-	-	-
Plaque68H03	68	H	03	1		1	1		-	-	-	-	-	-
Plaque70E03	70	E	03	1		1	1		RSp	RSp1311	rejected : ambigious insertion due to a high score for the second hit	RSp1311	hypothetical protein	2
Plaque67G03	67	G	03	1		1	1		-	-	-	-	-	-
Plaque23D03	23	D	03	1		1	1		RSp	RSp1329	rejected : ambigious insertion due to a high score for the second hit	RSp1329	hypothetical protein	2
Plaque27A03	27	A	03	1		1	1		-	-	-	-	-	-
Plaque23C03	23	C	03	1		1	1		-	-	-	-	-	-
Plaque33E03	33	E	03	1		1	1		RSp	RSp1439	validated	cysE1	serine acetyltransferase protein	1
Plaque35G03	35	G	03	1		1	1		-	-	-	-	-	-
Plaque38B03	38	B	03	1		1	1		RSp	RS02095	validated	ACUR		1
Plaque60G03	60	G	03	1		1	1		-	-	-	-	-	-
Plaque63D03	63	D	03	1		1	1		-	-	-	-	-	-
Plaque26D03	26	D	03	1		1	1		RSp	RSp1581	validated	katE	catalase hydroperoxidase HpiI oxidoreductase	1
Plaque26E03	26	E	03	1		1	1		RSp	RSp1581	validated	katE	catalase hydroperoxidase HpiI oxidoreductase	1
Plaque37E03	37	E	03	1		1	1		RSc	RSc3437, RSc3438	rejected : ambigious insertion due to a high score for the second hit	-	-	2
Plaque42D03	42	D	03	1		1	1		RSp	RSp1581	validated	katE	catalase hydroperoxidase HpiI oxidoreductase	3
Plaque69E03	69	E	03	1		1	1		RSp	RSp1581	validated	katE	catalase hydroperoxidase HpiI oxidoreductase	1
Plaque70C03	70	C	03	1		1	1		RSp	RSp1581	validated	katE	catalase hydroperoxidase HpiI oxidoreductase	3
Plaque24A03	24	A	03	1		1	1		-	-	-	-	-	-
Plaque34F03	34	F	03	1		1	1		RSp	inter gene hit	validated	-	-	1
Plaque37H03	37	H	03	1		1	1		RSp	RSp1643	validated	RSp1643	hypothetical protein	1
Plaque47F03	47	F	03	1		1	1		RSp	RSp1643	validated	RSp1643	hypothetical protein	1
Plaque21E04	21	E	04	0.5		1	1		-	-	-	-	-	-
Plaque21C04	21	C	04	1		1	1		-	-	-	-	-	-
Plaque21D04	21	D	04	1		1	1		-	-	-	-	-	-
Plaque21F04	21	F	04	1		1	1		-	-	-	-	-	-
Plaque21G04	21	G	04	1		1	1		-	-	-	-	-	-
Plaque21H04	21	H	04	1		1	1		-	-	-	-	-	-
Plaque22A04	22	A	04	1		1	1		-	-	-	-	-	-
Plaque22B04	22	B	04	1		1	1		-	-	-	-	-	-
Plaque22C04	22	C	04	1		1	1		-	-	-	-	-	-
Plaque22D04	22	D	04	1		1	1		-	-	-	-	-	-
Plaque22E04	22	E	04	1		1	1		-	-	-	-	-	-
Plaque29D04	29	D	04	1		1	1		-	-	-	-	-	-
Plaque29F04	29	F	04	1		1	1		-	-	-	-	-	-
Plaque30C04	30	C	04	1		1	1		-	-	-	-	-	-
Plaque30G04	30	G	04	1		1	1		-	-	-	-	-	-
Plaque32A04	32	A	04	1		1	1		-	-	-	-	-	-
Plaque32E04	32	E	04	1		1	1		-	-	-	-	-	-
Plaque33F04	33	F	04	1		1	1		-	-	-	-	-	-
Plaque33H04	33	H	04	1		1	1		-	-	-	-	-	-
Plaque34C04	34	C	04	1		1	1		-	-	-	-	-	-
Plaque34F04	34	F	04	1		1	1		-	-	-	-	-	-
Plaque34G04	34	G	04	1		1	1		-	-	-	-	-	-
Plaque35A04	35	A	04	1		1	1		-	-	-	-	-	-
Plaque35B04	35	B	04	1		1	1		-	-	-	-	-	-
Plaque35D04	35	D	04	1		1	1		-	-	-	-	-	-
Plaque35F04	35	F	04	1		1	1		-	-	-	-	-	-
Plaque36D04	36	D	04	1		1	1		-	-	-	-	-	-
Plaque36E04	36	E	04	1		1	1		-	-	-	-	-	-
Plaque36F04	36	F	04	1		1	1		-	-	-	-	-	-
Plaque38H04	38	H	04	1		1	1		-	-	-	-	-	-
Plaque39A04	39	A	04	1		1	1		-	-	-	-	-	-
Plaque39B04	39	B	04	1		1	1		-	-	-	-	-	-
Plaque39C04	39	C	04	1		1	1		-	-	-	-	-	-
Plaque39D04	39	D	04	1		1	1		-	-	-	-	-	-
Plaque39E04	39	E	04	1		1	1		-	-	-	-	-	-
Plaque39F04	39	F	04	1		1	1		-	-	-	-	-	-
Plaque39G04	39	G	04	1		1	1		-	-	-	-	-	-
Plaque42D04	42	D	04	1		1	1		-	-	-	-	-	-
Plaque42F04	42	F	04	1		1	1		-	-	-	-	-	-
Plaque43F04	43	F	04	1		1	1		-	-	-	-	-	-
Plaque45A04	45	A	04	1		1	1		-	-	-	-	-	-
Plaque45B04	45	B	04	1		1	1		-	-	-	-	-	-
Plaque45C04	45	C	04	1		1	1		-	-	-	-	-	-
Plaque45D04	45	D	04	1		1	1		-	-	-	-	-	-
Plaque45E04	45	E	04	1		1	1		-	-	-	-	-	-
Plaque45F04	45	F	04	1		1	1		-	-	-	-	-	-
Plaque45G04	45	G	04	1		1	1		-	-	-	-	-	-
Plaque45H04	45	H	04	1		1	1		-	-	-	-	-	-
Plaque46B04	46	B	04	1		1	1		-	-	-	-	-	-
Plaque47A04	47	A	04	1		1	1		-	-	-	-	-	-
Plaque47B04	47	B	04	1		1	1		-	-	-	-	-	-
Plaque47E04	47	E	04	1		1	1		-	-	-	-	-	-
Plaque47F04	47	F	04	1		1	1		-	-	-	-	-	-
Plaque48H04	48	H	04	1		1	1		-	-	-	-	-	-
Plaque50F04	50	F	04	1		1	1		-	-	-	-	-	-
Plaque51A04	51	A	04	1		1	1		-	-	-	-	-	-
Plaque51C04	51	C	04	1		1	1		-	-	-	-	-	-
Plaque51D04	51	D	04	1		1	1		-	-	-	-	-	-
Plaque51F04	51	F	04	1		1	1		-	-	-	-	-	-
Plaque51G04	51	G	04	1		1	1		-	-	-	-	-	-
Plaque51H04	51	H	04	1		1	1		-	-	-	-	-	-
Plaque52A04	52	A	04	1		1	1		-	-	-	-	-	-
Plaque52D04	52	D	04	1		1	1		-	-	-	-	-	-
Plaque52E04	52	E	04	1		1	1		-	-	-	-	-	-
Plaque52F04	52	F	04	1		1	1		-	-	-	-	-	-
Plaque53A04	53	A	04	1		1	1		-	-	-	-	-	-
Plaque53C04	53	C	04	1		1	1		-	-	-	-	-	-
Plaque53F04	53	F	04	1		1	1		-	-	-	-	-	-
Plaque53G04	53	G	04	1		1	1		-	-	-	-	-	-
Plaque54A04	54	A	04	1		1	1		-	-	-	-	-	-
Plaque54B04	54	B	04	1		1	1		-	-	-	-	-	-
Plaque54C04	54	C	04	1		1	1		-	-	-	-	-	-
Plaque54E04	54	E	04	1		1	1		-	-	-	-	-	-
Plaque54F04	54	F	04	1		1	1		-	-	-	-	-	-
Plaque54H04	54	H	04	1		1	1		-	-	-	-	-	-
Plaque55H04	55	H	04	1		1	1		-	-	-	-	-	-
Plaque56C04	56	C	04	1		1	1		-	-	-	-	-	-
Plaque56D04	56	D	04	1		1	1		-	-	-	-	-	-
Plaque56E04	56	E	04	1		1	1		-	-	-	-	-	-
Plaque56G04	56	G	04	1		1	1		-	-	-	-	-	-
Plaque56H04	56	H	04	1		1	1		-	-	-	-	-	-
Plaque57H04	57	H	04	1		1	1		-	-	-	-	-	-
Plaque58B04	58	B	04	1		1	1		-	-	-	-	-	-
Plaque58E04	58	E	04	1		1	1		-	-	-	-	-	-
Plaque58F04	58	F	04	1		1	1		-	-	-	-	-	-
Plaque59B04	59	B	04	1		1	1		-	-	-	-	-	-
Plaque59C04	59	C	04	1		1	1		-	-	-	-	-	-
Plaque59F04	59	F	04	1		1	1		-	-	-	-	-	-
Plaque59G04	59	G	04	1		1	1		-	-	-	-	-	-
Plaque59H04	59	H	04	1		1	1		-	-	-	-	-	-
Plaque60A04	60	A	04	1		1	1		-	-	-	-	-	-
Plaque61F04	61	F	04	1		1	1		-	-	-	-	-	-
Plaque62A04	62	A	04	1		1	1		-	-	-	-	-	-
Plaque63F04	63	F	04	1		1	1		-	-	-	-	-	-
Plaque64B04	64	B	04	1		1	1		-	-	-	-	-	-
Plaque64H04	64	H	04	1		1	1		-	-	-	-	-	-
Plaque65E04	65	E	04	1		1	1		-	-	-	-	-	-
Plaque66D04	66	D	04	1		1	1		-	-	-	-	-	-
Plaque66F04	66	F	04	1		1	1		-	-	-	-	-	-
Plaque67B04	67	B	04	1		1	1		-	-	-	-	-	-
Plaque67G04	67	G	04	1		1	1		-	-	-	-	-	-
Plaque68E04	68	E	04	1		1	1		-	-	-	-	-	-
Plaque69C04	69	C	04	1		1	1		-	-	-	-	-	-
Plaque69E04	69	E	04	1		1	1		-	-	-	-	-	-
Plaque69F04	69	F	04	1		1	1		-	-	-	-	-	-
Plaque70A04	70	A	04	1		1	1		-	-	-	-	-	-
Plaque70G04	70	G	04	1		1	1		-	-	-	-	-	-
Plaque71A04	71	A	04	1		1	1		-	-	-	-	-	-
Plaque71B04	71	B	04	1		1	1		-	-	-	-	-	-
Plaque71C04	71	C	04	1		1	1		-	-	-	-	-	-
Plaque71D04	71	D	04	1		1	1		-	-	-	-	-	-
Plaque71E04	71	E	04	1		1	1		-	-	-	-	-	-
Plaque71F04	71	F	04	1		1	1		-	-	-	-	-	-
Plaque71G04	71	G	04	1		1	1		-	-	-	-	-	-
Plaque71H04	71	H	04	1		1	1		-	-	-	-	-	-
Plaque72A04	72	A	04	1		1	1		-	-	-	-	-	-
Plaque72B04	72	B	04	1		1	1		-	-	-	-	-	-
Plaque72C04	72	C	04	1		1	1		-	-	-	-	-	-
Plaque72D04	72	D	04	1		1	1		-	-	-	-	-	-
Plaque72E04	72	E	04	1		1	1		-	-	-	-	-	-
Plaque72F04	72	F	04	1		1	1		-	-	-	-	-	-
Plaque72G04	72	G	04	1		1	1		-	-	-	-	-	-
Plaque72H04	72	H	04	1		1	1		-	-	-	-	-	-
Plaque73A04	73	A	04	1		1	1		-	-	-	-	-	-
Plaque73B04	73	B	04	1		1	1		-	-	-	-	-	-
Plaque73C04	73	C	04	1		1	1		-	-	-	-	-	-
Plaque73D04	73	D	04	1		1	1		-	-	-	-	-	-
Plaque73E04	73	E	04	1		1	1		-	-	-	-	-	-
Plaque73G04	73	G	04	1		1	1		-	-	-	-	-	-
Plaque74A04	74	A	04	1		1	1		-	-	-	-	-	-
Plaque74B04	74	B	04	1		1	1		-	-	-	-	-	-
Plaque74C04	74	C	04	1		1	1		-	-	-	-	-	-
Plaque74D04	74	D	04	1		1	1		-	-	-	-	-	-
Plaque74E04	74	E	04	1		1	1		-	-	-	-	-	-
Plaque74F04	74	F	04	1		1	1		-	-	-	-	-	-
Plaque74G04	74	G	04	1		1	1		-	-	-	-	-	-
Plaque74H04	74	H	04	1		1	1		-	-	-	-	-	-
Plaque20A04	20	A	04	2		1	1		-	-	-	-	-	-
Plaque20B04	20	B	04	2		1	1		-	-	-	-	-	-
Plaque20C04	20	C	04	2		1	1		-	-	-	-	-	-
Plaque20E04	20	E	04	2		1	1		-	-	-	-	-	-
Plaque20F04	20	F	04	2		1	1		-	-	-	-	-	-
Plaque20H04	20	H	04	2		1	1		-	-	-	-	-	-
Plaque21A04	21	A	04	2		1	1		-	-	-	-	-	-
Plaque21B04	21	B	04	2		1	1		-	-	-	-	-	-
Plaque68G04	68	G	04	1		1	1		-	-	-	-	-	-
Plaque24A04	24	A	04	1		1	1		RSc	RSc0073	validated		transporter transmembrane protein	1
Plaque33C04	33	C	04	1		1	1		-	-	-	-	-	-
Plaque63C04	63	C	04	1		1	1		-	-	-	-	-	-
Plaque27E04	27	E	04	1		1	1		RSc	RSc0106	rejected : ambigious insertion due to a high score for the second hit		putative signal peptide protein	2
Plaque65F04	65	F	04	1		1	1		RSc	RS05831	validated	ACUR		1
Plaque46G04	46	G	04	1		1	1		-	-	-	-	-	-
Plaque44B04	44	B	04	1		1	1		-	-	-	-	-	-
Plaque62F04	62	F	04	1		1	1		RSc	RS00659	validated	ACUR		1
Plaque27G04	27	G	04	1		1	1		RSc	RSc0263, RSc0264	validated	-	-	7
Plaque62D04	62	D	04	1		1	1		RSc	RSc0278	validated	aceK	bifunctional isocitrate dehydrogenase kinase/phosphatase protein	1
Plaque66H04	66	H	04	1		1	1		-	-	-	-	-	-
Plaque36C04	36	C	04	1		1	1		-	-	-	-	-	-
Plaque24D04	24	D	04	1		1	1		RSc	RSc0344	validated	gshA	Glutamate--cysteine ligase GshA	14
Plaque48A04	48	A	04	1		1	1		RSc	RSc0347, RSc0348	validated	-	-	1
Plaque48C04	48	C	04	1		1	1		RSc	RSc0362	validated	coxB	putative cytochrome C oxidase polypeptide II precursor (cytochrome AA3 subunit 2) transmembrane protein	1
Plaque43E04	43	E	04	1		1	1		-	-	-	-	-	-
Plaque42B04	42	B	04	1		1	1		RSc	RSc0372, RSc0373	validated	-	-	1
Plaque48B04	48	B	04	1		1	1		RSc	RSc0394	rejected : ambigious insertion due to a high score for the second hit	rplY	50S ribosomal protein L25/general stress protein Ctc	2
Plaque23G04	23	G	04	1		1	1		-	-	-	-	-	-
Plaque58G04	58	G	04	1		1	1		RSc	RSc0473	validated		putative acyl-CoA dehydrogenase oxidoreductase protein	1
Plaque38G04	38	G	04	1		1	1		-	-	-	-	-	-
Plaque61E04	61	E	04	1		1	1		RSc	RSc0493	validated		hypothetical protein	1
Plaque59D04	59	D	04	1		1	1		RSc	RSc0531	validated	miaB	tRNA-N(6)-(isopentenyl)adenosine-37 thiotransferase enzyme MiaB	1
Plaque59E04	59	E	04	1		1	1		RSc	RSc0531	validated	miaB	tRNA-N(6)-(isopentenyl)adenosine-37 thiotransferase enzyme MiaB	1
Plaque58H04	58	H	04	1		1	1		-	-	-	-	-	-
Plaque31A04	31	A	04	1		1	1		RSc	RSc0553	validated		hypothetical protein	1
Plaque33B04	33	B	04	1		1	1		RSc	RSc0553	validated		hypothetical protein	2
Plaque47G04	47	G	04	1		1	1		RSc	RSc0553	validated		hypothetical protein	1
Plaque26B04	26	B	04	1		1	1		-	-	-	-	-	-
Plaque46H04	46	H	04	1		1	1		-	-	-	-	-	-
Plaque57G04	57	G	04	1		1	1		RSc	RSc0784, RSc0785	validated	-	-	1
Plaque53H04	53	H	04	1		1	1		-	-	-	-	-	-
Plaque29H04	29	H	04	1		1	1		-	-	-	-	-	-
Plaque23F04	23	F	04	1		1	1		RSc	RSc0909	rejected : ambigious insertion due to a high score for the second hit	rpsA	30S ribosomal protein S1	4
Plaque67H04	67	H	04	1		1	1		RSc	RSc0915	validated	rfaD	ADP-L-glycero-D-manno-heptose-6-epimeraseprotein	1
Plaque61H04	61	H	04	1		1	1		RSc	RSc1048	validated	rpmF	50S ribosomal protein L32	1
Plaque70D04	70	D	04	1		1	1		RSc	RSc1049	validated	plsX	putative glycerol-3-phosphate acyltransferase PlsX	2
Plaque44E04	44	E	04	1		1	1		RSc	RSc1069	validated	efp	elongation factor P	2
Plaque38A04	38	A	04	1		1	1		RSc	RSc1076, RSc1077	validated	-	-	2
Plaque29A04	29	A	04	1		1	1		RSc	RSc1116, RSc1117	validated	-	-	1
Plaque57B04	57	B	04	1		1	1		RSc	RSc1147	validated		Beta-lactamase-like protein	1
Plaque60G04	60	G	04	1		1	1		RSc	RSc1164, RSc1165	validated	-	-	1
Plaque34H04	34	H	04	1		1	1		-	-	-	-	-	-
Plaque69H04	69	H	04	1		1	1		-	-	-	-	-	-
Plaque24F04	24	F	04	1		1	1		RSc	RSc1285	validated	scpB	Putative chromosome segregation and condensation protein B	1
Plaque60F04	60	F	04	1		1	1		RSc	RSc1316	validated		NYN ribonuclease and ATPase of PhoH family domain protein	1
Plaque37E04	37	E	04	1		1	1		-	-	-	-	-	-
Plaque39H04	39	H	04	1		1	1		-	-	-	-	-	-
Plaque50D04	50	D	04	1		1	1		-	-	-	-	-	-
Plaque64G04	64	G	04	1		1	1		-	-	-	-	-	-
Plaque23D04	23	D	04	1		1	1		-	-	-	-	-	-
Plaque24C04	24	C	04	1		1	1		RSc	RS05738	rejected : ambigious insertion due to a high score for the second hit	RRNA	23S rRNA	4
Plaque63B04	63	B	04	1		1	1		-	-	-	-	-	-
Plaque29C04	29	C	04	1		1	1		RSc	RSc1494, RS05951	validated	-	-	1
Plaque69D04	69	D	04	1		1	1		-	-	-	-	-	-
Plaque62B04	62	B	04	1		1	1		RSc	RSc1554	validated		putative integrase/recombinase protein	2
Plaque26C04	26	C	04	1		1	1		RSc	RSc1116, RSc1117	validated	-	-	1
Plaque63G04	63	G	04	1		1	1		RSc	inter gene hit	validated	-	-	1
Plaque53B04	53	B	04	1		1	1		RSc	RSc1612, RSc1613	validated	-	-	1
Plaque35E04	35	E	04	1		1	1		RSc	RSc1654	validated		transmembrane drug efflux protein	2
Plaque38E04	38	E	04	1		1	1		RSc	RSc1712	validated	clpX	ATP-dependent protease ATP-binding subunit	1
Plaque60B04	60	B	04	1		1	1		RSc	RSc1712	validated	clpX	ATP-dependent protease ATP-binding subunit	1
Plaque65G04	65	G	04	1		1	1		RSc	RSc1712	validated	clpX	ATP-dependent protease ATP-binding subunit	1
Plaque69G04	69	G	04	1		1	1		-	-	-	-	-	-
Plaque52C04	52	C	04	1		1	1		-	-	-	-	-	-
Plaque23E04	23	E	04	1		1	1		RSc	RSc1941, RSc1942	validated	-	-	27
Plaque52B04	52	B	04	1		1	1		-	-	-	-	-	-
Plaque46C04	46	C	04	1		1	1		RSc	RSc1957	validated		putative glutamate symport transmembrane protein	1
Plaque68B04	68	B	04	1		1	1		RSc	RSc1967	validated	glcG	GLCG protein	1
Plaque31F04	31	F	04	1		1	1		-	-	-	-	-	-
Plaque47D04	47	D	04	1		1	1		-	-	-	-	-	-
Plaque43D04	43	D	04	1		1	1		RSc	RSc2057	validated	nuoF	NADH dehydrogenase I chain F	2
Plaque30D04	30	D	04	1		1	1		-	-	-	-	-	-
Plaque33E04	33	E	04	1		1	1		RSc	RSc2098	validated	add	adenosine deaminase	1
Plaque30F04	30	F	04	1		1	1		RSc	RSc2129	validated	dalD	putative D-arabinitol dehydrogenase oxidoreductase protein	1
Plaque33A04	33	A	04	1		1	1		RSc	RSc2129	validated	dalD	putative D-arabinitol dehydrogenase oxidoreductase protein	1
Plaque63H04	63	H	04	1		1	1		-	-	-	-	-	-
Plaque67D04	67	D	04	1		1	1		RSc	RSc2129	validated	dalD	putative D-arabinitol dehydrogenase oxidoreductase protein	2
Plaque23A04	23	A	04	1		1	1		-	-	-	-	-	-
Plaque23C04	23	C	04	1		1	1		RSc	RSc2130	validated	skwp6	putative Type III effector protein, SKWP family	1
Plaque44H04	44	H	04	1		1	1		RSc	RSc2130	validated	skwp6	putative Type III effector protein, SKWP family	1
Plaque32H04	32	H	04	1		1	1		RSc	RSc2176	rejected : ambigious insertion due to a high score for the second hit	tISrso5	ISRSO5-transposase protein	4
Plaque35H04	35	H	04	1		1	1		-	-	-	-	-	-
Plaque36G04	36	G	04	1		1	1		-	-	-	-	-	-
Plaque37F04	37	F	04	1		1	1		RSc	RSc2176	validated	tISrso5	ISRSO5-transposase protein	1
Plaque44A04	44	A	04	1		1	1		-	-	-	-	-	-
Plaque48D04	48	D	04	1		1	1		RSc	RSc2176	validated	tISrso5	ISRSO5-transposase protein	1
Plaque58D04	58	D	04	1		1	1		-	-	-	-	-	-
Plaque62E04	62	E	04	1		1	1		-	-	-	-	-	-
Plaque65A04	65	A	04	1		1	1		-	-	-	-	-	-
Plaque68C04	68	C	04	1		1	1		-	-	-	-	-	-
Plaque52H04	52	H	04	1		1	1		RSc	inter gene hit	validated	-	-	1
Plaque30B04	30	B	04	1		1	1		RSc	RSc2239	validated	infA2	translation initiation factor IF-1	1
Plaque53D04	53	D	04	1		1	1		RSc	RSc2270	validated	ragG	Polysaccharide biogenesis protein, polysaccharide transporter (PST) family	1
Plaque50B04	50	B	04	1		1	1		RSc	RSc2358	validated	ppc	phosphoenolpyruvate carboxylase	1
Plaque68F04	68	F	04	1		1	1		RSc	RSc2388	validated		hypothetical protein	1
Plaque32B04	32	B	04	1		1	1		RSc	RSc2437	validated		amino acid ABC transporter ATP-binding protein	1
Plaque59A04	59	A	04	1		1	1		-	-	-	-	-	-
Plaque28A04	28	A	04	1		1	1		RSc	RSc2478	rejected : ambigious insertion due to a high score for the second hit		hypothetical protein	2
Plaque62C04	62	C	04	1		1	1		-	-	-	-	-	-
Plaque60C04	60	C	04	1		1	1		-	-	-	-	-	-
Plaque57C04	57	C	04	1		1	1		RSc	RSc2611	validated		hypothetical protein	1
Plaque44G04	44	G	04	1		1	1		RSc	RSc2612	validated		hypothetical protein	2
Plaque52G04	52	G	04	1		1	1		RSc	RSc2612	validated		hypothetical protein	2
Plaque29E04	29	E	04	1		1	1		-	-	-	-	-	-
Plaque58A04	58	A	04	1		1	1		-	-	-	-	-	-
Plaque56F04	56	F	04	1		1	1		RSc	RSc2673, RSc2674	validated	-	-	1
Plaque27A04	27	A	04	1		1	1		-	-	-	-	-	-
Plaque61C04	61	C	04	1		1	1		RSc	RSc2718	validated		signal peptide protein	2
Plaque28F04	28	F	04	1		1	1		-	-	-	-	-	-
Plaque63A04	63	A	04	1		1	1		-	-	-	-	-	-
Plaque61G04	61	G	04	1		1	1		-	-	-	-	-	-
Plaque38F04	38	F	04	1		1	1		-	-	-	-	-	-
Plaque44F04	44	F	04	1		1	1		-	-	-	-	-	-
Plaque66G04	66	G	04	1		1	1		-	-	-	-	-	-
Plaque30E04	30	E	04	1		1	1		-	-	-	-	-	-
Plaque57D04	57	D	04	1		1	1		RSc	RSc2816	validated	proS	prolyl-tRNA synthetase	1
Plaque51B04	51	B	04	1		1	1		-	-	-	-	-	-
Plaque64A04	64	A	04	1		1	1		-	-	-	-	-	-
Plaque62H04	62	H	04	1		1	1		-	-	-	-	-	-
Plaque24G04	24	G	04	1		1	1		-	-	-	-	-	-
Plaque26A04	26	A	04	1		1	1		-	-	-	-	-	-
Plaque26G04	26	G	04	1		1	1		RSc	RSc0635, RSc0636	validated	-	-	4
Plaque48E04	48	E	04	1		1	1		RSc	RSc2928	validated	petB	putative cytochrome B subunit transmembrane protein	1
Plaque61D04	61	D	04	1		1	1		-	-	-	-	-	-
Plaque65D04	65	D	04	1		1	1		RSc	RSc2927, RSc2928	validated	-	-	1
Plaque30A04	30	A	04	1		1	1		-	-	-	-	-	-
Plaque66A04	66	A	04	1		1	1		-	-	-	-	-	-
Plaque65B04	65	B	04	1		1	1		-	-	-	-	-	-
Plaque27D04	27	D	04	1		1	1		RSc	RSc2992	validated	rplQ	50S ribosomal protein L17	2
Plaque34E04	34	E	04	1		1	1		-	-	-	-	-	-
Plaque69B04	69	B	04	1		1	1		-	-	-	-	-	-
Plaque64D04	64	D	04	1		1	1		RSc	RSc3117	validated		hypothetical protein	1
Plaque67C04	67	C	04	1		1	1		RSc	RSc3117	validated		hypothetical protein	1
Plaque38B04	38	B	04	1		1	1		RSc	RSc3118	validated		putative transmembrane protein	1
Plaque34D04	34	D	04	1		1	1		RSc	RSc3161	validated		two component response regulator transcription regulator protein	1
Plaque31B04	31	B	04	1		1	1		-	-	-	-	-	-
Plaque36H04	36	H	04	1		1	1		-	-	-	-	-	-
Plaque55C04	55	C	04	1		1	1		-	-	-	-	-	-
Plaque31E04	31	E	04	1		1	1		RSc	RSc3186, RSc3187	validated	-	-	1
Plaque67A04	67	A	04	1		1	1		-	-	-	-	-	-
Plaque68D04	68	D	04	1		1	1		-	-	-	-	-	-
Plaque70E04	70	E	04	1		1	1		-	-	-	-	-	-
Plaque42C04	42	C	04	1		1	1		RSc	RSc3250	validated		signal peptide protein	4
Plaque60E04	60	E	04	1		1	1		RSc	RSc3252	rejected : ambigious insertion due to a high score for the second hit		hypothetical protein	3
Plaque26D04	26	D	04	1		1	1		RSc	RSc3289	validated	rep	ATP-dependent DNA helicase REP protein	1
Plaque54G04	54	G	04	1		1	1		-	-	-	-	-	-
Plaque37C04	37	C	04	1		1	1		-	-	-	-	-	-
Plaque30H04	30	H	04	1		1	1		RSc	RSc3436, RSc3437	validated	-	-	1
Plaque43A04	43	A	04	1		1	1		RSc	RSc3436	validated		hypothetical protein	1
Plaque50E04	50	E	04	1		1	1		-	-	-	-	-	-
Plaque27B04	27	B	04	1		1	1		RSc	RSc3437, RSc3438	validated	-	-	1
Plaque27F04	27	F	04	1		1	1		RSc	RSc0639	rejected : ambigious insertion due to a high score for the second hit		heat shock protein	2
Plaque28D04	28	D	04	1		1	1		RSc	RSc3437, RSc3438	validated	-	-	1
Plaque38C04	38	C	04	1		1	1		RSc	RSc3437, RSc3438	validated	-	-	1
Plaque43B04	43	B	04	1		1	1		RSc	RSc3437, RSc3438	validated	-	-	1
Plaque46A04	46	A	04	1		1	1		RSc	RSc3437, RSc3438	validated	-	-	1
Plaque56A04	56	A	04	1		1	1		-	-	-	-	-	-
Plaque57F04	57	F	04	1		1	1		RSc	RSc3437, RSc3438	validated	-	-	1
Plaque63D04	63	D	04	1		1	1		RSc	RSc3437, RSc3438	validated	-	-	1
Plaque66C04	66	C	04	1		1	1		RSc	RSc3437, RSc3438	validated	-	-	1
Plaque28E04	28	E	04	1		1	1		RSc	RSc3438	validated		DNA modification cytosine-specific methyltransferase protein	1
Plaque37G04	37	G	04	1		1	1		RSc	RSc3438	validated		DNA modification cytosine-specific methyltransferase protein	1
Plaque42A04	42	A	04	1		1	1		RSc	RSc3438	validated		DNA modification cytosine-specific methyltransferase protein	1
Plaque58C04	58	C	04	1		1	1		RSc	RSc3438	validated		DNA modification cytosine-specific methyltransferase protein	1
Plaque28G04	28	G	04	1		1	1		RSp	RSp0003	validated	parA	partition protein	2
Plaque70F04	70	F	04	1		1	1		RSp	RSp0003	validated	parA	partition protein	5
Plaque57A04	57	A	04	1		1	1		-	-	-	-	-	-
Plaque60H04	60	H	04	1		1	1		-	-	-	-	-	-
Plaque50C04	50	C	04	1		1	1		-	-	-	-	-	-
Plaque29G04	29	G	04	1		1	1		RSp	RS05872	validated	IS1421	IS1421	10
Plaque51E04	51	E	04	1		1	1		RSp	RSp0131	validated	RSp0131	hypothetical protein	1
Plaque50A04	50	A	04	1		1	1		RSp	RSp0149, RSp0150	validated	-	-	1
Plaque43H04	43	H	04	1		1	1		-	-	-	-	-	-
Plaque64C04	64	C	04	1		1	1		RSp	RSp0150	validated	RSp0150	general secretion pathway GSPG-like transmembrane protein	1
Plaque67E04	67	E	04	1		1	1		RSc	RS05896, RSc0843	rejected : ambigious insertion due to a high score for the second hit	-	-	12
Plaque47H04	47	H	04	1		1	1		-	-	-	-	-	-
Plaque37A04	37	A	04	1		1	1		RSc	RSc2176	rejected : ambigious insertion due to a high score for the second hit	tISrso5	ISRSO5-transposase protein	11
Plaque46F04	46	F	04	1		1	1		RSc	RSc2176	rejected : ambigious insertion due to a high score for the second hit	tISrso5	ISRSO5-transposase protein	13
Plaque48G04	48	G	04	1		1	1		-	-	-	-	-	-
Plaque68H04	68	H	04	1		1	1		-	-	-	-	-	-
Plaque62G04	62	G	04	1		1	1		RSp	RSp0268, RSp0269	validated	-	-	2
Plaque34B04	34	B	04	1		1	1		-	-	-	-	-	-
Plaque36A04	36	A	04	1		1	1		RSp	RSp0332	validated	acnB	bifunctional aconitate hydratase 2/2- methylisocitrate dehydratase	1
Plaque66B04	66	B	04	1		1	1		RSp	RSp0455, RSp0456	validated	-	-	1
Plaque55D04	55	D	04	1		1	1		-	-	-	-	-	-
Plaque55A04	55	A	04	1		1	1		RSp	RSp0517	validated	RSp0517	hypothetical protein	1
Plaque64F04	64	F	04	1		1	1		RSp	RSp0542, RSp0543	validated	-	-	1
Plaque55G04	55	G	04	1		1	1		-	-	-	-	-	-
Plaque56B04	56	B	04	1		1	1		-	-	-	-	-	-
Plaque70C04	70	C	04	1		1	1		RSp	RSp0678	validated	pdxH2	pyridoxamine 5&#39;-phosphate oxidase	2
Plaque70B04	70	B	04	1		1	1		RSp	RSp0709	validated	RSp0709	putative cytochrome P-450-like monooxygenase oxidoreductase protein	1
Plaque32G04	32	G	04	1		1	1		RSp	RSp0730	validated	RSp0730	Putative sterol desaturase	1
Plaque37B04	37	B	04	1		1	1		-	-	-	-	-	-
Plaque24E04	24	E	04	1		1	1		-	-	-	-	-	-
Plaque31G04	31	G	04	1		1	1		RSp	RSp0763	validated	tssM	Type VI secretion protein	2
Plaque26F04	26	F	04	1		1	1		-	-	-	-	-	-
Plaque34A04	34	A	04	1		1	1		-	-	-	-	-	-
Plaque66E04	66	E	04	1		1	1		RSp	RSp0860	validated	hrcR	type III secretion system protein	3
Plaque28H04	28	H	04	1		1	1		RSp	RSp0916	validated	vacJ	VacJ-like lipoprotein	1
Plaque53E04	53	E	04	1		1	1		-	-	-	-	-	-
Plaque27H04	27	H	04	1		1	1		RSc	RS00481	rejected : ambigious insertion due to a high score for the second hit	RRNA	16S rRNA	4
Plaque29B04	29	B	04	1		1	1		RSc	RS00481	rejected : ambigious insertion due to a high score for the second hit	RRNA	16S rRNA	4
Plaque48F04	48	F	04	1		1	1		RSc	RS00482	rejected : ambigious insertion due to a high score for the second hit	RRNA	23S rRNA	4
Plaque57E04	57	E	04	1		1	1		-	-	-	-	-	-
Plaque35G04	35	G	04	1		1	1		RSc	RS00482	rejected : ambigious insertion due to a high score for the second hit	RRNA	23S rRNA	4
Plaque63E04	63	E	04	1		1	1		RSc	RS00481, RS00518	rejected : ambigious insertion due to a high score for the second hit	-	-	4
Plaque32F04	32	F	04	1		1	1		RSp	RSp0982	validated	RSp0982	hypothetical protein	1
Plaque38D04	38	D	04	1		1	1		-	-	-	-	-	-
Plaque43G04	43	G	04	1		1	1		RSp	RSp0982	validated	RSp0982	hypothetical protein	1
Plaque46E04	46	E	04	1		1	1		-	-	-	-	-	-
Plaque55B04	55	B	04	1		1	1		-	-	-	-	-	-
Plaque55F04	55	F	04	1		1	1		-	-	-	-	-	-
Plaque67F04	67	F	04	1		1	1		-	-	-	-	-	-
Plaque36B04	36	B	04	1		1	1		-	-	-	-	-	-
Plaque28B04	28	B	04	1		1	1		RSp	RS05933	validated	ISrso18-	ISrso18-	2
Plaque68A04	68	A	04	1		1	1		RSp	inter gene hit	validated	-	-	1
Plaque28C04	28	C	04	1		1	1		RSp	inter gene hit	validated	-	-	1
Plaque32C04	32	C	04	1		1	1		RSp	inter gene hit	validated	-	-	1
Plaque50G04	50	G	04	1		1	1		RSp	inter gene hit	validated	-	-	1
Plaque42G04	42	G	04	1		1	1		RSp	RSp1167	validated	RSp1167	Oxidoreductase	2
Plaque43C04	43	C	04	1		1	1		RSp	RSp1202	validated	RSp1202	putative O-antigen polymerase transmembrane protein	2
Plaque50H04	50	H	04	1		1	1		-	-	-	-	-	-
Plaque32D04	32	D	04	1		1	1		RSp	inter gene hit	validated	-	-	1
Plaque65C04	65	C	04	1		1	1		-	-	-	-	-	-
Plaque26H04	26	H	04	1		1	1		-	-	-	-	-	-
Plaque31C04	31	C	04	1		1	1		-	-	-	-	-	-
Plaque42E04	42	E	04	1		1	1		RSp	RSp1311	rejected : ambigious insertion due to a high score for the second hit	RSp1311	hypothetical protein	2
Plaque54D04	54	D	04	1		1	1		RSp	RSp1311	rejected : ambigious insertion due to a high score for the second hit	RSp1311	hypothetical protein	2
Plaque64E04	64	E	04	1		1	1		-	-	-	-	-	-
Plaque31H04	31	H	04	1		1	1		RSp	RSp1374	validated	skwp2	Type III effector protein, SKWP family	1
Plaque33G04	33	G	04	1		1	1		-	-	-	-	-	-
Plaque42H04	42	H	04	1		1	1		RSp	RS02095	validated	ACUR		1
Plaque70H04	70	H	04	1		1	1		-	-	-	-	-	-
Plaque37D04	37	D	04	1		1	1		-	-	-	-	-	-
Plaque44D04	44	D	04	1		1	1		-	-	-	-	-	-
Plaque46D04	46	D	04	1		1	1		RSp	RSp1581	validated	katE	catalase hydroperoxidase HpiI oxidoreductase	2
Plaque61B04	61	B	04	1		1	1		RSp	RSp1581	validated	katE	catalase hydroperoxidase HpiI oxidoreductase	1
Plaque69A04	69	A	04	1		1	1		-	-	-	-	-	-
Plaque55E04	55	E	04	1		1	1		RSp	RSp1654	validated	RSp1654	hypothetical protein	1
Plaque20E05	20	E	05	1		1	1		-	-	-	-	-	-
Plaque20H05	20	H	05	1		1	1		-	-	-	-	-	-
Plaque21B05	21	B	05	1		1	1		-	-	-	-	-	-
Plaque21C05	21	C	05	1		1	1		-	-	-	-	-	-
Plaque21D05	21	D	05	1		1	1		-	-	-	-	-	-
Plaque21E05	21	E	05	1		1	1		-	-	-	-	-	-
Plaque21F05	21	F	05	1		1	1		-	-	-	-	-	-
Plaque21G05	21	G	05	1		1	1		-	-	-	-	-	-
Plaque22A05	22	A	05	1		1	1		-	-	-	-	-	-
Plaque22B05	22	B	05	1		1	1		-	-	-	-	-	-
Plaque22C05	22	C	05	1		1	1		-	-	-	-	-	-
Plaque22D05	22	D	05	1		1	1		-	-	-	-	-	-
Plaque22E05	22	E	05	1		1	1		-	-	-	-	-	-
Plaque23B05	23	B	05	1		1	1		-	-	-	-	-	-
Plaque24A05	24	A	05	1		1	1		-	-	-	-	-	-
Plaque24B05	24	B	05	1		1	1		-	-	-	-	-	-
Plaque26E05	26	E	05	1		1	1		-	-	-	-	-	-
Plaque27E05	27	E	05	1		1	1		-	-	-	-	-	-
Plaque30F05	30	F	05	1		1	1		-	-	-	-	-	-
Plaque31D05	31	D	05	1		1	1		-	-	-	-	-	-
Plaque31E05	31	E	05	1		1	1		-	-	-	-	-	-
Plaque31H05	31	H	05	1		1	1		-	-	-	-	-	-
Plaque32H05	32	H	05	1		1	1		-	-	-	-	-	-
Plaque33B05	33	B	05	1		1	1		-	-	-	-	-	-
Plaque33D05	33	D	05	1		1	1		-	-	-	-	-	-
Plaque34A05	34	A	05	1		1	1		-	-	-	-	-	-
Plaque34B05	34	B	05	1		1	1		-	-	-	-	-	-
Plaque34F05	34	F	05	1		1	1		-	-	-	-	-	-
Plaque35C05	35	C	05	1		1	1		-	-	-	-	-	-
Plaque35F05	35	F	05	1		1	1		-	-	-	-	-	-
Plaque35H05	35	H	05	1		1	1		-	-	-	-	-	-
Plaque36A05	36	A	05	1		1	1		-	-	-	-	-	-
Plaque36H05	36	H	05	1		1	1		-	-	-	-	-	-
Plaque38A05	38	A	05	1		1	1		-	-	-	-	-	-
Plaque38C05	38	C	05	1		1	1		-	-	-	-	-	-
Plaque38F05	38	F	05	1		1	1		-	-	-	-	-	-
Plaque39A05	39	A	05	1		1	1		-	-	-	-	-	-
Plaque39E05	39	E	05	1		1	1		-	-	-	-	-	-
Plaque39G05	39	G	05	1		1	1		-	-	-	-	-	-
Plaque39H05	39	H	05	1		1	1		-	-	-	-	-	-
Plaque42A05	42	A	05	1		1	1		-	-	-	-	-	-
Plaque42F05	42	F	05	1		1	1		-	-	-	-	-	-
Plaque44A05	44	A	05	1		1	1		-	-	-	-	-	-
Plaque44H05	44	H	05	1		1	1		-	-	-	-	-	-
Plaque45G05	45	G	05	1		1	1		-	-	-	-	-	-
Plaque46D05	46	D	05	1		1	1		-	-	-	-	-	-
Plaque46F05	46	F	05	1		1	1		-	-	-	-	-	-
Plaque47D05	47	D	05	1		1	1		-	-	-	-	-	-
Plaque48H05	48	H	05	1		1	1		-	-	-	-	-	-
Plaque50D05	50	D	05	1		1	1		-	-	-	-	-	-
Plaque50E05	50	E	05	1		1	1		-	-	-	-	-	-
Plaque50F05	50	F	05	1		1	1		-	-	-	-	-	-
Plaque51A05	51	A	05	1		1	1		-	-	-	-	-	-
Plaque51C05	51	C	05	1		1	1		-	-	-	-	-	-
Plaque51D05	51	D	05	1		1	1		-	-	-	-	-	-
Plaque51E05	51	E	05	1		1	1		-	-	-	-	-	-
Plaque51F05	51	F	05	1		1	1		-	-	-	-	-	-
Plaque51H05	51	H	05	1		1	1		-	-	-	-	-	-
Plaque52A05	52	A	05	1		1	1		-	-	-	-	-	-
Plaque53B05	53	B	05	1		1	1		-	-	-	-	-	-
Plaque53C05	53	C	05	1		1	1		-	-	-	-	-	-
Plaque53F05	53	F	05	1		1	1		-	-	-	-	-	-
Plaque53G05	53	G	05	1		1	1		-	-	-	-	-	-
Plaque53H05	53	H	05	1		1	1		-	-	-	-	-	-
Plaque55B05	55	B	05	1		1	1		-	-	-	-	-	-
Plaque55C05	55	C	05	1		1	1		-	-	-	-	-	-
Plaque55G05	55	G	05	1		1	1		-	-	-	-	-	-
Plaque56G05	56	G	05	1		1	1		-	-	-	-	-	-
Plaque57A05	57	A	05	1		1	1		-	-	-	-	-	-
Plaque57C05	57	C	05	1		1	1		-	-	-	-	-	-
Plaque57E05	57	E	05	1		1	1		-	-	-	-	-	-
Plaque57F05	57	F	05	1		1	1		-	-	-	-	-	-
Plaque57H05	57	H	05	1		1	1		-	-	-	-	-	-
Plaque58A05	58	A	05	1		1	1		-	-	-	-	-	-
Plaque58B05	58	B	05	1		1	1		-	-	-	-	-	-
Plaque58C05	58	C	05	1		1	1		-	-	-	-	-	-
Plaque58H05	58	H	05	1		1	1		-	-	-	-	-	-
Plaque59A05	59	A	05	1		1	1		-	-	-	-	-	-
Plaque59B05	59	B	05	1		1	1		-	-	-	-	-	-
Plaque59E05	59	E	05	1		1	1		-	-	-	-	-	-
Plaque59H05	59	H	05	1		1	1		-	-	-	-	-	-
Plaque60E05	60	E	05	1		1	1		-	-	-	-	-	-
Plaque61B05	61	B	05	1		1	1		-	-	-	-	-	-
Plaque62F05	62	F	05	1		1	1		-	-	-	-	-	-
Plaque63A05	63	A	05	1		1	1		-	-	-	-	-	-
Plaque63H05	63	H	05	1		1	1		-	-	-	-	-	-
Plaque64G05	64	G	05	1		1	1		-	-	-	-	-	-
Plaque65C05	65	C	05	1		1	1		-	-	-	-	-	-
Plaque65D05	65	D	05	1		1	1		-	-	-	-	-	-
Plaque65E05	65	E	05	1		1	1		-	-	-	-	-	-
Plaque65G05	65	G	05	1		1	1		-	-	-	-	-	-
Plaque67A05	67	A	05	1		1	1		-	-	-	-	-	-
Plaque67D05	67	D	05	1		1	1		-	-	-	-	-	-
Plaque67E05	67	E	05	1		1	1		-	-	-	-	-	-
Plaque67H05	67	H	05	1		1	1		-	-	-	-	-	-
Plaque68C05	68	C	05	1		1	1		-	-	-	-	-	-
Plaque68H05	68	H	05	1		1	1		-	-	-	-	-	-
Plaque69A05	69	A	05	1		1	1		-	-	-	-	-	-
Plaque70B05	70	B	05	1		1	1		-	-	-	-	-	-
Plaque70D05	70	D	05	1		1	1		-	-	-	-	-	-
Plaque71A05	71	A	05	1		1	1		-	-	-	-	-	-
Plaque71B05	71	B	05	1		1	1		-	-	-	-	-	-
Plaque71C05	71	C	05	1		1	1		-	-	-	-	-	-
Plaque71D05	71	D	05	1		1	1		-	-	-	-	-	-
Plaque71E05	71	E	05	1		1	1		-	-	-	-	-	-
Plaque71F05	71	F	05	1		1	1		-	-	-	-	-	-
Plaque71G05	71	G	05	1		1	1		-	-	-	-	-	-
Plaque71H05	71	H	05	1		1	1		-	-	-	-	-	-
Plaque72A05	72	A	05	1		1	1		-	-	-	-	-	-
Plaque72B05	72	B	05	1		1	1		-	-	-	-	-	-
Plaque72C05	72	C	05	1		1	1		-	-	-	-	-	-
Plaque72D05	72	D	05	1		1	1		-	-	-	-	-	-
Plaque72E05	72	E	05	1		1	1		-	-	-	-	-	-
Plaque72F05	72	F	05	1		1	1		-	-	-	-	-	-
Plaque72G05	72	G	05	1		1	1		-	-	-	-	-	-
Plaque72H05	72	H	05	1		1	1		-	-	-	-	-	-
Plaque73A05	73	A	05	1		1	1		-	-	-	-	-	-
Plaque73B05	73	B	05	1		1	1		-	-	-	-	-	-
Plaque73C05	73	C	05	1		1	1		-	-	-	-	-	-
Plaque73D05	73	D	05	1		1	1		-	-	-	-	-	-
Plaque73E05	73	E	05	1		1	1		-	-	-	-	-	-
Plaque73F05	73	F	05	1		1	1		-	-	-	-	-	-
Plaque73G05	73	G	05	1		1	1		-	-	-	-	-	-
Plaque73H05	73	H	05	1		1	1		-	-	-	-	-	-
Plaque74A05	74	A	05	1		1	1		-	-	-	-	-	-
Plaque74B05	74	B	05	1		1	1		-	-	-	-	-	-
Plaque74C05	74	C	05	1		1	1		-	-	-	-	-	-
Plaque74D05	74	D	05	1		1	1		-	-	-	-	-	-
Plaque74E05	74	E	05	1		1	1		-	-	-	-	-	-
Plaque74F05	74	F	05	1		1	1		-	-	-	-	-	-
Plaque74G05	74	G	05	1		1	1		-	-	-	-	-	-
Plaque74H05	74	H	05	1		1	1		-	-	-	-	-	-
Plaque20B05	20	B	05	2		1	1		-	-	-	-	-	-
Plaque20D05	20	D	05	2		1	1		-	-	-	-	-	-
Plaque21A05	21	A	05	2		1	1		-	-	-	-	-	-
Plaque38H05	38	H	05	1		1	1		RSc	RSc0010	validated	acrB	putative acriflavin resistance transmembrane protein	3
Plaque34E05	34	E	05	1		1	1		RSc	RSc0017	validated	pckA	phosphoenolpyruvate carboxykinase	1
Plaque62E05	62	E	05	1		1	1		RSc	inter gene hit	validated	-	-	1
Plaque35B05	35	B	05	1		1	1		RSc	RSc0079	validated		hypothetical protein	1
Plaque45D05	45	D	05	1		1	1		-	-	-	-	-	-
Plaque44G05	44	G	05	1		1	1		RSc	RS05830	validated	ACUR		1
Plaque53D05	53	D	05	1		1	1		RSc	RSc0106	rejected : ambigious insertion due to a high score for the second hit		putative signal peptide protein	2
Plaque54C05	54	C	05	1		1	1		RSc	RSc0106, RSc0107	validated	-	-	1
Plaque59G05	59	G	05	1		1	1		RSc	RSc0106	validated		putative signal peptide protein	2
Plaque70F05	70	F	05	1		1	1		RSc	RSc0106	validated		putative signal peptide protein	1
Plaque54H05	54	H	05	1		1	1		RSc	RSc0173	validated		hypothetical protein	1
Plaque32A05	32	A	05	1		1	1		RSc	RSc0191	validated		transmembrane two component system sensor kinase transcription regulator protein	1
Plaque36G05	36	G	05	1		1	1		-	-	-	-	-	-
Plaque39C05	39	C	05	1		1	1		RSc	RSc0206	validated		putative signal peptide protein	1
Plaque37G05	37	G	05	1		1	1		-	-	-	-	-	-
Plaque64E05	64	E	05	1		1	1		-	-	-	-	-	-
Plaque32G05	32	G	05	1		1	1		RSc	RSc0294	validated	metHb	5-methyltetrahydrofolate--homocysteinemethyltransferase	1
Plaque59C05	59	C	05	1		1	1		-	-	-	-	-	-
Plaque59D05	59	D	05	1		1	1		RSc	RSc0330	validated	dctA1	C4-dicarboxylate transporter DctA	4
Plaque65A05	65	A	05	1		1	1		RSc	RSc0361	validated		hypothetical protein	1
Plaque23G05	23	G	05	1		1	1		-	-	-	-	-	-
Plaque48G05	48	G	05	1		1	1		-	-	-	-	-	-
Plaque43E05	43	E	05	1		1	1		RSc	RSc0406, RSc0407	validated	-	-	1
Plaque23E05	23	E	05	1		1	1		RSc	RSc0407, RSc0408	validated	-	-	2
Plaque23A05	23	A	05	1		1	1		RSc	RSc0424	validated		signal peptide protein	1
Plaque42C05	42	C	05	1		1	1		-	-	-	-	-	-
Plaque47E05	47	E	05	1		1	1		-	-	-	-	-	-
Plaque42B05	42	B	05	1		1	1		RSc	RSc0483, RSc0484	validated	-	-	1
Plaque31F05	31	F	05	1		1	1		RSc	RSc0505	validated	fis	DNA-binding protein Fis	1
Plaque34H05	34	H	05	1		1	1		RSc	RSc0553, RSc0554	validated	-	-	2
Plaque30E05	30	E	05	1		1	1		-	-	-	-	-	-
Plaque24G05	24	G	05	1		1	1		-	-	-	-	-	-
Plaque47F05	47	F	05	1		1	1		-	-	-	-	-	-
Plaque51B05	51	B	05	1		1	1		-	-	-	-	-	-
Plaque55E05	55	E	05	1		1	1		RSc	RSc0727	validated		putative type-4 fimbrial biogenesis PILV-related transmembrane protein	1
Plaque70C05	70	C	05	1		1	1		-	-	-	-	-	-
Plaque65F05	65	F	05	1		1	1		RSc	RSc0829, RSc0830	validated	-	-	1
Plaque62B05	62	B	05	1		1	1		RSc	RS06120	rejected : ambigious insertion due to a high score for the second hit	Rs35+	Long Repeat 35 +	2
Plaque64F05	64	F	05	1		1	1		RSc	RSc0902	validated		signal peptide protein	1
Plaque42D05	42	D	05	1		1	1		-	-	-	-	-	-
Plaque60C05	60	C	05	1		1	1		-	-	-	-	-	-
Plaque55F05	55	F	05	1		1	1		-	-	-	-	-	-
Plaque45C05	45	C	05	1		1	1		RSc	RSc1069	validated	efp	elongation factor P	1
Plaque53E05	53	E	05	1		1	1		-	-	-	-	-	-
Plaque29D05	29	D	05	1		1	1		-	-	-	-	-	-
Plaque54D05	54	D	05	1		1	1		RSc	RSc1164, RSc1165	validated	-	-	1
Plaque61C05	61	C	05	1		1	1		RSc	RSc1174	validated		transmembrane ABC transporter protein	1
Plaque66C05	66	C	05	1		1	1		RSc	RSc1174, RSc1175	validated	-	-	1
Plaque58D05	58	D	05	1		1	1		RSc	RSc1180	validated		inner membrane transmembrane protein	1
Plaque62G05	62	G	05	1		1	1		RSc	RSc1207	validated	rpoS	RNA polymerase sigma factor RpoS	7
Plaque67G05	67	G	05	1		1	1		-	-	-	-	-	-
Plaque29F05	29	F	05	1		1	1		RSc	RSc1276	validated		cytochrome C oxidase subunit I	1
Plaque43B05	43	B	05	1		1	1		RSc	RSc1276	validated		cytochrome C oxidase subunit I	1
Plaque45E05	45	E	05	1		1	1		-	-	-	-	-	-
Plaque63E05	63	E	05	1		1	1		RSc	RSc1276	validated		cytochrome C oxidase subunit I	2
Plaque66D05	66	D	05	1		1	1		RSc	RSc1301	validated		hypothetical protein	1
Plaque56A05	56	A	05	1		1	1		-	-	-	-	-	-
Plaque33F05	33	F	05	1		1	1		RSc	RSc1403	validated	map	methionine aminopeptidase	3
Plaque57D05	57	D	05	1		1	1		-	-	-	-	-	-
Plaque29E05	29	E	05	1		1	1		RSc	RSc1494, RS05951	validated	-	-	1
Plaque60B05	60	B	05	1		1	1		RSc	RSc1540	validated		putative acyltransferase	1
Plaque31C05	31	C	05	1		1	1		-	-	-	-	-	-
Plaque51G05	51	G	05	1		1	1		-	-	-	-	-	-
Plaque64D05	64	D	05	1		1	1		RSc	RSc1614, RSc1615	validated	-	-	1
Plaque54B05	54	B	05	1		1	1		RSc	RSc1710, RSc1711	validated	-	-	13
Plaque62H05	62	H	05	1		1	1		RSc	RSc1710	rejected : ambigious insertion due to a high score for the second hit	tig	trigger factor	3
Plaque61H05	61	H	05	1		1	1		-	-	-	-	-	-
Plaque52H05	52	H	05	1		1	1		-	-	-	-	-	-
Plaque48C05	48	C	05	1		1	1		-	-	-	-	-	-
Plaque23C05	23	C	05	1		1	1		RSc	RSc1898	validated		phage &amp;#934;RSX protein	1
Plaque68E05	68	E	05	1		1	1		RSc	RSc1910	validated		hypothetical protein	2
Plaque69D05	69	D	05	1		1	1		RSc	RSc2072	validated	leuA1	2-isopropylmalate synthase	1
Plaque36C05	36	C	05	1		1	1		-	-	-	-	-	-
Plaque55D05	55	D	05	1		1	1		-	-	-	-	-	-
Plaque37C05	37	C	05	1		1	1		RSc	RSc2129	validated	dalD	putative D-arabinitol dehydrogenase oxidoreductase protein	1
Plaque57B05	57	B	05	1		1	1		-	-	-	-	-	-
Plaque59F05	59	F	05	1		1	1		RSc	RSc2129	rejected : too low blast score	dalD	putative D-arabinitol dehydrogenase oxidoreductase protein	1
Plaque28B05	28	B	05	1		1	1		-	-	-	-	-	-
Plaque43C05	43	C	05	1		1	1		RSc	RSc2130	validated	skwp6	putative Type III effector protein, SKWP family	1
Plaque61F05	61	F	05	1		1	1		RSc	RSc2130	validated	skwp6	putative Type III effector protein, SKWP family	1
Plaque61G05	61	G	05	1		1	1		-	-	-	-	-	-
Plaque66B05	66	B	05	1		1	1		RSc	RSc2130	rejected : ambigious insertion due to a high score for the second hit	skwp6	putative Type III effector protein, SKWP family	2
Plaque28G05	28	G	05	1		1	1		RSc	RSc2176	validated	tISrso5	ISRSO5-transposase protein	1
Plaque28H05	28	H	05	1		1	1		RSc	RSc2176	rejected : too low blast score	tISrso5	ISRSO5-transposase protein	1
Plaque30H05	30	H	05	1		1	1		RSc	RSc2176	validated	tISrso5	ISRSO5-transposase protein	1
Plaque31A05	31	A	05	1		1	1		-	-	-	-	-	-
Plaque31B05	31	B	05	1		1	1		-	-	-	-	-	-
Plaque32C05	32	C	05	1		1	1		-	-	-	-	-	-
Plaque32F05	32	F	05	1		1	1		-	-	-	-	-	-
Plaque34G05	34	G	05	1		1	1		-	-	-	-	-	-
Plaque36D05	36	D	05	1		1	1		-	-	-	-	-	-
Plaque37E05	37	E	05	1		1	1		-	-	-	-	-	-
Plaque45H05	45	H	05	1		1	1		-	-	-	-	-	-
Plaque47A05	47	A	05	1		1	1		-	-	-	-	-	-
Plaque28F05	28	F	05	1		1	1		RSc	RSc2198	validated		hypothetical protein	1
[truncated: 3,185 more rows]

## Sheet: Predicted_essentiality
	Substrate
	L-glutatmate	α-D-glucose
Gene KO	Objective function value
s0014	1	1
RSc2064	0	0
RSc2882	0	0
RSc0091	0	0
RSp0623	0	0
RSp1635	1	0
RSc0100	0	0
RSc1862	0	0
RSc2236	0	0
RSc1987	0	0
RSc1990	0	0
RSc0684	0	0
RSc2449	0	0
RSc0574	0	0
RSc2396	0	0
RSc2554	0	0
RSc2193	0	0
RSc2952	0	0
RS01507	0	0
RSc2416	0	0
RSc1619	0	0
RSc0157	0	0
RSc1167	0	0
RSc2387	0	0
RSc0345	0	0
RSc0689	0	0
RSc0687	0	0
RSc2393	0	0
RS04716	0	0
RSp0620	0	0
RSc2837	0	0
RSc2448	0	0
RS02662	0	0
RSc1179	0	0
RSc2780	0	0
RSc1327	0	0
RSc0139	0	0
RSc2110	0	0
s0001	0	0
RSc2970	0	0
RSc2844	0	0
RSc1410	0	0
RSc0946	0	0
RS03760	0	0
RSc0109	0	0
RSc2363	0	0
RSc1581	0	0
RSc1644	0	0
RSc0943	0	0
RSc2074	0	0
RSc2365	0	0
RSc0688	0	0
RSc0685	0	0
RSc0523	0	0
RSc0576	0	0
RSc2550	0	0
RSc2947	0	0
RS02400	0	0
RSc2893	0	0
RSc2421	0	0
RSc0311	0	0
RSc0343	0.943615	0
RSc2337	0	0
e0090	0	0
RSc0797	0	0
RS01509	0	0
RS00484	0	0
RSc2720	0	0
RSc2843	0	0
RSc0504	0	0
RSc2633	0	0
RSc0666	0	0
RSc2773	0	0
RSc0575	0	0
e0008	0	0
RSp0614	0	0
RSc2944	0	0
RS03937	0	0
RSc0344	0	0
RSc0409	0	0
RSc2881	0	0
RSc2442	0	0
RSc0054	0	0
RSc1226	0	0
RSp0781	0	0
RSc2879	0	0
e0138	1	0
RSc2553	0	0
RSp1293	0	0
RSc0178	0	0
RSc0791	0	0
RSc2557	0	0
RSc2816	0	0
RSc0058	0	0
RSc0177	0	0
RSc0372	0	0
RSc1039	0	0
RSc2203	0	0
e0009	0	0
e0114	0	0
RSc2846	0	0
RSc2900	0	0
RS03325	0	0
RSc2222	0	0
RSc0683	0	0
RSc1020	0	0
RSc2628	0	0
RSc2458	0	0
RSc2202	0	0
RSc0526	0	0
RSc2204	0	0
e0193	0	0
RS00236	0	0
RSc2745	0	0
RSc2950	0	0
RSc0715	0	0
e0093	0	0
RSc1417	0	0
e0002	0	0
RSc2976	0	0
RSc1409	0	0
RSc2849	0	0
NoAssignment	0	0
RSc1519	0	0
RSc1643	0	0
RSc0713	0	0
RSc2532	0	0
RSc1051	0	0
RSc1382	0	0
RSc2643	0	0
RS02886	0	0
RSc1521	0	0
RSc1577	0	0
RSc0714	0	0
RSc0898	0	0
RSc1163	0	0
RSc1050	0	0
RSc2425	0	0
RSc0412	0	0
RSc1021	0	0
RSc2750	0	0
RSc2347	0	0
RSc2977	0	0
e0197	0	0
RSp0020	0	0
RSc1984	0	0
RS01162	0	0
RSc1408	0	0
RS03460	0	0
RSc1415	0	0
RSc2233	0	0
RSc0357	0	0
RSc1172	0	0
RSc1784	0	0
RSc1066	0	0
RS05795	0	0
RSc1038	0	0
RSc1527	0	0
RSc2200	0	0
e0041	0	0
RSc0508	0	0
RS05586	0	0
RSp0615	0	0
RSc0907	0	0
RSc2530	0	0
e0214	0	0
RSc0322	1	0
RSc1072	0	0
RSc0137	0	0
RSc2731	0	0
RSc2357	0	0
RSc2823	0	0
RSc1319	0	0
RSc1381	0	0
RSc1596	0	0
RSc0390	0	0
RSc2461	0	0
RSc0113	0	0
RSc2435	0	0
RSc1639	0	0
RSc2221	0	0
RSc2964	1	0
RSc1983	0	0
RSc0396	0	0
RSc0915	0	0
RSc0678	0	0
RS02241	0	0
RS04383	0	0
RSc0904	0	0
RSc1528	0	0
e0184	0	0
RSc0134	0	0
RSc2417	0	0
RSc1331	0	0
RS03938	0	0
RSc1211	0	0
RSp0621	0	0
RSp1557	1	0
RSc1232	0	0
RSc0708	0	0
RSc0413	0	0
RSc2828	0	0
RSc2075	0	0
RS04528	0	0
RSp1145	0	0
RS03462	0	0
RSc0461	0	0
RSc1387	0	0
RSc1379	0	0
RSc0323	1	0
RSc1976	0	0
RSc3445	0	0
RSc1049	0	0
RSc2650	0	0
RSc1019	0	0
RSc2969	0	0
RSc2390	0	0
RSc2422	0	0
e0201	0	0
RSp0624	0	0
RSc0517	0	0
RSc3303	0	0
RSc0458	0	0
RSc1380	0	0
RSc1979	0	0
RS04001	0	0
RSc1127	0	0
RSc1053	0	0
RSc2391	0	0
RSc2191	0	0
RSc2945	0	0
RSc2965	1	0
RSc0560	0	0
RSc1393	0	0
RSc0947	0	0
RSc0913	0	0
RSp1634	1	0
RSc0903	0	0
RS04002	0	0
RSc0466	0	0
RSc2953	0	0
RSc1126	0	0
RSc1981	0	0
RSc0693	0	0
e0007	0	0
RSc2201	0	0
RSc2412	0	0
RSc0111	0	0
RSc1566	0	0
RSc1216	0	0
RSc2630	0	0
RSc1215	0	0
e0265	0	0
RSc2842	0	0
RSc0057	0	0
RSc2744	0	0
RSc2769	0	0
RSc1332	0	0
RSc0686	0	0
RSc2848	0	0
RSc0351	0	0
RSc0033	0	0
RSc1390	0	0
RSc0496	0	0
RSc0027	0	0
RSc2423	0	0
RSc2905	0	0
RSc2768	0	0
e0328	0	0
RSc0411	0	0
RSp1633	1	0
RSc2623	0	0
RSc2847	0	0
RSc1171	0	0
RSc2946	0	0
RSc0410	0	0
RSc2686	0	0
RSc1169	0	0
RS03461	0	0
RSc0914	0	0
RSc1414	0	0
RSp0618	0	0
RSc0712	0	0
RSp0106	0	0
e0444	0	0
RSc1722	0	0
RSc1431	0	0
RSc2457	0	0
RSc0691	0	0
RSc0142	0	0
RSc1028	0	0
RSc0287	0	0
RSc0524	0	0
RSc2948	0	0
RSc1582	0	0
e0207	0.943615	0
RSc2454	0	0
RSc2546	0	0
RSp0626	0	0
e0199	0	0
RSc2397	0	0
RSc1980	0	0
RSc0093	0	0
RSc3374	0	0
RSc2989	0	0
RSp1144	0	0
RSc1328	0	0
RS05585	0	0
RSc2356	0	0
RSc1416	0	0
RSc2155	0	0
RSc1989	0	0
RSc3317	0.0662456	0.159297
RSc3320	0.0662456	0.159297
RSc3319	0.0662456	0.159297
RSc3316	0.0662456	0.159297
RSc3318	0.0662456	0.159297
RSc3321	0.0662456	0.159297
RSc3323	0.0662456	0.159297
RSc3322	0.0662456	0.159297
e0003	0.148889	0.262119
e0092	0.148889	0.262119
RSp1560	1	0.540885
RSp1559	1	0.540885
RSp1558	1	0.540885
RSp1190	1	0.540885
e0159	0.839938	0.651101
RSc2533	0.728792	0.721471
RSc2059	0.847494	0.826131
RSc2058	0.847494	0.826131
RSc2056	0.847494	0.826131
RSc2051	0.847494	0.826131
RSc2062	0.847494	0.826131
RSc2055	0.847494	0.826131
RSc2061	0.847494	0.826131
RSc2054	0.847494	0.826131
RSc2057	0.847494	0.826131
RSc2050	0.847494	0.826131
RSc2052	0.847494	0.826131
RSc2053	0.847494	0.826131
RSc2060	0.847494	0.826131
RSc2049	0.847494	0.826131
RSc1991	0.98711	0.830026
RSc1993	0.270513	0.884524
RSc1994	0.270513	0.884524
RSc1995	0.270513	0.884524
RSc1996	0.270513	0.884524
RSc2749	0	0.906041
RSc2490	0.989843	0.912401
RSc1603	0.999087	0.928319
RSc1601	1	0.929266
RSc1129	0.971622	0.930974
RSc0571	0	0.953364
RSc1998	0.958303	0.955155
RSc1536	0.962983	0.960504
e0158	0.901541	0.974556
RSc1640	0.985453	0.976479
RSc1270	0.92737	0.98362
RSc1271	0.92737	0.98362
RSc1363	1	0.98826
RSc1358	1	0.988262
RSc1719	0	0.992038
RSc0554	0.978885	0.994258
RSc0555	0.978885	0.994258
s0002	1	0.996938
RSc2684	1	0.996938
RSc0906	0.997763	0.997608
RSc1231	0.998028	0.998325
RSc2833	0.99852	0.998417
RSc1313	0.998763	0.998677
RSc0908	0.998925	0.99885
RSc3293	0.999087	0.999023
RSc3294	0.999087	0.999023
RSc3295	0.999087	0.999023
RSc1429	0.999327	0.999276
RSp0113	0.999368	0.999321
RSc0417	0.99943	0.999349
RSc2548	0.999589	0.999581
RSc1013	0.999589	0.999581
RSc2192	0.999913	0.99992
RSc2804	0.999928	0.999924
RSc1406	0.999928	0.999924
RSc1305	0.999966	0.999969
RSc1031	0.999978	0.999979
RSc2667	0.999988	0.999986
RSc2373	0.999988	0.999986
RSc2668	0.999988	0.999986
RSc2372	0.999988	0.999986
RSc2370	0.999988	0.999986
RSc2666	0.999988	0.999986
RSc3052	0.999966	0.999991
RSc2014	1	1
RSp0702	1	1
e0317	1	1
RSc2437	1	1
e0321	1	1
e0034	1	1
RSc1085	1	1
e0107	1	1
RSc1588	1	1
RSc2253	1	1
e0324	1	1
RSc0958	1	1
RSp0863	1	1
RSc3188	1	1
RS04005	1	1
e0044	1	1
RSc3381	1	1
RSp0893	1	1
RSc2892	1	1
e0391	1	1
e0187	1	1
RSc2711	1	1
RSc2251	1	1
RSp0215	1	1
RSc2259	1	1
RSc0274	1	1
e0344	1	1
RSc1529	1	1
RSc1988	1	1
RSp0743	1	1
RSc3109	1	1
e0056	1	1
e0231	1	1
e0360	1	1
RSc0808	1	1
RSc2751	1	1
e0156	1	1
RSc2805	1	1
RSp1564	1	1
RSc2072	1	1
e0295	1	1
RSp0672	1	1
RSc1751	1	1
e0168	1	1
RSp0888	1	1
s0042	1	1
RSc1317	1	1
e0172	1	1
e0347	1	1
RSc2254	1	1
e0033	1	1
RSc1796	1	1
RSc2420	1	1
e0318	1	1
e0383	1	1
RSp0973	1	1
RSc2439	1	1
RSc2101	1	1
RSc0321	1	1
e0253	1	1
RSp0691	1	1
RSc1275	1	1
RSc1356	1	1
RSp0879	1	1
RSc2868	1	1
RSp1263	1	1
RSp0948	1	1
RSc1807	1	1
RSc3051	1	1
RSp0166	1	1
RSc2921	1	1
RSc0348	1	1
RS00330	1	1
RSp1221	1	1
RSc0337	1	1
RSc3096	1	1
RS03726	1	1
RSp0807	1	1
RSc3047	1	1
RSc2875	1	1
RSc3077	1	1
RS02877	1	1
e0419	1	1
RSc2645	1	1
RSc1562	1	1
e0414	1	1
RSp1212	1	1
e0053	1	1
e0190	1	1
RSp0825	1	1
RSp0391	1	1
e0016	1	1
RSc3114	1	1
RSp0276	1	1
RSc0551	1	1
e0155	1	1
RSp0605	1	1
RSc0692	1	1
RSp0064	1	1
RSc0487	1	1
s0048	1	1
e0312	1	1
RSc1505	1	1
RSp0060	1	1
e0121	1	1
RSc3128	1	1
RSc1103	1	1
e0132	1	1
RSc0769	1	1
RSp0650	1	1
RSc3105	1	1
e0254	1	1
RSc3131	1	1
RSp0160	1	1
e0157	1	1
RSp0323	1	1
RSc1188	1	1
e0037	1	1
e0094	1	1
RSp0414	1	1
e0363	1	1
e0367	1	1
RS05733	1	1
RSp0894	1	1
RSc0277	1	1
RSp0647	1	1
RSp0283	1	1
RSc1633	1	1
RSp1181	1	1
RSc2429	1	1
RSp0382	1	1
RSp0374	1	1
RSp0052	1	1
RSp0941	1	1
RSc2678	1	1
e0023	1	1
e0144	1	1
e0106	1	1
RSc0428	1	1
RSp1316	1	1
RSc0319	1	1
RSp0345	1	1
s0005	1	1
RSc0917	1	1
e0353	1	1
RSc2116	1	1
RSp1182	1	1
e0173	1	1
e0233	1	1
RSc0677	1	1
RSc3382	1	1
RSp0608	1	1
RSc0158	1	1
RSp0572	1	1
RSp0375	1	1
RSc1882	1	1
e0223	1	1
RSc0010	1	1
RSc2658	1	1
RSc0285	1	1
RSc1204	1	1
e0252	1	1
RSp0676	1	1
RSc2274	1	1
RSc1456	1	1
e0379	1	1
e0011	1	1
e0407	1	1
RSp0895	1	1
RSc0136	1	1
e0349	1	1
s0032	1	1
e0351	1	1
RSp0017	1	1
RSp0652	1	1
RSp0855	1	1
e0395	1	1
RSc0195	1	1
RSc0294	1	1
RSc0435	1	1
e0245	1	1
RSc0826	1	1
e0081	1	1
RSc0756	1	1
e0108	1	1
RS04531	1	1
RSc3212	1	1
RSp0958	1	1
RSc0897	1	1
e0169	1	1
e0082	1	1
e0029	1	1
RSc1104	1	1
RSc2647	1	1
RSp1368	1	1
RSc0258	1	1
RSc2463	1	1
e0087	1	1
RSc3174	1	1
RSc2106	1	1
RSc1162	1	1
e0268	1	1
e0314	1	1
e0079	1	1
RSc3220	1	1
RSp0359	1	1
RSp0681	1	1
RSc2732	1	1
e0393	1	1
RSc0581	1	1
RSc2861	1	1
RSc1264	1	1
e0255	1	1
RSp0373	1	1
RSp0900	1	1
RSc2262	1	1
RSp1116	1	1
RSc2349	1	1
RSp0882	1	1
RSc1357	1	1
RSp0520	1	1
e0425	1	1
RSc0558	1	1
RSc1884	1	1
s0012	1	1
RSp1536	1	1
e0139	1	1
e0326	1	1
RSc1806	1	1
s0024	1	1
RSc2759	1	1
RSc1004	1	1
RSc0307	1	1
e0051	1	1
RSp1486	1	1
RSc2258	1	1
e0234	1	1
RSp0379	1	1
RSc1277	1	1
s0016	1	1
RSc3108	1	1
RSc0062	1	1
e0111	1	1
RSc0536	1	1
e0083	1	1
RSc0680	1	1
RSc2447	1	1
RSp0877	1	1
RSc1805	1	1
RSc1450	1	1
e0368	1	1
e0292	1	1
RSc2160	1	1
RSp0698	1	1
RSc2629	1	1
e0336	1	1
RSp0099	1	1
RSp1017	1	1
RSc1572	1	1
e0020	1	1
RSc1268	1	1
RSc2663	1	1
RSp0748	1	1
e0225	1	1
RSc0972	1	1
e0095	1	1
e0076	1	1
RSp0251	1	1
s0021	1	1
e0396	1	1
RSc2534	1	1
e0004	1	1
RSc1571	1	1
RSp1595	1	1
RSp1130	1	1
e0385	1	1
RSp1503	1	1
RSc1386	1	1
RSp0015	1	1
RSc2973	1	1
RSc3409	1	1
RSp0392	1	1
s0045	1	1
RSp0847	1	1
e0118	1	1
RSc0244	1	1
RSp1446	1	1
e0098	1	1
RSp1222	1	1
e0166	1	1
RSc1632	1	1
RSp0357	1	1
e0063	1	1
e0162	1	1
RSc1384	1	1
RSc3383	1	1
e0376	1	1
RSp0193	1	1
RSc1139	1	1
RSc2819	1	1
e0266	1	1
e0077	1	1
RSc0502	1	1
RSp0976	1	1
e0359	1	1
RSc0017	1	1
RSc1106	1	1
RSp0842	1	1
RSp0229	1	1
RSc1944	1	1
RSp1189	1	1
RSc1544	1	1
RSc0041	1	1
RSp1139	1	1
e0099	1	1
RSc0775	1	1
RSp0930	1	1
e0074	1	1
s0013	1	1
RSp0030	1	1
RSc2777	1	1
RSc3127	1	1
RSc0355	1	1
s0006	1	1
RSc2252	1	1
RSc2119	1	1
RSp1232	1	1
RSp1000	1	1
RSp1059	1	1
RSp0682	1	1
RSc0449	1	1
s0052	1	1
RSc2547	1	1
RSp0480	1	1
RSc0921	1	1
e0269	1	1
RSc1306	1	1
RSc2687	1	1
RSp0629	1	1
RSc1120	1	1
RSp1611	1	1
RSc2786	1	1
RSc0926	1	1
RSc0329	1	1
RSp1243	1	1
RSp1601	1	1
RSc0572	1	1
e0227	1	1
s0017	1	1
RSc0480	0.979172	1
RSp0872	1	1
RSc1530	1	1
RSc0067	1	1
e0427	1	1
RSp0120	1	1
e0409	1	1
RSc2129	1	1
RSc3166	1	1
e0198	1	1
RSc0087	1	1
e0072	1	1
s0023	1	1
RSp0047	1	1
RSc1621	1	1
RSc0245	1	1
e0113	1	1
e0229	1	1
e0412	1	1
RSc2979	1	1
RSp0277	1	1
RSc1733	1	1
e0129	1	1
RS01505	1	1
s0033	1	1
RSc0395	1	1
RSc1114	1	1
e0133	1	1
RSp0237	1	1
RSc1032	1	1
RSp0045	1	1
s0007	1	1
RSp0747	1	1
RSp1545	1	1
RSc2863	1	1
RSc1452	1	1
RSp1466	1	1
e0135	1	1
e0176	1	1
e0182	1	1
s0043	1	1
RSc0767	1	1
e0440	1	1
RSp0874	1	1
RSc0463	1	1
e0216	1	1
RSp0275	1	1
RSc0766	1	1
e0238	1	1
e0442	1	1
RSp0759	1	1
RSc1250	1	1
RSp0377	1	1
RSp0481	1	1
RSp1285	1	1
RSp1284	1	1
RSc1326	1	1
RSp1022	1	1
e0232	1	1
RSc0174	1	1
e0055	1	1
RSc3310	1	1
RSp0648	1	1
RSc0265	1	1
RSp1002	1	1
e0257	1	1
RSc2752	1	1
e0141	1	1
RSc2126	0	1
e0241	1	1
e0181	1	1
RSc1956	1	1
RSp1265	1	1
e0397	1	1
e0264	1	1
e0430	1	1
e0323	1	1
s0035	1	1
RSp0236	1	1
RSc3261	1	1
RSp1282	1	1
RSc2675	1	1
RSp0892	1	1
e0346	1	1
e0250	1	1
RSc0327	1	1
RSp1076	1	1
e0415	1	1
e0112	1	1
e0191	1	1
RSp0112	1	1
e0388	1	1
e0237	1	1
RSc2272	1	1
RSc0779	1	1
RSp1004	1	1
RSc1801	1	1
e0057	1	1
RSc1241	1	1
RSc2866	1	1
RSc0202	1	1
RSp0032	1	1
e0039	1	1
RSp1236	1	1
RSc2758	1	1
RSc1576	1	1
e0071	1	1
RSp1337	1	1
RSp0352	1	1
e0206	1	1
RSc2733	1	1
RS03939	1	1
RSc0346	1	1
RSc2756	1	1
RSc2149	1	1
RSc2076	1	1
RSc0123	1	1
RSp0389	1	1
RSc2096	1	1
e0160	1	1
RSp1128	1	1
RSp0175	1	1
RSp1277	1	1
RSc0764	1	1
RSp1393	1	1
RSc2971	1	1
RSc2351	1	1
e0437	1	1
RSp0833	1	1
s0044	1	1
RSc2869	1	1
RSp1180	1	1
RSp0351	1	1
e0278	1	1
RSp1183	1	1
e0220	1	1
e0050	1	1
RSc0729	1	1
e0145	1	1
RSc0298	1	1
e0091	1	1
RSc1631	1	1
RSp0257	1	1
RSc0246	1	1
RSc0383	1	1
e0204	1	1
RSc3049	1	1
RSc0154	1	1
e0296	1	1
e0001	1	1
RSc1269	1	1
RSc0108	1	1
RSc2273	1	1
RSp1016	1	1
RSc0730	1	1
RSc0122	1	1
e0371	1	1
RSc1811	1	1
e0117	1	1
s0015	1	1
e0365	1	1
RSp0329	1	1
RSc3222	1	1
RSp1177	1	1
RSc0887	1	1
RSp1424	1	1
e0109	1	1
RSc1102	1	1
RSp0358	1	1
e0013	1	1
RSc2536	1	1
RSp0864	1	1
RSc2184	1	1
RSp0814	1	1
RSp0330	1	1
RSc0905	1	1
RSc0573	0	1
RSc2415	1	1
e0329	1	1
e0288	1	1
e0075	1	1
RSc1518	1	1
e0236	1	1
RSp0886	1	1
RSp0252	1	1
e0146	0	1
RSp0100	1	1
e0284	1	1
RSp1009	1	1
RSp0985	1	1
RSc0470	1	1
RSc2250	1	1
RSp1327	1	1
RSp1143	1	1
e0399	1	1
RSp0067	1	1
e0297	1	1
RSp1244	1	1
RS04004	1	1
RSp0690	1	1
RSc2210	1	1
e0310	1	1
RSp1530	1	1
RSp0416	1	1
e0400	1	1
RSc0537	1	1
RSc2077	1	1
RSp1539	1	1
s0046	1	1
RSc1276	1	1
e0018	1	1
RSc0381	1	1
RSp0898	1	1
RSc1280	1	1
e0194	1	1
RSc1160	1	1
e0377	1	1
RSp0859	1	1
RSc1885	1	1
e0361	1	1
e0119	1	1
e0382	1	1
RSp0858	1	1
RSc1734	1	1
RSc1238	1	1
RSc3115	1	1
e0405	1	1
RSp0225	1	1
RSp0963	1	1
RS03940	1	1
RSp0616	1	1
RSc0499	1	1
e0247	1	1
RSc1258	1	1
RSc2812	1	1
RSc1760	1	1
RSc2226	1	1
RSc2229	1	1
RSc2775	1	1
RSp0304	1	1
RSc1951	1	1
RSp0048	1	1
e0387	1	1
RSc0204	1	1
RSp1444	1	1
RSc3296	1	1
e0038	1	1
RSc1025	1	1
RSc2806	1	1
RSp1630	1	1
RSc2118	1	1
e0147	1	1
RSc0135	1	1
RSc0938	1	1
RSp1612	1	1
e0217	1	1
RSc2660	1	1
RSp1052	1	1
e0153	1	1
RSp0604	1	1
e0305	1	1
RSp0761	1	1
e0084	1	1
e0019	1	1
RSc1609	1	1
RSc2368	1	1
RSc3286	1	1
RSc0064	1	1
RSc1800	1	1
RSp0826	1	1
s0030	1	1
RSc1442	1	1
RSp0493	1	1
RSc0362	1	1
RSc0082	1	1
RSc3283	1	1
RSp0831	1	1
e0012	1	1
RSc2825	1	1
e0341	1	1
s0018	1	1
s0009	1	1
RSc1371	1	1
RSc2002	1	1
RSc1274	1	1
s0008	1	1
RSp0390	1	1
e0096	1	1
e0097	1	1
e0031	1	1
RS04829	1	1
RSc1612	1	1
e0303	1	1
e0291	1	1
e0431	1	1
RSc0086	1	1
RSc0807	1	1
RSp0865	1	1
e0333	1	1
e0322	1	1
RSp1582	1	1
e0362	1	1
RSp1505	1	1
RSp1291	1	1
RSc0360	1	1
e0212	1	1
e0325	1	1
RSp0693	1	1
e0420	1	1
e0088	1	1
RSp0424	1	1
e0345	1	1
RSp0646	1	1
RSc2974	1	1
RSc0011	1	1
RSc0295	1	1
RSp0891	1	1
RSp0607	1	1
RSp0027	1	1
RSc2941	1	1
e0256	1	1
RSp0294	1	1
RSp0343	1	1
RSc3363	1	1
RSc0249	1	1
e0025	1	1
RSp0235	1	1
RSp1008	1	1
RSc1955	1	1
RSc0471	1	1
RSc1080	1	1
RSc1479	1	1
RSc0044	1	1
e0124	1	1
e0136	1	1
RSp0319	1	1
RSc1421	1	1
RSc2850	1	1
RSp0216	1	1
RSp0914	1	1
RSc1860	1	1
RSc2677	1	1
RSc1618	1	1
RSp0885	1	1
RSc2440	1	1
e0413	1	1
RSp1071	1	1
RSc0922	1	1
RSc2724	1	1
RSc3401	1	1
RSc2638	1	1
RSp0838	1	1
RSc0604	1	1
e0285	1	1
e0441	1	1
RSc1090	1	1
e0390	1	1
e0289	1	1
RSc3356	1	1
RSc3290	1	1
RSp0290	1	1
e0185	1	1
RSc2916	1	1
e0175	1	1
RSp0830	1	1
RSp0222	1	1
RSp0046	1	1
s0031	1	1
RSp1219	1	1
e0073	1	1
RSc1042	1	1
RSp1289	1	1
RSc2123	1	1
RSp1075	1	1
RSc1839	1	1
s0034	1	1
e0394	1	1
RSp0861	1	1
e0357	1	1
RSp0860	1	1
RSc1752	1	1
RSc0608	1	1
RSc1010	1	1
e0103	1	1
RS05584	1	1
e0438	1	1
RSc3369	1	1
RSp0779	1	1
e0282	1	1
RSp1239	1	1
e0177	1	1
e0222	1	1
RSp1567	1	1
e0307	1	1
RSp0055	1	1
e0366	1	1
RSp0238	1	1
RSp0651	1	1
e0048	1	1
RSc3116	1	1
RSp1019	1	1
e0404	1	1
RSc2927	1	1
RSp0694	1	1
e0218	1	1
RSp1056	1	1
e0170	1	1
e0243	1	1
RSp1306	1	1
RSc2003	1	1
RSc2398	1	1
RSp0291	1	1
RSc0738	1	1
RSp0162	1	1
RSc0070	1	1
RSc1237	1	1
RSc0772	1	1
RSc2394	1	1
RSc1808	1	1
RSp1400	1	1
RSp0361	1	1
RSp0049	1	1
e0384	1	1
RSc1532	1	1
e0372	1	1
RSc0758	1	1
e0171	1	1
RSp0818	1	1
RSc2109	1	1
RSc0365	1	1
e0183	1	1
e0208	1	1
RSc1861	1	1
RSp0881	1	1
e0429	1	1
RSp1425	1	1
RSc0089	1	1
e0300	1	1
e0235	1	1
e0260	1	1
RSc3113	1	1
e0116	1	1
e0102	1	1
e0290	1	1
RSc2917	1	1
RSc1362	1	1
RSc1441	1	1
e0143	1	1
RSp1104	1	1
RSc2870	1	1
RSp1020	1	1
RSc2342	1	1
RSc2107	1	1
RSc2237	1	1
e0021	1	1
RSc2144	1	1
e0304	1	1
RSc1501	1	1
RSc1243	1	1
RSc1338	1	1
RSc1537	1	1
RSp0536	1	1
RSc1570	1	1
e0015	1	1
e0244	1	1
RSc2260	1	1
e0424	1	1
RSc0380	1	1
RSp0679	1	1
RSc2257	1	1
RSc2915	1	1
RSc1341	1	1
RSc0474	1	1
RSp1565	1	1
e0027	1	1
RSc2646	1	1
RSc0261	1	1
e0017	1	1
e0030	1	1
RSp0226	1	1
RSp0665	1	1
e0339	1	1
RSp1287	1	1
RSp0768	1	1
RSc2271	1	1
RSc2884	1	1
e0179	1	1
RSc0482	0	1
RSp0817	1	1
e0130	1	1
RSc1087	1	1
RSc3301	1	1
RSc2098	1	1
e0195	1	1
RSp1578	1	1
RSc0495	1	1
e0375	1	1
RSc1370	1	1
e0337	1	1
RSc2350	1	1
RSc1298	1	1
RSc0589	1	1
RSc1054	1	1
RSc1345	1	1
RSc1068	1	1
RSp0240	1	1
RSc2713	1	1
e0122	1	1
s0051	1	1
RSp1411	1	1
RSc2854	1	1
RSc2146	1	1
RSc0330	1	1
RSc0920	1	1
RSp1535	1	1
RSc2914	1	1
RSc2741	1	1
RSp0274	1	1
RSp1460	1	1
RSc2400	1	1
RSc0483	0	1
RSp0846	1	1
RSp0928	1	1
RSp1288	1	1
e0174	1	1
e0274	1	1
RSc2418	1	1
RSc2774	1	1
RSp0857	1	1
e0271	1	1
RSp1467	1	1
RSc2940	1	1
RSp0696	1	1
RSc0567	1	1
RSc1037	1	1
RSc2735	1	1
RSc2730	1	1
e0416	1	1
RSc0995	1	1
RSc1756	1	1
e0319	1	1
e0036	1	1
RSp0714	1	1
RS02887	1	1
RS04532	1	1
e0246	1	1
RSc0347	1	1
RSc1858	1	1
RSc1213	1	1
RSc0448	1	1
RSc2275	1	1
RSp1678	1	1
e0358	1	1
RSc1336	1	1
e0100	1	1
s0039	1	1
RSc3407	1	1
RSc3058	1	1
RSc2975	1	1
RSp1242	1	1
RSc3271	1	1
RSp0028	1	1
e0205	1	1
RSp0819	1	1
e0240	1	1
e0085	1	1
e0189	1	1
RSc0237	1	1
RSc1798	1	1
RSp1281	1	1
RSp0213	1	1
RS05382	1	1
RSp1364	1	1
e0286	1	1
RSc2972	1	1
RSc2674	1	1
RSc0256	1	1
RSc2033	1	1
e0049	1	1
e0443	1	1
RSc2142	1	1
e0356	1	1
e0151	1	1
RSc0924	1	1
RSp0241	1	1
e0066	1	1
RSc1389	1	1
RSc0384	1	1
RSp1024	1	1
RSc0824	1	1
RSc0385	1	1
RSp0483	1	1
RSc2032	1	1
RSc2399	1	1
s0003	1	1
RSc1786	1	1
RSc1797	1	1
RSp1358	1	1
e0401	1	1
RSc1952	1	1
e0338	1	1
RSp1279	1	1
RSc0369	1	1
e0332	1	1
RSc2276	1	1
RSc1475	1	1
RSp1419	1	1
RSc2125	1	1
RSc3274	1	1
e0287	1	1
RSp0834	1	1
RSc3151	1	1
RSc1757	1	1
e0313	1	1
e0299	1	1
RSp0630	1	1
RSp0016	1	1
RSp0349	1	1
e0364	1	1
e0249	1	1
RSp1529	1	1
e0068	1	1
RSc2826	1	1
RSc0605	1	1
s0049	1	1
RSc2097	1	1
RSc2085	1	1
RSp0069	1	1
RSc1747	1	1
RSc1093	1	1
RSc1334	1	1
RSc0441	1	1
RSc2139	1	1
RSp0014	1	1
RSc2366	1	1
RSc2501	1	1
RSp0242	1	1
RSc1611	1	1
RSp0656	1	1
e0006	1	1
RSp1388	1	1
RSp1014	1	1
RS05732	1	1
RSc0097	1	1
RSp1207	1	1
e0152	1	1
e0164	1	1
RSc0759	1	1
RSc2035	1	1
RSp042	1	1
RSp1615	1	1
RSc2441	1	1
RSc0391	1	1
e0005	1	1
e0105	1	1
RSc3046	1	1
RSp0731	1	1
RSc2140	1	1
RSc0557	1	1
RSc1330	1	1
RSc1823	1	1
RSp1397	1	1
RSc1591	1	1
RSc1809	1	1
RSp1383	1	1
e0165	1	1
RSp1449	1	1
RSc1732	1	1
RSp0845	1	1
RSc2990	1	1
RSc3345	1	1
RSc0269	1	1
RSc2904	1	1
RSc2392	1	1
RSc3281	1	1
e0392	1	1
RSc3126	1	1
RSp1555	1	1
RSc1637	1	1
RS05583	1	1
RSp1516	1	1
RSc0371	1	1
e0089	1	1
RSc1754	1	1
RSp1581	1	1
e0043	1	1
RSc3384	1	1
RSc2171	1	1
RSc0367	1	1
RSp0927	1	1
e0042	1	1
RSc2188	1	1
RSc2862	1	1
e0067	1	1
RSp1206	1	1
RSp0739	1	1
RSc1373	1	1
e0283	1	1
RSp0061	1	1
RSc1265	1	1
RSc0701	1	1
e0045	1	1
RSc2827	1	1
RSc0522	1	1
RSp0292	1	1
e0226	1	1
RSc2680	1	1
e0078	1	1
RSc2929	1	1
e0334	1	1
e0065	1	1
e0380	1	1
e0410	1	1
RSc1859	1	1
RSc0072	1	1
e0115	1	1
e0126	1	1
RSc2951	1	1
e0035	1	1
RSc1086	1	1
RSc1154	1	1
RSp0875	1	1
RSc2104	1	1
RSc2103	1	1
e0293	1	1
RSc1731	1	1
RSp0295	1	1
RSp1410	1	1
e0355	1	1
RSc2593	1	1
e0270	1	1
s0029	1	1
e0423	1	1
e0275	1	1
e0408	1	1
e0134	1	1
e0110	1	1
RSc0977	1	1
e0026	1	1
RSc0266	1	1
e0251	1	1
e0203	1	1
RSc0104	1	1
RSc2539	1	1
RSp1211	1	1
RSc1266	1	1
RSc1339	1	1
RSp0348	1	1
RSc0029	1	1
RSp0053	1	1
e0350	1	1
RSp0926	1	1
e0128	1	1
RSp0889	1	1
RSc2942	1	1
e0060	1	1
RSc2120	1	1
RSp0741	1	1
e0104	1	1
e0120	1	1
e0180	1	1
s0040	1	1
RSp1568	1	1
e0239	1	1
e0411	1	1
e0276	1	1
e0263	1	1
RSc0746	1	1
s0037	1	1
RSc0527	1	1
e0230	1	1
e0149	1	1
RSc2857	1	1
RSc0102	1	1
RSc2359	1	1
RSc2712	1	1
RSc0484	0	1
RSc3048	1	1
e0188	1	1
RSc1758	1	1
RSp1220	1	1
RSc3352	1	1
RSc1822	1	1
s0010	1	1
e0024	1	1
RSc0379	1	1
e0352	1	1
e0167	1	1
e0161	1	1
RSc2000	1	1
RSc0279	1	1
RSc0016	1	1
RSc0475	1	1
RSc1233	1	1
RSp0038	1	1
RSc2757	1	1
RSp0540	1	1
e0309	1	1
e0210	1	1
RSc0363	1	1
s0036	1	1
RSc3275	1	1
s0019	1	1
RSc1383	1	1
RSp0974	1	1
RSc0981	1	1
RSc2185	1	1
RSp0121	1	1
e0259	1	1
e0435	1	1
e0022	1	1
RSc1750	1	1
RSc2871	1	1
RSc1883	1	1
RSp0745	1	1
RSp0649	1	1
RSc2145	1	1
e0320	1	1
e0301	1	1
s0041	1	1
e0219	1	1
RSc1267	1	1
RSp1015	1	1
RSc0276	1	1
RS04529	1	1
RSc2111	1	1
RSp1472	1	1
e0306	1	1
RSc2872	1	1
RSp0393	1	1
RSc0088	1	1
RSp1055	1	1
RSp0371	1	1
RSp0214	1	1
RSc2767	1	1
RSp0006	1	1
RSp0695	1	1
e0311	1	1
e0386	1	1
RSp0996	1	1
e0211	1	1
RSc2242	1	1
RSp0822	1	1
RSp0876	1	1
RSp0417	1	1
RSp0746	1	1
RSp1566	1	1
RSc2876	1	1
RSc1641	1	1
e0277	1	1
RSc1600	1	1
RSp0890	1	1
RSc0780	1	1
e0221	1	1
RSc0979	1	1
RSp0383	1	1
RSc1278	1	1
e0417	1	1
s0025	1	1
RSc1145	1	1
RSp1448	1	1
e0434	1	1
RSc0710	1	1
RSc3361	1	1
e0070	1	1
RSp1398	1	1
RSp0880	1	1
e0272	1	1
RSc1337	1	1
RSp0856	1	1
RSc2772	1	1
RSc2170	1	1
e0062	1	1
e0242	1	1
RSc3106	1	1
RSc0818	1	1
e0308	1	1
RSp0680	1	1
RSc0743	1	1
RSc0014	1	1
RSc0770	1	1
RSp0984	1	1
RSp0870	1	1
RSc3355	1	1
RSp1620	1	1
e0432	1	1
RSp0066	1	1
RSp0744	1	1
RSp1394	1	1
RSc0760	1	1
RSc1749	1	1
RSp0223	1	1
s0047	1	1
RSp1283	1	1
s0050	1	1
RSp0794	1	1
RSc0009	1	1
s0004	1	1
e0433	1	1
RSc0681	1	1
RSc2143	1	1
RSc3430	1	1
RSc2681	1	1
RSc3110	1	1
RSp0945	1	1
RSc0682	1	1
e0340	1	1
RSp1073	1	1
e0196	1	1
RSc2526	1	1
RSp0762	1	1
RSc0486	1	1
s0022	1	1
RSc0098	1	1
RSc1531	1	1
e0315	1	1
RSc0378	1	1
RSc1101	1	1
e0389	1	1
RSc1810	1	1
RSp0740	1	1
RSc1594	1	1
RSc1818	1	1
e0148	1	1
RS00235	1	1
RSc1717	1	1
RSc2270	1	1
RSc3282	1	1
RSc1886	1	1
e0080	1	1
e0418	1	1
RSc1500	1	1
RSc2099	1	1
RSp0510	1	1
RSp0239	1	1
RSc1347	1	1
RSc2880	1	1
e0202	1	1
RSp1280	1	1
s0038	1	1
RSc3370	1	1
RSc0262	1	1
RSp1374	1	1
e0327	1	1
RSc1759	1	1
RSc0679	1	1
RSp1105	1	1
e0267	1	1
RSc1873	1	1
RSc1008	1	1
RSc0895	1	1
RSc0267	1	1
e0369	1	1
RSp0977	1	1
RSc3288	1	1
e0192	1	1
RSc0868	1	1
e0354	1	1
RSc2873	1	1
RSc3142	1	1
e0046	1	1
RSp0376	1	1
RSp1031	1	1
e0032	1	1
RSc1477	1	1
RSc1340	1	1
s0020	1	1
RSc2228	1	1
e0421	1	1
e0052	1	1
RSc1346	1	1
RSc2438	1	1
RSp0378	1	1
RSp0961	1	1
e0294	1	1
RSc3410	1	1
e0374	1	1
RSc0695	1	1
e0014	1	1
RSc1096	1	1
RSp1225	1	1
RSc2920	1	1
RSc1081	1	1
RSp0678	1	1
RSc1353	1	1
RSc1515	1	1
RSp0346	1	1
RSc2419	1	1
RSp0419	1	1
RSc2132	1	1
RSc2147	1	1
e0064	1	1
RSc2782	1	1
RSp0491	1	1
e0200	1	1
RSp0828	1	1
RSp0422	1	1
RSc0353	1	1
RSp0296	1	1
RSc1079	1	1
RSp0138	1	1
RSc2161	1	1
RSp0978	1	1
e0047	1	1
s0026	1	1
RS04003	1	1
e0137	1	1
RSc1239	1	1
RSp0697	1	1
e0228	1	1
e0224	1	1
RSc1815	1	1
RSc3408	1	1
e0348	1	1
e0163	1	1
RSp1496	1	1
e0142	1	1
e0403	1	1
e0316	1	1
RSc2785	1	1
RSc0565	1	1
RSc2968	1	1
e0402	1	1
e0331	1	1
RSc2831	1	1
RSp1191	1	1
RSc1089	1	1
e0058	1	1
RSc2802	1	1
RSc1826	1	1
RSp0065	1	1
e0028	1	1
RSp0940	1	1
RSp1101	1	1
RSc1458	1	1
RSc2358	1	1
RSp0854	1	1
RSc0159	1	1
RSc0584	1	1
RSp0824	1	1
RSc0257	1	1
e0280	1	1
e0298	1	1
RSc1318	1	1
RSp0479	1	1
RSp0075	1	1
RSc2065	1	1
e0439	1	1
RSc1052	1	1
e0131	1	1
RS05381	1	1
e0261	1	1
RSp0365	1	1
RSp0763	1	1
RSc3103	1	1
RSc2153	1	1
RSc3272	1	1
RSc0513	1	1
RSp1384	1	1
RSp0518	1	1
e0040	1	1
RSp1223	1	1
e0125	1	1
e0342	1	1
RSp0322	1	1
RSp0867	1	1
e0343	1	1
RSc1034	1	1
RSc3348	1	1
RSp1439	1	1
e0186	1	1
e0178	1	1
e0370	1	1
RSp0505	1	1
e0123	1	1
e0154	1	1
e0127	1	1
RSc3111	1	1
e0381	1	1
RSp0200	1	1
RSc1067	1	1
RSp0975	1	1
RSc2130	1	1
RSc0923	1	1
RSp0732	1	1
RSc0028	1	1
RSp0946	1	1
RSc3107	1	1
e0436	1	1
RSc1761	1	1
RSc3112	1	1
RSp0606	1	1
e0428	1	1
e0086	1	1
RSc2682	1	1
RSc3268	1	1
RSc0918	1	1
RSp0418	1	1
RSp0492	1	1
e0373	1	1
RSp0227	1	1
e0248	1	1
e0140	1	1
RSc0481	1	1
RSc2729	1	1
e0426	1	1
RSp1018	1	1
s0028	1	1
RSp0896	1	1
e0262	1	1
e0302	1	1
RSp1074	1	1
e0330	1	1
RSc1240	1	1
e0406	1	1
RSc3045	1	1
e0209	1	1
RSp0103	1	1
RSc2644	1	1
RSc1567	1	1
s0011	1	1
RSc1775	1	1
RSp1290	1	1
RSp1475	1	1
RSc1246	1	1
RSc1478	1	1
e0150	1	1
RSc1349	1	1
e0335	1	1
RSc2787	1	1
RSc2095	1	1
e0059	1	1
RSp0194	1	1
RSc1242	1	1
RSc0771	1	1
e0279	1	1
RSc1753	1	1
e0281	1	1
RSp0827	1	1
RSp0947	1	1
RSp0332	1	1
RSp0347	1	1
e0213	1	1
e0273	1	1
s0027	1	1
RSp1184	1	1
RSp0749	1	1
s0053	1	1
RSc2249	1	1
RSc2381	1	1
RSc1279	1	1
RSc2516	1	1
e0101	1	1
e0258	1	1
RSc2128	1	1
RSc2047	1	1
RSc2928	1	1
e0215	1	1
RSc3398	1	1
RSc2885	1	1
e0069	1	1
e0378	1	1
RSc2867	1	1
RS04914	1	1
RSc0468	1	1
RSp0342	1	1
RSc0520	1	1
RSp0013	1	1
e0422	1	1
e0054	1	1
RSp1013	1	1
e0010	1	1
RSc2105	1	1
RSp0007	1	1
RSc2013	1	1
e0398	1	1
RALSOc_3512	1	1
RS04530	1	1
RSc1378	1	1
RSp1347	1	1
RSp0583	1	1
RSc1827	1	1
e0061	1	1
RSp0037	1	1
RSc1763	1	1

## Sheet: Comparison_table
* "mutants present in the bank with phenotypes" means mutants harboring normale growth on complete medium and for wich similar behavior were observed over the mutants
		L-glutatmate					α-D-glucose
		EXPERIMENTAL			SIMULATED		EXPERIMENTAL			SIMULATED
Gene KO	Nb mutants present in the bank with phenotype *	AVERAGE	STANDARD DEVIATION	GROWTH (0: no growth, 1: growth)	VALUE	GROWTH (0, 1)	AVERAGE	STANDARD DEVIATION	GROWTH (0: no growth, 1: growth)	VALUE	GROWTH (0, 1)
RSc0113	1	0	0	0	0	0	0	0	0	0	0
RSc2425	1	0	0	0	0	0	0	0	0	0	0
RSc0093	1	1	0	1	0	0	1	0	1	0	0
RSc0344	1	1	0	1	0	0	1	0	1	0	0
RSc0372	1	1	0	1	0	0	1	0	1	0	0
RSc0390	1	1	0	1	0	0	1	0	1	0	0
RSc0482	4	1	0	1	0	0	1	0	1	0	0
RSc0483	2	1	0	1	0	0	1	0	1	0	0
RSc0484	5	1	0	1	0	0	1	0	1	0	0
RSc0688	1	1	0	1	0	0	1	0	1	0	0
RSc0712	1	1	0	1	0	0	1	0	1	0	0
RSc0713	1	1	0	1	0	0	1	0	1	0	0
RSc0915	2	1	0	1	0	0	1	0	1	0	0
RSc1049	3	1	0	1	0	0	1	0	1	0	0
RSc1066	1	1	0	1	0	0	1	0	1	0	0
RSc1379	1	1	0	1	0	0	1	0	1	0	0
RSc1408	2	1	0	1	0	0	1	0	1	0	0
RSc1581	1	1	0	1	0	0	1	0	1	0	0
RSc2365	1	1	0	1	0	0	0.5	0	1	0	0
RSc2416	1	1	0	1	0	0	1	0	1	0	0
RSc2417	1	1	0	1	0	0	1	0	1	0	0
RSc2449	1	1	0	1	0	0	1	0	1	0	0
RSc2623	1	1	0	1	0	0	1	0	1	0	0
RSc2816	14	1	0	1	0	0	0.964286	0.133631	1	0	0
RSc2905	1	1	0	1	0	0	0.1	0	0	0	0
RSc2944	1	1	0	1	0	0	1	0	1	0	0
RSc2945	1	1	0	1	0	0	1	0	1	0	0
RSc2970	1	1	0	1	0	0	1	0	1	0	0
RSp0626	1	1	0	1	0	0	1	0	1	0	0
RSc0903	3	0.366667	0.550757	-	0	0	0.0333333	0.057735	0	0	0
RSc0480	3	0	0	0	0.979172	1	1	0	1	0.979172	1
RS02887	1	1	0	1	1	1	1	0	1	1	1
RS04530	1	1	0	1	1	1	1	0	1	1	1
RSc0010	4	1	0	1	1	1	1	0	1	1	1
RSc0017	1	1	0	1	1	1	1	0	1	1	1
RSc0070	1	1	0	1	1	1	1	0	1	1	1
RSc0086	2	1	0	1	1	1	1	0	1	1	1
RSc0122	1	1	0	1	1	1	1	0	1	1	1
RSc0135	1	1	0	1	1	1	1	0	1	1	1
RSc0136	1	1	0	1	1	1	1	0	1	1	1
RSc0202	1	1	0	1	1	1	1	0	1	1	1
RSc0257	1	1	0	1	1	1	1	0	1	1	1
RSc0285	1	1	0	1	1	1	1	0	1	1	1
RSc0294	4	1	0	1	1	1	1	0	1	1	1
RSc0330	3	1	0	1	1	1	1	0	1	1	1
RSc0347	1	1	0	1	1	1	1	0	1	1	1
RSc0348	1	1	0	1	1	1	1	0	1	1	1
RSc0355	2	1	0	1	1	1	1	0	1	1	1
RSc0362	2	1	0	1	1	1	1	0	1	1	1
RSc0363	1	1	0	1	1	1	1	0	1	1	1
RSc0554	5	1	0	1	0.978885	1	1	0	1	0.978885	1
RSc0557	1	1	0	1	1	1	1	0	1	1	1
RSc0558	1	1	0	1	1	1	1	0	1	1	1
RSc0567	1	1	0	1	1	1	1	0	1	1	1
RSc0701	1	1	0	1	1	1	1	0	1	1	1
RSc0710	2	1	0	1	1	1	1	0	1	1	1
RSc0730	1	1	0	1	1	1	1	0	1	1	1
RSc0826	1	1	0	1	1	1	1	0	1	1	1
RSc0868	2	1	0	1	1	1	1	0	1	1	1
RSc0905	1	1	0	1	1	1	1	0	1	1	1
RSc0906	1	1	0	1	0.997763	1	1	0	1	0.997763	1
RSc0972	1	1	0	1	1	1	1	0	1	1	1
RSc1008	2	1	0	1	1	1	1	0	1	1	1
RSc1054	1	1	0	1	1	1	1	0	1	1	1
RSc1067	1	1	0	1	1	1	1	0	1	1	1
RSc1089	1	1	0	1	1	1	1	0	1	1	1
RSc1090	1	1	0	1	1	1	1	0	1	1	1
RSc1145	1	1	0	1	1	1	1	0	1	1	1
RSc1213	1	1	0	1	1	1	1	0	1	1	1
RSc1276	16	1	0	1	1	1	1	0	1	1	1
RSc1277	7	1	0	1	1	1	1	0	1	1	1
RSc1313	1	1	0	1	0.998763	1	1	0	1	0.998763	1
RSc1421	5	0.9	0.223607	1	1	1	1	0	1	1	1
RSc1456	1	1	0	1	1	1	1	0	1	1	1
RSc1529	1	1	0	1	1	1	1	0	1	1	1
RSc1612	1	1	0	1	1	1	1	0	1	1	1
RSc1637	1	1	0	1	1	1	1	0	1	1	1
RSc1759	1	1	0	1	1	1	1	0	1	1	1
RSc1991	2	1	0	1	0.98711	1	1	0	1	0.98711	1
RSc1993	1	1	0	1	0.270513	1	1	0	1	0.270513	1
RSc1998	1	1	0	1	0.958303	1	1	0	1	0.958303	1
RSc2003	2	1	0	1	1	1	1	0	1	1	1
RSc2047	3	1	0	1	1	1	1	0	1	1	1
RSc2057	1	1	0	1	0.847494	1	1	0	1	0.847494	1
RSc2072	3	1	0	1	1	1	1	0	1	1	1
RSc2077	1	1	0	1	1	1	0.5	0	1	1	1
RSc2098	1	1	0	1	1	1	1	0	1	1	1
RSc2123	2	0.5	0	1	1	1	1	0	1	1	1
RSc2129	10	1	0	1	1	1	1	0	1	1	1
RSc2130	10	0.95	0.158114	1	1	1	0.9	0.316228	-	1	1
RSc2228	4	1	0	1	1	1	1	0	1	1	1
RSc2257	1	1	0	1	1	1	1	0	1	1	1
RSc2258	1	1	0	1	1	1	1	0	1	1	1
RSc2260	1	1	0	1	1	1	1	0	1	1	1
RSc2270	3	1	0	1	1	1	1	0	1	1	1
RSc2276	1	1	0	1	1	1	1	0	1	1	1
RSc2342	1	1	0	1	1	1	1	0	1	1	1
RSc2349	1	1	0	1	1	1	1	0	1	1	1
RSc2358	3	1	0	1	1	1	0.5	0.5	-	1	1
RSc2400	1	1	0	1	1	1	1	0	1	1	1
RSc2437	1	1	0	1	1	1	1	0	1	1	1
RSc2439	2	1	0	1	1	1	1	0	1	1	1
RSc2490	1	1	0	1	0.989843	1	1	0	1	0.989843	1
RSc2533	1	1	0	1	0.728792	1	1	0	1	0.728792	1
RSc2647	1	1	0	1	1	1	1	0	1	1	1
RSc2660	2	1	0	1	1	1	1	0	1	1	1
RSc2674	1	1	0	1	1	1	1	0	1	1	1
RSc2675	1	1	0	1	1	1	1	0	1	1	1
RSc2677	2	1	0	1	1	1	1	0	1	1	1
RSc2680	4	1	0	1	1	1	1	0	1	1	1
RSc2681	4	1	0	1	1	1	1	0	1	1	1
RSc2682	4	1	0	1	1	1	1	0	1	1	1
RSc2713	1	1	0	1	1	1	1	0	1	1	1
RSc2733	2	1	0	1	1	1	1	0	1	1	1
RSc2735	4	1	0	1	1	1	1	0	1	1	1
RSc2767	3	1	0	1	1	1	1	0	1	1	1
RSc2785	1	1	0	1	1	1	1	0	1	1	1
RSc2805	2	1	0	1	1	1	1	0	1	1	1
RSc2825	3	1	0	1	1	1	1	0	1	1	1
RSc2857	1	1	0	1	1	1	1	0	1	1	1
RSc2871	2	1	0	1	1	1	0.75	0.353553	-	1	1
RSc2904	1	1	0	1	1	1	0.1	0	0	1	1
RSc2914	1	1	0	1	1	1	1	0	1	1	1
RSc2917	2	1	0	1	1	1	1	0	1	1	1
RSc2927	13	1	0	1	1	1	0.930769	0.249615	1	1	1
RSc2928	24	1	0	1	1	1	1	0	1	1	1
RSc2942	3	1	0	1	1	1	1	0	1	1	1
RSc2965	3	1	0	1	1	1	0.366667	0.550757	-	1	1
RSc2971	2	1	0	1	1	1	1	0	1	1	1
RSc2972	1	1	0	1	1	1	1	0	1	1	1
RSc2973	4	1	0	1	1	1	1	0	1	1	1
RSc2974	5	1	0	1	1	1	1	0	1	1	1
RSc3048	2	1	0	1	1	1	1	0	1	1	1
RSc3049	7	1	0	1	1	1	1	0	1	1	1
RSc3051	1	1	0	1	1	1	1	0	1	1	1
RSc3103	1	1	0	1	1	1	1	0	1	1	1
RSc3106	4	1	0	1	1	1	1	0	1	1	1
RSc3114	1	1	0	1	1	1	1	0	1	1	1
RSc3131	1	1	0	1	1	1	1	0	1	1	1
RSc3188	2	1	0	1	1	1	1	0	1	1	1
RSc3212	1	0.5	0	1	1	1	0.5	0	1	1	1
RSc3222	1	1	0	1	1	1	1	0	1	1	1
RSc3261	1	1	0	1	1	1	1	0	1	1	1
RSc3295	1	1	0	1	0.999087	1	1	0	1	0.999087	1
RSc3296	1	1	0	1	1	1	1	0	1	1	1
RSc3318	1	1	0	1	0.0662456	1	1	0	1	0.0662456	1
RSc3348	1	1	0	1	1	1	1	0	1	1	1
RSc3430	4	1	0	1	1	1	1	0	1	1	1
RSp0046	1	1	0	1	1	1	1	0	1	1	1
RSp0064	1	1	0	1	1	1	1	0	1	1	1
RSp0103	1	1	0	1	1	1	1	0	1	1	1
RSp0200	1	1	0	1	1	1	1	0	1	1	1
RSp0216	1	1	0	1	1	1	1	0	1	1	1
RSp0332	5	1	0	1	1	1	1	0	1	1	1
RSp0583	5	1	0	1	1	1	1	0	1	1	1
RSp0630	2	1	0	1	1	1	1	0	1	1	1
RSp0665	1	1	0	1	1	1	1	0	1	1	1
RSp0678	3	1	0	1	1	1	1	0	1	1	1
RSp0741	1	1	0	1	1	1	1	0	1	1	1
RSp0744	2	1	0	1	1	1	1	0	1	1	1
RSp0747	2	1	0	1	1	1	1	0	1	1	1
RSp0748	1	1	0	1	1	1	1	0	1	1	1
RSp0763	2	1	0	1	1	1	1	0	1	1	1
RSp0860	4	1	0	1	1	1	1	0	1	1	1
RSp0984	1	1	0	1	1	1	1	0	1	1	1
RSp0985	1	1	0	1	1	1	1	0	1	1	1
RSp1055	1	1	0	1	1	1	1	0	1	1	1
RSp1116	1	1	0	1	1	1	1	0	1	1	1
RSp1189	1	1	0	1	1	1	1	0	1	1	1
RSp1374	4	1	0	1	1	1	1	0	1	1	1
RSp1439	3	1	0	1	1	1	1	0	1	1	1
RSp1581	50	1	0	1	1	1	0.99	0.0707107	1	1	1
RSp1633	3	1	0	1	1	1	0.7	0.519615	-	1	1
RSp1634	1	1	0	1	1	1	0.1	0	0	1	1
RSp1635	1	1	0	1	1	1	0.1	0	0	1	1
RSc0481	3	0.333333	0.57735	-	1	1	1	0	1	1	1
