# Supplementary material for: Control of primary metabolism by a virulence regulatory network promotes robustness in a plant pathogen
Source: Nat Commun. 2018 Jan 29;9:418. doi: 10.1038/s41467-017-02660-4 (PMC5788922; doi:10.1038/s41467-017-02660-4)
Supplement: Supplementary file 11 — Supplementary Data 7 [file 41467_2017_2660_MOESM11_ESM.xlsx]

## Sheet: Table of content
Supplementary Data 7
Environmental condition tested for BECO analysis
Peyraud et al.

## Sheet: Environmental_composition
conditionName	conditionCode	E_casamino_b	E_Cmedium_b	E_in_planta_b	E_Mmedium_b	E_pH_b	E_solid_surface_b	E_temperature_b	M_11cu2s_CopA_b	M_12dgr120_b	M_12dgr140_b	M_12dgr141_b	M_12dgr160_b	M_12dgr161_b	M_12dgr180_b	M_12dgr181_b	M_14aglucan_b	M_14bglucan_b	M_16aglucan_b	M_1mhis_b	M_23camp_b	M_23ccmp_b	M_23cgmp_b	M_23cump_b	M_2dhglcn_b	M_2feooh_b	M_2hyoxplac_b	M_2kmb_b	M_2obut_b	M_34dhphe_b	M_3hcinnm_b	M_3hoxid_b	M_3hpp_b	M_3hpppn_b	M_3ohpame_b	M_3oochslac_b	M_3oocta_b	M_4abut_b	M_4hba_b	M_4hbz_b	M_4hphac_b	M_5drib_b	M_5mtr_b	M_5oxpro_b	M_ac_b	M_acfv_b	M_acglu_b	M_acon_C_b	M_acpc_b
Minimal_Medium_AND_L_Glutamate_as_carbon_source	MMGLU	0	0	0	0	6.5	0	301.15	0	0	0	0	0	0	0	0	0	0	0	0	0	0	0	0	0	0	0	0	0	0	0	0	0	0	0	0	0	0	0	0	0	0	0	0	0	0	0	0	0
Complete_Medium_Phi_AND_vsrB_repressed	PHIVSRB	1	1	0	0	6.5	0	301.15	0	0	0	0	0	0	0	0	0	0	0	0	0	0	0	0	0	0	0	0	0	0	0	0	0	0	0	0	0	0	0	0	0	0	0	0	0	0	0	0	0
Minimal_Medium_AND_CasaminoAcid_AND_solid_surface	MMCASASOLID	1	0	0	0	6.5	1	301.15	0	0	0	0	0	0	0	0	0	0	0	0	0	0	0	0	0	0	0	0	0	0	0	0	0	0	0	0	0	0	0	0	0	0	0	0	0	0	0	0	0
Complete_Medium_Phi	PHI	1	1	0	0	6.5	0	301.15	0	0	0	0	0	0	0	0	0	0	0	0	0	0	0	0	0	0	0	0	0	0	0	0	0	0	0	0	0	0	0	0	0	0	0	0	0	0	0	0	0
MinMedium_L_Glutamate_3ohPAME	MMGLUPAME	0	0	0	0	6.5	0	301.15	0	0	0	0	0	0	0	0	0	0	0	0	0	0	0	0	0	0	0	0	0	0	0	0	0	0	0.0001	0	0	0	0	0	0	0	0	0	0	0	0	0	0
Complete_Medium_Phi_AND_vsrB_repressed	PHIPAMEVSRB	1	1	0	0	6.5	0	301.15	0	0	0	0	0	0	0	0	0	0	0	0	0	0	0	0	0	0	0	0	0	0	0	0	0	0	0.0001	0	0	0	0	0	0	0	0	0	0	0	0	0	0
Minimal_Medium_AND_Casamino_Acid_AND_solid_surface_AND_3ohPAME	MMCASASOLIDPAME	1	0	0	0	6.5	1	301.15	0	0	0	0	0	0	0	0	0	0	0	0	0	0	0	0	0	0	0	0	0	0	0	0	0	0	0.0001	0	0	0	0	0	0	0	0	0	0	0	0	0	0
Complete_Medium_Phi_AND_3ohPAME	PHIPAME	1	1	0	0	6.5	0	301.15	0	0	0	0	0	0	0	0	0	0	0	0	0	0	0	0	0	0	0	0	0	0	0	0	0	0	0.0001	0	0	0	0	0	0	0	0	0	0	0	0	0	0
Tomato_Apoplast	APO	1	0	1	0	6	1	301.15	0	0	0	0	0	0	0	0	0	0	0	0.004	0	0	0	0	0	0	0	0	0	0	0	0	0	0	0	0	0	0.599	0	0	0	0	0	0	0	0	0	0	0
Tomato_Apoplast_AND_3ohPAME	APOPAME	0	0	1	0	6	1	301.15	0	0	0	0	0	0	0	0	0	0	0	0.0112	0	0	0	0	0	0	0	0	0	0	0	0	0	0	0.0001	0	0	0	0	0	0	0	0	0	0	0	0	0	0
Tomato_Xylem	XYL	1	0	1	0	6	0	301.15	0	0	0	0	0	0	0	0	0	0	0	0.016	0	0	0	0	0	0	0	0	0	0	0	0	0	0	0	0	0	0.062	0	0	0	0	0	0	0	0	0	0.02	0
Tomato_Xylem_AND_3ohPAME	XYLPAME	0	0	1	0	6	0	301.15	0	0	0	0	0	0	0	0	0	0	0	0.0201	0	0	0	0	0	0	0	0	0	0	0	0	0	0	0.0001	0	0	0	0	0	0	0	0	0	0	0	0	0.02	0
Tomato_Xylem_AND_vsrB_repressed	XYLVSRB	1	0	1	0	6	0	301.15	0	0	0	0	0	0	0	0	0	0	0	0.016	0	0	0	0	0	0	0	0	0	0	0	0	0	0	0	0	0	0.062	0	0	0	0	0	0	0	0	0	0.02	0
Tomato_Xylem_AND_3ohPAME_AND_vsrB_repressed	XYLPAMEVSRB	0	0	1	0	6	0	301.15	0	0	0	0	0	0	0	0	0	0	0	0.0201	0	0	0	0	0	0	0	0	0	0	0	0	0	0	0.0001	0	0	0	0	0	0	0	0	0	0	0	0	0.02	0
[truncated: 434 more columns]
