# Supplementary material for: Control of primary metabolism by a virulence regulatory network promotes robustness in a plant pathogen
Source: Nat Commun. 2018 Jan 29;9:418. doi: 10.1038/s41467-017-02660-4 (PMC5788922; doi:10.1038/s41467-017-02660-4)
Supplement: Supplementary file 12 — Supplementary Data 8 [file 41467_2017_2660_MOESM12_ESM.xlsx]

## Sheet: Table of Contents
Supplementary Data 8
Results of BECO analysis
Peyraud et al.
CONTENT
RESULTS_Gene_nb	Results of the BECO analysis in 14 environments and for 16 phenotypes: gene number in each categories
RESULTS_Gene_proportion	Results of the BECO analysis in 14 environments and for 16 phenotypes: proportion of genes in each categories

## Sheet: RESULTS_Gene_nb
GENES REGULATED BY THE VRN	Biological fonction (fluxes optimised)
Categories	maxR_BIOMASS	maxR_T3SS_E_RipG7_S	maxR_swimming	maxR_EX_ptrc_e_	maxR_EX_etle_e_	maxR_EX_protein_Rsl2_e_	maxR_EX_PHB_storage_c	maxR_EX_Tek_e_	maxR_R_NGAME	maxR_EX_EPS_e_	maxR_twitching	maxR_EX_GKC_storage_c	maxR_EX_ralf_e_	maxR_EX_3hoxid_e_	maxR_EX_protein_Pme_e_	maxR_BIOFILM_PGA
ESS	5	15	27	0	0	1	0	1	0	6	5	0	1	6	2	1
RED	6	0	0	0	0	0	0	0	0	0	0	0	0	0	0	0
OPT	0	0	4	1	5	1	5	0	4	0	4	0	0	2	1	0
ELE	3	3	2	3	3	3	3	3	3	3	3	3	0	3	3	3
ESS-C	2	1	0	0	1	1	0	1	0	0	0	0	0	0	1	0
RED-C	6	6	0	0	1	5	0	4	0	0	0	0	0	2	6	0
OPT-C	44	35	30	27	23	35	23	37	23	29	23	28	34	23	33	29
ELE-C	12	18	11	6	1	8	4	7	4	5	3	6	12	4	12	9
SOMME	78	78	74	37	34	54	35	53	34	43	38	37	47	40	58	42
GENES NOT REGULATED BY THE VRN	maxR_BIOMASS	maxR_T3SS_E_RipG7_S	maxR_swimming	maxR_EX_ptrc_e_	maxR_EX_etle_e_	maxR_EX_protein_Rsl2_e_	maxR_EX_PHB_storage_c	maxR_EX_Tek_e_	maxR_R_NGAME	maxR_EX_EPS_e_	maxR_twitching	maxR_EX_GKC_storage_c	maxR_EX_ralf_e_	maxR_EX_3hoxid_e_	maxR_EX_protein_Pme_e_	maxR_BIOFILM_PGA
ESS	227	47	0	2	0	40	2	45	0	10	13	2	0	0	57	6
RED	91	25	0	0	0	23	0	25	0	4	0	0	0	0	25	0
OPT	20	58	79	51	81	63	67	58	70	50	70	45	22	71	61	55
ELE	3	9	12	10	10	9	11	9	12	10	12	9	0	10	9	9
ESS-C	57	58	0	3	8	39	0	53	0	7	0	7	13	17	58	5
RED-C	50	49	0	0	6	42	0	46	0	4	0	2	8	15	49	4
OPT-C	268	208	147	157	131	192	132	205	123	147	123	145	197	144	209	141
ELE-C	123	67	42	33	11	43	22	49	13	25	11	45	81	13	78	27
SOMME	839	521	280	256	247	451	234	490	218	257	229	255	321	270	546	247
Phenotypes category:	HouseKeeping	Virulence	Virulence	HouseKeeping	Virulence	Virulence	HouseKeeping	Virulence	HouseKeeping	Virulence	Virulence	HouseKeeping	Virulence	Virulence	Virulence	Virulence

## Sheet: RESULTS_Gene_proportion
GENES REGULATED BY THE VRN	Biological fonction (fluxes optimised)
Categories	maxR_BIOMASS	maxR_T3SS_E_RipG7_S	maxR_swimming	maxR_EX_ptrc_e_	maxR_EX_etle_e_	maxR_EX_protein_Rsl2_e_	maxR_EX_PHB_storage_c	maxR_EX_Tek_e_	maxR_R_NGAME	maxR_EX_EPS_e_	maxR_twitching	maxR_EX_GKC_storage_c	maxR_EX_ralf_e_	maxR_EX_3hoxid_e_	maxR_EX_protein_Pme_e_	maxR_BIOFILM_PGA
ESS	0.0641026	0.192308	0.364865	0	0	0.0185185	0	0.0188679	0	0.139535	0.131579	0	0.0212766	0.15	0.0344828	0.0238095
RED	0.0769231	0	0	0	0	0	0	0	0	0	0	0	0	0	0	0
OPT	0	0	0.0540541	0.027027	0.147059	0.0185185	0.142857	0	0.117647	0	0.105263	0	0	0.05	0.0172414	0
ELE	0.0384615	0.0384615	0.027027	0.0810811	0.0882353	0.0555556	0.0857143	0.0566038	0.0882353	0.0697674	0.0789474	0.0810811	0	0.075	0.0517241	0.0714286
ESS-C	0.025641	0.0128205	0	0	0.0294118	0.0185185	0	0.0188679	0	0	0	0	0	0	0.0172414	0
RED-C	0.0769231	0.0769231	0	0	0.0294118	0.0925926	0	0.0754717	0	0	0	0	0	0.05	0.103448	0
OPT-C	0.564103	0.448718	0.405405	0.72973	0.676471	0.648148	0.657143	0.698113	0.676471	0.674419	0.605263	0.756757	0.723404	0.575	0.568966	0.690476
ELE-C	0.153846	0.230769	0.148649	0.162162	0.0294118	0.148148	0.114286	0.132075	0.117647	0.116279	0.0789474	0.162162	0.255319	0.1	0.206897	0.214286
GENES NOT REGULATED BY THE VRN	maxR_BIOMASS	maxR_T3SS_E_RipG7_S	maxR_swimming	maxR_EX_ptrc_e_	maxR_EX_etle_e_	maxR_EX_protein_Rsl2_e_	maxR_EX_PHB_storage_c	maxR_EX_Tek_e_	maxR_R_NGAME	maxR_EX_EPS_e_	maxR_twitching	maxR_EX_GKC_storage_c	maxR_EX_ralf_e_	maxR_EX_3hoxid_e_	maxR_EX_protein_Pme_e_	maxR_BIOFILM_PGA
ESS	0.27056	0.0902111	0	0.0078125	0	0.0886918	0.00854701	0.0918367	0	0.0389105	0.0567686	0.00784314	0	0	0.104396	0.0242915
RED	0.108462	0.0479846	0	0	0	0.0509978	0	0.0510204	0	0.0155642	0	0	0	0	0.0457875	0
OPT	0.0238379	0.111324	0.282143	0.199219	0.327935	0.13969	0.286325	0.118367	0.321101	0.194553	0.305677	0.176471	0.0685358	0.262963	0.111722	0.222672
ELE	0.00357569	0.0172745	0.0428571	0.0390625	0.0404858	0.0199557	0.0470085	0.0183673	0.0550459	0.0389105	0.0524017	0.0352941	0	0.037037	0.0164835	0.0364372
ESS-C	0.067938	0.111324	0	0.0117188	0.0323887	0.0864745	0	0.108163	0	0.0272374	0	0.027451	0.0404984	0.062963	0.106227	0.0202429
RED-C	0.0595948	0.0940499	0	0	0.0242915	0.0931264	0	0.0938776	0	0.0155642	0	0.00784314	0.0249221	0.0555556	0.0897436	0.0161943
OPT-C	0.319428	0.399232	0.525	0.613281	0.530364	0.425721	0.564103	0.418367	0.56422	0.571984	0.537118	0.568627	0.613707	0.533333	0.382784	0.57085
ELE-C	0.146603	0.128599	0.15	0.128906	0.0445344	0.0953437	0.0940171	0.1	0.059633	0.0972763	0.0480349	0.176471	0.252336	0.0481481	0.142857	0.109312
