# Supplementary material for: Control of primary metabolism by a virulence regulatory network promotes robustness in a plant pathogen
Source: Nat Commun. 2018 Jan 29;9:418. doi: 10.1038/s41467-017-02660-4 (PMC5788922; doi:10.1038/s41467-017-02660-4)
Supplement: Supplementary file 13 — Supplementary Data 9 [file 41467_2017_2660_MOESM13_ESM.xlsx]

## Sheet: CONTENT
Supplementary Data 9
GC content of genes involved in the hybrid model
Peyraud et al.
CONTENT
Gene GC	GC content of the genes involved in the model.

## Sheet: GENE GC
GENE Tag Locus	VRN regulation (+: regulated; -: not regulated)	GC content
RSp0424	+	0.690016
RSp0679	+	0.609946
RSp0943	+	0.672457
RSc0158	+	0.743011
RSc0215	+	0.684783
RSc0381	+	0.676168
RSc0775	+	0.676901
RSc0921	+	0.688073
RSc0922	+	0.655431
RSc1171	+	0.646683
RSc2050	+	0.618269
RSc2103	+	0.634328
RSc2109	+	0.605678
RSc2429	+	0.70903
RSc2644	+	0.731051
RSc2645	+	0.749489
RSc2646	+	0.720617
RSc2647	+	0.697121
RSc2733	+	0.663244
RSc2929	+	0.630542
RSc3296	+	0.693537
RSc3410	+	0.657552
RSp0075	+	0.665145
RSp0332	+	0.614969
RSp0418	+	0.671554
RSp0536	+	0.668175
RSp0676	+	0.711712
RSp0693	+	0.651934
RSp0694	+	0.674775
RSp0695	+	0.725569
RSp0696	+	0.707937
RSp0697	+	0.662879
RSp0698	+	0.699556
RSp0995	+	0.670387
RSp1124	+	0.685393
RSp1223	+	0.693816
RSp1280	+	0.715368
RSp1282	+	0.721504
RSp1283	+	0.686747
RSp1284	+	0.696906
RSp1285	+	0.682403
RSp1364	+	0.654195
RSp0417	+	0.697148
RSc0011	+	0.706767
RSc0041	+	0.646558
RSc0086	+	0.681159
RSc0245	+	0.692464
RSc0257	+	0.671048
RSc0321	+	0.668737
RSc0355	+	0.655039
RSc0390	+	0.625247
RSc0416	+	0.683938
RSc0507	+	0.731918
RSc0558	+	0.608501
RSc0581	+	0.628205
RSc0608	+	0.63925
RSc0695	+	0.695533
RSc0720	+	0.68896
RSc0758	+	0.650847
RSc0759	+	0.696172
RSc0760	+	0.719048
RSc0766	+	0.661753
RSc0770	+	0.721545
RSc0824	+	0.606061
RSc0826	+	0.554652
RSc0868	+	0.597137
RSc0895	+	0.628866
RSc0918	+	0.69437
RSc0995	+	0.691441
RSc1025	+	0.628319
RSc1054	+	0.648013
RSc1126	+	0.652853
RSc1197	+	0.714286
RSc1274	+	0.714397
RSc1275	+	0.672316
RSc1276	+	0.628258
RSc1277	+	0.654762
RSc1278	+	0.617486
RSc1279	+	0.647299
RSc1280	+	0.66318
RSc1317	+	0.647312
RSc1341	+	0.740351
RSc1349	+	0.681244
RSc1356	+	0.666667
RSc1357	+	0.665121
RSc1386	+	0.691471
RSc1475	+	0.716239
RSc1756	+	0.643433
RSc1800	+	0.714903
RSc1801	+	0.688699
RSc1810	+	0.735685
RSc1811	+	0.729779
RSc1815	+	0.656595
RSc1839	+	0.707698
RSc1853	+	0.69171
RSc1889	+	0.741079
RSc2024	+	0.612479
RSc2095	+	0.700193
RSc2101	+	0.685125
RSc2107	+	0.626812
RSc2132	+	0.575758
RSc2147	+	0.658885
RSc2200	+	0.670039
RSc2228	+	0.680272
RSc2274	+	0.723708
RSc2290	+	0.694444
RSc2359	+	0.653604
RSc2368	+	0.701275
RSc2526	+	0.635579
RSc2530	+	0.713333
RSc2539	+	0.705381
RSc2678	+	0.683587
RSc2680	+	0.650794
RSc2687	+	0.648703
RSc2731	+	0.619835
RSc2758	+	0.670683
RSc2775	+	0.629046
RSc2858	+	0.68658
RSc2942	+	0.620155
RSc2971	+	0.646154
RSc2972	+	0.626374
RSc3045	+	0.697085
RSc3046	+	0.705094
RSc3047	+	0.685792
RSc3048	+	0.649832
RSc3049	+	0.632972
RSc3051	+	0.65634
RSc3114	+	0.690653
RSc3174	+	0.571581
RSc3212	+	0.565217
RSc3220	+	0.669935
RSc3222	+	0.653285
RSc3262	+	0.720679
RSc3272	+	0.716129
RSc3286	+	0.728455
RSc3288	+	0.611594
RSc3290	+	0.590214
RSc3298	+	0.679012
RSc3369	+	0.678404
RSc3381	+	0.655556
RSc3382	+	0.670615
RSc3383	+	0.698434
RSc3384	+	0.695935
RSc3401	+	0.689606
RSp0028	+	0.6766
RSp0099	+	0.704787
RSp0100	+	0.69839
RSp0138	+	0.659829
RSp0160	+	0.678387
RSp0162	+	0.672769
RSp0175	+	0.704396
RSp0193	+	0.694323
RSp0200	+	0.665091
RSp0213	+	0.546584
RSp0215	+	0.684768
RSp0216	+	0.525779
RSp0225	+	0.664269
RSp0275	+	0.692371
RSp0283	+	0.716885
RSp0286	+	0.72093
RSp0294	+	0.562147
RSp0296	+	0.676072
RSp0304	+	0.638199
RSp0312	+	0.672063
RSp0323	+	0.623512
RSp0342	+	0.664659
RSp0343	+	0.644608
RSp0345	+	0.662521
RSp0346	+	0.689702
RSp0347	+	0.651341
RSp0348	+	0.682993
RSp0349	+	0.687387
RSp0351	+	0.670814
RSp0352	+	0.649842
RSp0373	+	0.688213
RSp0374	+	0.644444
RSp0375	+	0.661333
RSp0376	+	0.717557
RSp0377	+	0.660297
RSp0378	+	0.634921
RSp0379	+	0.640404
RSp0382	+	0.607056
RSp0383	+	0.648688
RSp0389	+	0.606607
RSp0390	+	0.69281
RSp0391	+	0.653575
RSp0392	+	0.736278
RSp0393	+	0.709544
RSp0414	+	0.705489
RSp0419	+	0.74709
RSp0422	+	0.712429
RSp0491	+	0.753394
RSp0492	+	0.738272
RSp0493	+	0.704538
RSp0572	+	0.578387
RSp0626	+	0.705072
RSp0630	+	0.619193
RSp0656	+	0.70407
RSp0672	+	0.694659
RSp0678	+	0.61838
RSp0682	+	0.659331
RSp0731	+	0.690562
RSp0732	+	0.680305
RSp0741	+	0.647766
RSp0747	+	0.671529
RSp0749	+	0.701251
RSp0779	+	0.617486
RSp0822	+	0.68471
RSp0824	+	0.676083
RSp0825	+	0.67861
RSp0834	+	0.69419
RSp0838	+	0.723197
RSp0842	+	0.72265
RSp0845	+	0.677307
RSp0846	+	0.718013
RSp0847	+	0.724768
RSp0854	+	0.640351
RSp0855	+	0.618474
RSp0856	+	0.621951
RSp0857	+	0.719136
RSp0858	+	0.705589
RSp0859	+	0.643678
RSp0860	+	0.643731
RSp0861	+	0.731455
RSp0863	+	0.688374
RSp0864	+	0.673184
RSp0865	+	0.66457
RSp0867	+	0.693827
RSp0870	+	0.706818
RSp0872	+	0.63722
RSp0875	+	0.635871
RSp0876	+	0.651429
RSp0877	+	0.674396
RSp0879	+	0.69877
RSp0880	+	0.662264
RSp0881	+	0.700087
RSp0882	+	0.711111
RSp0885	+	0.693734
RSp0888	+	0.679354
RSp0898	+	0.635693
RSp0900	+	0.659882
RSp0914	+	0.654582
RSp0930	+	0.668266
RSp0974	+	0.672285
RSp0975	+	0.653747
RSp0976	+	0.71072
RSp0977	+	0.666667
RSp1002	+	0.652047
RSp1014	+	0.627685
RSp1015	+	0.685736
RSp1017	+	0.666667
RSp1018	+	0.658688
RSp1019	+	0.655251
RSp1020	+	0.664049
RSp1022	+	0.646683
RSp1024	+	0.6953
RSp1031	+	0.690285
RSp1130	+	0.661053
RSp1212	+	0.608527
RSp1219	+	0.719548
RSp1220	+	0.712195
RSp1221	+	0.684211
RSp1222	+	0.685424
RSp1236	+	0.69582
RSp1239	+	0.669265
RSp1277	+	0.689146
RSp1281	+	0.707019
RSp1368	+	0.642968
RSp1373	+	0.685499
RSp1374	+	0.697957
RSp1383	+	0.728358
RSp1384	+	0.718999
RSp1388	+	0.686844
RSp1393	+	0.661884
RSp1394	+	0.707904
RSp1410	+	0.653968
RSp1411	+	0.638792
RSp1419	+	0.594172
RSp1425	+	0.680867
RSp1460	+	0.673945
RSp1466	+	0.623188
RSp1467	+	0.593939
RSp1475	+	0.667409
RSp1530	+	0.674095
RSp1536	+	0.688312
RSp1555	+	0.645575
RSp1582	+	0.610312
RSp1601	+	0.644159
RSp0680	+	0.635688
RSp0681	+	0.672464
RSc0611	+	0.730212
RSc0812	+	0.703704
RSc0813	+	0.695614
RSc1529	+	0.638566
RSc1530	+	0.654244
RSc1531	+	0.666667
RSc1532	+	0.617424
RSc1733	+	0.660903
RSc2548	+	0.692235
RSc3052	+	0.710087
RSp0781	+	0.647211
RSp0973	+	0.674603
RSp1366	+	0.719453
RSp1529	+	0.647399
RSp1581	+	0.652288
RSc0067	-	0.7
RSc0353	-	0.66791
RSc0449	-	0.669291
RSc0499	-	0.710526
RSc0567	-	0.656989
RSc0710	-	0.681013
RSc0743	-	0.663274
RSc0779	-	0.683274
RSc0905	-	0.681778
RSc1096	-	0.693069
RSc1139	-	0.709649
RSc1145	-	0.657627
RSc1188	-	0.617737
RSc1258	-	0.615819
RSc1353	-	0.721649
RSc1562	-	0.707116
RSc1988	-	0.654762
RSc2072	-	0.658236
RSc2076	-	0.638211
RSc2077	-	0.634812
RSc2111	-	0.654565
RSc2342	-	0.669801
RSc2638	-	0.706856
RSc2660	-	0.663889
RSc2777	-	0.681868
RSc2785	-	0.666667
RSc2951	-	0.68
RSc2979	-	0.692478
RSc3166	-	0.659758
RSp0166	-	0.690939
RSp0322	-	0.683998
RSp0329	-	0.64663
RSp0794	-	0.708754
RSp0886	-	0.650407
RSp1232	-	0.702058
RSp1327	-	0.584038
RSp1358	-	0.584038
RSp1397	-	0.701075
RSp1398	-	0.735232
RSp1516	-	0.695473
RSc0017	-	0.673087
RSc0028	-	0.717537
RSc0029	-	0.692428
RSc0033	-	0.640943
RSc0137	-	0.697383
RSc0142	-	0.686391
RSc0159	-	0.715566
RSc0237	-	0.684545
RSc0265	-	0.712482
RSc0269	-	0.688433
RSc0276	-	0.709814
RSc0277	-	0.63583
RSc0294	-	0.661148
RSc0295	-	0.6878
RSc0330	-	0.628594
RSc0343	-	0.661327
RSc0346	-	0.654902
RSc0347	-	0.633333
RSc0348	-	0.686542
RSc0362	-	0.653026
RSc0363	-	0.642991
RSc0365	-	0.622332
RSc0367	-	0.658537
RSc0369	-	0.693904
RSc0371	-	0.695055
RSc0379	-	0.697646
RSc0380	-	0.679398
RSc0383	-	0.703704
RSc0384	-	0.686636
RSc0441	-	0.686275
RSc0480	-	0.655146
RSc0513	-	0.731139
RSc0554	-	0.630677
RSc0555	-	0.645125
RSc0571	-	0.669048
RSc0573	-	0.652582
RSc0691	-	0.673882
RSc0729	-	0.645032
RSc0730	-	0.667934
RSc0746	-	0.700883
RSc0808	-	0.687861
RSc0904	-	0.682796
RSc0906	-	0.697882
RSc0907	-	0.697178
RSc0920	-	0.674264
RSc1010	-	0.666667
RSc1081	-	0.69859
RSc1085	-	0.721184
RSc1086	-	0.701001
RSc1087	-	0.702961
RSc1089	-	0.616034
RSc1090	-	0.648369
RSc1129	-	0.645639
RSc1211	-	0.600939
RSc1231	-	0.677083
RSc1232	-	0.682678
RSc1241	-	0.645161
RSc1242	-	0.663455
RSc1243	-	0.663743
RSc1269	-	0.648498
RSc1270	-	0.6786
RSc1271	-	0.661795
RSc1298	-	0.710875
RSc1306	-	0.678442
RSc1326	-	0.643317
RSc1327	-	0.675758
RSc1328	-	0.652835
RSc1358	-	0.653153
RSc1363	-	0.671069
RSc1371	-	0.703901
RSc1390	-	0.689061
RSc1393	-	0.663043
RSc1421	-	0.657035
RSc1458	-	0.710215
RSc1505	-	0.718408
RSc1518	-	0.707214
RSc1519	-	0.658751
RSc1521	-	0.660505
RSc1536	-	0.668022
RSc1566	-	0.693006
RSc1570	-	0.662375
RSc1571	-	0.657277
RSc1600	-	0.645113
RSc1601	-	0.682282
RSc1603	-	0.672269
RSc1632	-	0.682741
RSc1637	-	0.708017
RSc1639	-	0.697119
RSc1719	-	0.687037
RSc1750	-	0.651515
RSc1751	-	0.670886
RSc1752	-	0.697657
RSc1753	-	0.684145
RSc1754	-	0.679167
RSc1757	-	0.675163
RSc1758	-	0.692658
RSc1761	-	0.685327
RSc1797	-	0.712454
RSc1798	-	0.715596
RSc1807	-	0.695087
RSc1808	-	0.696284
RSc1809	-	0.710195
RSc1858	-	0.653575
RSc1859	-	0.637329
RSc1860	-	0.665072
RSc1861	-	0.703704
RSc1862	-	0.67301
RSc1952	-	0.682804
RSc1956	-	0.717026
RSc1987	-	0.644022
RSc1989	-	0.62212
RSc1990	-	0.679433
RSc1991	-	0.62596
RSc2003	-	0.648559
RSc2032	-	0.678883
RSc2033	-	0.702614
RSc2035	-	0.663366
RSc2049	-	0.65241
RSc2051	-	0.636099
RSc2052	-	0.591503
RSc2053	-	0.64613
RSc2054	-	0.642276
RSc2055	-	0.620657
RSc2056	-	0.67602
RSc2057	-	0.641204
RSc2058	-	0.619048
RSc2059	-	0.634769
RSc2060	-	0.645108
RSc2061	-	0.645963
RSc2062	-	0.577778
RSc2064	-	0.682731
RSc2075	-	0.648968
RSc2104	-	0.649264
RSc2105	-	0.636086
RSc2106	-	0.626016
RSc2110	-	0.657389
RSc2126	-	0.657817
RSc2146	-	0.704284
RSc2233	-	0.681592
RSc2257	-	0.661988
RSc2258	-	0.66523
RSc2259	-	0.688312
RSc2260	-	0.676
RSc2350	-	0.7119
RSc2358	-	0.707235
RSc2363	-	0.683616
RSc2370	-	0.692641
RSc2372	-	0.683908
RSc2373	-	0.669
RSc2412	-	0.671446
RSc2421	-	0.668196
RSc2422	-	0.669821
RSc2423	-	0.681592
RSc2425	-	0.647413
RSc2435	-	0.6575
RSc2437	-	0.646259
RSc2438	-	0.673127
RSc2439	-	0.64292
RSc2440	-	0.634615
RSc2441	-	0.610287
RSc2490	-	0.616307
RSc2533	-	0.651719
RSc2536	-	0.682508
RSc2553	-	0.64574
RSc2554	-	0.632147
RSc2684	-	0.716364
RSc2730	-	0.718421
RSc2732	-	0.648148
RSc2741	-	0.678376
RSc2745	-	0.674242
RSc2749	-	0.640641
RSc2750	-	0.685404
RSc2819	-	0.702222
RSc2833	-	0.689431
RSc2861	-	0.740039
RSc2862	-	0.723449
RSc2863	-	0.726481
RSc2879	-	0.684499
RSc2914	-	0.603825
RSc2915	-	0.641509
RSc2916	-	0.631313
RSc2917	-	0.629293
RSc2927	-	0.629183
RSc2928	-	0.633903
RSc2964	-	0.681694
RSc2965	-	0.662455
RSc2969	-	0.671183
RSc2970	-	0.657941
RSc3103	-	0.63587
RSc3151	-	0.670433
RSc3275	-	0.66443
RSc3281	-	0.690878
RSc3283	-	0.691886
RSc3293	-	0.696809
RSc3294	-	0.651042
RSc3295	-	0.70295
RSc3301	-	0.698592
RSc3352	-	0.731343
RSc3355	-	0.692144
RSc3356	-	0.620915
RSc3408	-	0.711286
RSc3409	-	0.675595
RSp0007	-	0.661458
RSp0013	-	0.658053
RSp0014	-	0.679138
RSp0015	-	0.671111
RSp0016	-	0.669173
RSp0017	-	0.681818
RSp0045	-	0.632035
RSp0055	-	0.62902
RSp0069	-	0.647696
RSp0112	-	0.669767
RSp0113	-	0.68906
RSp0120	-	0.692456
RSp0282	-	0.665441
RSp0330	-	0.679195
RSp0365	-	0.689981
RSp0479	-	0.668
RSp0480	-	0.684411
RSp0481	-	0.669271
RSp0483	-	0.666667
RSp0647	-	0.730605
RSp0648	-	0.729089
RSp0649	-	0.722408
RSp0650	-	0.697674
RSp0651	-	0.70716
RSp0652	-	0.703704
RSp0690	-	0.696541
RSp0691	-	0.685226
RSp0714	-	0.691867
RSp0894	-	0.700326
RSp0946	-	0.658174
RSp0948	-	0.672464
RSp0961	-	0.666667
RSp0985	-	0.671545
RSp1055	-	0.684667
RSp1101	-	0.679337
RSp1116	-	0.645719
RSp1190	-	0.714514
RSp1265	-	0.7164
RSp1316	-	0.646409
RSp1347	-	0.646409
RSp1400	-	0.717703
RSp1424	-	0.678161
RSp1496	-	0.697865
RSp1557	-	0.714015
RSp1558	-	0.723404
RSp1559	-	0.680952
RSp1560	-	0.703825
RSp1564	-	0.695238
RSp1565	-	0.649631
RSp1566	-	0.706076
RSp1567	-	0.62695
RSp1568	-	0.628319
RSp1578	-	0.691745
RSp1611	-	0.715924
RSp1633	-	0.652941
RSp1634	-	0.675728
RSp1635	-	0.688388
RSc0917	-	0.6567
RSc1162	-	0.680297
RSp0276	-	0.682051
RSp1439	-	0.648284
RALSOc_3512	-	0.703872
RSc0009	-	0.69644
RSc0010	-	0.65873
RSc0014	-	0.735823
RSc0044	-	0.691149
RSc0054	-	0.674165
RSc0057	-	0.703629
RSc0058	-	0.673333
RSc0062	-	0.696176
RSc0064	-	0.699889
RSc0070	-	0.635294
RSc0072	-	0.72561
RSc0087	-	0.719403
RSc0088	-	0.686636
RSc0089	-	0.724422
RSc0091	-	0.672684
RSc0093	-	0.642807
RSc0097	-	0.69697
RSc0098	-	0.695157
RSc0100	-	0.724062
RSc0102	-	0.640394
RSc0104	-	0.621575
RSc0109	-	0.718599
RSc0111	-	0.714912
RSc0113	-	0.658755
RSc0122	-	0.647778
RSc0123	-	0.714203
RSc0134	-	0.68262
RSc0135	-	0.666667
RSc0136	-	0.67226
RSc0139	-	0.64986
RSc0154	-	0.706479
RSc0157	-	0.648855
RSc0177	-	0.687865
RSc0178	-	0.690049
RSc0204	-	0.631234
RSc0213	-	0.627615
RSc0244	-	0.673684
RSc0246	-	0.640161
RSc0249	-	0.603333
RSc0256	-	0.708738
RSc0258	-	0.721875
RSc0261	-	0.694624
RSc0262	-	0.707006
RSc0267	-	0.710692
RSc0274	-	0.701149
RSc0279	-	0.665821
RSc0285	-	0.642314
RSc0287	-	0.69939
RSc0298	-	0.716667
RSc0307	-	0.69943
RSc0311	-	0.751126
RSc0319	-	0.686163
RSc0322	-	0.661677
RSc0323	-	0.682609
RSc0327	-	0.669179
RSc0329	-	0.654434
RSc0337	-	0.642522
RSc0344	-	0.643519
RSc0345	-	0.68
RSc0351	-	0.702667
RSc0357	-	0.719764
RSc0360	-	0.699275
RSc0385	-	0.732394
RSc0391	-	0.630522
RSc0396	-	0.657471
RSc0409	-	0.65526
RSc0410	-	0.701389
RSc0411	-	0.64455
RSc0412	-	0.705782
RSc0413	-	0.686627
RSc0428	-	0.740741
RSc0435	-	0.701534
RSc0448	-	0.645084
RSc0458	-	0.642077
RSc0461	-	0.67237
RSc0466	-	0.651265
RSc0468	-	0.691207
RSc0470	-	0.717888
RSc0474	-	0.685588
RSc0475	-	0.690833
RSc0481	-	0.607219
RSc0482	-	0.631001
RSc0483	-	0.616959
RSc0484	-	0.627211
RSc0486	-	0.736721
RSc0487	-	0.690821
RSc0495	-	0.715762
RSc0496	-	0.658185
RSc0502	-	0.686895
RSc0504	-	0.669841
RSc0508	-	0.750809
RSc0517	-	0.725664
RSc0520	-	0.642157
RSc0522	-	0.649402
RSc0523	-	0.705
RSc0524	-	0.69532
RSc0526	-	0.682004
RSc0527	-	0.718193
RSc0536	-	0.739561
RSc0537	-	0.716507
RSc0551	-	0.647781
RSc0557	-	0.599617
RSc0560	-	0.662474
RSc0565	-	0.69883
RSc0572	-	0.688889
RSc0574	-	0.682068
RSc0575	-	0.698039
RSc0576	-	0.702093
RSc0584	-	0.708738
RSc0589	-	0.757238
RSc0604	-	0.697701
RSc0605	-	0.663053
RSc0666	-	0.693548
RSc0677	-	0.691429
RSc0678	-	0.646091
RSc0679	-	0.697183
RSc0680	-	0.689139
RSc0681	-	0.699531
RSc0682	-	0.646009
RSc0683	-	0.699346
RSc0684	-	0.637088
RSc0685	-	0.641304
RSc0686	-	0.676911
RSc0687	-	0.650538
RSc0688	-	0.625604
RSc0689	-	0.605169
RSc0692	-	0.716717
RSc0693	-	0.709188
RSc0701	-	0.64059
RSc0708	-	0.671296
RSc0712	-	0.672727
RSc0713	-	0.683333
RSc0714	-	0.681957
RSc0715	-	0.705301
RSc0716	-	0.682709
RSc0717	-	0.69213
RSc0718	-	0.700869
RSc0719	-	0.687601
RSc0722	-	0.630719
RSc0723	-	0.613169
RSc0724	-	0.62286
RSc0725	-	0.616893
RSc0726	-	0.618034
RSc0727	-	0.614887
RSc0738	-	0.685926
RSc0756	-	0.655963
RSc0764	-	0.661458
RSc0767	-	0.704225
RSc0769	-	0.669388
RSc0771	-	0.675309
RSc0772	-	0.706977
RSc0780	-	0.682484
RSc0791	-	0.673551
RSc0797	-	0.678343
RSc0807	-	0.666667
RSc0818	-	0.640726
RSc0887	-	0.666
RSc0897	-	0.685507
RSc0898	-	0.642401
RSc0903	-	0.640281
RSc0908	-	0.636364
RSc0913	-	0.664483
RSc0914	-	0.676042
RSc0915	-	0.645582
RSc0923	-	0.656
RSc0924	-	0.700855
RSc0926	-	0.689922
RSc0938	-	0.672821
RSc0943	-	0.705975
RSc0946	-	0.694444
RSc0947	-	0.637736
RSc0958	-	0.653084
RSc0972	-	0.701754
RSc0977	-	0.703963
RSc0979	-	0.697595
RSc1004	-	0.646259
RSc1008	-	0.647754
RSc1019	-	0.646141
RSc1020	-	0.639303
RSc1021	-	0.641745
RSc1028	-	0.660796
RSc1032	-	0.729508
RSc1037	-	0.713178
RSc1038	-	0.686179
RSc1039	-	0.664884
RSc1042	-	0.686364
RSc1049	-	0.646009
RSc1050	-	0.674822
RSc1051	-	0.673118
RSc1052	-	0.649333
RSc1053	-	0.545833
RSc1066	-	0.69697
RSc1067	-	0.671463
RSc1068	-	0.68471
RSc1072	-	0.649306
RSc1079	-	0.697504
RSc1080	-	0.681293
RSc1093	-	0.705495
RSc1101	-	0.666667
RSc1102	-	0.639731
RSc1103	-	0.663015
RSc1104	-	0.679305
RSc1106	-	0.632302
RSc1114	-	0.611621
RSc1120	-	0.729953
RSc1127	-	0.65731
RSc1154	-	0.685446
RSc1158	-	0.740741
RSc1160	-	0.662977
RSc1163	-	0.717472
RSc1167	-	0.67382
RSc1169	-	0.650155
RSc1172	-	0.649057
RSc1179	-	0.659348
RSc1204	-	0.68254
RSc1213	-	0.667929
RSc1215	-	0.681327
RSc1216	-	0.6505
RSc1226	-	0.65921
RSc1237	-	0.683824
RSc1238	-	0.664516
RSc1239	-	0.694268
RSc1240	-	0.699949
RSc1246	-	0.667653
RSc1250	-	0.682153
RSc1264	-	0.657555
RSc1265	-	0.646259
RSc1266	-	0.64311
RSc1267	-	0.699454
RSc1268	-	0.727273
RSc1293	-	0.714841
RSc1318	-	0.696868
RSc1319	-	0.625947
RSc1330	-	0.713492
RSc1331	-	0.731061
RSc1332	-	0.679849
RSc1334	-	0.703857
RSc1336	-	0.669634
RSc1337	-	0.722481
RSc1338	-	0.730959
RSc1339	-	0.727663
RSc1340	-	0.689308
RSc1345	-	0.686339
RSc1346	-	0.683996
RSc1347	-	0.710456
RSc1362	-	0.68661
RSc1370	-	0.657555
RSc1373	-	0.679167
RSc1378	-	0.726895
RSc1379	-	0.705945
RSc1380	-	0.642214
RSc1381	-	0.650433
RSc1382	-	0.678889
RSc1383	-	0.734893
RSc1384	-	0.705882
RSc1387	-	0.677778
RSc1389	-	0.703276
RSc1406	-	0.646976
RSc1408	-	0.655084
RSc1409	-	0.691176
RSc1410	-	0.698816
RSc1414	-	0.679739
RSc1415	-	0.620202
RSc1416	-	0.671569
RSc1417	-	0.693947
RSc1431	-	0.656934
RSc1441	-	0.651822
RSc1442	-	0.675883
RSc1450	-	0.643606
RSc1452	-	0.700108
RSc1456	-	0.698678
RSc1478	-	0.741007
RSc1500	-	0.707581
RSc1501	-	0.686037
RSc1515	-	0.693567
RSc1527	-	0.681507
RSc1528	-	0.674107
RSc1537	-	0.669823
RSc1544	-	0.688734
RSc1567	-	0.670219
RSc1572	-	0.685897
RSc1576	-	0.681838
RSc1577	-	0.632075
RSc1581	-	0.641546
RSc1582	-	0.669959
RSc1591	-	0.713065
RSc1594	-	0.705975
RSc1596	-	0.688506
RSc1609	-	0.66844
RSc1611	-	0.662534
RSc1612	-	0.679433
RSc1618	-	0.647959
RSc1619	-	0.699517
RSc1631	-	0.672788
RSc1633	-	0.639676
RSc1641	-	0.70603
RSc1643	-	0.734908
RSc1644	-	0.710059
RSc1717	-	0.686636
RSc1722	-	0.696107
RSc1747	-	0.653747
RSc1749	-	0.673419
RSc1759	-	0.67421
RSc1760	-	0.704581
RSc1763	-	0.675607
RSc1775	-	0.670141
RSc1784	-	0.702265
RSc1786	-	0.723077
RSc1796	-	0.612403
RSc1805	-	0.730241
RSc1806	-	0.737331
RSc1818	-	0.652582
RSc1822	-	0.675889
RSc1823	-	0.682171
RSc1826	-	0.701596
RSc1827	-	0.666667
RSc1851	-	0.641026
RSc1852	-	0.661468
RSc1873	-	0.649366
RSc1882	-	0.685917
RSc1883	-	0.71047
RSc1884	-	0.718719
RSc1885	-	0.710579
RSc1886	-	0.679341
RSc1888	-	0.685185
RSc1944	-	0.668591
RSc1976	-	0.667969
RSc1979	-	0.682063
RSc1980	-	0.66323
RSc2000	-	0.692982
RSc2002	-	0.656442
RSc2013	-	0.735586
RSc2014	-	0.69359
RSc2047	-	0.65534
RSc2065	-	0.704478
RSc2074	-	0.669753
RSc2085	-	0.679654
RSc2096	-	0.702816
RSc2097	-	0.725948
RSc2098	-	0.681118
RSc2099	-	0.704036
RSc2116	-	0.661017
RSc2118	-	0.694385
RSc2119	-	0.725614
RSc2120	-	0.668693
RSc2123	-	0.677864
RSc2125	-	0.700515
RSc2128	-	0.703252
RSc2129	-	0.678112
RSc2130	-	0.669693
RSc2139	-	0.684837
RSc2140	-	0.652252
RSc2142	-	0.650407
RSc2143	-	0.634172
RSc2144	-	0.65083
RSc2145	-	0.701327
RSc2149	-	0.722868
RSc2153	-	0.67029
RSc2160	-	0.717822
RSc2161	-	0.687843
RSc2170	-	0.729755
RSc2171	-	0.720679
RSc2184	-	0.705641
RSc2185	-	0.688725
RSc2188	-	0.680492
RSc2191	-	0.686367
RSc2193	-	0.715517
RSc2201	-	0.674797
RSc2202	-	0.70428
RSc2203	-	0.685125
RSc2204	-	0.712538
RSc2210	-	0.709916
RSc2221	-	0.688121
RSc2222	-	0.717778
RSc2226	-	0.723906
RSc2229	-	0.693816
RSc2236	-	0.676987
RSc2237	-	0.654023
RSc2242	-	0.689376
RSc2249	-	0.70202
RSc2250	-	0.710947
RSc2251	-	0.749633
RSc2252	-	0.718204
RSc2253	-	0.693816
RSc2254	-	0.689855
RSc2262	-	0.733177
RSc2270	-	0.63822
RSc2271	-	0.681132
RSc2272	-	0.714141
RSc2273	-	0.702479
RSc2275	-	0.726932
RSc2276	-	0.68739
RSc2337	-	0.675778
RSc2347	-	0.681292
RSc2349	-	0.625
RSc2351	-	0.69697
RSc2356	-	0.739943
RSc2357	-	0.724378
RSc2365	-	0.650439
RSc2366	-	0.626102
RSc2381	-	0.646347
RSc2387	-	0.672535
RSc2390	-	0.729839
RSc2391	-	0.71134
RSc2392	-	0.75502
RSc2393	-	0.74359
RSc2394	-	0.737792
RSc2396	-	0.710425
RSc2397	-	0.734272
RSc2398	-	0.755952
RSc2399	-	0.733135
RSc2400	-	0.670954
RSc2415	-	0.69165
RSc2416	-	0.661305
RSc2417	-	0.664179
RSc2418	-	0.744624
RSc2419	-	0.651852
RSc2420	-	0.730864
RSc2442	-	0.674872
RSc2448	-	0.702703
RSc2449	-	0.657093
RSc2454	-	0.683564
RSc2457	-	0.695696
RSc2458	-	0.664586
RSc2461	-	0.710614
RSc2463	-	0.697987
RSc2501	-	0.705847
RSc2532	-	0.724907
RSc2534	-	0.714097
RSc2546	-	0.68109
RSc2547	-	0.708961
RSc2550	-	0.709427
RSc2557	-	0.664093
RSc2593	-	0.637955
RSc2623	-	0.681733
RSc2628	-	0.682353
RSc2629	-	0.68062
RSc2630	-	0.695758
RSc2633	-	0.725146
RSc2643	-	0.693548
RSc2650	-	0.682068
RSc2658	-	0.714943
RSc2663	-	0.724014
RSc2674	-	0.636546
RSc2675	-	0.659197
RSc2677	-	0.668645
RSc2681	-	0.637719
RSc2682	-	0.632184
RSc2686	-	0.680365
RSc2711	-	0.723214
RSc2712	-	0.695133
RSc2713	-	0.677083
RSc2720	-	0.667394
RSc2724	-	0.708087
RSc2729	-	0.704348
RSc2735	-	0.650285
RSc2744	-	0.665148
RSc2751	-	0.699739
RSc2752	-	0.728972
RSc2756	-	0.675595
RSc2757	-	0.701172
RSc2759	-	0.685743
RSc2767	-	0.658994
RSc2768	-	0.738739
RSc2769	-	0.702857
RSc2773	-	0.682814
RSc2774	-	0.635514
RSc2780	-	0.717514
RSc2782	-	0.663059
RSc2786	-	0.675214
RSc2787	-	0.660102
RSc2802	-	0.714456
RSc2806	-	0.708126
RSc2812	-	0.648452
RSc2816	-	0.670725
RSc2823	-	0.659443
RSc2825	-	0.633102
RSc2826	-	0.623223
RSc2827	-	0.691867
RSc2828	-	0.715447
RSc2831	-	0.681818
RSc2837	-	0.642702
RSc2842	-	0.700803
RSc2843	-	0.690771
RSc2844	-	0.724044
RSc2846	-	0.731871
RSc2847	-	0.645299
RSc2848	-	0.716356
RSc2849	-	0.717799
RSc2850	-	0.680089
RSc2854	-	0.705975
RSc2857	-	0.665497
RSc2866	-	0.689202
RSc2867	-	0.712745
RSc2868	-	0.681967
RSc2869	-	0.642127
RSc2870	-	0.630719
RSc2871	-	0.630563
RSc2872	-	0.647362
RSc2873	-	0.684411
RSc2875	-	0.697941
RSc2876	-	0.711286
RSc2880	-	0.693657
RSc2892	-	0.654618
RSc2893	-	0.726218
RSc2900	-	0.697248
RSc2904	-	0.61859
RSc2905	-	0.704718
RSc2920	-	0.69867
RSc2921	-	0.731838
RSc2940	-	0.649254
RSc2941	-	0.695568
RSc2944	-	0.674667
RSc2945	-	0.617021
RSc2946	-	0.674449
RSc2947	-	0.653226
RSc2948	-	0.655963
RSc2950	-	0.659898
RSc2952	-	0.706546
RSc2953	-	0.683254
RSc2968	-	0.658935
RSc2973	-	0.634848
RSc2974	-	0.635071
RSc2975	-	0.639589
RSc2976	-	0.668329
RSc2977	-	0.663743
RSc2989	-	0.675703
RSc2990	-	0.696223
RSc3058	-	0.712895
RSc3096	-	0.69247
RSc3105	-	0.743814
RSc3106	-	0.670913
RSc3107	-	0.738956
RSc3108	-	0.70098
RSc3109	-	0.721992
RSc3110	-	0.703494
RSc3111	-	0.737247
RSc3112	-	0.708117
RSc3113	-	0.744131
RSc3115	-	0.709114
RSc3116	-	0.69802
RSc3126	-	0.739237
RSc3127	-	0.702509
RSc3131	-	0.708455
RSc3142	-	0.726667
RSc3188	-	0.666788
RSc3261	-	0.699029
RSc3263	-	0.735043
RSc3268	-	0.693333
RSc3271	-	0.696296
RSc3274	-	0.684471
RSc3303	-	0.702283
RSc3345	-	0.704587
RSc3348	-	0.744548
RSc3363	-	0.676442
RSc3370	-	0.729167
RSc3374	-	0.703562
RSc3398	-	0.699005
RSc3407	-	0.727829
RSc3430	-	0.610991
RSp0006	-	0.635611
RSp0020	-	0.712843
RSp0027	-	0.699513
RSp0030	-	0.703297
RSp0032	-	0.70017
RSp0037	-	0.709259
RSp0038	-	0.673966
RSp0046	-	0.636948
RSp0047	-	0.623457
RSp0048	-	0.636864
RSp0049	-	0.64297
RSp0052	-	0.646401
RSp0053	-	0.636591
RSp0060	-	0.653944
RSp0061	-	0.661578
RSp0065	-	0.609393
RSp0103	-	0.660647
RSp0106	-	0.702842
RSp0121	-	0.670962
RSp0214	-	0.693657
RSp0222	-	0.677357
RSp0223	-	0.72956
RSp0226	-	0.727835
RSp0227	-	0.717333
RSp0235	-	0.739993
RSp0236	-	0.756989
RSp0237	-	0.731407
RSp0240	-	0.710307
RSp0241	-	0.735441
RSp0242	-	0.717712
RSp0251	-	0.683816
RSp0252	-	0.705128
RSp0274	-	0.673575
RSp0277	-	0.690217
RSp0287	-	0.68092
RSp0288	-	0.646275
RSp0290	-	0.70484
RSp0291	-	0.671131
RSp0292	-	0.662534
RSp0295	-	0.664743
RSp0311	-	0.703704
RSp0313	-	0.726252
RSp0319	-	0.7431
RSp0357	-	0.683951
RSp0358	-	0.670742
RSp0359	-	0.66941
RSp0361	-	0.673401
RSp0371	-	0.64684
RSp0416	-	0.681427
RSp0510	-	0.685851
RSp0518	-	0.674734
RSp0520	-	0.705041
RSp0540	-	0.665353
RSp0583	-	0.474695
RSp0604	-	0.693878
RSp0605	-	0.65625
RSp0606	-	0.701363
RSp0607	-	0.726776
RSp0608	-	0.701465
RSp0614	-	0.703533
RSp0615	-	0.747912
RSp0616	-	0.68325
RSp0618	-	0.71859
RSp0620	-	0.723039
RSp0621	-	0.719945
RSp0623	-	0.713396
RSp0624	-	0.693503
RSp0629	-	0.658316
RSp0646	-	0.688299
RSp0665	-	0.674897
RSp0702	-	0.706856
RSp0739	-	0.667929
RSp0740	-	0.668894
RSp0743	-	0.637427
RSp0744	-	0.643863
RSp0745	-	0.623016
RSp0746	-	0.632911
RSp0748	-	0.702381
RSp0759	-	0.701183
RSp0761	-	0.697842
RSp0762	-	0.674772
RSp0763	-	0.691527
RSp0768	-	0.70043
RSp0807	-	0.666667
RSp0814	-	0.651292
RSp0817	-	0.71748
RSp0818	-	0.676787
RSp0819	-	0.726016
RSp0826	-	0.689103
RSp0827	-	0.7385
RSp0828	-	0.649667
RSp0830	-	0.708489
RSp0831	-	0.696113
RSp0833	-	0.692119
RSp0874	-	0.697124
RSp0889	-	0.733931
RSp0890	-	0.68848
RSp0891	-	0.704261
RSp0892	-	0.712121
RSp0893	-	0.680751
RSp0895	-	0.693215
RSp0896	-	0.701525
RSp0926	-	0.687356
RSp0927	-	0.690661
RSp0928	-	0.673982
RSp0940	-	0.673246
RSp0941	-	0.694989
RSp0945	-	0.680723
RSp0947	-	0.670528
RSp0958	-	0.657738
RSp0978	-	0.689655
RSp0996	-	0.686004
RSp1000	-	0.645431
RSp1004	-	0.652653
RSp1008	-	0.683007
RSp1009	-	0.695375
RSp1013	-	0.676117
RSp1016	-	0.668239
RSp1059	-	0.670483
RSp1071	-	0.630153
RSp1073	-	0.689838
RSp1074	-	0.68984
RSp1075	-	0.693149
RSp1076	-	0.708225
RSp1104	-	0.742712
RSp1105	-	0.687411
RSp1128	-	0.654545
RSp1139	-	0.676303
RSp1143	-	0.687432
RSp1144	-	0.690566
RSp1145	-	0.716802
RSp1177	-	0.72
RSp1180	-	0.698726
RSp1181	-	0.713499
RSp1182	-	0.716667
RSp1183	-	0.699164
RSp1184	-	0.736559
RSp1189	-	0.683666
RSp1191	-	0.72807
RSp1206	-	0.667656
RSp1207	-	0.679089
RSp1211	-	0.686395
RSp1225	-	0.687587
RSp1242	-	0.695464
RSp1243	-	0.678295
RSp1287	-	0.653846
RSp1288	-	0.668165
RSp1289	-	0.661512
RSp1290	-	0.636122
RSp1291	-	0.661111
RSp1293	-	0.744681
RSp1306	-	0.691381
RSp1337	-	0.689498
RSp1370	-	0.665094
RSp1371	-	0.679365
RSp1372	-	0.670303
RSp1444	-	0.693635
RSp1446	-	0.683805
RSp1448	-	0.727273
RSp1449	-	0.736764
RSp1472	-	0.688073
RSp1486	-	0.647407
RSp1503	-	0.654925
RSp1505	-	0.68384
RSp1535	-	0.690639
RSp1539	-	0.674093
RSp1545	-	0.660104
RSp1595	-	0.728627
RSp1612	-	0.686924
RSp1615	-	0.694231
RSp1620	-	0.633079
RSp1630	-	0.646667
RSp1678	-	0.65364
RSc0082	-	0.715447
RSc0108	-	0.752604
RSc0174	-	0.729299
RSc0266	-	0.674977
RSc1477	-	0.707889
RSc1479	-	0.746377
RSc3361	-	0.708589
RSp0984	-	0.676717
RSp1244	-	0.73058
RSc0202	-	0.626168
RSc0378	-	0.730392
RSc0395	-	0.640379
RSc2884	-	0.66185
RSc2885	-	0.692786
RSc0016	-	0.660075
RSc0026	-	0.682099
RSc0027	-	0.682343
RSc0195	-	0.634844
RSc0372	-	0.659164
RSc0417	-	0.678161
RSc0463	-	0.654861
RSc0471	-	0.719013
RSc0811	-	0.701613
RSc0981	-	0.673771
RSc1013	-	0.727848
RSc1031	-	0.646914
RSc1034	-	0.707463
RSc1233	-	0.675282
RSc1305	-	0.617761
RSc1313	-	0.652819
RSc1429	-	0.669399
RSc1588	-	0.668064
RSc1621	-	0.647213
RSc1640	-	0.66317
RSc1731	-	0.673993
RSc1732	-	0.694378
RSc1734	-	0.685897
RSc1951	-	0.696662
RSc1955	-	0.664042
RSc1981	-	0.679198
RSc1983	-	0.669967
RSc1984	-	0.692641
RSc1993	-	0.635328
RSc1994	-	0.658797
RSc1995	-	0.584699
RSc1996	-	0.605201
RSc1998	-	0.650505
RSc2155	-	0.677177
RSc2192	-	0.69637
RSc2447	-	0.681648
RSc2516	-	0.737044
RSc2666	-	0.701473
RSc2667	-	0.738159
RSc2668	-	0.702724
RSc2772	-	0.70684
RSc2804	-	0.635079
RSc2805	-	0.663293
RSc2881	-	0.679085
RSc2882	-	0.645614
RSc3077	-	0.732824
RSc3128	-	0.672584
RSc3282	-	0.65645
RSc3310	-	0.69774
RSc3316	-	0.666667
RSc3317	-	0.638889
RSc3318	-	0.641553
RSc3319	-	0.63489
RSc3320	-	0.642458
RSc3321	-	0.641189
RSc3322	-	0.610487
RSc3323	-	0.607143
RSp0064	-	0.606897
RSp0066	-	0.617444
RSp0067	-	0.626533
RSp0194	-	0.703209
RSp0229	-	0.720757
RSp0238	-	0.706402
RSp0239	-	0.715206
RSp0257	-	0.719424
RSp0505	-	0.716908
RSp0963	-	0.676413
RSp1052	-	0.656352
RSp1056	-	0.702541
RSp1263	-	0.660459
RSp1279	-	0.698413
