# Supplementary material for: Control of primary metabolism by a virulence regulatory network promotes robustness in a plant pathogen
Source: Nat Commun. 2018 Jan 29;9:418. doi: 10.1038/s41467-017-02660-4 (PMC5788922; doi:10.1038/s41467-017-02660-4)
Supplement: Supplementary file 14 — Supplementary Data 10 [file 41467_2017_2660_MOESM14_ESM.xlsx]

## Sheet: CONTENT
Supplementary Data 10
OrthoMCL analysis of 12 VRN-regulated genes involved in primary metabolism, but not in amino acid biosynthesis pathways.
Peyraud et al.
CONTENT
GENE REGULATED	List of genes assigned to the primary metabolism and regulated by the VRN. The genes involved in the amino acid pathways are not presented here, see Supplementary figure S6
OrthoMCL	OrthoMCL analysis of the 12 genes listed

## Sheet: GENE REGULATED
Tag Locus	gene name	pathway	subsystem	Regulation by the VRN
RSc0766	cfa2	Glycerophospholipid metabolism	Biomass biosynthesis	Yes
RSc2530	lpxK	Lipopolysaccharide biosynthesis	Biomass biosynthesis	Yes
RSc2743	rlpB	Lipopolysaccharide biosynthesis	Biomass biosynthesis	Yes
RSc2200	RSc2200	Lipopolysaccharide biosynthesis	Biomass biosynthesis	Yes
RSc1126	pyrG	Pyrimidine biosynthesis	Biomass biosynthesis	Yes
RSc0995	RSc0995	Polyamine biosynthesis	Biomass biosynthesis	Yes
RSp0825	RSp0825	Polyamine biosynthesis	Biomass biosynthesis	Yes
RSc2731	RSc2731	B_alanine biosynthesis	Biomass biosynthesis	Yes
RSp0824	RSp0824	Entner-Doudoroff pathway	Biomass biosynthesis	Yes
RSc0215	RSc0215	Entner-Doudoroff pathway	Central metabolism	Yes
RSp1364	kgd	Citric acid cycle	Central metabolism	Yes
RSp0332	RSp0332	Citric acid cycle	Central metabolism	Yes

## Sheet: OrthoMCL
		RSc0766	RSp1446	RSc2530	RSc2743	RSc2200	RSc1126	RSc0995	RSp0825	RSp1337	RSp1306	RSc2731	RSp0824	RSc0215	RSp1559	RSp1364	RSc1269	RSp0332	RSc2003	RSp0120	RSp0330
	Common pathway	Glycerophospholipid metabolism		Lipopolysaccharide biosynthesis			Pyrimidine biosynthesis	Polyamine biosynthesis				B_alanine biosynthesis	Entner-Doudoroff pathway			Citric acid cycle		Citric acid cycle
	Common subsystem	Biomass biosynthesis		Biomass biosynthesis			Biomass biosynthesis	Biomass biosynthesis				Biomass biosynthesis	Biomass biosynthesis			Central metabolism		Central metabolism
	Robustness motif	genetic redundancy		essential: no redundancy			ess: H202	genetic redundancy				Ess: hrpG	pthway redudancy
	VRN regulated	Yes	No	Yes	Yes	Yes	Yes	Yes	Yes	No	No	Yes	Yes	Yes	No	Yes	No	Yes	No	No	No
TAXA	GMI1000	1	1	1	1	1	1	1	1	2	2	1	1	1	1	2	2	1	3	3	3
	RSPO	1	1	1	1	1	1	1	1	1	1	1	1	0	1	1	1	0	3	3	3
	RPSI07	1	1	1	1	1	1	1	1	1	1	1	0	1	1	1	1	0	3	3	3
	RPIC	1	0	1	1	1	1	1	0	1	1	1	0	0	1	1	1	2	2	2	2
	H16	1	0	1	1	1	1	1	0	0	0	1	2	0	3	1	1	1	2	2	2
	CNE	1	0	1	1	1	1	1	0	0	0	1	1	0	3	1	1	1	4	4	4
	RMET	1	0	1	1	1	1	1	0	1	1	0	0	0	1	1	1	1	3	3	3
	BCAL	1	0	1	1	1	1	1	0	1	1	1	0	0	2	1	1	1	2	2	2
	BMUL	1	1	1	1	1	1	1	0	0	0	1	0	0	2	1	1	1	2	2	2
	BMAREF	1	0	1	1	1	1	1	0	0	0	1	1	0	1	1	1	0	2	2	2
	PBPHY	1	0	1	1	1	1	1	0	0	0	1	2	0	3	2	2	1	3	3	3
	PNUC	0	1	1	1	1	1	1	0	0	0	1	0	0	0	1	1	1	0	0	0
	HSERO	1	1	1	1	1	1	1	0	0	0	1	1	0	1	1	1	0	2	2	2
	MASS	1	0	1	1	1	1	2	0	1	1	0	0	0	1	1	1	0	2	2	2
	COFU	1	1	1	1	1	1	1	0	0	0	1	0	0	2	1	1	0	1	1	1
	ACVOR	1	1	1	1	1	1	1	0	1	1	0	3	0	1	1	1	1	2	2	2
	COTEST	1	1	1	1	1	1	1	0	1	1	1	0	0	0	1	1	1	1	1	1
	BP	0	0	1	1	1	1	1	0	0	0	1	0	0	0	1	1	1	2	2	2
	ARCHXY	1	1	1	1	1	1	1	0	1	1	1	0	0	0	1	1	1	4	4	4
	TAYEQUI	0	0	1	1	1	1	1	0	0	0	0	0	0	0	1	1	1	0	0	0
	M301	0	1	1	1	1	1	0	0	0	0	1	0	0	1	0	0	1	0	0	0
	TMZ1T	0	1	1	1	1	1	1	0	0	0	0	0	0	0	1	1	1	1	1	1
	NMO	0	0	1	1	1	1	1	0	0	0	1	0	0	1	1	1	1	1	1	1
	RSPH	0	1	1	0	1	1	0	0	0	0	0	0	0	1	1	1	0	1	1	1
	SM	1	0	1	0	2	1	0	0	0	0	0	2	0	1	1	1	0	1	1	1
	PSPT	0	1	1	1	1	1	0	1	0	0	0	2	0	2	1	1	1	2	2	2
	PAO1	1	0	1	1	1	1	0	1	0	0	1	1	0	2	1	1	1	2	2	2
	ECOLI	0	1	1	1	1	1	0	0	0	0	1	0	0	1	1	1	1	1	1	1
	XCC_c	0	1	1	1	1	1	0	0	0	0	1	1	0	2	1	1	1	2	2	2
	NB taxa	19	16	29	27	29	29	22	5	10	10	21	12	2	23	28	28	21	26	26	26
	Comment			not lethal experimentally for VRN regulator mutants	not lethal experimentally for VRN regulator mutants	not lethal experimentally for VRN regulator mutants			likely acquisition via horizontal gene transfert			not lethal experimentally for VRN regulator mutants		likely acquisition via horizontal gene transfert		same ortholog group: likely acquisition via horizontal gene transfert
	0	no homolog present in the taxa
	1	one homolog present in the taxa
	2 or more	at least 2 homologs present in the taxa
